# Supplementary material for: A human lysosomal storage disorder toolkit for decoding proteome landscapes in cortical-like and dopaminergic-like induced neurons
Source: Proc Natl Acad Sci U S A. 2026 Jul 1;123(27):e2609132123. doi: 10.1073/pnas.2609132123 (PMC13342943; doi:10.1073/pnas.2609132123)
Supplement: Supplementary file 2 — Dataset S01 (XLSX) [file pnas.2609132123.sd01.xlsx]

## Sheet: Index
Dataset	Description
Dataset S1	Generation of CRISPR-edited cell lines for interrogation of lysosomal storage disease gene function analysis. This file contains gRNA sequences as well as allele sequencing results for all edits examined. Additionally this file contains annotations of proteins to individual organelles
Dataset S2	nDIA whole cell proteomics of day 50 idfferentiated iN, iDA of LSD mutants
Dataset S3	nDIA whole cell proteomics of day30 differentiated iN, iDA of select LSD mutants
Dataset S4	Protein-protein intearaction database, neuronal baseline PPI and complexes. KO vulnearbility of complexes
Dataset S5	TMT-based analysis of LysoIP sample proteomics of untagged, Control and ASAH1-/- HeLa cells
Dataset S6	Label free lipidomics of WC and LysoIP of untagged, Control and ASAH1-/- HeLa cells

## Sheet: LSD-Genetic-changes
Gene	Parental line	RRID numbers	Guide sequence (bolded are PAM)	Forward sequencing primer	Reverse sequencing primer	effect on gene	Knockout type	Targeted Isoform (Uniprot ID)	TMT-MS Confirmation (hESCs/iN)	nDIA Confirmation
ASAH1	H9 AAVSI-TRE3G-NGN2 TMEM192-3xHA	CVCL_F0PK	ttta tggtgtaccatggaactgcacctc	tgctgttaagactttgcctctc	catcatagcataccactggtgc	g: [12681_12684del] + [12667_12685del]	Homozygous	Q13510-1	Yes	Yes
ATP13A2	H9 AAVSI-TRE3G-NGN2 TMEM192-3xHA	CVCL_F0PL	tccgttggaagcccctgtgg ggg	cagacaccccaacttcctactc	atttcgataacgagtgtttcgg	g: [6279_6291del] + [6288T>G+6292_6293insTTCCACCTGGGGGGTG]	Homozygous	Q9NQ11-1		Yes
CLN3	H9 AAVSI-TRE3G-NGN2 TMEM192-3xHA	CVCL_F0PM	gggcgggaatactcaccct cgg	ttggacactctatgaccctgg	gagtcagctctcattcccctc	g: [49_52del] + [47_48insG]	Homozygous	Q13286-1	Yes	N.D.
CLN5	H9 AAVSI-TRE3G-NGN2 TMEM192-3xHA	CVCL_F0PN	ggcgctgctttggctcg cgg	gaggctccggaagtactgg	gcactcacttgtagggcacc	g: [107_108del] + [88_116del]	Homozygous	O75503	Yes	Yes
CLN6	H9 AAVSI-TRE3G-NGN2 TMEM192-3xHA	CVCL_F0PP	tttc acactcaccatggcaatgggacgc	cacctcgacctctggttctact	ggccaagtcatagagctaagga	g: [11026_11044del] + [11037_11038del]	Homozygous	Q9NWW5-1		Yes
CLN8	H9 AAVSI-TRE3G-NGN2 TMEM192-3xHA	CVCL_F0PQ	tttc acatcacgacagcaacgggattct	gtgcagtctttggtgttcagag	caaatgtccggaagatcaagtt	g: [329_335del] + [333_339del]	Homozygous	Q9UBY8		N.D.
CTSD	H9 AAVSI-TRE3G-NGN2 TMEM192-3xHA	CVCL_F0PR	caacctccgacatggtccgg cgg	aggagtttggttttggctgtg	catgtagttcttgagcacctcg	g: [2422_2434del] + [2422_2425del]	Homozygous	P07339	Yes	Yes
CTSF	H9 AAVSI-TRE3G-NGN2 TMEM192-3xHA	CVCL_F0PS	accatggggtcgttgcaggg tgg	ctcacctactcctctctccagg	catcatccaactgctgctttac	g: [456_466del]	Homozygous	Q9UBX1		Yes
DNAJC5	H9 AAVSI-TRE3G-NGN2 TMEM192-3xHA	CVCL_F0PT	gaggccgcagaagacaaaca ggg	ttctgctgagggcatttggg	cgtagaactccgtctcctcg	g: [2513_2516del]	Homozygous	Q9H3Z4-1	Yes	Yes
GAA	H9 AAVSI-TRE3G-NGN2 TMEM192-3xHA	CVCL_F0PU	actcacccagctcaccagca ggg	tcctactccatgatttcctgct	cctgctttgcagggatgtag	g: [171_187del] + [170_179del]	Homozygous	P10253		Yes
GBA1	H9 AAVSI-TRE3G-NGN2 TMEM192-3xHA	CVCL_F0PV	accccgaaggaggacccaat tgg	ccagtgttgcgcctttgtctct	cactcacctgaagtggccaagg	g: [5309_5363del] + [5331_5341del]	Homozygous	P04062-1	Yes	Yes
GRN	H9 AAVSI-TRE3G-NGN2 TMEM192-3xHA	CVCL_F0PW	tcgaccataacacagcacg tgg	gctggtagtatcctgggtcatc	aaaatggtcctgactccgtct	g: [1130_1131insG] + [1129_1130insA]	Homozygous	P28799-1	Yes	Yes
HEXA	H9 AAVSI-TRE3G-NGN2 TMEM192-3xHA	CVCL_F0PX	cggccgagctgacatcgtac tgg	tggcctcagaacttccaaac	actcacctgtgaggtaaggacg	g: [135_144del]	Homozygous	P06865-1		Yes
HEXB	H9 AAVSI-TRE3G-NGN2 TMEM192-3xHA	CVCL_F0PY	gaaaagtgatgctctgatat ggg	aaatatgtttgcttgcaggatg	aaatgctaagtcacagccaaaa	g: [20020_20035del] + [20026_20035del]	Homozygous	P07686		Yes
LIPA	H9 AAVSI-TRE3G-NGN2 TMEM192-3xHA	CVCL_F0PZ	ttaaccgaattcctcatggg agg	caatttccatcgtcctttttct	tgcaaacctcaacacagttagtg	g: [1945_1960del] + [1949_1962del]	Homozygous	P38571-1		Yes
MCOLN1	H9 AAVSI-TRE3G-NGN2 TMEM192-3xHA	CVCL_F0Q0	cttggctcgaaacttgtcgc agg	ctctcctattcccacagagacc	atcttgaccacttgcagcatc	g: [2339_2340del] + [2329_2347del]	Homozygous	Q9GZU1	Yes	Yes
MFSD8	H9 AAVSI-TRE3G-NGN2 TMEM192-3xHA	CVCL_F0Q1	cctgcggaacgaaagtgaac agg	tgttttgccagcttcacgcc	ccaacagcgcaggagactga	g: [8_36del] + [22_29del]	Homozygous	Q8NHS3-1		N.D.
NPC1	H9 AAVSI-TRE3G-NGN2 TMEM192-3xHA	CVCL_E3BP	tttg gtatggagagtgtggaattgcata	accattgagaccctggtaacac	gtcatatccatcctttggcaat	g: [12807_12810del] + [12807_12810del]	Homozygous	O15118-1	Yes	Yes
NPC2	H9 AAVSI-TRE3G-NGN2 TMEM192-3xHA	CVCL_E3BQ	agctgccaggaaacgcatcg cgg	ccccgacaggtttgtcttgt	cgggaaccttgggcgg	g: [1-7_6del] + [3_4insG]	Homozygous	P61916-1	Yes	Yes
PPT1	H9 AAVSI-TRE3G-NGN2 TMEM192-3xHA	CVCL_F0Q3	atcccatgccagatcaccaa cgg	tcatgtgacacagcgaagatg	ctaggaagagagagaatcgcca	g: [92_108del]	Homozygous	P50897-1	Yes	Yes
PSAP	H9 AAVSI-TRE3G-NGN2 TMEM192-3xHA	CVCL_F0Q2	tggactgaaagaatgcacca ggg	ctcctcacgttggttttcattt	ttacagctgttctaaggggacc	g: [16753_16766del] + [16752_16753insA]	Homozygous	P07602-1		Yes
SMPD1	H9 AAVSI-TRE3G-NGN2 TMEM192-3xHA	CVCL_F0Q4	gcttcatagagccagcggg agg	tcacagcacttgtgaggaagtt	tcccttcactttcattcacctt	g: [1480_1504del] + [1488C>T+1488_1489insCTATGAA]	Homozygous	P17405-1	Yes	Yes
TPP1	H9 AAVSI-TRE3G-NGN2 TMEM192-3xHA	CVCL_F0Q5	agtcaactcacgtcctccgc tgg	aagcctggtgagaaattgagag	agaagctaggaccaggacagtg	g: [200_206del] + [201_207AGGACG>GC]	Homozygous	O14773-1		Yes

## Sheet: Protein Subcellular annotations
Mito	MitoIMS	MitoMatrix	MitoMIM	MitoMOM	OXPHOS	mtComplexI	PlasmaMembrane	Golgi	Lysosome	LysoTMs	ER	Endosome	EndoType	Cytoplasm	Nucleus	Autophagy	Autophagy_det	SynGO	Endo_iN_curated_Hundley	SynapseSVs	Presynaptic	Postsynaptic	EndoDetailed	EndoDetailLoac	NeuroDev	EndoLyso	EarlyEndosome	RecyclingEndosome	SVfusion	Svendocytosis	Svexocytosis	vATPase	mtCI_AF
AADAT	COX17	PDHA1	CYC1	SAMM50	NDUFS1	NDUFS1	AAK1	YIPF4	AGA	0	FAM134A	ABCA2	early_endosome	AACS	NAA38	ACBD5	Other	AAK1	SCPEP1	ABI1	AAK1	ABHD17A	VTI1B	late	ATF1	SCPEP1	ABCA2	ABCB1	CACNA1B	ACTB	CACNA1E	ATP6V1G1	ACAD9
AARS2	COA6	MRPL12	SDHB	MTCH2	CHCHD10	NDUFA6	ABCA8	GOLIM4	ARSA	0	FAM134B	ABCB1	recycling_endosome	AAGAB	SKOR2	AMBRA1	Receptor	ABCC8	LAMTOR2	ABI2	ADD1;ADD2	ABHD17B	SLC11A2	Recycling	BDNF	LAMTOR2	ABCC5	ABHD17A	CACNG2	ACTG1	CACNB4	ATP6AP2	ATP5SL
AASS	CMC2	ISCA2	COQ7	VDAC1	NDUFA6	NDUFS8	ABCB1	PDXDC1	ARSB	0	FAM134C	ABCC5	early_endosome	AANAT	NCL	ATG10	Other	ABHD17A	CTSC	ACTB	AMPH	ABHD17C	VPS33B	late	CAMK2B	CTSC	ACSL4	ADAM9	CPLX1	AMPH	CASK	ATP6V1B2	COA1
ABAT	CMC1	PMPCB	SDHA	MFN1	ATP5PF	NDUFA1	ABCB5	SLC35A1	ASAH1	0	TEX264	ABHD17A	recycling_endosome	AARS1	TLE5	ATG101	Other	ABHD17B	PPT1	ACTG1	AP1G1	ABI1	BACE1	Early	CRTC1	PPT1	ADAMTS1	ADGRE5	CPLX2	AP1G1	CSPG5	ATP6V1C1	DMAC1
ABCA9	CYCS	OGDH	UQCRC1	MTX2	NDUFA4	NDUFB6	ABCC1	GOSR1	ATP13A2	0	SEC62	ACSL4	early_endosome	AARSD1	HAPSTR1	ATG12	Core	ABHD17C	SCARB2	AMPH	AP1S1	ABI2	SLC9A6	Early	CUX1	SCARB2	AFTPH	ANO6	CPLX3	AP2A1	DTNBP1	ATP6V1E1	ECSIT
ABCB10	CLPB	PDHB	COQ5	VDAC2	COX6B2	NDUFV2	ABCC10	NUCB1	ATP6V0E1	2	CCPG1	ADAM9	recycling_endosome	AASDHPPT	ATXN7L3	ATG13	Core	ABHD6	NPC1	ANP32E	AP3B2	ABI3	SLC9A6	Recycling	DCX	NPC1	ANKFY1	APBB2	DOC2A	AP2A1	DVL1	ATP6V1A	FOXRED1
ABCB6	HCCS	MRPS35	COQ9	TOMM7	COX7B2	NDUFC2	ABCC2	SDF4	ATP6V0E2	2	RTN1	ADAMTS1	early_endosome	ABI3	TYK2	ATG14	Core	ABI1	STARD3	ANXA5	AP3D1	ABL2	MICALL1	Recycling	JUN	STARD3	ANKRD50	ARHGAP10	DOC2B	AP2A2	FBXL20	ATP6V0D1	NDUFAF1
ABCB7	CHCHD10	MRPL53	ATP5F1D	TOMM40L	NDUFS8	NDUFS4	ABCC3	RAB31	ATP6V1A	0	RTN2	ADGRE5	recycling_endosome	ABLIM3	ACBD6	ATG16L1	Core	ABI2	ASAH1	AP1B1	APBA2	ACTN1	WDR91	late	MAP2	ASAH1	AP1B1	ARL13B	ERC1	AP2B1	FBXO45	ATP6AP1	NDUFAF2
ABCB8	LACTB	DBT	COX5A	MTX1	SDHA	NDUFV1	ABCC4	NDST1	ATP6V1B1	0	RTN3	AFTPH	early_endosome	ABTB1	HSPB9	ATG2A	Other	ABI3	LAMTOR3	AP1G1	APBB1	ACTR2	SNX16	late	MKI67	LAMTOR3	AP1G1	ATP11A	ERC2	AP2M1	GIT1	ATP6V1F	NDUFAF3
ABCD1	CCDC58	MDH2	UQCRFS1	TOMM22	UQCRB	NDUFV3	ABCC5	GOSR2	ATP6V1B2	0	RTN4	ANKFY1	early_endosome	ACACA	H3C13	ATG2B	Other	ABL1	LIPA	AP1S2	APP	ACTR3	STX8	late	NANOG	LIPA	AP1G2	ATP11B	ITGB1	AP2S1	GIT2	ATP6V0A1	NDUFAF4
ABCD2	CHCHD4	MRPS27	ATP5F1A	TOMM40	ATP5F1C	NDUFA8	ABCC8	TMEM115	ATP6V1C1	0	ATL1	ANKRD50	early_endosome	ACAT2	SERPINB3	ATG3	Core	ABL2	LAMP1	AP2A1	APPL1	ADAM10	VPS18	late	NCAM1	LAMP1	AP1M1	ATP13A3	ITGB3	AP3B2	GPR151	ATP6V0A2	NDUFAF5
ABCD3	COA5	CS	UQCRC2	DNAJC11	DLD	NDUFB9	ABCG2	GALNT2	ATP6V1C2	0	ATL2	ANO6	recycling_endosome	ACBD6	KDM1A	ATG4A	Core	ABLIM1	ARL8B	AP2A1	ARF6	ADD1;ADD2	VPS16	late	NEFH	ARL8B	AP1S1	ATP6V0A1	MMP9	AP3M2	HTR1B	ATP6V1H	NDUFAF6
ABHD10	PRELID2	GRPEL1	SDHD	CISD1	ATP5ME	NDUFB1	ABCG5	SLC35B2	ATP6V1D	0	ATL3	AP1B1	early_endosome	ACLY	NUDT12	ATG4B	Core	ABLIM3	LAMP2	AP2A2	ARFGEF2	ADD2	VPS41	late	NEFL	LAMP2	AP1S2	ATP6V0D1	PRRT2	ARF6	HTR1D	ATP6V1D	NDUFAF7
ABHD11	SUOX	DLAT	UQCRQ	MTARC2	ATP5F1E	NDUFA11	ABCG8	GLG1	ATP6V1E1	0	REEP1	AP1G1	early_endosome	ACO1	MYBBP1A	ATG4C	Core	ABR	BORCS6	AP2A2	ARPC2	AFDN	VPS26A	late	NEFM	BORCS6	AP1S3	ATP8B2	RAB3A	ARPC3	KCNH1	ROGDI	NUBPL
ACAA1	TRIAP1	LRPPRC	PDK4	ATAD1	NDUFA1	NDUFA9	ABHD2	B4GALT1	ATP6V1E2	0	REEP2	AP1G2	early_endosome	ACOT1	SENP7	ATG5	Core	ACAN	WDR91	AP2B1	ATG9A	AGAP2	VPS35	late	NES	WDR91	AP3D1	ATP9A	RDX	ATP8A1	MCTP2	SYP	TIMMDC1
ACAA2	AK2	DLST	MPC2	MFN2	COX7A2P2	NDUFA12	ACVR1B	TM9SF4	ATP6V1F	0	REEP3	AP1M1	early_endosome	ACOT12	TUBA1C	ATG7	Core	ACHE	CTSB	AP2M1	BACE1	AGO2	VPS33A	late	POU3F2	CTSB	AP3D1	BICD1	RIMBP2	BCL2L1	NCS1	DMXL1	TMEM126B
ACACA	PRELID3B	PDHX	NDUFS1	CPT1A	NUPR1	NDUFS3	ACVR2B	ARL1	ATP6V1G1	0	REEP5	AP1S1	early_endosome	ACOT6	AQR	ATG9A	Core	ACP4	ARL8A	AP2S1	BIN1	AKT1	VPS26B	late	POU5F1	ARL8A	AP3S1	CCNY	RIMS1	BIN1	NPY	DMXL2	TMEM186
ACACB	CHCHD7	GFM1	ATP5F1E	VDAC3	NDUFB6	NDUFB7	ACVRL1	SLC35A2	ATP6V1G2	0	REEP4	AP1S2	early_endosome	ACOT7L	FEN1	BAG3	Other	ACTB	VTI1B	AP3B2	CACNA2D3	ALK	VPS35	late	SLC17A7	VTI1B	AP4B1	CD302	RIMS2	BLTP1	NPY1R	PODXL	TMEM70
ACAD10	ENDOG	MRPL46	SLC25A3	MTCH1	NDUFV2	NDUFA5	ADAM15	ARF4	ATP6V1G3	0	REEP6	AP1S3	early_endosome	ACP1	HINFP	BCL2L13	Receptor	ACTBL2	PSAP	AP3D1	CACNB1	ANK3	TMEM59	late	SOX2	PSAP	AP4E1	CDK16	SHISA6	BTBD8	OTOF	PODXL2
ACAD11	C16orf91	MRPS23	ATP5F1B	AKAP1	NDUFC2-KCTD14	NDUFS7	ADAM17	GALNT7	ATP6V1H	0	LNP	AP3D1	early_endosome	ACSS2	WDR77	BECN1	Receptor	ACTC1	SNX16	AP3M2	CACNB4	ANKS1B	VPS29	late	SYN1	SNX16	AP4S1	CEMIP2	SLC12A5	CANX	P2RX1
ACAD8	COX19	FH	UQCR10	RMDN1	UQCRC2	NDUFS5	ADAM22	ZFYVE1	BORCS8	0	ZFYVE27	AP3D1	early_endosome	ACY1	MAPKAP1	BNIP3L	Receptor	ACTG1	TMEM63B	AP3S1	CADM1	AP3D1	RAB22A	late	SYP	TMEM63B	APLP2	CERK	STX12	CAPN2	P2RX2
ACAD9	GFER	PMPCA	COQ3	RHOT2	NDUFS4	NDUFB5	ADAM9	GALNT1	CCZ1	0	CKAP4	AP3S1	early_endosome	ADH1A	HOPX	CALCOCO2	Receptor	ACTN1	FLOT1	AP3S2	CADPS	APC	CLCN3	late	TUBB3	FLOT1	APOB	CMTM4	STX1B	CLTA	P2RY1
ACADL	NDUFAF8	SDHAF4	COX11	SLC25A46	NDUFV1	NDUFA2	ADCY5	TMF1	CCZ1B	0	KTN1	AP4B1	early_endosome	ADH1B	ECSIT	CCPG1	Receptor	ACTN2	NAGA	ARF6	CADPS2	APC2	LDLR	late	TH	NAGA	APOC3	CMTM7	STX6	CLTB	P2RY2
ACADM	ATP23	ISCA1	ETFDH	FUNDC2	COX7A1	MT-ND6	ADCY6	GBF1	CLCN3	10	RRBP1	AP4E1	early_endosome	ADH1C	FAM110A	CDK5RAP3	Receptor	ACTN4	LGALS3BP	ARHGDIA	CALY	APPL1	SNX2	late	BSN	LGALS3BP	APP	COLEC12	STX7	CLTC	P2RY4
ACADS	DIABLO	SUCLA2	TIMM10	TOMM6	TEFM	MT-ND5	ADCY9	PKMYT1	CLCN7	10	ARL6IP1	AP4S1	early_endosome	ADH4	TBL1Y	CHMP2B	Other	ACTR2	NCSTN	ARL8A	CAP1	ARF4	TSG101	late	SYNJ1	NCSTN	APP	CRACR2A	SYT1	CTBP1	PPFIA2
ACADSB	PRELID3A	IARS2	BCKDHA	ABCB6	NDUFV3	MT-ND4	ADCYAP1R1	ATP2C1	CLN1	0	DNAJC5	APBB2	recycling_endosome	ADH5	MACROD1	CHMP4B	Other	ACTR3	RAB11FIP5	ARL8B	CAPN1	ARF6	AP1AR	late	GAP43	RAB11FIP5	ARFGEF2	CSNK1G2	SYT2	CTSD	PPFIA3
ACADVL	CHCHD5	MRPS15	UQCRH	TOMM70	ACTN3	MT-ND4L	ADGRA2	TMED9	CLN3	0	ENDOD1	APLP2	early_endosome	ADH6	GRWD1	EGFR	Other	ADAM10	LAMTOR1	ARPC2	CASK	ARFGEF2	SNX1	late	PSD95	LAMTOR1	ATG2B	CSNK1G3	SYT7	CXADR	PRKCA
ACAT1	CHCHD2	IDH3A	HIGD2A	KMO	ATP5F1B	NDUFAB1	ADGRB2	PI4K2A	CLN5	1	OSBPL3	APOB	early_endosome	ADH7	USB1	EIF4G1	Other	ADAM22	SPAG9	ARPC3	CASKIN1	ARHGAP12	WDR91	Early	VGLUT	SPAG9	ATP6V0D2	ECE1	SYT9	DGKQ	PRKCB
ACCS	PRELID1	MRPL34	ATP5PO	CPT1B	AFG1L	NDUFB11	ADGRB3	GPR89A	CLN8	0	PTPN2	APOC3	early_endosome	ADSS1	ELAC2	ERBB2	Other	ADAM23	BLOC1S1	ATG7	CBLN1	ARHGAP22	SNX16	Early	SYN2	BLOC1S1	ATP6V1A	FCGRT	VAMP1	DIAPH1	PRKCG
ACLY	FAM136A	MRPL2	COX6A1	FIS1	NDUFA8	NDUFA13	ADGRD1	GGA2	CTBS	0	RAB18	APP	early_endosome	AFAP1L2	NR4A1	FUNDC1	Receptor	ADCY1	RAB11FIP2	ATG9A	CD2AP	ARHGAP33	STX8	Early	SYN3	RAB11FIP2	ATP6V1B2	GFOD1	VAMP4	DNM1	RELN
ACO2	CAT	ECHS1	COX15	TOMM5	NDUFB9	WDR93	ADGRE1	ARFIP2	CTNS	7	SEC22B	APP	early_endosome	AFTPH	NABP2	FYCO1	Other	ADCY8	SLC11A2	ATM	CD44	ARHGAP39	VPS18	Early	NGN	SLC11A2	ATP6V1C1	GFOD2	VTI1A	DNM1L	SLC4A8
ACOD1	STARD7	ETFA	AFG3L2	OPA3	NDUFB1	MT-ND3	ADGRE2	GORAB	CTSA	0	FKBP10	ARFGEF2	early_endosome	AGAP1	PRDM2	GABARAP	Core	ADCYAP1	SIDT2	ATP6AP1	CD47	ARHGEF15	VPS16	Early		SIDT2	ATP6V1D	GPRC5B	ZDHHC2	DNM2	SNAP25
ACOT11	COA4	IDH3B	HADHA	ACSL6	PDE12	MT-ND2	ADGRF5	BICD1	CTSB	0	P4HB	ARHGAP10	recycling_endosome	AGBL1	CDKN1C	GABARAPL2	Core	ADD1	STX8	ATP6AP2	CDK5R1	ARHGEF2	VPS41	Early		STX8	ATP6V1E1	ITFG1		DNM3	SNAP29
ACOT13	HEBP1	LARS2	NDUFS7	CYB5B	COX4I1	MT-ND1	ADGRG2	SEC22B	CTSC	0	RCN2	ARL13B	recycling_endosome	AGBL3	LIG4	GOPC	Other	ADD2	ATP6V1A	ATP6V0A1	CDK5R2	ARPC2	VPS26A	Early		ATP6V1A	ATP6V1F	ITGB1BP1		EHD1	SNAPIN
ACOT2	FASN	ACADS	CPT2	RHOT1	COX8C	NDUFB10	ADGRG3	COG5	CTSD	0	TXNDC12	ATG2B	early_endosome	AHCY	LIG3	HDAC6	Other	ADGRA1	TMEM9	ATP6V0A4	CLSTN3	ASAP1	VPS35	Early		TMEM9	ATP6V1G1	KIAA1549		EPN1	STX1A
ACOT7	SOD1	AUH	BCKDHB	RAB24	UQCC3	NDUFA10	ADGRG5	COG6	CTSF	0	ALG6	ATP11A	recycling_endosome	AHSP	ZFC3H1	HGS	Other	ADGRB1	CD63	ATP6V0C	CNR1	ASIC1	VPS33A	Early		CD63	ATP6V1H	LDLR		EPS15;EPS15L1	STX1B
ACOT9	CMC4	SUCLG1	LETM1	PTRH2	MT-ATP6	FOXRED1	ADGRG6	VPS41	CTSH	0	ALG8	ATP11B	recycling_endosome	AIP	NUAK1	HIF1A	Other	ADGRB2	FLOT2	ATP6V0D1	CNRIP1	ASIC2	VPS26B	Early		FLOT2	ATRN	LMTK2		EPS15L1	STX3
ACP6	ARL2	MRPL43	ATP5ME	OXR1	COX5A	NDUFAF1	ADGRL1	OSBPL11	CTSK	0	BTD	ATP13A3	recycling_endosome	AK1	ST18	HSPA8	Other	ADGRB3	ATP6V1F	ATP6V0E2	CNTN5	ATAD1	VPS35	Early		ATP6V1F	AVL9	LNPEP		FCHO2	STXBP5
ACSF2	ACP6	ABHD11	OPA1	BAX	SHMT2	NDUFS6	ADGRL3	TBC1D23	CTSL	0	CALR	ATP6V0A1	recycling_endosome	AK5	SF3B5	ITGB1	Other	ADGRL1	STX7	ATP6V1A	CNTN6	ATP1A3	TMEM59	Early		STX7	B4DKH5[p]	LRP1		ITSN1	STXBP5L
ACSF3	TAZ	LONP1	NDUFV2	MAVS	SDHC	NDUFS2	ADGRL4	SLC30A7	CTSO	0	CALU	ATP6V0D1	recycling_endosome	AK8	RBM4	LGALS3	Receptor	ADGRL2	ATP6V1C1	ATP6V1B1	CPEB2	ATR	VPS29	Early		ATP6V1C1	B7Z3S5[p]	LRP2		KCNC3	SV2B
ACSL1	FBXL4	DLD	COQ6	ACACB	UQCRC1	NDUFA7	ADGRV1	TMEM230	CTSS	0	CCDC134	ATP6V0D2	early_endosome	AKAP14	HUS1	LGALS8	Receptor	ADGRL3	RAB12	ATP6V1B2	CPLX1	BAIAP2	RAB22A	Early		RAB12	BAG6	MICALL1		LRRK2	SV2C
ACSL6	COA7	ECHDC3	ATP5PF	DNM1L	ATP5PO	NDUFB2	ADIPOR1	SLC30A5	CTSV	0	CNPY2	ATP6V1A	early_endosome	AKR1B1	OCRL	MAP1LC3A	Core	ADORA1	VPS18	ATP6V1C1	CPLX2	BCL11A	CLCN3	Early		VPS18	BECN1	MRC2		MYLK	SYT7
ACSM1	PANK2	MRPL10	NDUFB8	AHCYL1	SLC25A51	NDUFB8	ADIPOR2	ARFIP1	CTSZ	0	COL4A2	ATP6V1B2	early_endosome	AKR1C1	BNC1	MAP1LC3B	Core	ADORA2A	VPS16	ATP6V1D	CRMP1	BEGAIN	LDLR	Early		VPS16	BLOC1S3	MYADM		OPHN1	TPRG1L
ACSM2A	PRDX4	MRRF	AIFM1	MTARC1	COX6A1	NDUFB4	ADORA1	COG7	DNAJC5	0	COLGALT1	ATP6V1C1	early_endosome	AKR1C2	INTS3	MTOR	Core	ADORA2B	ATP6V1H	ATP6V1E1	DAAM1	BIN1	SNX2	Early		ATP6V1H	BLOC1S4	NHERF2		PACSIN1	UNC13A
ACSM2B	CASP9	ACADM	APOOL	FUNDC1	STOML2	NDUFA3	ADORA2A	YIPF5	DNASE2	0	CRTAP	ATP6V1D	early_endosome	AKR1C3	ZNF804A	NBR1	Receptor	ADORA3	PI4K2A	ATP6V1F	DBNL	BRAF	TSG101	Early		PI4K2A	BLOC1S6	NKIRAS2		PARK7	UNC13B
ACSM3	GOLPH3	ACO2	NDUFS8	ACSL1	FXN	NDUFC1	ADORA2B	STX10	DNASE2B	0	DNAJB11	ATP6V1E1	early_endosome	AKR1C4	NFKB1	NCOA4	Receptor	ADRA1A	ATP6V1E1	ATP6V1G1	DCX	C9ORF72	AP1AR	Early		ATP6V1E1	BLTP3A	PACC1		PICALM	UNC13C
ACSM4	CEP89	SUPV3L1	IMMT	PGAM5	ATP5PD	NDUFB3	ADORA3	TMEM87A	DPP7	0	DNAJC10	ATP6V1F	early_endosome	AKR1C8P	MSL1	NLRX1	Receptor	ADRA2A	ATP6V1B2	ATP6V1G2	DDN	CABP1	SNX1	Early		ATP6V1B2	BLTP3B	PACSIN3		PIK3C3	VAMP2
ACSM5	NBR1	MTIF2	TIMM9	STAR	UQCRFS1P1		ADRA1D	USP32	DRAM1	6	DNAJC3	ATP6V1G1	early_endosome	AKR1D1	FOXR1	OPTN	Receptor	ADRA2C	DNAJC5	ATP6V1H	DGKQ	CACNB1	LAMTOR2	late		DNAJC5	BRCA2	PODXL		PIP5K1C	VAMP7
ACSS1	FKBP10	HIBCH	SLC25A4	PINK1	MLXIPL		ADRA2A	TMED10	DRAM2	6	EDEM3	ATP6V1H	early_endosome	AKR1E2	TIPIN	PEX13	Other	ADRB1	ATP6V1G1	ATP8A1	DISC1	CALB1	NPC1	late		ATP6V1G1	C12orf4	PODXL2		PPP3CB	VPS18
ACSS3	CASP3	MRPS2	NDUFS2	BCL2L13	NDUFA9		ADRA2C	COPZ1	EPDR1	0	EOGT	ATP8B2	recycling_endosome	AKR7A3	SPSB3	PEX14	Other	ADRB2	BLOC1S2	ATR	DNM3	CALD1	STARD3	late		BLOC1S2	C15orf38-AP3S2	PTPRJ		PPP3CC	WNT7A
ADCK1	SNAP29	HSPA9	NDUFV1	GDAP1	MT-CO3		ADRB3	AP4M1	FUCA1	0	ERAP1	ATP9A	recycling_endosome	AKT1S1	HIRIP3	PEX3	Other	AFDN	BORCS7	BCL2L1	DOCK1	CAMK4	LAMTOR3	late		BORCS7	C1orf159	Q59FF5[p]		PRKN	MCTP1
ADCK2		PRDX3	FECH	TSPO	NDUFA12		ADTRP	YIF1A	GAA	0	ERLEC1	ATRN	early_endosome	ALDH1A1	LINC-PINT	PEX5	Other	AGAP1	VPS41	BIN1	DPYSL2	CAMKV	LAMP1	late		VPS41	CCDC22	RAB11B		RAB11A
ADCK5		GUF1	PHB	AGPAT5	NDUFS3		AGAP3	VPS51	GALC	0	ERO1A	AVL9	early_endosome	ALDH1A2	CCDC174	PIK3C3	Core	AGAP2	ATP6V1G2	BLOC1S1	DSTN	CAP1	ARL8B	late		ATP6V1G2	CCDC93	RAB11FIP1		RAB27B
ADCY10		LYRM4	SURF1	MUL1	NDUFB7		AGFG1	GORASP1	GALNS	0	ERP29	B4DKH5[p]	early_endosome	ALDH1A3	ZNF423	PIK3R4	Core	AGAP3	BORCS5	BLOC1S6	DVL1	CAP2	ARL8A	late		BORCS5	CHM	RAB11FIP2		RAB35
ADHFE1		MRPL16	GHITM	BID	COA6		AGTR1	COG1	GBA1	0	FKBP14	B7Z3S5[p]	early_endosome	ALDH1L1	ANXA4	PINK1	Other	AGO2	NAPG	BLTP1	EFNB1	CAPN1	LAMTOR1	late		NAPG	CHML	RAB11FIP5		RAB5A
AFG1L		MRPL40	TIMM13	SYNJ2BP	COX5B		AGTR2	BET1	GLA	0	FKBP2	BAG6	early_endosome	ALDH3A1	EIF5B	PLEKHM1	Core	AGRN	VPS26A	BRSK1	EFNB2	CAPN2	TMEM9	late		VPS26A	CHMP2A	RAB32		RAC1
AFG3L2		IDH3G	SDHC	MFF	MT-CO2		AIDA	NUCB2	GLB1	0	FKBP9	BECN1	early_endosome	ALDH8A1	DKC1	PRKN	Other	AKAP1	ATP6V1D	BSN	EHD1	CAPRIN1	CD63	late		ATP6V1D	CHMP2B	RALGAPA1		SCAMP5
AGK		SDHAF2	NDUFB5	VPS13D	ATP5F1EP2		AIG1	GALNT3	GLMP	1	FNDC3A	BICD1	recycling_endosome	ALDH9A1	PAGE4	PTEN	Other	AKAP12	VPS35	BTBD8	EIF4EBP1	CARMIL3	VAMP7	late		VPS35	CHMP4B	RALGAPA2		SCRIB
AGMAT		GATD3A	COQ10A	BAK1	MT-CO1		AJAP1	TMED2	GM2A	0	FNDC3B	BLOC1S3	early_endosome	ALOXE3	H2BC12	RAB11A	Other	AKAP5	TOM1	C9ORF72	EPB41L1	CASK	RAB7A	late		TOM1	CLINT1	RALGAPB		SGIP1
AGPAT4		TXN2	COX6C	MAOB	NDUFA5		AJM1	COPE	GNS	0	GANAB	BLOC1S4	early_endosome	ALPK1	POU5F1	RAB1A	Other	AKAP7	EEA1	CACNA1B	EPHA3	CASKIN1	PIK3R4	late		EEA1	CLTA	SCAMP1		SH3GL2
AGPAT5		MRPS18A	NDUFB9	MGST3	COQ9		AKAP7	GANAB	GPR137B	7	HSP90B1	BLOC1S6	early_endosome	ALS2CL	RXRA	RAB24	Other	AKAP9	VPS33A	CACNA1E	EPS15L1	CBLB	KIDINS220	late		VPS33A	CLTB	SCAMP2		SNAP91
AGXT		MRPL1	NDUFA6	CYB5R3	NDUFS7		ALCAM	GOLGB1	GRN	0	HSPA5	BLTP3A	early_endosome	ANKHD1	CSNK2A2	RAB33B	Other	AKR1A1	VPS26B	CACNB4	EXOC7	CC2D1A	VPS13C	late		VPS26B	CLTC	SCAMP3		SNCA
AGXT2		SOD2	SLC25A20	BNIP3	NDUFS5		ALDH3B1	RER1	GUSB	0	HYOU1	BLTP3B	early_endosome	AOX1	C2orf49	RAB5A	Core	AKT1	RAB9B	CADPS	FAAH	CD44	VPS37B	late		RAB9B	CLTCL1	SCAMP4		SNCB
AHCYL1		CLPP	TIMM44	MTX3	NDUFB5		ALDOA	STX6	HEXA	0	IKBIP	BRCA2	early_endosome	APAF1	XPC	RAB7A	Core	ALDOC	VPS35	CADPS2	FARP1	CDC42	CHMP2B	late		VPS35	COCH	SEMA4C		SNX9
AIFM1		HADH	MICOS10	OCIAD1	NDUFA2		ALDOC	ZDHHC13	HEXB	0	KDELC1	C12orf4	early_endosome	APEH	SATB1	RAC1	Other	ALK	TBC1D23	CALCRL	FBXL20	CDH1	CHMP6	late		TBC1D23	COMMD1	SERPINF1		STON2
AIFM2		ACAT1	COX6B1	SMIM8	TAFAZZIN		ALG10B	COG4	HGSNAT	11	KDELC2	C15orf38-AP3S2	early_endosome	APIP	CCNT1	RB1CC1	Core	ALS2	SPG21	CAMK2A	FBXO45	CDK5	VPS4A	late		SPG21	COMMD10	SFN		SYNJ2
AIFM3		MALSU1	ACADL	FKBP8	UQCRFS1		ALK	TOM1L1	HYAL1	0	LGALS3BP	C1orf159	early_endosome	APOBEC1	SMARCD3	RETREG1	Receptor	AMOT	NSF	CANX	FLOT1	CDKL5	CHMP4B	late		NSF	COMMD2	SIRPA		SYT11
AK2		CLPX	NDUFS4	MARCHF5	DNAJC15		ALPG	PRRC1	IDS	0	MANF	CCDC22	early_endosome	APOL2	SYNCRIP	RPTOR	Other	AMPH	AGTRAP	CAPN2	FMR1	CHMP2B	CHMP2A	late		AGTRAP	COMMD3-BMI1	SLC12A6		SYT7
AK3		MRPL4	UQCC1	RMDN3	UQCR10		ALPI	GOLGA2	IDUA	0	MESD	CCDC93	early_endosome	APOL3	RHNO1	RUBCN	Core	ANK3	ATP6V0D1	CASK	FZD1	CHMP4B	VPS4B	late		ATP6V0D1	COMMD4	SLC1A1		TBC1D24
AK4		C1QBP	ABCB8	MAOA	UQCRH		ALPK2	GNPNAT1	ITFG2	0	MINPP1	CCNY	recycling_endosome	APOL5	OGA	SH3GLB1	Other	ANKS1B	ATP6V0C	CASP3	FZD5	CNKSR2	RAB11FIP5	Recycling		ATP6V0C	COMMD5	SLC35F1		VAMP4
AKAP1		PITRM1	NDUFA9	TOMM20	MT-ATP8		ALPL	GOLGA5	KCDT5	0	MTDH	CD302	recycling_endosome	APOL6	SKIL	SIRT1	Other	ANO1	ATP6V0A1	CDK16	GAD1	CNN3	ATP11C	Recycling		ATP6V0A1	COMMD6	SLC35F2		VPS29
AKAP10		MRPL55	ATP5F1C	MIEF1	MT-ND6		ALPP	GOLGA3	KPTN	0	MYDGF	CDK16	recycling_endosome	APRT	SKI	SIRT2	Other	ANO2	KIF16B	CDK5R1	GAD2	COMT	ATP11B	Recycling		KIF16B	COMMD7	SLCO4C1		VPS35
AKR1B10		MRM1	NDUFAF4	BNIP3L	MT-ND5		AMER2	COPB1	KXD1	0	NENF	CEMIP2	recycling_endosome	ARAP2	TFEB	SQSTM1	Receptor	ANO6	ATP7A	CLCN3	GAP43	CPEB1	STX12	Recycling		ATP7A	COMMD8	SMIM1
AKR7A2		MECR	SLC25A35	PARK7	MT-ND4		AMER3	GOLGA4	LAMP1	1	NFXL1	CERK	recycling_endosome	AREL1	FLI1	STBD1	Receptor	ANP32E	RAB2A	CLTA	GIPC1	CPEB2	RAB14	Recycling		RAB2A	COMMD9	STEAP3
ALAS1		MRPL44	SLC25A11	USP30	MT-ND4L		AMIGO1	TRAPPC5	LAMP2	1	NPTX1	CHM	early_endosome	ARHGAP1	TRIM21	STK11	Other	ANXA1	NAPA	CLTB	GIT1	CPEB3	ATP9A	Recycling		NAPA	CPE	STX12
ALAS2		HSDL2	TIMM8B	NME3	UQCRQ		ANO10	TRAPPC11	LAMTOR1	0	P3H1	CHML	early_endosome	ARHGAP18	ELK1	STX17	Core	ANXA5	ATP6V0A2	CLTC	GIT2	CPEB4	RAB4A	Recycling		ATP6V0A2	CRYZL1	STX3
ALDH18A1		MRPS14	PHB2	CPT1C	COX6A2		ANO2	RHOBTB3	LAMTOR2	0	P3H4	CHMP2A	early_endosome	ARHGAP6	DHX9	TAX1BP1	Receptor	AP1B1	AP3D1	CPLX1	GNA11	CPLX1	RNF11	Recycling		AP3D1	CUL3	STX7
ALDH1B1		ATPAF2	NDUFAF5	MIGA2	NDUFAB1		ANO3	GCC2	LAMTOR3	0	P4HA1	CHMP2B	early_endosome	ARHGDIA	RAD9B	TBK1	Other	AP1G1	VAMP7	CPLX2	GNAI2	CPLX2	CMTM6	Recycling		VAMP7	DCTN6	SYT1
ALDH1L1		POLRMT	COX4I1	AGPAT4	SDHAF2		ANO4	COPB2	LAMTOR4	0	P4HA2	CHMP4B	early_endosome	ARHGDIB	GINS3	TEX264	Receptor	AP1G2	TMEM59	CPLX3	GNAL;GNAS	CPSF2	SORL1	Recycling		TMEM59	DDHD2	TRAPPC10
ALDH1L2		ISCU	NDUFS6	PMAIP1	COX7A2L		ANO6	OSBPL9	LAMTOR5	0	PDIA3	CLINT1	early_endosome	ARHGDIG	OTUD3	TM9SF1	Other	AP1M1	VAMP4	CSPG5	GNAQ	CRMP1	RABEP1	Recycling		VAMP4	DENND10	VAMP2
ALDH2		RTN4IP1	COX5B	BIK	SDHD		ANO8	COG3	LAPTM4A	4	PDIA4	CLTA	early_endosome	ARHGEF10L	ZC3H12D	TOLLIP	Receptor	AP1S1	ECE1	CTBP1	GNB5	CRTC1	EHD4	Recycling		ECE1	DENND4A	VAMP3
ALDH3A2		OGDHL	NDUFA5	TOMM20L	SLC25A23		ANO9	SLC30A6	LAPTM4B	4	PDIA5	CLTB	early_endosome	ARHGEF16	CPEB4	TRIM5	Receptor	AP1S2	TBC1D5	CTBP2	GPC4	CTTN	GRIPAP1	Recycling		TBC1D5	DENND4C	VAMP8
ALDH4A1		BCKDK	NDUFB6	MYO19	C2orf69		ANPEP	EIPR1	LAPTM5	5	PDIA6	CLTC	early_endosome	ARHGEF3	CRYAA	TSC2	Other	AP2A1	RAB7A	CTNNB1	GPM6A	CUL3	EHD1	Recycling		RAB7A	DISC1	WDR44
ALDH5A1		GFM2	SLC25A1	SEPTIN4	COX15		ANTXR1	CERT	LGMN	0	PLOD1	CLTCL1	early_endosome	ARL14EP	TCEAL7	ULK1	Core	AP2A2	AP2B1	CTSD	GRB2	CYFIP1	RABGEF1	Recycling		AP2B1	DKFZp686A1765	A0A3B3ITR4[p]
ALDH6A1		MCAT	TIMM50	NEU4	MT-ND3		ANXA2	TMED5	LIPA	0	PLOD2	CMTM4	recycling_endosome	ARMC5	EEF1D	ULK2	Core	AP2B1	ATP11C	CXADR	GRID2	CYFIP2	RAB11FIP5	Early		ATP11C	DNM1	A8K6Q8[p]
ALDH7A1		IBA57	SLC25A42	MCL1	MT-ND2		ANXA6	VPS52	LMBRD1	9	PLOD3	CMTM7	recycling_endosome	ARMS2	GINS4	UVRAG	Core	AP2M1	VPS29	DGKI	GRK2	CYLD	ATP11C	Early		VPS29	EEA1
ALDH9A1		DAP3	BCS1L	PLD6	MT-ND1		AOC3	PACS1	MAN2B1	0	POFUT1	COCH	early_endosome	ARPP19	LARP6	WDFY3	Other	AP2S1	ABHD17B	DGKQ	GRK3	CYTH2	ATP11B	Early		ABHD17B	ENTR1
ALKBH1		SDHAF1	NDUFAF1	TOMM34	PPIF		AP2A1	COPA	MAN2B2	0	POGLUT1	COLEC12	recycling_endosome	ARPP21	ZNF649	WDR45	Core	AP3B2	PIK3R4	DIAPH1	HIP1	DACT1	STX12	Early		PIK3R4	F8A1
ALKBH7		MRPS17	NDUFB10	CASP8	UQCC2		AP2A2	COG8	MANBA	0	PPIB	COMMD1	early_endosome	AS3MT	ZKSCAN3	WDR45B	Core	AP3D1	BECN1	DMXL2	HSPA8	DBNL	RAB14	Early		BECN1	FAM234B
AMACR		ADHFE1	COQ8A	BCL2L1	ATP5PB		AP2B1	ZDHHC3	MCOLN1	6	PRKCSH	COMMD10	early_endosome	ASAP3	TIGD6	WIPI1	Core	AP3M1	NAPB	DNAJC5	IGSF11	DCLK1	ATP9A	Early		NAPB	FKBP15
AMT		NFS1	ACADVL	ARMC10	ABCD1		AP2M1	TRAPPC1	MCOLN2	6	PXDN	COMMD2	early_endosome	ASB6	NUDT16L1	WIPI2	Core	AP3M2	GAPDH	DNAJC6	IL1RAP	DCX	RAB4A	Early		GAPDH	GABARAPL2
ANGEL2		MRPL17	COQ4	MIEF2	ATP5F1D		AP2S1	RND3	MCOLN3	6	RCN1	COMMD3-BMI1	early_endosome	ASB8	VPS25	ZFYVE1	Core	AP3S1	NTRK3	DNM1	IL1RAPL1	DDN	RNF11	Early		NTRK3	GAK
ANTKMT		TACO1	NDUFA2	GPAT2	ATP5MF		APCDD1	TRAPPC8	MFSD12	12	RCN3	COMMD4	early_endosome	ASDURF	CUX1			AP3S2	ATP6AP1	DNM1L	IL1RAPL2	DGKB	CMTM6	Early		ATP6AP1	GATD1
APEX1		PPTC7	NDUFS5	BOK	SLC25A33		APLNR	AP4E1	MFSD8	12	SDF2	COMMD5	early_endosome	ASRGL1	TPRXL			APBA1	AP1B1	DNM2	ITGA2	DGKQ	SORL1	Early		AP1B1	GDI1
APOO		MRPL11	CRAT	MIGA1	NDUFB10		APOBR	TRAPPC9	MIOS	0	SDF2L1	COMMD6	early_endosome	ASS1	FABP5			APBA2	PLXNA2	DNM3	KALRN	DIP2A	RABEP1	Early		PLXNA2	GDI2
APOOL		MRPL13	PRODH	BBC3	COX7A2		APOLD1	COPG1	MON1B	0	SELENOF	COMMD7	early_endosome	ATG10	BUD13			APBB1	RAB1B	DNMBP	KCNJ6	DISC1	EHD4	Early		RAB1B	GET4
ARF5		OXCT1	COX7A2	BAD	NDUFA10		APPL1	B4GALT7	MPO	0	SERPINH1	COMMD8	early_endosome	ATG3	CREB3L3			APC	M6PR	DOC2A	KIF1B	DIXDC1	GRIPAP1	Early		M6PR	GGA2
ARG2		PDK2	TMEM126A	BCL2	NDUFC2		AQP1	GOLT1B	NAAA	0	SIL1	COMMD9	early_endosome	ATG4A	TRAF4			APC2	ZFYVE9	DOC2B	KIF21A	DLG5	EHD1	Early		ZFYVE9	H0YC42[p]
ARL2		ALAS1	SLC25A30	BCL2A1	ATP5F1A		AQP10	TRAPPC4	NAGA	0	SSR1	CPE	early_endosome	ATG4B	SNRNP25			APH1A	TMEM9B	DOCK1	KIF2C	DMD	RABGEF1	Early		TMEM9B	HEATR5B
ARMC1		MRPL33	BDH1	BCL2L2	MT-CYB		AQP3	C17orf75	NAGLU	0	SUMF2	CRACR2A	recycling_endosome	ATG4C	NOP2			APLP2	ATP11B	DTNBP1	LINGO1	DNAJB1	RAB11FIP2	Recycling		ATP11B	HTT
ARMC10		MTO1	ABCB7	DMPK	COX7C		AQP9	AP4B1	NEU1	0	TBL2	CRYZL1	early_endosome	ATXN2	NTMT1			APOA4	MON1B	DVL1	LRFN2	DNM3	RAB12	Recycling		MON1B	IFITM3
ARMCX1		LIAS	NDUFA7	PRKN	ATP7A		ARF6	TRIP11	NPC1	13	TMEM38B	CSNK1G2	recycling_endosome	ATXN7L3B	RSRP1			APOE	SORT1	EFR3A	LRFN3	DOCK1	ABHD17B	Recycling		SORT1	IGF2R
ARMCX2		SUCLG2	TIMM17A	BCL2L10	UQCRHL		ARHGEF39	FNDC3A	NPC2	0	TMTC3	CSNK1G3	recycling_endosome	ATXN8OS	RNF126			APP	FKBP15	EHD1	LRFN4	DOCK10	RAB35	Recycling		FKBP15	IST1
ARMCX3		FDX1	ALDH6A1	AKAP10	NDUFAF1		ARL13B	VPS53	OSTM1	1	TOR1B	CUL3	early_endosome	AXIN2	METTL22			APPL1	TM9SF3	EPN1	LRFN5	DOCK4	RAB10	Recycling		TM9SF3	ITCH
ARMCX6		MRPS28	TIMM22	SERAC1			ARRDC1	DENND5A	PCYOX1	0	TOR3A	DCTN6	early_endosome	AZI2	ADI1			ARC	PACS2	EPS15;EPS15L1	LRRC4B	DPYSL2	SCAMP2	Recycling		PACS2	ITM2C
ATAD1		ECH1	L2HGDH	STX17			ART3	GOLGA7	PIP4P1	2	TTC13	DDHD2	early_endosome	BAG4	DUSP26			ARF1	HYOU1	EPS15L1	LRRTM1	DSTN	ITSN1	Recycling		HYOU1	KIF16B
ATAD3A		GATB	SLC25A5	RTL10			ART4	USP6NL	PLA2G15	0	TTC17	DENND10	early_endosome	BBOX1	AQP1			ARF4	SURF4	ERC1	LRRTM3	DTNB	ITGB1	Recycling		SURF4	LAMTOR2
ATAD3B		ERAL1	SLC25A12	BCL2L11	CYCS		ASIC1	GLIPR2	PLBD1	0	TXNDC5	DENND4A	early_endosome	BCAS1	DDX23			ARF6	RAB22A	ERC2	MAGI1	DVL1	STX6	Recycling		RAB22A	LMBRD1
ATP23		MRPL28	NDUFB2	SPIRE1	NDUFS6		ASIC2	GOPC	PLBD2	0	UFL1	DENND4C	early_endosome	BCAS4	MKI67			ARFGAP1	SCFD1	EXOC4	MAP1A	DYNLL2	RAB11B	Recycling		SCFD1	LYSMD1
ATP5F1A		TSFM	AFG1L	ARMCX1	NIPSNAP2		ASIC5	VPS45	PPT1	0	UGGT1	DISC1	early_endosome	BCAT1	ZNF354A			ARFGAP3	AP3M1	FBXL20	MAP1LC3B	EEF1A1	SCAMP1	Recycling		AP3M1	MCF2L
ATP5F1B		FXN	ATP5PB	ARMCX3	NDUFS2		ATP11A	GCNT7	PPT2	0	ALDH3A2	DKFZp686A1765	early_endosome	BCDIN3D	EXOSC10			ARFGEF2	WASHC5	FBXO45	MDGA1	EEF2	SYNGR2	Recycling		WASHC5	MITD1
ATP5F1C		NFU1	COX7C	PIGBOS1	COX4I2		ATP11C		PRCP	0	CISD2	DNM1	early_endosome	BCL2A1	CDC14B			ARHGAP12	CPD	FCHO2	MDGA2	EEF2K	SCAMP2	Recycling		CPD	MTMR8
ATP5F1D		YARS2	CHCHD3		DGUOK		ATP13A3		PSAP	6	COMT	ECE1	recycling_endosome	BDH2	LPXN			ARHGAP22	KIDINS220	GAPDH	MGLL	EGLN1	SNX18	Recycling		KIDINS220	NAPA
ATP5F1E		MRPL21	COQ10B		NDUFA7		ATP1A1		RNF13	1	DHCR24	EEA1	early_endosome	BECN2	MED18			ARHGAP32	SNX32	GIT1	MRTFA	EIF4A3	RAB8A	Recycling		SNX32	NID1
ATP5IF1		ALDH4A1	SLC25A10		NDUFB2		ATP1A2		RNF152	1	DHRS7B	ENTR1	early_endosome	BEX5	ZBTB49			ARHGAP33	TAX1BP1	GIT2	MRTFB	EIF4B	STX7	Early		TAX1BP1	NISCH
ATP5MC1		ACADSB	SLC25A13		NDUFB8		ATP1A3		RNF167	1	DHRSX	F8A1	early_endosome	BHMT	SPINDOC			ARHGAP39	CALR	GNAO1	NAPA	EIF4E	TOM1	Early		CALR	NRSN2
ATP5MC2		MRPS9	SLC25A19		NDUFB4		ATP1A4		RPTOR	0	EMC2	FAM234B	early_endosome	BICC1	HP1BP3			ARHGAP44	RAB8B	GNB2	NAPB	EIF4EBP2	EEA1	Early		RAB8B	NSF
ATP5MC3		MRPL15	SMDT1		NDUFA3		ATP1B1		SCARB2	2	KIAA0100	FCGRT	recycling_endosome	BIRC8	RBPMS2			ARHGDIA	TFRC	GNG7	NECAB2	EIF4G1	KIF16B	Early		TFRC	OCRL
ATP5MD		MRPL24	COX7A1		ATP5MG		ATP1B2		SGSH	0	LAMC1	FKBP15	early_endosome	BLMH	DHRS4			ARHGEF15	RPS14	GPR151	NECAP1	ELAVL1	ATP7A	Early		RPS14	ORAI2
ATP5ME		HSPD1	COX14		NDUFC1		ATP1B3		SIAE	0	NCEH1	GABARAPL2	early_endosome	BLOC1S3	RNH1			ARHGEF2	RAB18	HSPA8	NLGN1	ELAVL4	ZFYVE9	Early		RAB18	PAAT
ATP5MF		AK3	NDUFA12		NDUFB3		ATP2B1		SLC15A3	12	PRDX4	GAK	early_endosome	BLOC1S4	KIF23			ARHGEF7	PPIB	HTR1B	NLGN2	ELMO1	TMEM9B	Early		PPIB	PCNX1
ATP5MF-PTCD1		MIPEP	GPD2		CYC1		ATP2B2		SLC15A4	12	RDH11	GATD1	early_endosome	BLVRA	BRD9			ARHGEF9	RAB1A	HTR1D	NOS1AP	ENAH	FKBP15	Early		RAB1A	PCSK1N
ATP5MG		LYRM7	NDUFA10				ATP2B3		SLC17A5	12	SPTLC2	GDI1	early_endosome	BLVRB	BASP1			ARL6IP5	IGF2R	ITSN1	NPTX2	EPB41L1	WASHC5	Early		IGF2R	PI4K2A
ATP5MPL		PCCB	NDUFC2				ATP2B4		SLC29A3	11	TMEM205	GDI2	early_endosome	BMX	ASCC1			ARL8A	CLCN3	KCNC3	NPY2R	EPB41L3	RAB1A	Early		CLCN3	PIK3C3
ATP5PB		MRPS7	MT-ATP6				ATP4A		SLC2A6	12	APOL2	GET4	early_endosome	BOLL	EIF3E			ARL8B	STAM2	KCNH1	NPY5R	EPHA7	STAM2	Early		STAM2	PIK3R4
ATP5PD		MRPL3	MT-CO2				ATP4B		SLC38A7	11	CANX	GFOD1	recycling_endosome	BRAP	MACROD2			ARPC1A	VPS13C	KIF1A	NRG1	EPN1	TGFBRAP1	Early		VPS13C	PIKFYVE
ATP5PF		PCCA	TIMM21				ATP7A		SLC38A9	11	TMX1	GFOD2	recycling_endosome	BRINP1	F8A1			ARPC2	SEC22B	LAMP1	NRXN1	ERBIN	SNX3	Early		SEC22B	PLEKHF2
ATP5PO		MCCC1	NDUFA8				ATP7B		SLC49A4	12	ABHD12	GGA2	early_endosome	C11orf21	TRIM66			ARPC3	AP1G1	LAMP5	NTNG2	EXOC7	WDFY1	Early		AP1G1	PLEKHM2
ATPAF1		MRPS12	GLS				AVPR1A		SLC66A1	7	ABHD6	GPRC5B	recycling_endosome	C12orf4	CEP290			ARPC5	LMAN2	LPAR1	NTRK2	FAAH	STAM	Early		LMAN2	PML
ATPAF2		PDK1	NDUFB11				AVPR1B		SLC7A14	15	ACSL3	H0YC42[p]	early_endosome	C12orf57	NHEJ1			ARPC5L	AP1M1	LRRK2	NTRK3	FAM107A	RAB5A	Early		AP1M1	PPP1R21
ATPSCKMT		MRPL49	SLC25A15				AVPR2		SMPD1	0	ADAM10	HEATR5B	early_endosome	C1orf198	NANOG			ARRB1	VPS33B	MADD	OPHN1	FBXO2	RUFY1	Early		VPS33B	PRKD1
AUH		ECHDC2	NDUFV3				AXL		SZT2	0	ADPGK	HTT	early_endosome	C20orf203	ADCY10			ARRB2	DAGLB	MAL2	PDLIM5	FGF22	ZFYVE16	Early		DAGLB	PRKD3
AURKAIP1		HIBADH	STOML2				B2M		TM6SF1	9	AGPAT1	IFITM3	early_endosome	C4orf46	TRERF1			ASAP1	TGFBRAP1	MARCKSL1	PFN1	FGF7	HGS	Early		TGFBRAP1	PSEN1
BAD		MRPL19	SLC25A25				BANF1		TMEM175	12	AGPAT2	IGF2R	early_endosome	CA1	H2BC17			ASIC1	STX12	MCTP2;MCTP1	PFN2	FGFR1	VPS8	Early		STX12	PTPN9
BAK1		MRPL36	CCDC90B				BASP1		TMEM192	4	AGPAT3	IST1	early_endosome	CA3	NFYA			ASIC2	HSP90B1	MYLK	PLEKHG5	FILIP1	DNAJC13	Early		HSP90B1	PXK
BAX		FARS2	MPC1L				BCAM		TMEM63A	10	ALG1	ITCH	early_endosome	CA7	MCC			ATAD1	SNX3	MYO5B	PPFIA1;PPFIA2;PPFIA3;PPFIA4	FLNA	WASHC2A	Early		SNX3	Q59FX6[p]
BBC3		ALDH9A1	THEM4				BCL2L12		TPCN1	12	ALG2	ITFG1	recycling_endosome	CAB39	ZNF513			ATG16L1	PDIA3	NAPA	PPFIA2	FLRT2	PTPN23	Early		PDIA3	RAB14
BCAT2		MRPS18C	ATAD3A				BDKRB1		TPCN2	12	ALG5	ITGB1BP1	recycling_endosome	CABP5	TBX3			ATG5	WDFY1	NAPB	PPFIA4	FMNL2	OCRL	Early		WDFY1	RAB21
BCKDHA		MARS2	PTGES2				BDKRB2		TPP1	0	ALG9	ITM2C	early_endosome	CACNB3	FAM193B			ATG7	PDIA3	NCS1	PPFIBP2	FMR1	RAB5C	Early		PDIA3	RAB31
BCKDHB		FDXR	SQOR				BEST1		TSPAN1	4	AMFR	KIAA1549	recycling_endosome	CAPN3	AXIN1			ATG9A	RAB14	NPY	PPP1CA	FXR1	SNX4	Early		RAB14	RAB4A
BCKDK		GATC	SCO1				BEST2		WDR24	0	ANKLE2	KIF16B	early_endosome	CAPS	H2BC3			ATM	LRP1	NPY1R	PPP1CC	FXR2	WASHC4	Early		LRP1	RAB4B
BCL2		TRAP1	UQCRB				BEST3		WDR59	0	ANO10	LAMTOR2	early_endosome	CAPSL	PUS7			ATP1A3	STAM	NRXN1	PPP1R9A	FZD9	SNX8	Early		STAM	RAB5A
BCL2A1		ACAD8	ATP5PD				BEST4				APMAP	LDLR	recycling_endosome	CARD10	S100A5			ATP2B1	RAB5A	NSF	PRAF2	GAPDH	SNX30	Early		RAB5A	RAB5B
BCL2L1		ALDH2	ATP5MG				BICD2				ARL6IP5	LMBRD1	early_endosome	CARD14	MEF2A			ATP2B2	DNM2	OPHN1	PRKACA	GDA	SNX6	Early		DNM2	RAB5C
BCL2L10		PPIF	SLC25A51				BLK				ASPH	LMTK2	recycling_endosome	CARD17	ZNF366			ATP2B3	RAB35	OPRD1	PRKN	GHRL	GGA1	Early		RAB35	RAB7A
BCL2L11		IVD	SPG7				BMPR1A				ATF6	LNPEP	recycling_endosome	CARD9	NLRP2B			ATP2B4	STX5	OPRK1	PRNP	GHSR	SNX5	Early		STX5	RAB8A
BCL2L13		ETHE1	ATP5MC3				BMPR1B				ATP13A1	LRP1	recycling_endosome	CARS1	ASCL1			ATP6AP1	HYOU1	OSBPL2	PRSS12	GIPC1	ANKFY1	Early		HYOU1	RAB9A
BCL2L2		MRPL20	PNPLA8				BMPR2				ATP2A2	LRP2	recycling_endosome	CASKIN1	ATAD2B			ATP6AP2	RUFY2	OTOF	PRUNE2	GIT1	SNX27	Early		RUFY2	RABGEF1
BCO2		MRPS21	TIMM17B				BOC				ATP6AP2	LYSMD1	early_endosome	CASKIN2	GTF2F2			ATP6V0A1	RUFY1	P2RX1	PTK2B	GNA13	APP	Early		RUFY1	RBSN
BCS1L		ACAA2	SLC25A26				BRS3				AUP1	MCF2L	early_endosome	CASP3	GCHFR			ATP6V0A4	EPB41L3	P2RX2	PTN	GNAI1	SNX17	Early		EPB41L3	RNF126
BDH1		MRPL30	PRODH2				BSG				B3GLCT	MICALL1	recycling_endosome	CASP6	PRDX5			ATP6V0C	GOT1	P2RY1	PTPRD	GNAL;GNAS	CHMP1A	Early		GOT1	ROGDI
BID		DNAJA3	COX6A2				BST1				BCAP29	MITD1	early_endosome	CASP7	PRDX6			ATP6V0D1	GAK	P2RY2	PTPRN2	GRID1	SNX7	Early		GAK	RPS6KC1
BIK		MRPS34	SLC30A9				BTLA				BCAP31	MRC2	recycling_endosome	CASP8	ZMIZ1			ATP6V0E2	EHBP1	P2RY4	PTPRS	GRIP1	ANXA1	Early		EHBP1	RUFY1
BLOC1S1		ETFB	TAMM41				BTN2A1				BNIP1	MTMR8	early_endosome	CASTOR1	EP300			ATP6V1A	ATP9A	PACSIN1	RAB1A	GRIPAP1	SCPEP1	Endosome		ATP9A	RUFY2
BNIP3		ATP5IF1	TIMM23				BTN3A1				BRI3BP	MYADM	recycling_endosome	CASTOR2	HSPB3			ATP6V1B1	SCYL2	PARK7	RAB26	HIP1R	CTSC	Endosome		SCYL2	RUSC1
BNIP3L		ACSF3	RMND1				BTN3A2				C16orf58	NAPA	early_endosome	CBR1	CHMP4B			ATP6V1B2	RPL7	PCLO	RAB33B	HNRNPA3	PPT1	Endosome		RPL7	RUSC1
BOK		POLDIP2	NDUFAB1				BTN3A3				CCDC47	NHERF2	recycling_endosome	CBR3	NFATC3			ATP6V1C1	ZFYVE16	PDYN	RAB6A	HNRNPAB	SCARB2	Endosome		ZFYVE16	SERINC1
BOLA1		PDK3	COQ2				C10orf76				CDIPT	NID1	early_endosome	CCDC125	RALGDS			ATP6V1D	AP2A1	PENK	RAB6B	HNRNPK	ASAH1	Endosome		AP2A1	SERINC3
BOLA3		ME3	PDSS2				C18orf32				CDK5RAP3	NISCH	early_endosome	CCM2	TAF10			ATP6V1E1	WDR7	PHF24	RAB8B	HNRNPM	LIPA	Endosome		WDR7	SGTA
BPHL		MRPL22	NDUFS3				C2CD2				CDKAL1	NKIRAS2	recycling_endosome	CCNG2	ACTB			ATP6V1F	RAB10	PICALM	RABAC1	HOMER1	LAMP2	Endosome		RAB10	SLC12A9
C12orf65		IDH2	ABCB10				C2CD5				CEPT1	NRSN2	early_endosome	CCS	CHAMP1			ATP6V1G1	SCAMP2	PICK1	RAPGEF4	HPCA	BORCS6	Endosome		SCAMP2	SMAP2
C15orf48		GCDH	CKMT2				C2orf88				CERS2	NSF	early_endosome	CCT2	DLG1			ATP6V1G2	EGFR	PIK3C3	RAPH1	HSPA8	CTSB	Endosome		EGFR	SNAP29
C15orf61		MRPL47	ACAD9				C3AR1				CERS5	OCRL	early_endosome	CCT3	L3MBTL3			ATP6V1H	PRKAA1	PIP5K1C	RGS4	HTR4	PSAP	Endosome		PRKAA1	SNN
C16orf91		PPA2	COX16				C5AR2				CHP1	ORAI2	early_endosome	CCT6A	FOXL1			ATP8A1	IST1	PLD1	RGS7	HTT	TMEM63B	Endosome		IST1	SNX1
C1QBP		MRPL9	FAM210A				CA12				CLCC1	PAAT	early_endosome	CCT6B	SPIN4			ATR	RAB4A	PLS3	RGS7BP	ICAM5	FLOT1	Endosome		RAB4A	SNX12
C2orf69		WARS2	NDUFB7				CA4				CLPTM1	PACC1	recycling_endosome	CCT7	FOXC1			AURKA	AP2M1	PPFIA2	RMDN3	IL1RAPL1	NAGA	Endosome		AP2M1	SNX15
C3orf33		CBR4	MICOS13				CA9				CLPTM1L	PACSIN3	recycling_endosome	CCT8L1P	FOXF2			AVP	HGS	PPFIA3	RNF138	INA	LGALS3BP	Endosome		HGS	SNX16
C5orf63		HAGH	SCO2				CACNA1A				CNPY4	PCNX1	early_endosome	CCT8L2	BACH1			AXIN1	VPS8	PPP3CB	RNF216	IQGAP1	NCSTN	Endosome		VPS8	SNX17
C6orf136		MTG1	COX8A				CACNA1H				CRELD1	PCSK1N	early_endosome	CDC123	MYCNOS			BACE1	SFT2D2	PPP3CC	RNF34	IQSEC3	SPAG9	Endosome		SFT2D2	SNX2
C8orf82		MRPS16	MPV17				CACNA1S				CRELD2	PI4K2A	early_endosome	CDC37	GABPB1			BAIAP2	PODXL	PPP3R1	ROGDI	ITGA3	BLOC1S1	Endosome		PODXL	SNX27
CA5A		MTERF2	CHCHD1				CACNG1					PIK3C3	early_endosome		PTPN13			BAIAP3	VAPB	PPT1	RPL10	ITSN1	SIDT2	Endosome		VAPB	SNX29
CA5B		ETFRF1	TIMM8A				CACNG4					PIK3R4	early_endosome		ILF3			BCAN	RPL12	PRKAR1B	RPL10A	JAK2	ATP6V1A	Endosome		RPL12	SNX3
CARS2		SLIRP	SLC25A24				CACNG5					PIKFYVE	early_endosome		ILF2			BCAS1	GNAI3	PRKCA	RPL11	KCNJ6	FLOT2	Endosome		GNAI3	SNX6
CASP3		DHTKD1	MPC1				CACNG6					PLEKHF2	early_endosome		PSMA7			BCL11A	P4HB	PRKCB	RPL12	KCTD8	ATP6V1F	Endosome		P4HB	SORL1
CASP8		FAHD2A	SLC25A22				CACNG7					PLEKHM2	early_endosome		NKRF			BCL2L1	BACE1	PRKCG	RPL13	KIDINS220	ATP6V1C1	Endosome		BACE1	SPART
CASP9		HSD17B8	SLC25A31				CACNG8					PML	early_endosome		PUS10			BCR	LNPEP	PRKN	RPL13A	KIF17	ATP6V1H	Endosome		LNPEP	SPAST
CAT		HINT2	SLC25A18				CADM1					PODXL	recycling_endosome		OGT			BDNF	POR	PRRT2	RPL14	KIF1A	PI4K2A	Endosome		POR	SQSTM1
CBR3		MRPS5	COX10				CADM2					PODXL2	recycling_endosome		USP4			BEGAIN	DNAJB6	PSEN1	RPL15	KIF1B	ATP6V1E1	Endosome		DNAJB6	STAM
CBR4		C6orf136	TMEM70				CADM3					PPP1R21	early_endosome		IK			BIN1	CLTC	PTPRN2	RPL17	KIF2C	ATP6V1B2	Endosome		CLTC	STAM2
CCDC127		SPRYD4	NOA1				CADM4					PRKD1	early_endosome		REST			BLOC1S1	RNF11	RAB10	RPL18	KIF3A	DNAJC5	Endosome		RNF11	STX8
CCDC51		LIPT2	MCUR1				CALCR					PRKD3	early_endosome		EIF2B5			BLOC1S6	DNAJC13	RAB11A	RPL22	KIF3B	ATP6V1G1	Endosome		DNAJC13	STXBP5
CCDC58		DECR1	TMEM14C				CALCRL					PSEN1	early_endosome		SIRT6			BLTP1	LDLR	RAB11B	RPL23	KIFAP3	BLOC1S2	Endosome		LDLR	SYNRG
CCDC90B		MRPS26	NDUFC1				CALM1					PTPN9	early_endosome		MAPK7			BRAF	ITSN1	RAB14	RPL23A	KLHL17	BORCS7	Endosome		ITSN1	TBCK
CDK5RAP1		BPHL	NDUFA3				CAP1					PTPRJ	recycling_endosome		CDKN2A			BRINP1	RAC1	RAB26	RPL24	KPNA1	ATP6V1G2	Endosome		RAC1	TFRC
CEP89		MSRB2	PDSS1				CAP2					PXK	early_endosome		ZNF655			BRSK1	ATP2A2	RAB27B	RPL26	KPNA2	BORCS5	Endosome		ATP2A2	TGFBRAP1
CHCHD1		ACAD10	SLC25A16				CASK					Q59FF5[p]	recycling_endosome		ADPRS			BSN	ITGB1	RAB2A	RPL27	LAMA5	NAPG	Endosome		ITGB1	TMEM106B
CHCHD10		VWA8	NDUFAF6				CASR					Q59FX6[p]	early_endosome		RPS3			BTBD8	STX6	RAB35	RPL27A	LAMP1	ATP6V1D	Endosome		STX6	TMEM106C
CHCHD2		ALKBH7	UCP1				CATSPER1					RAB11B	recycling_endosome		AURKAIP1			BTBD9	WASHC2A	RAB3A	RPL28	LASP1	RAB9B	Endosome		WASHC2A	TMEM9
CHCHD3		GLDC	SFXN1				CATSPER2					RAB11FIP1	recycling_endosome		WARS1			C1QA	HSPA5	RAB3B	RPL29	LATS1	TBC1D23	Endosome		HSPA5	TPD52
CHCHD4		SSBP1	PDP1				CATSPER3					RAB11FIP2	recycling_endosome		TMEM250			C1QB	CLTA	RAB3C	RPL32	LIMK1	SPG21	Endosome		CLTA	TPD52L1
CHCHD5		MRPL27	SLC25A21				CATSPER4					RAB11FIP5	recycling_endosome		UIMC1			C1QBP	PTPN23	RAB4A	RPL34	LNX1	NSF	Endosome		PTPN23	TPD52L2
CHCHD6		HSCB	SLC25A29				CATSPERD					RAB14	early_endosome		MED15			C1QC	SNX2	RAB4B	RPL35	LRFN2	AGTRAP	Endosome		SNX2	TRIM14
CHCHD7		MRPS10	SLC25A45				CATSPERE					RAB21	early_endosome		ERBIN			C1QL1	SNX12	RAB5A	RPL35A	LRP4	ATP6V0D1	Endosome		SNX12	UBL4A
CHDH		AK4	SLC25A39				CATSPERZ					RAB31	early_endosome		NIPBL			C1QL2	OCRL	RAB5B	RPL36	LZTS1	ATP6V0C	Endosome		OCRL	VAC14
CHPT1		MRPL37	NDUFB3				CAV1					RAB32	recycling_endosome		DNTT			C1QL3	RAB23	RAB5C	RPL36A	LZTS3	ATP6V0A1	Endosome		RAB23	VAMP7
CISD1		TXNRD2	TIMM10B				CCKAR					RAB4A	early_endosome		GADD45A			C9ORF72	YWHAQ	RAB7A	RPL37	MAP1B	RAB2A	Endosome		YWHAQ	VAT1
CISD3		ACSM5	CHDH				CCKBR					RAB4B	early_endosome		MSL3			CABP1	STX16	RAC1	RPL37A	MAP2	NAPA	Endosome		STX16	VPS13C
CKMT1A		MRPL41	NDUFA4				CCNYL1					RAB5A	early_endosome		CPSF7			CACNA1A	SEZ6L2	RAPGEF4	RPL38	MARK1	ATP6V0A2	Endosome		SEZ6L2	VPS26A
CKMT1B		MRPS6	NDUFA13				CCR1					RAB5B	early_endosome		WBP2			CACNA1B	TMED10	RELN	RPL4	MARK2	AP3D1	Endosome		TMED10	VPS26B
CKMT2		MRPL23	TMEM11				CCR10					RAB5C	early_endosome		HDAC10			CACNA1C	RAB11B	RIMBP2	RPL5	MDM2	VAMP4	Endosome		RAB11B	VPS26C
CLPB		MTHFD1L	NDUFAF7				CCR2					RAB7A	early_endosome		PIF1			CACNA1D	REEP5	RIMS1	RPL6	MIB2	ECE1	Endosome		REEP5	VPS29
CLPP		ECI2	COX7B				CCR3					RAB8A	early_endosome		L3MBTL2			CACNA1E	ITFG1	RIMS2	RPL7	MINK1	TBC1D5	Endosome		ITFG1	VPS35
CLPX		MCCC2	NDUFA11				CCR4					RAB9A	early_endosome		RPL36AL			CACNA1H	ARPC5	RPH3A	RPL7A	MOB4	AP2B1	Endosome		ARPC5	VPS35L
CLYBL		MCEE	RDH13				CCR5					RABGEF1	early_endosome		ARHGEF5			CACNA2D1	CAPZA1	SCAMP1	RPL8	MPP1	BECN1	Endosome		CAPZA1	VPS45
CMC1		MOCS1	COA3				CCR6					RALGAPA1	recycling_endosome		SREBF2			CACNA2D2	SYNRG	SCAMP5	RPL9	MRTFA	NAPB	Endosome		SYNRG	VPS8
CMC2		MMUT	MPV17L				CCR7					RALGAPA2	recycling_endosome		SCRN1			CACNA2D3	RUFY3	SCRIB	RPLP0	MRTFB	GAPDH	Endosome		RUFY3	VTI1B
CMC4		OXNAD1	TMEM65				CCR8					RALGAPB	recycling_endosome		STN1			CACNB1	CMTM6	SCRN1	RPLP2	MYO5A	NTRK3	Endosome		CMTM6	WASH
CMPK2		MTG2	ROMO1				CCR9					RBSN	early_endosome		RNF34			CACNB2	RAB5C	SEC22B	RPS10	MYO5B	ATP6AP1	Endosome		RAB5C	WASH3P
COA1		DARS2	DNAJC15				CCRL2					RNF126	early_endosome		CHD1			CACNB4	EXOC1	SEPTIN5	RPS11	MYO9A	AP1B1	Endosome		EXOC1	WASHC2A
COA3		MRPL51	HIGD1A				CD109					ROGDI	early_endosome		FBXW7			CACNG2	SNX4	SGIP1	RPS12	NAE1	PLXNA2	Endosome		SNX4	WASHC2C
COA4		PC	SLC25A44				CD151					RPS6KC1	early_endosome		FMR1			CACNG3	USP7	SGTA	RPS13	NAPA	RAB1B	Endosome		USP7	WASHC3
COA5		CLYBL	OXA1L				CD180					RUFY1	early_endosome		CCS			CACNG4	HMOX2	SH3GL2	RPS14	NAPB	M6PR	Endosome		HMOX2	WASHC4
COA6		MLYCD	ATP5MPL				CD19					RUFY2	early_endosome		SMARCE1			CACNG5	GPRC5C	SLC10A4	RPS15A	NCAN	MON1B	Endosome		GPRC5C	WASHC5
COA7		MRPL32	COX6B2				CD2					RUSC1	early_endosome		TPT1			CACNG7	VAC14	SLC17A5	RPS16	NCDN	SORT1	Endosome		VAC14	WBP2
COA8		FDX2	IMMP2L				CD200					RUSC1	early_endosome		ZNF35			CACNG8	RAB3C	SLC17A6	RPS24	NCKAP1	TM9SF3	Endosome		RAB3C	WDR45B
COASY		ME2	COX4I2				CD22					SCAMP1	recycling_endosome		MEOX2			CADM1	GRK5	SLC17A7	RPS26	NCKIPSD	PACS2	Endosome		GRK5	WDR7
COMT		TUFM	YME1L1				CD226					SCAMP2	recycling_endosome		C8orf17			CADM2	VPS45	SLC17A8	RPS27	NCS1	HYOU1	Endosome		VPS45	WDR81
COMTD1		DNLZ	COA8				CD24					SCAMP3	recycling_endosome		NDUFAF6			CADM3	TGOLN2	SLC18A2	RPS27A	NECAB2	SURF4	Endosome		TGOLN2	WDR91
COQ10A		ACSM1	PPOX				CD244					SCAMP4	recycling_endosome		MT1G			CADM4	ANKH	SLC18A3	RPS28	NECTIN3	SCFD1	Endosome		ANKH	WLS
COQ10B		MRPS25	LDHD				CD276					SEMA4C	recycling_endosome		RARG			CADPS	CAPZB	SLC22A2	RPS5	NEDD4	AP3M1	Endosome		CAPZB	YIPF2
COQ2		ACOT13	IMMP1L				CD300A					SERINC1	early_endosome		NCBP1			CADPS2	WASHC4	SLC2A4	RTN3	NEDD4L	CPD	Endosome		WASHC4	ZFYVE16
COQ3		DHRS4	COX18				CD300C					SERINC3	early_endosome		DSG1			CALB1	GDI1	SLC30A3	RTN4R	NEDD8	SNX32	Endosome		GDI1	ZFYVE21
COQ4		CARS2	CPOX				CD300E					SERPINF1	recycling_endosome		PTEN			CALB2	VTI1A	SLC32A1	S1PR1	NEURL1	TAX1BP1	Endosome		VTI1A	ZFYVE9
COQ5		NIPSNAP2	NNT				CD300LB					SFN	recycling_endosome		PRSS23			CALCA	ARPC3	SLC4A8	S1PR2	NF1	CALR	Endosome		ARPC3
COQ6		GLRX2	ATP5MF				CD300LD					SGTA	early_endosome		FSBP			CALCRL	VIM	SLC6A17	S1PR3	NGDN	RAB8B	Endosome		VIM
COQ7		MRPS30	SFXN3				CD300LF					SIRPA	recycling_endosome		UBR5			CALD1	TM9SF2	SLC6A2	S1PR4	NGEF	TFRC	Endosome		TM9SF2
COQ8A		HSD17B10	COX8C				CD320					SLC12A6	recycling_endosome		RPS6KA4			CALM1	SEZ6L2	SLC6A7	S1PR5	NOS1AP	RPS14	Endosome		SEZ6L2
COQ8B		NARS2	PXMP2				CD3D					SLC12A9	early_endosome		ZBTB38			CALM2	PPP1CA	SLC6A9	SCRN1	NRCAM	RAB18	Endosome		PPP1CA
COQ9		RPUSD3	APOO				CD3E					SLC1A1	recycling_endosome		TJP3			CALM3	RAB24	SNAP25	SDCBP	NRG1	PPIB	Endosome		RAB24
COX10		SARDH	ACAD11				CD3G					SLC35F1	recycling_endosome		PPP2CA			CALR	GNB1	SNAP29	SEMA7A	NRGN	IGF2R	Endosome		GNB1
COX11		RIDA	TTC19				CD44					SLC35F2	recycling_endosome		ANXA7			CALY	PACC1	SNAP91	SEPTIN2	NRP1	SEC22B	Endosome		PACC1
COX14		MRPL18	FAM162A				CD46					SLCO4C1	recycling_endosome		THRA			CAMK1	RPN1	SNAPIN	SEPTIN3	NRP2	AP1G1	Endosome		RPN1
COX15		ALDH1B1	MT-CO1				CD47					SMAP2	early_endosome		EIF2S2			CAMK2A	SNX8	SNCA	SEPTIN4	NRXN2	LMAN2	Endosome		SNX8
COX16		TRNT1	SLC25A14				CD48					SMIM1	recycling_endosome		ZBP1			CAMK2B	ATP1A1	SNCB	SEPTIN5	NSMF	AP1M1	Endosome		ATP1A1
COX17		IDE	MCU				CD5					SNAP29	early_endosome		ANG			CAMK2D	GRB2	SNX9	SEPTIN6	NTRK2	DAGLB	Endosome		GRB2
COX18		GSTK1	CYP27A1				CD52					SNN	early_endosome		USP17L24			CAMK2G	SORL1	STON2	SEPTIN8	NUMB	HSP90B1	Endosome		SORL1
COX19		VARS2	MT-ND2				CD53					SNX1	early_endosome		ANKLE1			CAMK4	RPLP0	STX12	SEPTIN9	NUMBL	PDIA3	Endosome		RPLP0
COX20		HSPE1	MT-ND4				CD55					SNX12	early_endosome		WEE1			CAMKV	SNX30	STX16	SGIP1	PAFAH1B1	PDIA3	Endosome		SNX30
COX4I1		MRPL54	MT-ND5				CD58					SNX15	early_endosome		MASTL			CANX	ARPC2	STX1A	SH3GL1	PAK1	LRP1	Endosome		ARPC2
COX4I2		MRPL38	DELE1				CD59					SNX16	early_endosome		CCND2			CAP1	DDOST	STX1B	SHH	PAK3	DNM2	Endosome		DDOST
COX5A		MRPL58	HADHB				CD70					SNX17	early_endosome		CDK9			CAP2	TSG101	STX3	SHROOM4	PALM	STX5	Endosome		TSG101
COX5B		PTCD3	CRLS1				CD79A					SNX2	early_endosome		RASSF2			CAPN1	SRC	STX6	SIPA1L2	PARN	HYOU1	Endosome		SRC
COX6A1		MRM3	SLC25A32				CD79B					SNX27	early_endosome		CDC27			CAPN2	ARPC4	STX7	SLC24A2	PCDH7	RUFY2	Endosome		ARPC4
COX6A2		MRPL35	EXOG				CD81					SNX29	early_endosome		PAX2			CAPRIN1	RTN4	STXBP1	SLC29A1	PDLIM5	EPB41L3	Endosome		RTN4
COX6B1		FMC1	SFXN5				CD82					SNX3	early_endosome		CRY1			CAPZB	CLINT1	STXBP5	SLC2A4	PDXP	GOT1	Endosome		CLINT1
COX6B2		ACSM3	UCP3				CD84					SNX6	early_endosome		DDB1			CARMIL3	FAM234B	STXBP5L	SLC9A6	PFN1	GAK	Endosome		FAM234B
COX6C		GLRX5	SLC25A27				CD86					SORL1	early_endosome		H2BC9			CASK	VPS37B	SV2A	SLITRK1	PFN2	EHBP1	Endosome		VPS37B
COX7A1		PTRH1	SLC25A40				CD8B2					SPART	early_endosome		H2AC6			CASKIN1	SCAMP3	SV2B	SLITRK2	PHACTR1	SCYL2	Endosome		SCAMP3
COX7A2		MRPS11	SLC25A23				CD9					SPAST	early_endosome		MED12			CASP3	RAP1B	SV2C	SLITRK3	PICALM	RPL7	Endosome		RAP1B
COX7A2L		XPNPEP3	SLC25A36				CD97					SQSTM1	early_endosome		RBPMS			CASR	CHMP7	SVOP	SNAPIN	PIK3C3	AP2A1	Endosome		CHMP7
COX7B		ECI1	OMA1				CD99					STAM	early_endosome		CUL5			CBLB	PLXNA1	SYN1	SNX9	PIN1	WDR7	Endosome		PLXNA1
COX7B2		SDHAF3	LETM2				CD99L2					STAM2	early_endosome		SERTAD3			CBLN1	SEMA4C	SYN2	SPHK1	PLAT	EGFR	Endosome		SEMA4C
COX7C		REXO2	DHRS1				CDC42					STEAP3	recycling_endosome		USP7			CBLN2	YWHAZ	SYN3	SPTBN2	PLK2	PRKAA1	Endosome		YWHAZ
COX8A		GATM	SLC25A38				CDC42SE2					STX12	recycling_endosome		CLU			CBLN3	AP3S1	SYNGR1	SRCIN1	PLPPR4	IST1	Endosome		AP3S1
COX8C		SARS2	MPV17L2				CDH10					STX3	recycling_endosome		PBX2			CBLN4	BAG2	SYNGR3	SRPK2	PPP1CA	AP2M1	Endosome		BAG2
CPOX		MRPL57	MPST				CDH11					STX7	recycling_endosome		PBX1			CC2D1A	SCAMP1	SYNJ1	STON2	PPP1CC	SFT2D2	Endosome		SCAMP1
CPS1		C8orf82	CKMT1A				CDH12					STX8	early_endosome		PSMA6			CCK	MYO5A	SYNJ2	STX3	PPP1R1B	PODXL	Endosome		MYO5A
CPT1A		EARS2	PISD				CDH13					STXBP5	early_endosome		ATXN3			CD200	MICALL1	SYNPR	STXBP5	PPP1R9B	VAPB	Endosome		MICALL1
CPT1B		GRHPR	NDUFB4				CDH15					SYNRG	early_endosome		PPP2R1A			CD2AP	LRRC59	SYP	SUMO2	PRAF2	RPL12	Endosome		LRRC59
CPT1C		MTFMT	UQCR11				CDH16					SYT1	recycling_endosome		TOP2B			CD44	TPD52L2	SYPL1	SYNJ1	PRKACA	GNAI3	Endosome		TPD52L2
CPT2		PTCD2	HTRA2				CDH17					TBCK	early_endosome		RPL6			CD47	RABEP1	SYT1	SYNJ2	PRKAR1B	P4HB	Endosome		RABEP1
CRAT		HARS2	NDUFA1				CDH18					TFRC	early_endosome		CDK7			CDC42	SLC9A6	SYT11	SYT10	PRKAR2B	LNPEP	Endosome		SLC9A6
CRLS1		NAXE	MT-CYB				CDH19					TGFBRAP1	early_endosome		NUDT5			CDH1	SNX6	SYT12	THY1	PRKN	POR	Endosome		SNX6
CROT		SELENOO	NDUFAF2				CDH2					TMEM106B	early_endosome		TUB			CDH10	SYNGR2	SYT2	TLN2	PRMT8	DNAJB6	Endosome		SYNGR2
CRY1		NAGS	ECSIT				CDH20					TMEM106C	early_endosome		CPSF6			CDH11	SLC7A1	SYT7	TNIK	PRR7	CLTC	Endosome		SLC7A1
CRYZ		OAT	PARL				CDH22					TMEM9	early_endosome		BAG5			CDH13	GGA1	SYT9	TRPC5	PSD	RAC1	Endosome		GGA1
CS		MRPL50	PAM16				CDH23					TPD52	early_endosome		HIF1A			CDH2	GNAI2	TAFA4	UBA52	PSD2	ATP2A2	Endosome		GNAI2
CSKMT		RARS2	MRS2				CDH24					TPD52L1	early_endosome		FBXO5			CDH23	CANX	TBC1D24	UBE2M	PSD3	HSPA5	Endosome		CANX
CYB5B		LACTB2	DNAJC30				CDH26					TPD52L2	early_endosome		PTPN2			CDH6	SNX5	TMEM163	UNC13B	PSEN1	CLTA	Endosome		SNX5
CYB5R3		AURKAIP1	ACOT9				CDH3					TRAPPC10	recycling_endosome		EIF4A1			CDH8	VTA1	TMEM230	UNC13C	PSEN2	SNX12	Endosome		VTA1
CYC1		SHMT2	ACSS1				CDH4					TRIM14	early_endosome		FOXP1			CDH9	CHMP2B	TPRG1L	USP5	PTK2	RAB23	Endosome		CHMP2B
CYCS		MTHFD2	CHPT1				CDH5					UBL4A	early_endosome		HNRNPDL			CDK16	SDCBP	TRIM9	VAMP1	PTK2B	YWHAQ	Endosome		SDCBP
CYP11A1		CPS1	MT-ATP8				CDH6					VAC14	early_endosome		ZNF263			CDK5	SEC61A1	UBE3A	VPS16	PTN	STX16	Endosome		SEC61A1
CYP11B1		MRPL14	TIMMDC1				CDH7					VAMP2	recycling_endosome		AURKA			CDK5R1	RPN2	UNC13A	VPS18	PTPN1	SEZ6L2	Endosome		RPN2
CYP11B2		MTRES1	MT-CO3				CDH8					VAMP3	recycling_endosome		HIPK2			CDK5R2	SRPRB	UNC13B	VPS35	PTPRF	TMED10	Endosome		SRPRB
CYP24A1		TRMT2B	TMEM143				CDH9					VAMP7	early_endosome		POLR3A			CDKL5	CHMP6	UNC13C	VPS52	PUM2	REEP5	Endosome		CHMP6
CYP27A1		MRPS24	NME4				CDHR1					VAMP8	recycling_endosome		PDLIM4			CELSR3	SLC12A6	VAMP1	WNT3A	PURA	ITFG1	Endosome		SLC12A6
CYP27B1		GSR	TIMM29				CDHR2					VAT1	early_endosome		SERPINB9			CFL1	HSPA8	VAMP2	WNT7A	RAB17	ARPC5	Endosome		HSPA8
D2HGDH		BCAT2	MICU2				CDHR3					VPS13C	early_endosome		VPS4A			CHD4	TUBB	VAMP3	YWHAG	RAC1	CAPZA1	Endosome		TUBB
DAP3		TEFM	SLC25A33				CDHR5					VPS26A	early_endosome		ZNF750			CHMP2B	EHD4	VAMP4	YWHAH	RAC3	SYNRG	Endosome		EHD4
DARS2		ACSF2	GOT2				CDON					VPS26B	early_endosome		TRIM26			CHMP4B	STX4	VAMP7		RAPGEF2	RUFY3	Endosome		STX4
DBI		TRMU	NAXD				CEACAM20					VPS26C	early_endosome		TMEM115			CHRM1	ARPC1A	VPS18		RAPGEF4	EXOC1	Endosome		ARPC1A
DBT		MRPS22	MT-ND3				CEACAM5					VPS29	early_endosome		TP53BP1			CHRM2	NPTN	VPS29		RASGRF1	USP7	Endosome		NPTN
DCAKD		LAP3	PGS1				CEACAM6					VPS35	early_endosome		IGFBP3			CHRM3	SCAMP2	VPS33B		RASGRF2	HMOX2	Endosome		SCAMP2
DCXR		GLUD1	SLC25A53				CEACAM7					VPS35L	early_endosome		SF3A3			CHRM4	GRIPAP1	VPS35		RBMX	GPRC5C	Endosome		GRIPAP1
DDX28		HMGCL	AIFM3				CEACAM8					VPS45	early_endosome		CHD3			CHRNA1	ACTR2	VPS45		RELA	VAC14	Endosome		ACTR2
DECR1		FHIT	CCDC51				CELSR1					VPS8	early_endosome		NFIA			CHRNA10	ANKFY1	VTI1A		RGS12	RAB3C	Endosome		ANKFY1
DELE1		MRPS33	TMEM126B				CELSR2					VTI1B	early_endosome		POU4F2			CHRNA3	PDIA6	WDR7		RGS14	GRK5	Endosome		PDIA6
DGLUCY		NUBPL	FAM210B				CELSR3					WASH	early_endosome		BPTF			CHRNA4	SERBP1	WFS1		RGS7BP	VPS45	Endosome		SERBP1
DGUOK		LYRM2	COX20				CEMIP2					WASH3P	early_endosome		SMARCB1			CHRNA5	GNAS	WNT7A		RHEB	TGOLN2	Endosome		GNAS
DHODH		GADD45GIP1	PTPMT1				CFAP65					WASHC2A	early_endosome		TERT			CHRNA6	VPS4A	AAK1		RHOA	ANKH	Endosome		VPS4A
DHRS1		TFAM	DNAJC19				CFL1					WASHC2C	early_endosome		NHERF1			CHRNA7	ATP1B3	ABHD17A		RHOG	CAPZB	Endosome		ATP1B3
DHRS2		ALDH18A1	COX7A2L				CFL2					WASHC3	early_endosome		PRMT5			CHRNA9	AP1AR	ABHD17B		RMDN3	GDI1	Endosome		AP1AR
DHRS4		OXSM	SFXN2				CHRM1					WASHC4	early_endosome		DUSP21			CHRNB1	YWHAG	ABHD17C		RNF10	VTI1A	Endosome		YWHAG
DHRS7B		KYAT3	TMEM177				CHRM2					WASHC5	early_endosome		PDCD5			CHRNB2	EEF1A1	ABI1		RNF138	ARPC3	Endosome		EEF1A1
DHTKD1		TARS2	FDPS				CHRM3					WBP2	early_endosome		TFCP2			CHRNB3	SNAPIN	ABI2		RNF19A	VIM	Endosome		SNAPIN
DHX30		TBRG4	MCUB				CHRM4					WDR44	recycling_endosome		ITGB1BP1			CHRNB4	MYH9	ABI3		RNF220	TM9SF2	Endosome		MYH9
DIABLO		PRDX5	PET100				CHRM5					WDR45B	early_endosome		TCF7L2			CHRND	HSP90AB1	ABL2		ROR2	SEZ6L2	Endosome		HSP90AB1
DLAT		MAIP1	ATP5MC1				CHRNA1					WDR7	early_endosome		DRG1			CHRNE	SCRIB	ABLIM3		RPL10	PPP1CA	Endosome		SCRIB
DLD		CA5B	COQ8B				CHRNA10					WDR81	early_endosome		ASF1A			CHRNG	BIN1	ACTBL2		RPL10A	RAB24	Endosome		BIN1
DLST		COASY	ADCK2				CHRNA2					WDR91	early_endosome		TH			CLASP2	SLC3A2	ACTC1		RPL11	GNB1	Endosome		SLC3A2
DMAC1		CISD3	UCP2				CHRNA3					WLS	early_endosome		KDM4E			CLCN3	ITGA5	ACTN1		RPL12	PACC1	Endosome		ITGA5
DMAC2		GSTZ1	SLC25A37				CHRNA4					YIPF2	early_endosome		POLK			CLMP	S100A10	ACTR2		RPL13	RPN1	Endosome		S100A10
DMAC2L		GLOD4	SLC25A28				CHRNA5					ZFYVE16	early_endosome		RUVBL1			CLPTM1	PDCD6IP	ACTR3		RPL13A	ATP1A1	Endosome		PDCD6IP
DMGDH		PDF	SLC25A48				CHRNA6					ZFYVE21	early_endosome		PLAA			CLSTN1	YWHAB	ADAM10		RPL14	GRB2	Endosome		YWHAB
DMPK		AMT	SLC25A43				CHRNA7					ZFYVE9	early_endosome		FOXA2			CLSTN2	SNX27	ADD1		RPL15	RPLP0	Endosome		SNX27
DNA2		PDPR	SLC25A47				CHRNA9					A0A3B3ITR4[p]	recycling_endosome		RNF14			CLSTN3	GDI2	ADD2		RPL17	ARPC2	Endosome		GDI2
DNAJA3		NLN	SLC25A41				CHRNB1					A8K6Q8[p]	recycling_endosome		RNF6			CLTA	CHMP4B	ADGRB2		RPL18	DDOST	Endosome		CHMP4B
DNAJC11		BOLA1	SLC25A34				CHRNB2								HPSE			CLTB	SNX18	ADGRB3		RPL22	SRC	Endosome		SNX18
DNAJC15		ALAS2	MICU1				CHRNB3								TENT4A			CLTC	ACTR3	ADGRL2		RPL23	ARPC4	Endosome		ACTR3
DNAJC19		GRPEL2	NDUFAF3				CHRNB4								CDYL			CLU	CHMP2A	ADGRL3		RPL23A	RTN4	Endosome		CHMP2A
DNAJC28		ALDH7A1	RSAD1				CHRND								RUVBL2			CNIH2	APP	ADORA2B		RPL24	CLINT1	Endosome		APP
DNAJC30		HDHD5	CHCHD6				CHRNE								METTL1			CNIH3	RAB8A	ADORA3		RPL26	FAM234B	Endosome		RAB8A
DNAJC4		MRPL39	TMEM186				CHRNG								SPAST			CNKSR2	SNX1	AFDN		RPL27	SCAMP3	Endosome		SNX1
DNLZ		AADAT	SCP2				CLCN1								RTRAF			CNN3	PRDX1	AGAP2		RPL27A	RAP1B	Endosome		PRDX1
DNM1L		PDHA2	DMAC2				CLCN2								SOD1			CNNM2	ACTB	AGO2		RPL28	CHMP7	Endosome		ACTB
DTYMK		MTRF1L	DHODH				CLCNKB								CPNE7			CNR1	VPS4B	AGRN		RPL29	PLXNA1	Endosome		VPS4B
DUS2		GTPBP3	PNKD				CLDN1								ASH2L			CNR2	CD81	AKR1A1		RPL32	SEMA4C	Endosome		CD81
DUT		MTHFD2L	MICU3				CLDN10								PPARGC1A			CNRIP1	DOCK7	AKT1		RPL34	YWHAZ	Endosome		DOCK7
EARS2		ACOT2	CYP11A1				CLDN11								HECA			CNTN1	RAB6A	ALK		RPL35	AP3S1	Endosome		RAB6A
ECH1		MMAB	SMIM20				CLDN12								RPA1			CNTN2	SERBP1	ANK3		RPL35A	BAG2	Endosome		SERBP1
ECHDC1		SIRT3	FOXRED1				CLDN14								APEX1			CNTN5	EHD1	ANKS1B		RPL36	MYO5A	Endosome		EHD1
ECHDC2		MRPL45	ATP5MC2				CLDN15								BPY2			CNTN6	BSG	AP1G2		RPL36A	LRRC59	Endosome		BSG
ECHDC3		C12orf65	MT-ND1				CLDN16								RFXANK			CNTNAP1	MSN	AP1M1		RPL37	TPD52L2	Endosome		MSN
ECHS1		POLG	SFXN4				CLDN17								ESRP2			CNTNAP2	ITGA3	AP1S1		RPL37A	SLC7A1	Endosome		ITGA3
ECI1		ATPAF1	SLC25A6				CLDN18								DYNC1I1			CNTNAP4	SNX17	APBA2		RPL38	GNAI2	Endosome		SNX17
ECI2		ALDH1L2	SLC25A52				CLDN19								ELAC1			COMT	SLC16A1	APBB1		RPL4	CANX	Endosome		SLC16A1
ECSIT		AASS	DMAC2L				CLDN2								HSPB6			CORO1A	CHMP1A	APC		RPL5	VTA1	Endosome		CHMP1A
EFHD1		AGXT2	ATP5MD				CLDN20								CUX2			CORO1B	BTF3	APC2		RPL6	SDCBP	Endosome		BTF3
EHHADH		GLS2	PET117				CLDN22								CDK2AP1			CPEB1	ANXA2	APOA4		RPL7	SEC61A1	Endosome		ANXA2
ELAC2		C5orf63	BCO2				CLDN23								BHLHE40			CPEB2	SLC1A5	APOE		RPL7A	RPN2	Endosome		SLC1A5
ENDOG		HOGA1	COA1				CLDN24								YTHDC1			CPEB3	SNX7	APP		RPL8	SRPRB	Endosome		SNX7
EPHX2		NGRN	COX7B2				CLDN25								FIRRM			CPEB4	RABGEF1	APPL1		RPL9	SLC12A6	Endosome		RABGEF1
ERAL1		TCAIM	MT-ND4L				CLDN3								ID2			CPLX1	ANXA1	ARF4		RPLP0	HSPA8	Endosome		ANXA1
ETFA		GCSH	UQCC2				CLDN34								SRRM2			CPLX2		ARFGAP1		RPLP2	TUBB	Endosome		AGA
ETFB		SIRT5	FASTK				CLDN4								RBBP4			CPLX3		ARFGEF2		RPS10	STX4	Endosome		ARSA
ETFBKMT		GPT2	CYP24A1				CLDN5								DMWD			CPNE4		ARHGAP12		RPS11	ARPC1A	Endosome		ARSB
ETFDH		MACROD1	ATAD3B				CLDN6								MVB12B			CPNE6		ARHGAP22		RPS12	NPTN	Endosome		ASAH1
ETFRF1		TST	PRKACA				CLDN7								PA2G4			CPNE7		ARHGAP33		RPS13	ACTR2	Endosome		ATP13A2
ETHE1		DMGDH	ANTKMT				CLDN8								CDK11A			CPSF2		ARHGAP39		RPS14	PDIA6	Endosome		ATP6V0E1
EXD2		NIT1	UQCC3				CLDN9								NANOS3			CPT1C		ARHGEF15		RPS15A	SERBP1	Endosome		ATP6V0E2
EXOG		FAHD1	CYP11B2				CLDND1								NANOS2			CRELD1		ARHGEF2		RPS16	GNAS	Endosome		ATP6V1A
FABP1		FASTKD1	SLC8B1				CLEC12A								GATA3			CRH		ARPC1A		RPS23P1	ATP1B3	Endosome		ATP6V1B1
FAHD1		MRPS31	CYP27B1				CLEC12B								ACAD9			CRHR1		ARPC5L		RPS24	YWHAG	Endosome		ATP6V1B2
FAHD2A		ALDH1L1	GPX4				CLEC2A								GATA2			CRIPT		ASAP1		RPS26	EEF1A1	Endosome		ATP6V1C1
FAM136A		PTCD1	EFHD1				CLEC4A								INTS8			CRK		ASIC1		RPS27	SNAPIN	Endosome		ATP6V1C2
FAM162A		TRIT1	RAB5IF				CLEC4C								MCRIP1			CRKL		ASIC2		RPS27A	MYH9	Endosome		ATP6V1D
FAM185A		GLYCTK	DMAC1				CLEC4G								MCM7			CRMP1		ATAD1		RPS28	HSP90AB1	Endosome		ATP6V1E1
FAM210A		AARS2	ATPSCKMT				CLEC5A								MCM5			CRTAC1		ATG16L1		RPS5	SCRIB	Endosome		ATP6V1E2
FAM210B		ELAC2	AGK				CLECL1								MCM4			CRTC1		ATG5		RPS6KA5	BIN1	Endosome		ATP6V1F
FARS2		GPX1	PLSCR3				CLIC4								SBDS			CSMD2		ATP1A3		RPS6KB1	SLC3A2	Endosome		ATP6V1G1
FASN		HEMK1	CKMT1B				CLMP								USP17L6P			CSNK2B		AXIN1		RTN4	ITGA5	Endosome		ATP6V1G2
FASTK		METTL5	NDUFB1				CLRN1								CELF2			CSPG5		BACE1		RTN4R	S100A10	Endosome		ATP6V1G3
FASTKD1		MSRA	CYP11B1				CLSTN1								AGBL5			CTBP1		BAIAP2		S1PR2	PDCD6IP	Endosome		ATP6V1H
FASTKD2		NUDT8	MT-ND6				CLTRN								RAD51AP1			CTBP2		BCAN		SAMD4A	YWHAB	Endosome		BORCS8
FASTKD3		NMNAT3	SPHK2				CMKLR1								OLFM2			CTNNA2		BCAS1		SEMA3F	GDI2	Endosome		CCZ1
FASTKD5		ACLY	PDE2A				CMTM4								PABIR1			CTNNB1		BCL11A		SEMA4C	ACTR3	Endosome		CCZ1B
FBXL4		FLAD1	SPHKAP				CNGA1								TDRD9			CTNND1		BEGAIN		SENP1	PRDX1	Endosome		CLCN3
FDPS		LIPT1	RP11_469A15.2				CNIH3								ZBTB32			CTNND2		BRAF		SEPTIN11	ACTB	Endosome		CLCN7
FDX1		DGLUCY					CNNM1								MED16			CTSD		BRINP1		SEPTIN7	CD81	Endosome		CLN1
FDX2		PCK2					CNNM2								RBMX2			CTTN		C1QL1		SH3GL2	DOCK7	Endosome		CLN3
FDXR		NADK2					CNNM3								THRAP3			CTTNBP2		C1QL2		SHANK2	RAB6A	Endosome		CLN5
FECH		NUDT13					CNNM4								CDIN1			CUL3		CABP1		SHANK3	SERBP1	Endosome		CLN8
FH		ACACA					CNP								KLHDC2			CXADR		CACNA2D3		SHH	BSG	Endosome		CTBS
FHIT		ABAT					CNR2								AXIN2			CYFIP1		CACNB1		SHROOM4	MSN	Endosome		CTNS
FIS1		HMGCS2					CNTFR								ISOC2			CYFIP2		CADM1		SIGMAR1	ITGA3	Endosome		CTSA
FKBP10		ALDH5A1					CNTN1								LSM2			CYLD		CADM2		SIPA1L1	SLC16A1	Endosome		CTSB
FKBP8		GUK1					CNTN2								PTPN22			CYTH1		CADM3		SLC12A5	BTF3	Endosome		CTSC
FLAD1		D2HGDH					CNTN3								TEX264			CYTH2		CADM4		SLC18A2	ANXA2	Endosome		CTSD
FMC1		PHYH					CNTN5								GLI3			DAAM1		CALB1		SLC24A2	SLC1A5	Endosome		CTSF
FOXRED1		MRPL42					CNTN6								NOSIP			DAB1		CALB2		SLC29A1				CTSH
FPGS		ABHD10					CNTNAP4								ZEB1			DACT1		CALD1		SMO				CTSK
FTH1		OSGEPL1					COL13A1								KDM5B			DAG1		CALY		SNAP23				CTSL
FTMT		NUDT2					COL23A1								MSANTD4			DAGLA		CAMK1		SNX27				CTSO
FUNDC1		GRSF1					COTL1								CMTR1			DAPK1		CAMK2B		SPTAN1				CTSS
FUNDC2		MRPS18B					CPD								NPM1			DBN1		CAMK4		SPTB				CTSV
FXN		DGUOK					CPLX3								POLB			DBNL		CAMKV		SPTBN1				CTSZ
GADD45GIP1		RFK					CPLX4								EIF4E			DCC		CAP1		SPTBN2				DNAJC5
GARS1		AKR7A2					CPM								S100A6			DCLK1		CAP2		SRCIN1				DNASE2
GATB		DUT					CPO								NTHL1			DCX		CAPN1		SRGAP3				DNASE2B
GATC		MTRF1					CR2								FOSB			DDN		CAPRIN1		STAT3				DPP7
GATD3A		NT5M					CRB3								SHLD2			DDX3X		CARMIL3		STAU2				DRAM1
GATM		MTHFS					CRHR2								CCAR2			DGCR8		CASKIN1		STK38				DRAM2
GCAT		PNPO					CROCC								MIER1			DGKB		CBLB		STK38L				EPDR1
GCDH		QRSL1					CSF1R								DEFB106A			DGKE		CBLN1		STRN				FUCA1
GCSH		NIPSNAP1					CSF2RA								ATOH7			DGKI		CC2D1A		STRN3				GAA
GDAP1		GARS1					CSMD2								MSH2			DGKQ		CD2AP		STRN4				GALC
GFER		ACSM2A					CSMD3								UPF2			DGKZ		CD44		STX3				GALNS
GFM1		PARS2					CSNK1G3								ZYX			DIAPH1		CD47		STX4				GBA1
GFM2		MRPL52					CSPG4								ZIC1			DICER1		CDC42		SUMO2				GLA
GHITM		PUS1					CT83								ZFHX3			DIP2A		CDH1		SWAP70				GLB1
GLDC		FPGS					CTLA4								EZH2			DISC1		CDH10		SYNDIG1				GLMP
GLOD4		NIF3L1					CTNNAL1								RORC			DIXDC1		CDH11		SYT11				GM2A
GLRX2		PUSL1					CX3CR1								CAND1			DLG1		CDH13		SYT17				GNS
GLRX5		METTL17					CXADR								PRKCD			DLG2		CDH23		SYT3				GPR137B
GLS		ARG2					CXCR1								EEF1A2			DLG3		CDH6		TANC1				GRN
GLS2		MTPAP					CXCR2								CSNK2A1			DLG4		CDH8		TAOK2				GUSB
GLUD1		SUGCT					CXCR3								WDR74			DLG5		CDH9		TENT2				HEXA
GLUD2		NRDC					CXCR4								EAPP			DLGAP1		CDK5		TFRC				HEXB
GLYAT		NSUN4					CXCR5								MECOM			DLGAP2		CDK5R2		THY1				HGSNAT
GLYCTK		ACSS3					CXCR6								CARNMT1			DLGAP3		CDKL5		TIAM1				HYAL1
GOLPH3		RBFA					CYBRD1								OGG1			DLGAP4		CHD4		TRAF6				IDS
GOT2		METAP1D					CYSLTR1								QRICH1			DMD		CHMP2B		TRIM3				IDUA
GPAM		NIPSNAP3A					CYSLTR2								CD74			DMTN		CHMP4B		TRIM47				ITFG2
GPAT2		CBR3					CYSTM1								SDR16C5			DMXL2		CLSTN1		TRIO				KCDT5
GPD2		MTERF4					CYTH4								TTC3			DNAJB1		CLSTN3		TSC2				KPTN
GPT2		NUDT19					DAB2								POLR2K			DNAJC5		CLU		TSPAN7				KXD1
GPX1		DTYMK					DAG1								PTTG1IP			DNAJC6		CNKSR2		UBA52				LAMP1
GPX4		KARS1					DAGLA								ORC2			DNM1		CNN3		UBE2M				LAMP2
GRHPR		OTC					DAGLB								RYBP			DNM1L		CNNM2		UBE2N				LAMTOR1
GRPEL1		MTERF3					DCBLD2								DUT			DNM2		CNR1		UBE2V1				LAMTOR2
GRPEL2		THNSL1					DCHS1								XRCC4			DNM3		CNRIP1		UBE3B				LAMTOR3
GRSF1		IDI1					DCST1								NME8			DNMBP		CNTN1		USP8				LAMTOR4
GSR		TOP3A					DCUN1D3								ZNF664			DOC2A		CNTN5		USP9X				LAMTOR5
GSTK1		FTMT					DDAH1								METTL4			DOC2B		CNTN6		VASP				LAPTM4A
GSTZ1		LDHAL6B					DDAH2								XPA			DOCK1		CNTNAP1		VEZT				LAPTM4B
GTPBP10		TRMT10C					DDR1								AHDC1			DOCK10		CNTNAP4		VHL				LAPTM5
GTPBP3		ACOT7					DDR2								ASCC3			DOCK4		COMT		VPS35				LGMN
GTPBP6		TFB1M					DLG1								RNF4			DOCK7		CORO1A		VPS52				LIPA
GUF1		TWNK					DLG2								ZNF786			DPP6		CORO1B		WASF1				LMBRD1
GUK1		MMADHC					DLG3								PIAS4			DPYSL2		CPEB1		WASF2				MAN2B1
HADH		PYCR2					DLGAP1								KDM8			DPYSL3		CPEB2		WASF3				MAN2B2
HADHA		RECQL4					DLGAP2								EN1			DPYSL5		CPEB3		WASL				MANBA
HADHB		MTIF3					DLGAP3								UBE2QL1			DRD1		CPEB4		WLS				MCOLN1
HAGH		UNG					DLL1								MIER2			DRD2		CPNE4		WNT3A				MCOLN2
HAO2		GLYAT					DLL4								H2BC11			DRD3		CPNE7		WNT5A				MCOLN3
HARS2		ISOC2					DMD								KLK1			DRD4		CPSF2		WNT7A				MFSD12
HCCS		QDPR					DOK7								NR5A2			DRD5		CRELD1		ZDHHC5				MFSD8
HDHD3		GTPBP10					DPEP1								RNF187			DROSHA		CRMP1		ZDHHC8				MIOS
HDHD5		TRMT1					DPP10								DLST			DRP2		CRTAC1						MON1B
HEBP1		MRPS36					DPP6								SREBF1			DSTN		CRTC1						MPO
HEMK1		PDP2					DRD2								POLR2I			DTNB		CSNK2B						NAAA
HIBADH		BOLA3					DRD4								CDK11B			DTNBP1		CTTN						NAGA
HIBCH		FASTKD2					DRD5								MED25			DVL1		CTTNBP2						NAGLU
HIGD1A		PIF1					DRP2								SOX30			DVL3		CUL3						NEU1
HIGD2A		PLPBP					DSC1								HEXIM1			DYNLL2		CYFIP1						NPC1
HINT1		PNPT1					DSC2								PDE2A			EEA1		CYFIP2						NPC2
HINT2		TOP1MT					DSC3								H1-5			EEF1A1		CYLD						OSTM1
HINT3		RNASEH1					DSCAML1								UBE2I			EEF1A2		CYTH2						PCYOX1
HMGCL		NT5DC3					DSG1								PIP5K1A			EEF1D		DAAM1						PIP4P1
HMGCS2		YBEY					DSG2								NPAS2			EEF2		DAB1						PLA2G15
HOGA1		TK2					DSG3								CDC6			EEF2K		DACT1						PLBD1
HPDL		AGMAT					DSG4								RACK1			EFNA5		DAG1						PLBD2
HSCB		CMPK2					DSTN								EIF5A			EFNB1		DBNL						PPT1
HSD17B10		DCXR					DUOX1								ERICH6			EFNB2		DCLK1						PPT2
HSD17B4		NUDT9					DUOX2								HNRNPAB			EFNB3		DCX						PRCP
HSD17B8		AMACR					DYTN								BARD1			EFR3A		DDN						PSAP
HSDL1		NUDT6					ECE1								NFAT5			EGFR		DGKB						RNF13
HSDL2		MRM2					EDNRA								PCF11			EGLN1		DIP2A						RNF152
HSPA9		MRPL48					EDNRB								SFRP4			EHD1		DISC1						RNF167
HSPD1		AGXT					EFNA1								SIX1			EIF1AX		DIXDC1						RPTOR
HSPE1		DDX28					EFNA2								DOK1			EIF1AY		DLG5						SCARB2
HTATIP2		MUTYH					EFNA3								NR0B2			EIF2B2		DLGAP4						SGSH
HTD2		GTPBP6					EFNA5								SKP1			EIF2S1		DMD						SIAE
HTRA2		METTL8					EFNB1								SF3A1			EIF2S2		DMTN						SLC15A3
IARS2		RPUSD4					EFNB2								ZFP36			EIF2S3		DNAJB1						SLC15A4
IBA57		NME6					EFR3A								SF3B4			EIF3A		DOCK10						SLC17A5
IDE		ACSM4					EGFR								SAFB			EIF3B		DOCK4						SLC29A3
IDH2		NLRX1					EMB								STYX			EIF3D		DPP6						SLC2A6
IDH3A		TFB2M					EMP3								SMAD1			EIF3E		DPYSL2						SLC38A7
IDH3B		PPM1K					ENG								SMAD2			EIF3F		DPYSL3						SLC38A9
IDH3G		ACOT11					ENPEP								RANGRF			EIF3I		DPYSL5						SLC49A4
IDI1		NIPSNAP3B					ENPP4								CDK1			EIF3L		DSTN						SLC66A1
IFI27		TRMT5					ENPP6								CEBPE			EIF4A3		DTNB						SLC7A14
IMMP1L		OGG1					ENTPD8								PTMA			EIF4B		DVL3						SMPD1
IMMP2L		ACOD1					EPB41								ELAVL1			EIF4E		DYNLL2						SZT2
IMMT		QTRT1					EPB41L1								TSC22D1			EIF4EBP1		EEF1A1						TM6SF1
ISCA1		C15orf61					EPB41L2								GATAD2B			EIF4EBP2		EEF1A2						TMEM175
ISCA2		POLQ					EPB41L5								ASB10			EIF4G1		EEF1D						TMEM192
ISCU		CRYZ					EPCAM								RB1			EIF4G2		EEF2						TMEM63A
ISOC2		PYCR1					EPHA1								COPS9			EIF4G3		EEF2K						TPCN1
IVD		TMLHE					EPHA2								PYDC1			EIF5		EFNA5						TPCN2
KARS1		YRDC					EPHA5								STAT5B			EIF5A		EFNB1						TPP1
KMO		DHRS2					EPHA7								ZNF91			EIF5B		EFNB2						TSPAN1
KYAT3		MMAA					EPHB2								VRK2			EIF6		EGLN1						WDR24
L2HGDH		LIG3					EPHB3								DDX42			ELAVL1		EIF1AX;EIF1AY						WDR59
LACTB		FASTKD5					EPHB4								PIR			ELAVL2		EIF2S1
LACTB2		SIRT4					EPN1								PRPF31			ELAVL4		EIF2S2
LAP3		PDE12					EPN2								PALLD			ELFN1		EIF2S3
LARS2		DHX30					EPS15								NELFB			ELFN2		EIF3B
LDHAL6B		METTL15					EPS15L1								VRK1			ELMO1		EIF3D
LDHB		NOCT					EPS8L2								KIF18B			ELMOD1		EIF3F
LDHD		CA5A					ERBB2								CITED1			ENAH		EIF3I
LETM1		NT5DC2					ERBB2IP								FOXC2			EPB41L1		EIF3L
LETM2		TRUB2					ERBIN								ATF6B			EPB41L3		EIF4A3
LETMD1		C3orf33					ERVFC1								BAG1			EPHA3		EIF4B
LIAS		GLUD2					ERVFRD-1								ALX1			EPHA4		EIF4E
LIG3		ANGEL2					ERVK13-1								CBX1			EPHA7		EIF4EBP1
LIPT1		CDK5RAP1					ERVK-18								ASCL2			EPHB1		EIF4EBP2
LIPT2		PAICS					ERVK-19								PHIP			EPHB2		EIF4G1
LONP1		HDHD3					ERVK-21								PTPN14			EPN1		EIF4G3
LRPPRC		RCC1L					ERVK-24								TWIST1			EPN2		EIF5
LYPLA1		FAM185A					ERVK-25								RPS27L			EPS15		EIF5A
LYPLAL1		POLG2					ERVK-6								TRIP6			EPS15L1		EIF5B
LYRM1		THEM5					ERVK-8								TRIP4			EPS8		EIF6
LYRM2		MTERF1					ERVK-9								CYGB			ERBB2		ELAVL1
LYRM4		MYG1					ERVPABLB-1								ZNHIT3			ERBB4		ELAVL2
LYRM7		SPATA20					ERVS71-1								MED1			ERBIN		ELAVL4
LYRM9		OXCT2					ERVW-1								H2AZ2			ERC1		ELFN1
MACROD1		ACSM2B					ESAM								LMO7			ERC2		ELFN2
MAIP1		MGME1					ESYT2								TRUB1			EVI5		ELMO1
MALSU1		APEX1					EZR								H2AC4			EVI5L		ELMOD1
MAOA		DUS2					F11R								GLMP			EXOC2		ENAH
MAOB		PRORP					F2R								PTK2			EXOC3		EPB41L1
MARCHF5		EXD2					F2RL1								DEPDC1			EXOC4		EPB41L3
MARS2		THG1L					F2RL2								DCAF8			EXOC7		EPHA3
MAVS		PREPL					F2RL3								DDX3X			EZR		EPHA4
MCAT		FASTKD3					F3								CACNA1A			FAAH		EPHA7
MCCC1		SETD9					FAIM2								UBLCP1			FABP5		EPHB2
MCCC2		CSKMT					FAM129A								TXNL4A			FAM107A		EPS15
MCCD1		RPIA					FAM171A1								H2BC13			FAM171B		ERBB4
MCEE		DNA2					FAM177A1								H2AC14			FAM81A		ERBIN
MCL1		ALKBH1					FAM234A								H2BC15			FARP1		EXOC2
MCRIP2		STYXL1					FAM49B								PRMT1			FBXL20		EXOC7
MCU		NSUN2					FARP1								SPRYD4			FBXO2		FAAH
MCUB		NSUN3					FARP2								TRAPPC12			FBXO45		FAM107A
MCUR1		PABPC5					FAS								MYD88			FCHO1		FAM171B
MDH2		PRIMPOL					FBXO45								CPNE1			FCHO2		FARP1
ME2		TRMT61B					FCAMR								CIB1			FEZ1		FBXO2
ME3		ETFBKMT					FCER1A								HDAC7			FGA		FGA
MECR		C2orf69					FCER1G								NR6A1			FGB		FGB
METAP1D		POLB					FCGR1A								TGFBR1			FGF22		FGF22
METTL15		METTL4					FCGR1B								MXD1			FGF7		FGF7
METTL17		HTD2					FCGR2A								PPP1CC			FGFR1		FGFR1
METTL4							FCGR2B								HNRNPA3			FGG		FGG
METTL5							FCHO2								GCFC2			FILIP1		FILIP1
METTL8							FCRL1								FOXE1			FKBP1A		FKBP1A
MFF							FCRL2								RDH10			FLNA		FLNA
MFN1							FCRL3								KAT5			FLOT1		FLOT1
MFN2							FCRL4								ASPM			FLOT2		FLOT2
MGARP							FCRL5								ZNF425			FLRT2		FLRT2
MGME1							FCRL6								CLP1			FLRT3		FLRT3
MGST1							FER1L5								IRF7			FMNL2		FMNL2
MGST3							FFAR1								CDC7			FMR1		FMR1
MICOS10							FFAR2								ZNF432			FRMPD4		FUBP1
MICOS13							FFAR3								WWP2			FRRS1L		FXR1
MICU1							FFAR4								PITX2			FUBP1		FXR2
MICU2							FIBP								PHF14			FUS		FZD1
MICU3							FLVCR1								MYOCD			FXR1		FZD4
MIEF1							FLVCR2								UFL1			FXR2		FZD5
MIEF2							FMNL1								FOXJ1			FXYD6		FZD9
MIGA1							FOLR1								SUPT7L			FYN		GABRA3
MIGA2							FPR1								SUMO1			FZD1		GAD1
MIPEP							FPR2								SMARCC1			FZD3		GAD2
MLYCD							FPR3								GPKOW			FZD4		GAP43
MMAA							FRAS1								FGF13			FZD5		GDA
MMAB							FREM2								SLC5A5			FZD8		GDI2
MMADHC							FRMD8								PELP1			FZD9		GHRL
MMUT							FRRS1L								MAML2			GABARAP		GHSR
MOCS1							FSHR								GATA6			GABBR1		GIPC1
MPC1							FXYD1								COPS5			GABBR2		GNA11
MPC1L							FXYD3								DLGAP5			GABRA1		GNA13
MPC2							FYN								SF3B3			GABRA2		GNAI1
MPST							FZD1								DHCR24			GABRA3		GNAI2
MPV17							FZD10								PHB2			GABRA4		GNAL;GNAS
MPV17L							FZD2								TPPP			GABRA5		GNAQ
MPV17L2							FZD3								HMGB2			GABRA6		GNAZ
MRM1							FZD4								ACTL6B			GABRB1		GNB1
MRM2							FZD6								PYROXD1			GABRB2		GNB4
MRM3							FZD9								PCBP2			GABRB3		GNB5
MRPL1							GABBR2								RPS6KA2			GABRD		GNG12
MRPL10							GABRA3								ANKRD1			GABRE		GNG13
MRPL11							GABRA4								KMT2E			GABRG2		GNG2
MRPL12							GABRA5								POU4F3			GABRG3		GNG3
MRPL13							GABRA6								RTKN2			GABRR1		GNG4
MRPL14							GABRB1								ERBB4			GABRR2		GPC1
MRPL15							GABRD								CEMP1			GABRR3		GPC4
MRPL16							GABRE								RFXAP			GAD1		GPC6
MRPL17							GABRG1								DFFA			GAD2		GPM6A
MRPL18							GABRG3								DND1			GAP43		GRB2
MRPL19							GABRP								RNF168			GAPDH		GRID1
MRPL2							GABRQ								SRY			GDA		GRID2
MRPL20							GABRR1								MEN1			GDI1		GRIP1
MRPL21							GABRR2								FLNA			GDI2		GRIPAP1
MRPL22							GABRR3								PSMB6			GHRL		GRK2
MRPL23							GALR1								CMTR2			GHSR		GRK3
MRPL24							GALR2								SERBP1			GIPC1		GRN
MRPL27							GALR3								RNF7			GIT1		HABP4
MRPL28							GAPT								WBP4			GIT2		HAPLN1
MRPL3							GAS1								SSX1			GLRA1		HIP1
MRPL30							GCGR								SSX2			GLRA2		HIP1R
MRPL32							GFRA2								HSFX1			GLRA3		HNRNPA0
MRPL33							GFRA3								MBD2			GLRA4		HNRNPA1
MRPL34							GFRAL								CSNK2B			GLRB		HNRNPA3
MRPL35							GGT1								SCAF4			GNA11		HNRNPAB
MRPL36							GHRHR								ARL4A			GNA13		HNRNPD
MRPL37							GHSR								ANKRD11			GNAI1		HNRNPDL
MRPL38							GIPC1								PPT1			GNAI2		HNRNPF
MRPL39							GIPR								ZNF639			GNAL		HNRNPK
MRPL4							GJA10								THOC1			GNAO1		HNRNPL
MRPL40							GJA3								ABL1			GNAQ		HNRNPLL
MRPL41							GJA4								GCAT			GNAS		HNRNPM
MRPL42							GJA5								CDC25C			GNAZ		HNRNPUL1
MRPL43							GJA8								PRPF38A			GNB1		HNRNPUL2
MRPL44							GJA9								XRCC5			GNB2		HOMER1
MRPL45							GJB1								S100A1			GNB4		HPCA
MRPL46							GJB2								SFPQ			GNB5		HTR4
MRPL47							GJB3								IWS1			GNG12		HTT
MRPL48							GJB4								SIN3A			GNG13		ICAM5
MRPL49							GJB5								SETDB2			GNG2		IGSF11
MRPL50							GJB6								ZGPAT			GNG3		IGSF9
MRPL51							GJB7								INTS14			GNG4		IGSF9B
MRPL52							GJC1								ELP6			GNG7		IL1RAP
MRPL53							GJC2								PABPC4			GPC1		IL1RAPL1
MRPL54							GJC3								MT1X			GPC4		IL1RAPL2
MRPL55							GJD2								MTA1			GPC6		INA
MRPL57							GJD3								PPP2R5C			GPER1		IQGAP1
MRPL58							GJD4								CTBP1			GPHN		IQSEC3
MRPL9							GJE1								NKX2-1			GPM6A		ITGA2
MRPS10							GK5								GATA4			GPR151		ITGA3
MRPS11							GLP1R								SMU1			GPR158		ITGB1
MRPS12							GLP2R								FMN2			GPSM2		JAK2
MRPS14							GLRA1								IFI35			GRB2		KALRN
MRPS15							GLRA2								DGCR8			GRIA1		KCNJ6
MRPS16							GLRA3								AHCTF1			GRIA2		KCTD8
MRPS17							GML								USF2			GRIA3		KIDINS220
MRPS18A							GNA11								ADIRF			GRIA4		KIF17
MRPS18B							GNA13								CCDC85B			GRID1		KIF1B
MRPS18C							GNAI1								LOXL3			GRID2		KIF21A
MRPS2							GNAI2								ARNT2			GRID2IP		KIF2C
MRPS21							GNAI3								UBE2V2			GRIK1		KIF3A
MRPS22							GNAO1								ING5			GRIK2		KIF3B
MRPS23							GNAS								DNA2			GRIK3		KIF5B
MRPS24							GNB1								SMARCA2			GRIK4		KIFAP3
MRPS25							GNB2								PLK1			GRIK5		KLHL17
MRPS26							GNB4								AK9			GRIN1		KPNA1
MRPS27							GNG12								KAT6B			GRIN2A		KPNA2
MRPS28							GNG14								CTNNBL1			GRIN2B		L1CAM
MRPS30							GNG5								BMAL2			GRIN2C		LAMA5
MRPS31							GNRHR								ACACB			GRIN2D		LAMB2
MRPS33							GNRHR2								EZHIP			GRIN3A		LASP1
MRPS34							GP6								E2F3			GRIN3B		LATS1
MRPS35							GPBAR1								NFIB			GRIP1		LIMK1
MRPS36							GPC1								ZBTB16			GRIP2		LIN7A
MRPS5							GPC3								DNAJC9			GRIPAP1		LIN7C
MRPS6							GPIHBP1								ESRP1			GRK2		LINGO1
MRPS7							GPM6A								PIBF1			GRK3		LNX1
MRPS9							GPM6B								DNAAF4			GRM1		LRFN2
MRRF							GPR1								ZNF675			GRM2		LRFN3
MRS2							GPR101								MIPOL1			GRM3		LRFN4
MSRA							GPR107								MAPK15			GRM4		LRFN5
MSRB2							GPR119								BRD3			GRM5		LRP4
MSRB3							GPR12								BRCC3			GRM7		LRRC4
MT-ATP6							GPR132								SETDB1			GRM8		LRRC4B
MT-ATP8							GPR139								KARS1			GRN		LRRC4C
MT-CO1							GPR141								DAZAP2			GRP		LRRTM1
MT-CO2							GPR142								FBXO25			GSG1L		LRRTM3
MT-CO3							GPR146								EFTUD2			GSK3B		LRRTM4
MT-CYB							GPR148								EXOSC7			GUCY1A1		LZTS1
MT-ND1							GPR149								SART3			GUCY1B1		LZTS3
MT-ND2							GPR15								SEPTIN2			HABP4		MAGI1
MT-ND3							GPR150								MAD2L1BP			HAP1		MAGI3
MT-ND4							GPR151								WTAP			HAPLN1		MAP1A
MT-ND4L							GPR152								PCLAF			HCN1		MAP1B
MT-ND5							GPR153								NT5C			HCRT		MAP1LC3A
MT-ND6							GPR156								METTL6			HIP1		MAP1LC3B
MTARC1							GPR157								CELF3			HIP1R		MAP2
MTARC2							GPR158								TRMT10A			HNRNPA0		MARK1
MTCH1							GPR160								ZNF502			HNRNPA1		MARK2
MTCH2							GPR162								WDR20			HNRNPA2B1		MDGA1
MTERF1							GPR17								NDRG1			HNRNPA3		MDGA2
MTERF2							GPR171								MAML1			HNRNPAB		MDM2
MTERF3							GPR173								ARL3			HNRNPD		MECP2
MTERF4							GPR174								TCF7			HNRNPDL		MGLL
MTFMT							GPR176								FANK1			HNRNPF		MIB2
MTFP1							GPR179								TAF1			HNRNPH1		MINK1
MTFR1							GPR182								RAPGEF5			HNRNPH2		MKLN1
MTFR1L							GPR183								DCUN1D4			HNRNPK		MLF2
MTFR2							GPR19								BAP1			HNRNPL		MOB4
MTG1							GPR20								SMG7			HNRNPLL		MPP1
MTG2							GPR21								PIWIL2			HNRNPM		MRTFA
MTHFD1L							GPR22								IER3			HNRNPU		MRTFB
MTHFD2							GPR25								MDM1			HNRNPUL1		MTOR
MTHFD2L							GPR26								HAPSTR2			HNRNPUL2		MYO5A
MTHFS							GPR27								MT-RNR2			HOMER1		MYO9A
MTIF2							GPR3								SMYD4			HOMER2		NAE1
MTIF3							GPR31								TBX5			HOMER3		NAPG
MTO1							GPR32								ZBTB18			HPCA		NBEA
MTPAP							GPR32P1								HASPIN			HRAS		NCAM1
MTRES1							GPR33								MTA2			HSP90AA1		NCAN
MTRF1							GPR34								S100A13			HSPA8		NCDN
MTRF1L							GPR37L1								STK17B			HTR1A		NCKAP1
MTX1							GPR39								URI1			HTR1B		NCKIPSD
MTX2							GPR4								RECQL5			HTR1D		NECAB2
MTX3							GPR42								FRAT1			HTR2A		NECAP1
MUL1							GPR45								JARID2			HTR3A		NECTIN1
MUTYH							GPR50								KAT2B			HTR4		NECTIN3
MYG1							GPR52								ZNF418			HTR5A		NEDD4
MYO19							GPR55								TRIM22			HTR7		NEDD4L
NADK2							GPR6								MPHOSPH8			HTT		NEDD8
NAGS							GPR63								MPHOSPH6			ICAM5		NEFL
NARS2							GPR64								DNAJC2			IGF1		NEURL1
NAT8L							GPR65								TAF15			IGF1R		NF1
NAXD							GPR68								N4BP2L2			IGSF11		NGDN
NAXE							GPR75								RBBP5			IGSF21		NGEF
NBR1							GPR78								GPER1			IGSF8		NLGN1
NDUFA1							GPR82								RNPS1			IGSF9		NLGN2
NDUFA10							GPR83								EYA3			IGSF9B		NLGN4X
NDUFA11							GPR84								EYA1			IL1RAP		NOS1AP
NDUFA12							GPR87								IQGAP1			IL1RAPL1		NPTX2
NDUFA13							GPRC5D								RAC1			IL1RAPL2		NPY2R
NDUFA2							GPRC6A								PTPA			INA		NPY5R
NDUFA3							GPRIN1								NEDD4			INPP4A		NRCAM
NDUFA4							GRIA3								S100A4			INSYN1		NRG1
NDUFA5							GRIA4								DOT1L			INSYN2A		NRG2
NDUFA6							GRID1								NONO			IQGAP1		NRG3
NDUFA7							GRID2								STK38			IQSEC1		NRGN
NDUFA8							GRID2IP								SUPV3L1			IQSEC2		NRN1
NDUFA9							GRIK1								OGDH			IQSEC3		NRP1
NDUFAB1							GRIK2								SH3RF2			ITGA2		NRP2
NDUFAF1							GRIK3								ZC3H3			ITGA3		NRXN2
NDUFAF2							GRIK4								FGFR2			ITGA5		NSMF
NDUFAF3							GRIK5								GTPBP4			ITGA8		NTN1
NDUFAF4							GRIN1								CAMK1D			ITGB1		NTNG1
NDUFAF5							GRIN2B								IRF2BP1			ITGB3		NTNG2
NDUFAF6							GRIN2C								CELF4			ITGB4		NTRK2
NDUFAF7							GRIN2D								SSRP1			ITGB5		NTRK3
NDUFAF8							GRIN3A								TCF12			ITPKA		NUDT3
NDUFB1							GRIN3B								ARMC12			ITPR1		NUFIP1
NDUFB10							GRM1								PANK2			ITPR3		NUMB
NDUFB11							GRM2								ZNF341			ITSN1		NUMBL
NDUFB2							GRM3								SOX10			JAK2		NWD2
NDUFB3							GRM4								PCGF6			KALRN		NXPH4
NDUFB4							GRM5								PER3			KCNA1		OGT
NDUFB5							GRM7								GNB1L			KCNA2		PABPC1
NDUFB6							GRM8								DUSP16			KCNA3		PAFAH1B1
NDUFB7							GRPR								BAG6			KCNA4		PAK1
NDUFB8							GSG1L								ATAD2			KCNAB2		PAK1;PAK2;PAK3
NDUFB9							GTF2I								CHMP4A			KCNB1		PAK3
NDUFC1							GUCA1B								CAPG			KCNC1		PAK5
NDUFC2							GYPA								EIF5			KCNC2		PALM
NDUFS1							GYPB								SETD6			KCNC3		PARN
NDUFS2							GYPC								UBA3			KCNC4		PCDH17
NDUFS3							HAVCR2								PASD1			KCND2		PCDH7
NDUFS4							HCAR1								DDX1			KCND3		PCDH8
NDUFS5							HCAR2								TFAP2B			KCNH1		PDE10A
NDUFS6							HCAR3								ARMC8			KCNJ11		PDLIM5
NDUFS7							HCN1								DDB2			KCNJ2		PDXP
NDUFS8							HCN2								NEIL3			KCNJ3		PFN1
NDUFV1							HCN3								API5			KCNJ4		PFN2
NDUFV2							HCN4								UHMK1			KCNJ6		PGRMC2
NDUFV3							HCRTR1								MPLKIP			KCNJ8		PHACTR1
NEU4							HCRTR2								DMD			KCNJ9		PHB1
NFS1							HERVK_113								RBM45			KCNK1		PIN1
NFU1							HFE								FOXP3			KCNK2		PLAT
NGRN							HJV								BRDT			KCNMA1		PLCXD3
NIF3L1							HLA-A								GABPB2			KCNMB4		PLEKHG5
NIPSNAP1							HLA-B								VSTM2A			KCNN2		PLK2
NIPSNAP2							HLA-C								WDR48			KCNQ2		PLPPR4
NIPSNAP3A							HLA-H								PRKD2			KCNQ3		PLXNA1
NIPSNAP3B							HPCAL1								TBL1XR1			KCNQ5		PLXNA4
NIT1							HPN								LGALS9			KCNT1		PLXNC1
NIT2							HRAS								TMEM192			KCTD12		PODXL
NLN							HRH1								DDX39A			KCTD16		PPA2
NLRX1							HRH2								NUDT1			KCTD8		PPFIA1;PPFIA2;PPFIA3;PPFIA4
NME3							HRH3								KAT6A			KIDINS220		PPFIA4
NME4							HRH4								CREBBP			KIF17		PPFIBP2
NME6							HSD17B7								PROX1			KIF1A		PPM1H
NMNAT3							HSPG2								DPF2			KIF1B		PPP1CA
NNT							HTR1A								GRHL3			KIF21A		PPP1CC
NOA1							HTR1B								HDAC2			KIF21B		PPP1R1B
NOCT							HTR1D								PARK7			KIF2A		PPP1R9A
NRDC							HTR1E								AGAP2			KIF2C		PPP1R9B
NSUN2							HTR1F								PARP9			KIF3A		PPP2CA
NSUN3							HTR2B								TFAP2C			KIF3B		PPP2R1A
NSUN4							HTR2C								MBLAC1			KIF5A		PPP2R1B
NT5DC2							HTR3A								SMC5			KIF5B		PPP2R2A
NT5DC3							HTR5A								PRCC			KIF5C		PPP3CA
NT5M							HTR6								CDC5L			KIFAP3		PRAF2
NTHL1							HTR7								TCP10L			KLHL17		PRKACA
NUBPL							HVCN1								PSMB7			KPNA1		PRKAR1A
NUDT13							HYAL2								PHC2			KPNA2		PRKAR2A
NUDT19							ICAM1								PANK1			KPTN		PRKAR2B
NUDT2							ICOSLG								ELP5			L1CAM		PRMT8
NUDT5							IFIT5								SIRT2			LAMA2		PRNP
NUDT6							IFITM1								MYCBP			LAMA4		PRR7
NUDT8							IFITM10								U2AF2			LAMA5		PRSS12
NUDT9							IFITM2								PAX6			LAMB2		PRUNE2
OAT							IFITM5								NELFCD			LAMC1		PSD
OCIAD1							IFNGR1								TP53INP2			LAMP1		PSD2
OCIAD2							IGDCC4								CDK10			LAMP5		PSD3
OGDH							IGF1R								CHD5			LASP1		PSEN2
OGDHL							IGFBP7								AKT2			LATS1		PTK2
OGG1							IGFLR1								AGER			LCK		PTK2B
OMA1							IGSF11								HELQ			LGI1		PTN
OPA1							IGSF21								ACTRT1			LHFPL4		PTPN1
OPA3							IGSF3								GRHL2			LIMK1		PTPRD
OSBPL1A							IGSF5								SP7			LIN7A		PTPRF
OSGEPL1							IGSF8								DDX54			LIN7B		PTPRO
OTC							IGSF9								BRSK1			LIN7C		PTPRS
OXA1L							IGSF9B								DTX3L			LINGO1		PTPRT
OXCT1							IL10RB								RPL4			LINGO2		PTPRZ1
OXCT2							IL17RC								CDAN1			LMAN1		PUM2
OXLD1							IL18RAP								ANP32B			LNX1		PURA
OXNAD1							IL1RAP								SLF2			LPAR1		PURG
OXR1							IL23R								LSM11			LPAR2		QKI
OXSM							IL2RB								WWC1			LRFN1		RAB17
PABPC5							IL2RG								DYRK2			LRFN2		RAB18
PAICS							IL31RA								PINK1			LRFN3		RAB1A
PAM16							IL6ST								PRX			LRFN4		RAB1B
PANK2							INADL								ERCC6L2			LRFN5		RAB21
PARK7							INF2								NAA15			LRP1		RAB33B
PARL							INPP5A								NUFIP2			LRP4		RAB6A
PARS2							INSR								STOX1			LRP8		RAB6B
PC							IQGAP1								CTBP2			LRRC4		RAB8A
PCBD2							ISLR2								EIF6			LRRC4B		RAB8B
PCCA							ISOC1								HDAC4			LRRC4C		RABAC1
PCCB							ITGA1								FAM170A			LRRC7		RAC3
PCK2							ITGA2								ZC3H14			LRRK2		RANBP6
PDE12							ITGA3								TRPM6			LRRTM1		RAP2A
PDE2A							ITGA5								ZNF471			LRRTM2		RAPGEF2
PDF							ITGA6								FAM47E			LRRTM3		RAPH1
PDHA1							ITGA8								SORBS1			LRRTM4		RASGRF1
PDHA2							ITGAL								BRIP1			LSAMP		RASGRF2
PDHB							ITGAM								DXO			LYN		RBMX
PDHX							ITGAV								PAPOLG			LZTS1		RELA
PDK1							ITGB2								DDX39B			LZTS3		RELB
PDK2							ITGB3								HNRNPA1			MADD		RGS12
PDK3							ITGB4								BRAT1			MAGI1		RGS14
PDK4							ITGB5								CTSG			MAGI2		RGS4
PDP1							ITGB8								CYREN			MAGI3		RGS7
PDP2							ITPRIP								TNNI3K			MAL2		RGS7BP
PDPR							ITSN1								FLCN			MAP1A		RHEB
PDSS1							IZUMO1R								NEUROG3			MAP1B		RHOA
PDSS2							IZUMO3								TRRAP			MAP1LC3A		RHOB
PET100							JAK1								LSM4			MAP1LC3B		RHOG
PET117							JAM2								LSM5			MAP2		RIMS3
PEX11B							JAML								AMMECR1			MAP2K1		RIMS4
PGAM5							JUP								ANKK1			MAPK1		RMDN3
PGS1							KCNA3								ZNF385B			MAPK10		RNF10
PHB							KCNA4								MAB21L2			MAPK14		RNF138
PHB2							KCNA5								RBM7			MAPK3		RNF19A
PHYH							KCNA6								RIPK3			MAPK8		RNF216
PICK1							KCNB2								FBXL17			MAPK9		RNF220
PIF1							KCNC1								DAXX			MARCKS		RNF34
PIGBOS1							KCNC2								INTS12			MARCKSL1		ROBO2
PINK1							KCND3								TELO2			MARK1		ROCK1
PISD							KCNE1								BIRC7			MARK2		ROCK2
PITRM1							KCNE2								RARA			MCTP1		ROGDI
PLD6							KCNG1								AR			MCTP2		ROR2
PLGRKT							KCNG4								PSMB1			MDGA1		RPL10
PLPBP							KCNH2								KMT2C			MDGA2		RPL10A
PLSCR3							KCNIP2								COQ7			MDM2		RPL11
PMAIP1							KCNJ1								NKX3-1			MECP2		RPL12
PMPCA							KCNJ10								TEAD4			MGLL		RPL13
PMPCB							KCNJ12								TERF2			MIB1		RPL13A
PNKD							KCNJ16								TAF7			MIB2		RPL14
PNPLA8							KCNJ18								TAF5			MINK1		RPL15
PNPO							KCNK18								MED22			MKLN1		RPL17
PNPT1							KCNK3								TWIST2			MLF2		RPL18
POLB							KCNK4								NR0B1			MMP9		RPL18A
POLDIP2							KCNK9								BIN1			MOB4		RPL19
POLG							KCNMA1								INTS11			MPDZ		RPL21
POLG2							KCNN4								AFF3			MPP1		RPL22
POLQ							KCNQ2								YBEY			MPP2		RPL23
POLRMT							KCNQ3								PRKX			MRTFA		RPL23A
PPA2							KCNQ4								SF3A2			MRTFB		RPL24
PPIF							KCNQ5								TSHZ3			MTOR		RPL26
PPM1K							KCNS1								EIF1			MYH10		RPL27
PPOX							KCNS2								ACTL6A			MYLK		RPL27A
PPTC7							KCNS3								ZBED1			MYO5A		RPL28
PRDX2							KCNT1								HAND1			MYO5B		RPL29
PRDX3							KCNT2								SYK			MYO6		RPL3
PRDX4							KCNU1								SPDYA			MYO9A		RPL30
PRDX5							KCNV1								POLR2A			MYO9B		RPL31
PRDX6							KCNV2								H2BC26			NAE1		RPL32
PRELID1							KCTD12								INTS1			NAPA		RPL34
PRELID2							KCTD16								MAGEA2			NAPB		RPL35
PRELID3A							KCTD3								MAGEA1			NAPEPLD		RPL35A
PRELID3B							KCTD8								NR4A2			NAPG		RPL36
PREPL							KIAA0319L								RAD52			NBEA		RPL36A
PRIMPOL							KIR2DL1								IDE			NCAM1		RPL37
PRKACA							KIR2DL2								LATS2			NCAM2		RPL37A
PRKN							KIR2DL3								SOX17			NCAN		RPL38
PRODH							KIR2DL5A								BAZ1A			NCDN		RPL4
PRODH2							KIR2DL5B								PSMC3			NCKAP1		RPL5
PRORP							KIR2DS1								CCDC86			NCKIPSD		RPL6
PRSS35							KIR2DS2								CTPS2			NCS1		RPL7
PRXL2A							KIR2DS3								SPI1			NCSTN		RPL7A
PTCD1							KIR2DS4								LGALS3			NECAB2		RPL8
PTCD2							KIR2DS5								KLHL15			NECAP1		RPL9
PTCD3							KIR3DL1								PRIMPOL			NECTIN1		RPLP0
PTGES2							KIR3DL2								SIRT7			NECTIN3		RPLP1
PTPMT1							KIR3DL3								PAX8			NEDD4		RPLP2
PTRH1							KIR3DS1								EIF4ENIF1			NEDD4L		RPS10
PTRH2							KIRREL								SPHK2			NEDD8		RPS11
PUS1							KIRREL1								FOXO1			NEFH		RPS12
PUSL1							KIRREL2								RNPC3			NEFL		RPS13
PXMP2							KISS1R								C9orf72			NEFM		RPS14
PXMP4							KITLG								CDK2AP2			NEGR1		RPS15
PYCR1							KLB								DNAJC8			NEO1		RPS15A
PYCR2							KLRD1								BCAS2			NETO1		RPS16
PYURF							KLRF2								OAS1			NETO2		RPS17
QDPR							KLRG1								ZC4H2			NEURL1		RPS18
QRSL1							KLRK1								DAZ1			NF1		RPS19
QTRT1							KRAS								PIAS2			NGDN		RPS2
RAB24							KREMEN1								PIAS1			NGEF		RPS20
RAB5IF							KRT1								STEEP1			NGFR		RPS21
RARS2							L1CAM								DGKI			NLGN1		RPS23
RBFA							LAIR1								PRDM5			NLGN2		RPS23P1
RCC1L							LAT								PRDM8			NLGN3		RPS24
RDH13							LAT2								PRDM10			NLGN4X		RPS25
RDH14							LAX1								PRDM11			NLGN4Y		RPS26
RECQL4							LCT								CNOT6L			NOS1		RPS27
REXO2							LDLRAD3								MBNL1			NOS1AP		RPS27A
RFK							LGALS3								EXOSC3			NOTCH1		RPS28
RHOT1							LGR4								EXOSC5			NOTCH2		RPS3
RHOT2							LGR6								RPL5			NPFF		RPS3A
RIDA							LHCGR								PDZD7			NPPA		RPS4X
RMDN1							LHFPL4								ASH1L			NPTN		RPS5
RMDN3							LHFPL5								ECT2			NPTX1		RPS6KA1
RMND1							LILRA4								WDR76			NPTX2		RPS6KA4
RNASEH1							LILRB2								CCNP			NPTXR		RPS6KA5
ROMO1							LILRB3								MED20			NPY		RPS6KA6
RP11_469A15.2							LILRB4								FH			NPY1R		RPS6KB1
RPIA							LIME1								LYN			NPY2R		RPS7
RPUSD3							LIN7A								JPT2			NPY5R		RPS9
RPUSD4							LIN7B								ZNF395			NR3C1		RPSA
RSAD1							LIN7C								HNRNPC			NR3C2		RTN3
RTL10							LINGO1								MDN1			NRCAM		RTN4
RTN4IP1							LLGL1								SCML2			NRG1		RTN4R
SAMM50							LLGL2								CUTC			NRG2		S1PR1
SARDH							LMBRD2								RAD23A			NRG3		S1PR2
SARS2							LPAR2								ESR1			NRGN		S1PR3
SCO1							LPAR3								INKA2			NRN1		S1PR4
SCO2							LPAR4								HDAC5			NRP1		S1PR5
SCP2							LPAR5								SMIM45			NRP2		SAMD4A
SDHA							LPAR6								PKDREJ			NRXN1		SARM1
SDHAF1							LPL								SOX4			NRXN2		SDC2
SDHAF2							LRFN1								MUS81			NRXN3		SDCBP
SDHAF3							LRFN2								KAT8			NSF		SEMA3A
SDHAF4							LRFN3								NRDE2			NSG1		SEMA3F
SDHB							LRIG1								AIFM3			NSG2		SEMA4C
SDHC							LRP4								RMND5A			NSMF		SEMA4D
SDHD							LRP6								YY1AP1			NTM		SEMA7A
SDR39U1							LRRC1								CILK1			NTN1		SENP1
SDSL							LRRC32								ZNF703			NTNG1		SEPTIN11
SELENOO							LRRC38								UBE2Z			NTNG2		SEPTIN2
SEPTIN4							LRRC4								METTL8			NTRK2		SEPTIN3
SERAC1							LRRC4B								AGTPBP1			NTRK3		SEPTIN4
SERHL2							LRRC4C								EXO1			NUDT3		SEPTIN6
SETD9							LRRC52								FUBP1			NUFIP1		SEPTIN7
SFXN1							LRRC55								ITPKC			NUMB		SEPTIN8
SFXN2							LRRC57								CDY1			NUMBL		SEPTIN9
SFXN3							LRRC8A								STK24			NWD2		SH3GL1
SFXN4							LRRC8D								MAD1L1			NXPH1		SH3KBP1
SFXN5							LRRC8E								KDM4A			NXPH4		SHANK2
SHMT2							LRRTM1								ZNF281			OGT		SHANK3
SIRT3							LRRTM2								RNF40			OLFM1		SHH
SIRT4							LRRTM3								YEATS4			OLFM2		SHROOM4
SIRT5							LRRTM4								ZBED4			OPCML		SIGMAR1
SLC25A1							LSAMP								CPNE3			OPHN1		SIPA1L1
SLC25A10							LSR								SEPTIN7			OPRD1		SIPA1L2
SLC25A11							LTB4R								MFAP3L			OPRK1		SKP1
SLC25A12							LTB4R2								MBD6			OPRM1		SLC12A5
SLC25A13							LTBP3								YWHAQ			OSBPL2		SLC16A1
SLC25A14							LTBR								UBIAD1			OTOF		SLC18A1
SLC25A15							LY6D								HCFC2			OXT		SLC24A2
SLC25A16							LY6E								PBXIP1			P2RX1		SLC29A1
SLC25A18							LY6G6C								CGGBP1			P2RX2		SLC3A2
SLC25A19							LY6G6D								NFS1			P2RX3		SLC6A11
SLC25A20							LY6G6F								GMEB1			P2RX4		SLC9A6
SLC25A21							LY6H								SNX10			P2RX6		SLIT2
SLC25A22							LY6L								PISD			P2RX7		SLITRK1
SLC25A23							LY9								SPIN1			P2RY1		SLITRK2
SLC25A24							LYN								USP16			P2RY2		SLITRK3
SLC25A25							LYPD1								GCH1			P2RY4		SLITRK4
SLC25A26							LYPD2								RBM8A			PABPC1		SLITRK5
SLC25A27							LYPD3								POLR2B			PACSIN1		SMO
SLC25A28							LYPD4								TRAF6			PACSIN2		SNAP23
SLC25A29							LYPD5								LOXL2			PAFAH1B1		SNX14
SLC25A3							LYPD6B								DOCK10			PAK1		SNX27
SLC25A30							MAG								BLOC1S2			PAK2		SORT1
SLC25A31							MAGI1								APPL2			PAK3		SPARC
SLC25A32							MARCKSL1								ZMIZ2			PAK5		SPARCL1
SLC25A33							MARCO								H2AC7			PAK6		SPHK1
SLC25A34							MARVELD1								DCPS			PALM		SPTAN1
SLC25A35							MARVELD2								STK17A			PARK7		SPTB
SLC25A36							MAS1								S100PBP			PARN		SPTBN1
SLC25A37							MAS1L								GNAS			PCBP1		SPTBN2
SLC25A38							MBP								SRARP			PCBP2		SQSTM1
SLC25A39							MC1R								FTSJ1			PCDH10		SRCIN1
SLC25A4							MC2R								USP15			PCDH17		SRGAP2
SLC25A40							MC3R								ZNF451			PCDH7		SRGAP2B
SLC25A41							MC4R								TESC			PCDH8		SRGAP2C
SLC25A42							MC5R								H3-3A			PCDH9		SRGAP3
SLC25A43							MCAM								GADD45B			PCLO		SRPK2
SLC25A44							MCHR1								DCAF1			PDE10A		SRPX2
SLC25A45							MCHR2								SVIL			PDE4A		STAT3
SLC25A46							MCPH1								ARMC5			PDLIM4		STAU2
SLC25A47							MDGA1								BCL2			PDLIM5		STK38
SLC25A48							MDGA2								MED26			PDXP		STK38L
SLC25A5							MEGF10								TADA1			PDYN		STRN
SLC25A51							MEGF11								TJP2			PENK		STRN3
SLC25A52							MELK								SAMHD1			PFN1		STRN4
SLC25A53							MELTF								YTHDF2			PFN2		STX2
SLC25A6							MET								MTF2			PGRMC2		STX4
SLC30A9							METTL9								NACC2			PHACTR1		SUMO2
SLC8B1							MFAP3								PRKAB1			PHB1		SWAP70
SLIRP							MFRP								CMAHP			PHB2		SYDE1;SYDE2
SMDT1							MFSD2B								AIRIM			PHF24		SYNDIG1
SMIM20							MFSD4B								MAP1S			PI4K2A		SYT10
SMIM8							MFSD5								SMOX			PIAS1		SYT17
SNAP29							MGAM								RNF216			PIAS3		SYT3
SND1							MGRN1								BEX4			PICALM		TAGLN3
SOD1							MICA								MED9			PICK1		TANC1
SOD2							MICB								PHF12			PIK3C3		TAOK2
SPATA19							MILR1								ARX			PIN1		TDRD1
SPATA20							MINAR1								STK4			PIP5K1C		TDRD5
SPG7							MIP								STRN3			PJA2		TDRD6
SPHK2							MLNR								THAP1			PLAT		TENM3
SPHKAP							MME								AKAP17A			PLCB1		TENM4
SPIRE1							MMP15								RBM22			PLCB2		TENT2
SPR							MOG								INTS10			PLCB3		TFRC
SPRYD4							MON1A								GCNA			PLCB4		THY1
SPTLC2							MOSMO								RAB3IP			PLCG1		TIAM1
SQOR							MOSPD2								DLC1			PLCXD3		TLN2
SSBP1							MPP1								INTS13			PLD1		TNIK
STAR							MPP6								PRMT7			PLEKHA5		TPD52
STARD7							MPP7								INTS7			PLEKHG5		TRAF6
STOM							MPZ								FAM111A			PLG		TRIM3
STOML2							MPZL1								NEK1			PLK2		TRIM47
STX17							MRGPRE								PLEKHG4B			PLPPR4		TRIO
STYXL1							MRGPRF								SETD4			PLS3		TRPC5
SUCLA2							MRGPRG								KIF20B			PLXNA1		TSC2
SUCLG1							MRGPRX1								MED17			PLXNA4		TSPAN7
SUCLG2							MRGPRX2								PNMA5			PLXNB1		TTYH1
SUGCT							MRGPRX3								OTUD7B			PLXNC1		TUBA1A
SUOX							MRGPRX4								QKI			PLXND1		TUBB
SUPV3L1							MS4A1								UHRF2			PNKD		TUFM
SURF1							MSLN								ALS2			PODXL		UBA52
SYNJ2BP							MSN								LIN28A			PORCN		UBE2M
TACO1							MTNR1A								GBP4			PPA2		UBE2N
TAMM41							MTNR1B								TULP3			PPFIA1		UBE2V1
TARS2							MUC16								SNAI1			PPFIA2		UBE3B
TAZ							MUC21								XPO7			PPFIA3		USP46
TBRG4							MUSK								MED8			PPFIA4		USP5
TCAIM							MYADM								SMAD3			PPFIBP2		USP8
TDRKH							MYMX								PDCD6			PPM1H		USP9X
TEFM							MYO10								BAG3			PPP1CA		VANGL2
TFAM							MYO1A								MIS12			PPP1CC		VASP
TFB1M							MYO1B								TTC4			PPP1R1B		VCAN
TFB2M							MYO1C								KATNBL1			PPP1R9A		VCP
THEM4							MYO1E								USP12			PPP1R9B		VCPIP1
THEM5							MYO1G								IMPDH1			PPP2CA		VEZT
THG1L							NAALAD2								ZPR1			PPP2R1A		VGF
THNSL1							NAALADL1								GATAD2A			PPP2R1B		VHL
TIMM10							NAE1								MAF1			PPP2R2A		VLDLR
TIMM10B							NAPA								HNF1A			PPP3CA		VPS16
TIMM13							NCAM2								ARNT			PPP3CB		VPS52
TIMM17A							NCMAP								SPRTN			PPP3CC		WASF1
TIMM17B							NCR1								CAPN3			PPP3R1		WASF2
TIMM21							NCR2								GLI2			PPT1		WASF3
TIMM22							NCR3								ERH			PRAF2		WASL
TIMM23							NCR3LG1								MAD2L2			PRICKLE1		WDR1
TIMM29							NCS1								NEIL1			PRICKLE2		WIPF3
TIMM44							NECTIN2								ADAM19			PRKACA		WLS
TIMM50							NECTIN3								PFDN2			PRKAR1A		WNT3A
TIMM8A							NEGR1								MED13			PRKAR1B		WNT5A
TIMM8B							NEO1								LHPP			PRKAR2A		YBX1
TIMM9							NEU3								TRAPPC2			PRKAR2B		YBX3
TIMMDC1							NF2								NFKBIL1			PRKCA		YWHAE
TK2							NFAM1								DNMT3B			PRKCB		YWHAG
TMEM11							NFASC								UBE2B			PRKCD		YWHAH
TMEM126A							NGFR								SAP30BP			PRKCE		YWHAQ
TMEM126B							NKAIN1								DDX11			PRKCG		YWHAZ
TMEM143							NKAIN2								TXN			PRKCI		ZDHHC17
TMEM14C							NKAIN3								NR2F1			PRKCZ		ZDHHC5
TMEM177							NKAIN4								NR2F6			PRKN		ZDHHC8
TMEM186							NKTR								MBD3L2			PRMT8
TMEM205							NLGN1								UXT			PRNP
TMEM65							NLGN2								SSUH2			PRR7
TMEM70							NLGN3								FAN1			PRRT1
TMLHE							NLGN4X								DIS3			PRRT2
TOMM20							NLGN4Y								PPARG			PRSS12
TOMM20L							NMBR								ZBTB1			PRUNE2
TOMM22							NMUR1								ZC3H12A			PSD
TOMM34							NMUR2								CCNY			PSD2
TOMM40							NOS1								C2CD4A			PSD3
TOMM40L							NOS1AP								WDR37			PSEN1
TOMM5							NOTCH1								MAGOHB			PSEN2
TOMM6							NOTCH2								CARD8			PSENEN
TOMM7							NOX1								CCNDBP1			PTCH1
TOMM70							NPBWR1								TRIM52			PTEN
TOP1MT							NPBWR2								RERG			PTK2
TOP3A							NPFFR1								TP53INP1			PTK2B
TRAP1							NPFFR2								PSIP1			PTN
TRIAP1							NPHS1								GJA1			PTPN1
TRIT1							NPR1								GADD45G			PTPN23
TRMT1							NPR2								TBX18			PTPRA
TRMT10C							NPR3								SUPT3H			PTPRD
TRMT2B							NPTN								STAT3			PTPRF
TRMT5							NPY1R								GMNN			PTPRN
TRMT61B							NPY2R								LUC7L3			PTPRN2
TRMU							NPY4R								RNF169			PTPRO
TRNT1							NPY4R2								POU3F3			PTPRS
TRUB2							NPY5R								TENT5B			PTPRT
TSFM							NRAC								TOP3B			PTPRZ1
TSPO							NRAS								CCNA2			PUM2
TST							NRN1								CHFR			PURA
TSTD1							NRN1L								HSPB7			PURG
TSTD3							NRXN1								DUX4			QKI
TTC19							NT5E								HESX1			RAB10
TUFM							NTM								COPS7A			RAB11A
TWNK							NTNG1								ZMYM2			RAB11B
TXN2							NTNG2								APPL1			RAB11FIP3
TXNRD1							NTSR1								INTS4			RAB11FIP5
TXNRD2							NTSR2								GPATCH3			RAB14
UCP1							NUMB								TNIK			RAB17
UCP2							OCLN								FOXH1			RAB18
UCP3							OLR1								MYCBP2			RAB1A
UNG							OMG								MED6			RAB1B
UQCC1							OPALIN								RPS6KA5			RAB21
UQCC2							OPCML								MED30			RAB26
UQCC3							OPN1MW								FUBP3			RAB27B
UQCR10							OPN1MW2								TAF9			RAB2A
UQCR11							OPN1MW3								CALR			RAB33B
UQCRB							OPN4								SF3B1			RAB35
UQCRC1							OPRD1								BANF1			RAB3A
UQCRC2							OPRK1								TAF5L			RAB3B
UQCRFS1							OR10A2								TADA3			RAB3C
UQCRH							OR10A3								RBBP7			RAB4A
UQCRQ							OR10A4								SNRNP35			RAB4B
USP30							OR10A5								EGFR			RAB5A
VARS2							OR10A6								HSPB8			RAB5B
VDAC1							OR10A7								MAPK14			RAB5C
VDAC2							OR10AC1								MYLK2			RAB6A
VDAC3							OR10AD1								FBXO3			RAB6B
VPS13D							OR10AG1								ANAPC4			RAB7A
VWA8							OR10C1								ANAPC5			RAB8A
WARS2							OR10D3								ANAPC7			RAB8B
XPNPEP3							OR10D4P								TOR1AIP1			RABAC1
YARS2							OR10G2								TAF12			RABEP1
YBEY							OR10G3								PKN2			RABGEF1
YME1L1							OR10G4								PKN1			RAC1
YRDC							OR10G6								CDT1			RAC3
ZADH2							OR10G7								DDX41			RALA
							OR10G8								FEM1B			RALBP1
							OR10G9								CAD			RAMP1
							OR10H1								MED28			RANBP6
							OR10H2								EPN3			RAP1A
							OR10H3								LEF1			RAP1B
							OR10H4								DMAP1			RAP2A
							OR10H5								OSGEP			RAPGEF2
							OR10J1								SAV1			RAPGEF4
							OR10J3								PLK3			RAPH1
							OR10J4								WNK1			RAPSN
							OR10J5								EXOSC4			RASGRF1
							OR10J6P								ZNF521			RASGRF2
							OR10K1								ZC3H10			RBMX
							OR10K2								USP47			RDX
							OR10P1								GRAP2			RELA
							OR10Q1								SETSIP			RELB
							OR10R2								RITA1			RELN
							OR10S1								H2BC21			RGS12
							OR10T2								H2AC20			RGS14
							OR10V1								STAP1			RGS4
							OR10W1								TP53TG3			RGS7
							OR10X1								MAML3			RGS7BP
							OR10Z1								PTPN23			RGS9
							OR11A1								CENPH			RHEB
							OR11G2								GCM1			RHOA
							OR11H1								AKAP8L			RHOB
							OR11H12								SMARCA4			RHOG
							OR11H2								VCPIP1			RIMBP2
							OR11H4								NELFA			RIMS1
							OR11H6								CIZ1			RIMS2
							OR11H7								ZMYND8			RIMS3
							OR11L1								L3MBTL1			RIMS4
							OR12D1								ZNF711			RMDN3
							OR12D2								C3orf38			RNF10
							OR12D3								NOC2L			RNF138
							OR13A1								TBX22			RNF19A
							OR13C2								ZNF501			RNF216
							OR13C3								PKP3			RNF220
							OR13C4								CREB3L1			RNF34
							OR13C5								CBY1			ROBO2
							OR13C6P								PHC3			ROCK1
							OR13C7								SH3BP1			ROCK2
							OR13C8								FHOD1			ROGDI
							OR13C9								HDAC11			ROR2
							OR13D1								MAFB			RPH3A
							OR13F1								FBXO7			RPL10
							OR13G1								RTCB			RPL10A
							OR13H1								SLU7			RPL11
							OR13J1								ARIH2			RPL12
							OR14A16								CPEB3			RPL13
							OR14A2								ZBTB7A			RPL13A
							OR14C36								ZNF540			RPL14
							OR14I1								HDGFL3			RPL15
							OR14J1								NCOR1			RPL17
							OR14K1								AIFM1			RPL18
							OR14L1P								CLIC3			RPL18A
							OR1A1								CIAO2B			RPL19
							OR1A2								SMC2			RPL21
							OR1B1								RGS22			RPL22
							OR1C1								PAPSS2			RPL23
							OR1D2								MED31			RPL23A
							OR1D4								PPIL1			RPL24
							OR1D5								TPRKB			RPL26
							OR1E1								EXOSC8			RPL27
							OR1E2								REXO2			RPL27A
							OR1E3								SF3B6			RPL28
							OR1F1								EXOSC1			RPL29
							OR1F12								PRPF6			RPL3
							OR1F2P								AKIRIN2			RPL30
							OR1G1								CSRP1			RPL31
							OR1I1								FOXK1			RPL32
							OR1J1								KLHL22			RPL34
							OR1J2								USP39			RPL35
							OR1J4								DYNLL1			RPL35A
							OR1K1								SETMAR			RPL36
							OR1L1								PRKCI			RPL36A
							OR1L3								CAMTA2			RPL37
							OR1L4								SOX9			RPL37A
							OR1L6								SOX2			RPL38
							OR1L8								PARP10			RPL4
							OR1M1								SLFN12			RPL5
							OR1N1								KAT2A			RPL6
							OR1N2								DDX17			RPL7
							OR1P1								RIT2			RPL7A
							OR1Q1								UBE2E1			RPL8
							OR1S1								TIA1			RPL9
							OR1S2								ERCC4			RPLP0
							OR2A1								MEPCE			RPLP1
							OR2A12								RBMX			RPLP2
							OR2A14								ZMYND11			RPS10
							OR2A2								H1-2			RPS11
							OR2A25								HIKESHI			RPS12
							OR2A4								RFX5			RPS13
							OR2A5								RFX3			RPS14
							OR2A7								SUPT4H1			RPS15
							OR2AE1								COPS8			RPS15A
							OR2AG1								UPF1			RPS16
							OR2AG2								RAD9A			RPS17
							OR2AJ1								GFI1			RPS18
							OR2AK2								HDGF			RPS19
							OR2AP1								FAM9B			RPS2
							OR2AT4								BRCA2			RPS20
							OR2B11								GDF15			RPS21
							OR2B2								HMGB1			RPS23
							OR2B3								JMJD6			RPS23P1
							OR2B6								ZNF354C			RPS24
							OR2B8P								MEX3D			RPS25
							OR2C1								PLAAT1			RPS26
							OR2C3								SFR1			RPS27
							OR2D2								FBXO11			RPS27A
							OR2D3								ETS1			RPS28
							OR2F1								CEBPZ			RPS3
							OR2F2								EDF1			RPS3A
							OR2G2								SYNE2			RPS4X
							OR2G3								CRTC1			RPS5
							OR2G6								MIDN			RPS6
							OR2H1								BRD4			RPS6KA1
							OR2H2								METTL23			RPS6KA4
							OR2I1P								APOBEC1			RPS6KA5
							OR2J1								HNF4A			RPS6KA6
							OR2J2								KDM5C			RPS6KB1
							OR2J3								NAA10			RPS6KC1
							OR2K2								BUD31			RPS7
							OR2L13								RGS2			RPS8
							OR2L2								H3C1			RPS9
							OR2L3								NFYC			RPSA
							OR2L5								RUNX2			RTN3
							OR2L8								BRMS1			RTN4
							OR2M2								PREB			RTN4R
							OR2M3								NDUFAF3			RYK
							OR2M4								LYRM4			S1PR1
							OR2M5								TP53			S1PR2
							OR2M7								ERBB2			S1PR3
							OR2S2								SRA1			S1PR4
							OR2T1								CIR1			S1PR5
							OR2T10								METTL3			SACM1L
							OR2T11								PABPN1			SAMD4A
							OR2T12								PHC1			SARM1
							OR2T2								SRPK2			SCAMP1
							OR2T27								PIP4K2B			SCAMP5
							OR2T29								GTF2I			SCG2
							OR2T3								PITX1			SCN10A
							OR2T33								TRA2A			SCN11A
							OR2T34								FGF12			SCN1A
							OR2T35								MAGOH			SCN2A
							OR2T4								DGKZ			SCN8A
							OR2T5								SNW1			SCRIB
							OR2T6								RPL15			SCRN1
							OR2T7								TDG			SDC2
							OR2T8								IRF5			SDCBP
							OR2V1								NEUROD1			SEC22B
							OR2V2								UBE2L3			SEMA3A
							OR2W1								S100B			SEMA3F
							OR2W3								HDAC1			SEMA4B
							OR2W5								PIN1			SEMA4C
							OR2W6P								PRP4K			SEMA4D
							OR2Y1								ASAH1			SEMA4F
							OR2Z1								MED21			SEMA7A
							OR3A1								TNRC18			SENP1
							OR3A2								APOBEC3H			SENP5
							OR3A3								USP37			SENP6
							OR3A4P								MRNIP			SENP7
							OR4A15								ANXA1			SEPTIN11
							OR4A16								CSTB			SEPTIN2
							OR4A47								PPIL2			SEPTIN3
							OR4A4P								KLF1			SEPTIN4
							OR4A5								SP140			SEPTIN5
							OR4A8								ATXN7			SEPTIN6
							OR4B1								CDCA7			SEPTIN7
							OR4C11								EEF1B2			SEPTIN8
							OR4C12								RTEL1			SEPTIN9
							OR4C13								ATM			SEZ6L
							OR4C15								CASC3			SFPQ
							OR4C16								UBD			SGIP1
							OR4C3								DONSON			SGTA
							OR4C45								NIBAN2			SH3GL1
							OR4C46								BCLAF1			SH3GL2
							OR4C5								DACT1			SH3GL3
							OR4C6								HHEX			SH3GLB2
							OR4D1								UHRF1			SH3KBP1
							OR4D10								CRBN			SHANK1
							OR4D11								UBE2N			SHANK2
							OR4D2								MMS19			SHANK3
							OR4D5								TERF2IP			SHARPIN
							OR4D6								DTWD1			SHH
							OR4D9								PNKP			SHISA6
							OR4E1								PPP1R16B			SHISA7
							OR4E2								ATOH8			SHISA9
							OR4F15								RSF1			SHROOM4
							OR4F17								NMI			SIGMAR1
							OR4F21								CLN3			SIPA1L1
							OR4F3								NR5A1			SIPA1L2
							OR4F4								NCBP3			SIPA1L3
							OR4F5								CACTIN			SIRT2
							OR4F6								FER			SKP1
							OR4K1								NAP1L4			SLC10A4
							OR4K13								GATAD1			SLC12A5
							OR4K14								USP11			SLC16A1
							OR4K15								HOXA9			SLC16A7
							OR4K17								HOXA10			SLC17A5
							OR4K2								TMEM72			SLC17A6
							OR4K3								GSN			SLC17A7
							OR4K5								ZCCHC8			SLC17A8
							OR4L1								ZNF85			SLC18A1
							OR4M1								ABRAXAS1			SLC18A2
							OR4M2								YWHAG			SLC18A3
							OR4N2								HNRNPK			SLC1A1
							OR4N4								WDR5			SLC1A2
							OR4N5								UFM1			SLC1A6
							OR4P4								SUMO2			SLC1A7
							OR4Q2								PCNP			SLC22A2
							OR4Q3								CAVIN1			SLC24A2
							OR4S1								TYMS			SLC29A1
							OR4S2								PLCZ1			SLC2A3
							OR4X1								H2BC14			SLC2A4
							OR4X2								SUMO1P1			SLC30A1
							OR51A2								NAIF1			SLC30A3
							OR51A4								PARG			SLC32A1
							OR51A7								METTL16			SLC3A2
							OR51B2								THOC6			SLC4A8
							OR51B4								ADARB1			SLC6A1
							OR51B5								HNRNPUL1			SLC6A11
							OR51B6								PRKDC			SLC6A17
							OR51D1								FOXL2			SLC6A2
							OR51E1								DTNB			SLC6A3
							OR51F1								NAA20			SLC6A4
							OR51F2								EIF2S3			SLC6A5
							OR51G1								PRDM16			SLC6A6
							OR51G2								PMAIP1			SLC6A7
							OR51H1								RRAGC			SLC6A8
							OR51I1								CLSPN			SLC6A9
							OR51I2								THOC5			SLC8A1
							OR51J1								RUNX3			SLC8A2
							OR51L1								PIDD1			SLC8A3
							OR51M1								XPO5			SLC9A6
							OR51Q1								ELL3			SLIT2
							OR51S1								CDK2			SLITRK1
							OR51T1								CCNF			SLITRK2
							OR51V1								SP110			SLITRK3
							OR52A1								KBTBD6			SLITRK4
							OR52A4P								BCL2L12			SLITRK5
							OR52A5								MYG1			SMO
							OR52B2								GAPDH			SNAP23
							OR52B4								ALYREF			SNAP25
							OR52B6								NMNAT1			SNAP29
							OR52D1								TEN1			SNAP47
							OR52E1								TRIM39			SNAP91
							OR52E2								TRIM69			SNAPIN
							OR52E4								CHD8			SNCA
							OR52E5								DUSP3			SNCB
							OR52E6								CHCT1			SNPH
							OR52E8								MSL2			SNX1
							OR52H1								HORMAD1			SNX14
							OR52I1								CWC22			SNX16
							OR52I2								HNRNPL			SNX27
							OR52J3								POU2F1			SNX4
							OR52K1								METTL14			SNX6
							OR52K2								STK11			SNX9
							OR52L1								PIH1D1			SORCS3
							OR52L2P								CHD1L			SORT1
							OR52M1								NLRC5			SOS1
							OR52N1								BCL6			SPARC
							OR52N2								ETV5			SPARCL1
							OR52N4								GTF2H3			SPHK1
							OR52N5								GTF2H2			SPOCK1
							OR52P1P								KLF9			SPTAN1
							OR52R1								PTK6			SPTB
							OR52W1								ZC3HC1			SPTBN1
							OR52Z1								NEK6			SPTBN2
							OR56A1								PYDC2			SQSTM1
							OR56A3								EXOSC2			SRC
							OR56A4								CBX8			SRCIN1
							OR56A5								PKP1			SRGAP2
							OR56B1								DUX4L9			SRGAP2B
							OR56B2P								BCL9L			SRGAP2C
							OR56B4								SMG6			SRGAP3
							OR5A1								NFE4			SRPK2
							OR5A2								ZNF589			SRPX2
							OR5AC1								SNRPB			SST
							OR5AC2								ERCC6			STAT3
							OR5AK2								MEAF6			STAU1
							OR5AK3P								MAGI2			STAU2
							OR5AL1								CCNB1			STK38
							OR5AN1								PKM			STK38L
							OR5AP2								TCTN3			STON2
							OR5AR1								TLK2			STRN
							OR5AS1								MTDH			STRN3
							OR5AU1								CCNE1			STRN4
							OR5B12								FHL1			STX12
							OR5B17								MEFV			STX16
							OR5B2								KDM6A			STX1A
							OR5B21								EEF1A1			STX1B
							OR5B3								DYRK1A			STX2
							OR5C1								TP53BP2			STX3
							OR5D13								RNF113A			STX4
							OR5D14								CUL4A			STX6
							OR5D16								CUL3			STX7
							OR5D18								MTMR2			STXBP1
							OR5F1								DNASE1L3			STXBP5
							OR5G3								FGF10			STXBP5L
							OR5H1								NANOGP8			SUMO1
							OR5H14								HMBOX1			SUMO2
							OR5H15								C9orf78			SUMO3
							OR5H2								STX1B			SUSD4
							OR5H6								PCGF5			SV2A
							OR5H8								NPM2			SV2B
							OR5I1								MAX			SV2C
							OR5J2								PICALM			SVOP
							OR5K1								BIRC2			SWAP70
							OR5K2								SRSP			SYDE1
							OR5K3								BIRC3			SYDE2
							OR5K4								SMAD4			SYN1
							OR5L1								MYCN			SYN2
							OR5L2								BIRC5			SYN3
							OR5M1								YY2			SYNCRIP
							OR5M10								POLR2F			SYNDIG1
							OR5M11								NFATC2			SYNE1
							OR5M3								FOXE3			SYNGAP1
							OR5M8								NVL			SYNGR1
							OR5M9								COPS2			SYNGR3
							OR5P2								HDAC3			SYNJ1
							OR5P3								FANCA			SYNJ2
							OR5R1								SF3B2			SYNPO
							OR5T1								NR3C1			SYNPR
							OR5T2								TP73			SYP
							OR5T3								IKZF1			SYPL1
							OR5V1								ILK			SYT1
							OR5W2								SRP54			SYT10
							OR6A2								DHRS2			SYT11
							OR6B1								NR2F2			SYT12
							OR6B2								TRIM28			SYT17
							OR6B3								SAGE1			SYT2
							OR6C1								MAD2L1			SYT3
							OR6C2								TBXT			SYT4
							OR6C3								DDX56			SYT5
							OR6C4								TRIM24			SYT6
							OR6C6								PLSCR1			SYT7
							OR6C65								POLR1C			SYT9
							OR6C68								GPS2			TAC1
							OR6C70								ERCC8			TACC3
							OR6C74								AATF			TACR1
							OR6C75								STRBP			TAFA4
							OR6C76								TBX2			TAGLN3
							OR6F1								LSM1			TAMALIN
							OR6J1								SMAD7			TANC1
							OR6K2								PPP4R2			TANC2
							OR6K3								COMMD1			TAOK2
							OR6K6								SMC6			TBC1D2
							OR6M1								SRPK1			TBC1D24
							OR6N1								MCM9			TBC1D2B
							OR6N2								ESX1			TDRD1
							OR6P1								TRMT1			TDRD5
							OR6Q1								CWC25			TDRD6
							OR6S1								POLA1			TENM1
							OR6T1								CCNL2			TENM2
							OR6V1								ELOF1			TENM3
							OR6X1								TRIB1			TENM4
							OR6Y1								RANBP9			TENT2
							OR7A10								WRNIP1			TERF2
							OR7A17								RFWD3			TFRC
							OR7A2P								PML			TGOLN2
							OR7A5								TNK2			THY1
							OR7C1								RPSA			TIAM1
							OR7C2								PPARA			TLN2
							OR7D2								POLE			TMEM108
							OR7D4								MCL1			TMEM163
							OR7E24								BAX			TMEM230
							OR7G1								POU2F3			TMEM240
							OR7G2								JPH2			TMUB1
							OR7G3								UTF1			TNC
							OR8A1								ZNF219			TNIK
							OR8B12								CTNND1			TNK2
							OR8B2								CIRBP			TNR
							OR8B3								MCM3			TPD52
							OR8B4								MGRN1			TPRG1L
							OR8B8								HNRNPA2B1			TRAF6
							OR8D1								KDM5A			TRAPPC4
							OR8D2								SET			TRIM3
							OR8D4								GBP2			TRIM47
							OR8G1								ZEB2			TRIM9
							OR8G2P								NUPR1			TRIO
							OR8G3P								RORA			TRPC1
							OR8G5								SUMO3			TRPC5
							OR8H1								ADRA1B			TRPV1
							OR8H2								ADRA1A			TSC1
							OR8H3								APC			TSC2
							OR8I2								SNU13			TSPAN7
							OR8J1								RPL22			TSPOAP1
							OR8J3								POU2F2			TTYH1
							OR8K1								SNRNP70			TUBA1A
							OR8K3								RERE			TUBB
							OR8K5								STARD9			TUBB2B
							OR8S1								MDM2			TUFM
							OR8U1								MYEF2			UBA52
							OR8U8								KHDRBS1			UBE2I
							OR8U9								ATF6			UBE2M
							OR9A1P								ATF4			UBE2N
							OR9A2								ATF3			UBE2V1
							OR9A4								ATF1			UBE3A
							OR9G1								CHD7			UBE3B
							OR9G4								CALCOCO1			UNC13A
							OR9G9								ZBTB4			UNC13B
							OR9I1								SNRPB2			UNC13C
							OR9K2								MBD5			USP14
							OR9Q1								DIP2B			USP46
							OR9Q2								MDFIC			USP5
							ORAI1								PRMT2			USP6
							OSCP1								CDKN2D			USP8
							OTOP1								ADAR			USP9X
							OTOP2								FOXJ2			VAC14
							OTOP3								PABPC1			VAMP1
							OXER1								CASP6			VAMP2
							OXGR1								CASP7			VAMP3
							OXTR								BRPF1			VAMP4
							P2RX2								PAXX			VAMP7
							P2RX3								THAP5			VANGL2
							P2RX7								NELFE			VAPA
							P2RY1								MCRIP2			VAPB
							P2RY10								MED11			VASP
							P2RY11								DLD			VCAN
							P2RY12								MLLT10			VCP
							P2RY13								CWC15			VCPIP1
							P2RY14								SNRPA1			VDAC1
							P2RY2								KPNA7			VEZT
							P2RY4								NFKB2			VGF
							P2RY6								CPEB2			VHL
							P2RY8								SRF			VLDLR
							PACC1								ZFP36L1			VPS11
							PAG1								HSF1			VPS16
							PALM								IRF2BP2			VPS18
							PANX1								CDK4			VPS26B
							PANX2								KLHL31			VPS29
							PANX3								WAPL			VPS33B
							PAQR5								MAPK1			VPS35
							PAQR6								DNLZ			VPS45
							PAQR7								ESRRA			VPS52
							PAQR8								VDR			VTI1A
							PAQR9								S100A11			VTI1B
							PCDH1								SFN			VWC2
							PCDH10								YWHAB			WASF1
							PCDH11X								CASP14			WASF2
							PCDH11Y								HNRNPH1			WASF3
							PCDH17								HNRNPH3			WASL
							PCDH18								APOBEC3A			WDR1
							PCDH19								UBL4A			WDR7
							PCDH20								EGR1			WFS1
							PCDH7								DDX6			WIPF3
							PCDH8								DHX33			WLS
							PCDH9								SLC30A9			WNK1
							PCDHA11								UVSSA			WNT3A
							PCDHA12								ARL2			WNT5A
							PCDHA13								SMARCA1			WNT7A
							PCDHA2								MSX1			WWC1
							PCDHA3								TGFB1			YBX1
							PCDHA4								TEAD1			YBX3
							PCDHA5								POLD1			YES1
							PCDHA7								TGM2			YWHAE
							PCDHA8								USP50			YWHAG
							PCDHA9								USP45			YWHAH
							PCDHAC1								PPID			YWHAQ
							PCDHAC2								GLI1			YWHAZ
							PCDHB1								FAF1			ZDHHC17
							PCDHB10								GATA5			ZDHHC2
							PCDHB11								PIWIL4			ZDHHC5
							PCDHB12								PIWIL3			ZDHHC8
							PCDHB13								RD3
							PCDHB14								PCGF3
							PCDHB15								ZNF571
							PCDHB18P								BNIPL
							PCDHB2								PARP1
							PCDHB3								MOB1B
							PCDHB4								CECR2
							PCDHB5								GTF2B
							PCDHB6								MIER3
							PCDHB7								POGZ
							PCDHB8								ZNF572
							PCDHB9								RUNX1
							PCDHGA1								TIPARP
							PCDHGA10								PAXIP1
							PCDHGA11								KANSL1
							PCDHGA12								DUSP1
							PCDHGA2								USP26
							PCDHGA3								COPS6
							PCDHGA4								AKT1
							PCDHGA5								COIL
							PCDHGA6								APBB1
							PCDHGA7								WDFY1
							PCDHGA8								ATOSB
							PCDHGA9								CBX4
							PCDHGB1								H2AX
							PCDHGB2								ELK3
							PCDHGB3								SUPT5H
							PCDHGB4								USP1
							PCDHGB5								MCM10
							PCDHGB6								STH
							PCDHGB7								RRAGA
							PCDHGC3								EXOSC6
							PCDHGC4								FOXI3
							PCDHGC5								BRCA1
							PDCD1								H2BC5
							PDZK1								UMPS
							PEAR1								HSPA8
							PECAM1								YAP1
							PERP								BMAL1
							PHEX								TCEAL1
							PHLDA2								MYC
							PHLDA3								FOS
							PIEZO2								SDE2
							PIK3IP1								TTBK2
							PIP4K2A								OSR1
							PIP4K2B								TOP2A
							PIP5K1A								TOP1
							PKD1L1								ERCC2
							PKD1L3								PIM1
							PKP2								CCN5
							PLAUR								DFFB
							PLB1								RNF8
							PLCD3								TNFAIP3
							PLD2								TNNI2
							PLET1								ARVCF
							PLGRKT								CDKL5
							PLP1								MAEA
							PLPP1								RABL6
							PLPPR5								FBXO38
							PLXNA1								HSP90AB1
							PLXNA2								PFKM
							PLXNA3								ERCC5
							PLXNA4								RXRB
							PLXNB2								MFAP1
							PLXNB3								HDGFL2
							PLXND1								ZNF438
							PMP22								VCP
							PNPLA2								PLTP
							PODXL2								NR1H2
							POPDC2								PURA
							POTED								DRG2
							PPAP2B								CDK6
							PPAP2C								AIF1
							PPP1R16A								CDKN1A
							PPP3CA								IGHMBP2
							PPP3R1								EIF4A3
							PRIMA1								IKBKE
							PRKAR1A								FAM53B
							PRKAR1B								POU2AF3
							PRKG2								SERTAD2
							PRLHR								IMPDH2
							PRND								CDC73
							PROCR								PIP
							PROKR1								MYH9
							PROKR2								CEBPA
							PROM2								TCF21
							PRRT1								CBS
							PRSS21								RFX6
							PRSS8								MYO6
							PSCA								HABP4
							PSD2								CARM1
							PSD3								PPM1H
							PSD4								ISY1
							PSEN1								PMS2
							PTAFR								PMS1
							PTCH1								TERF1
							PTCHD1								BOLA2
							PTGDR								CDK5RAP3
							PTGDR2								HIC2
							PTGER1								FZR1
							PTGER2								ATN1
							PTGER3								ATXN1
							PTGER4								PADI4
							PTGFR								ACAD11
							PTGFRN								CEBPB
							PTGIR								MED23
							PTH1R								TP63
							PTH2R								ZBTB21
							PTP4A1								PAWR
							PTP4A2								INO80
							PTPN3								PCID2
							PTPRA								MEF2C
							PTPRC								PRKACA
							PTPRF								ABHD14B
							PTPRJ								ADAP1
							PTPRK								ZNF777
							PTPRS								BRPF3
							PTPRU								XAB2
							PVR								SNRNP200
							PVRIG								PRDM1
							PXN								DBR1
							QRFPR								CCNL1
							RAB13								PRR11
							RAB20								RABGAP1L
							RAB23								LSM7
							RAB26								ZNF580
							RAB31								ASCC2
							RAB33B								UBTF
							RAB35								ZFP69B
							RAB6A								NUCKS1
							RAB8B								EXOSC9
							RAC1								NXF5
							RALA								BCL10
							RALB								PTTG1
							RALBP1								FAM107A
							RAMP3								ZNF764
							RAP1A								NUDT3
							RAP1B								MBD3
							RASA3								RBMY1C
							RASD2								E2F6
							RECK								RBM38
							RELL1								KAT7
							RELL2								MCM8
							REM2								CBX7
							RFTN2								SNF8
							RGMA								MLH1
							RGMB								MED24
							RHBDF2								SYF2
							RHBDL2								SRP14
							RHCG								C11orf54
							RHD								ECD
							RHEB								CDCA7L
							RHEX								CSRNP2
							RHOA								CDC45
							RHOB								POLQ
							RHOF								SFMBT1
							RHOG								MAFA
							RIMBP2								MCRS1
							RIMS1								KIF18A
							RIMS2								DNAJA3
							RIT1								IP6K2
							RMND5A								PIN4
							ROBO1								GINS2
							ROR1								TRPS1
							ROR2								WIZ
							ROS1								DNAJB8
							RP2								RBM33
							RRAD								LSM8
							RRAS								THOC2
							RRAS2								BAG4
							RTL8C								IL33
							RTN4R								MAK
							RTN4RL1								NXF1
							RTN4RL2								SAAL1
							RTP1								KDM2B
							RTP2								HERC2
							RXFP1								APBB3
							RXFP2								INKA1
							RXFP3								HOXA5
							RXFP4								SETD1B
							S100A10								SUDS3
							S1PR2								CHEK1
							S1PR3								SMG5
							S1PR4								ZMAT2
							S1PR5								SHOC2
							SCARA5								PHF8
							SCARB1								DDIT3
							SCN10A								PRKAA2
							SCN11A								TRIM33
							SCN1A								SCAF8
							SCN2A								LHX6
							SCN3A								SAMSN1
							SCN4A								BRWD1
							SCN4B								PRKAG1
							SCN7A								TDRD3
							SCN9A								WDR26
							SCNN1D								SMYD3
							SCNN1G								PRDX1
							SCRIB								ZNF396
							SCTR								SALL1
							SDC1								SRPK3
							SDC2								PWWP2A
							SDC3								CTNNBIP1
							SDC4								PRICKLE1
							SDK1								EGLN3
							SDK2								RANBP3
							SELE								INTS15
							SELL								EXO5
							SELP								EML3
							SEMA3C								DCTPP1
							SEMA4A								PLSCR2
							SEMA4D								INIP
							SEMA4F								BCAS3
							SEMA4G								RAD18
							SEMA6A								LANCL2
							SEMA6B								APOBEC3C
							SEMA6C								TOPORS
							SEMA7A								PRMT8
							SERPINE2								ACSS2
							SEZ6								PFDN4
							SH3BP4								COPS3
							SHC4								TIMELESS
							SHH								TCIM
							SHISA7								PPIE
							SHISA9								PRMT6
							SI								SUV39H2
							SIGLEC14								RRAGD
							SIPA1L3								ING4
							SIRPB1								ANGEL1
							SIT1								XBP1
							SLAMF6								RPRD1B
							SLC10A4								DUSP12
							SLC12A2								DDX5
							SLC12A3								CTPS1
							SLC12A6								RAD51
							SLC12A7								STUB1
							SLC12A9								EGLN2
							SLC13A3								PCIF1
							SLC13A5								EHMT2
							SLC14A1								PPP1R13B
							SLC14A2								RPL10L
							SLC15A2								KLF7
							SLC16A1								RGCC
							SLC16A10								PSMD10
							SLC16A12								EBF3
							SLC16A14								EIF3G
							SLC16A2								A1CF
							SLC16A3								COPRS
							SLC16A4								TIGAR
							SLC16A5								HEYL
							SLC16A6								PTPRN
							SLC16A7								NFE2L2
							SLC16A8								LMNB1
							SLC16A9								MLX
							SLC17A1								MORC2
							SLC17A4								ZHX2
							SLC19A1								MAU2
							SLC19A2								SETBP1
							SLC1A2								FAM98B
							SLC1A3								DUSP10
							SLC1A4								MTUS2
							SLC1A5								TCF20
							SLC1A6								SPMIP6
							SLC20A1								AZIN2
							SLC20A2								DGKB
							SLC22A1								SIRT1
							SLC22A11								APOBEC3B
							SLC22A12								LIMD1
							SLC22A16								NCOA3
							SLC22A17								SPDL1
							SLC22A18								SESN1
							SLC22A6								PARP2
							SLC22A7								IGF2BP2
							SLC22A8								SERGEF
							SLC22A9								IKBKG
							SLC23A1								DNMT3A
							SLC23A2								ZNF256
							SLC26A1								H1-4
							SLC26A2								ZRANB1
							SLC26A3								TAF6L
							SLC26A4								IFI16
							SLC26A5								DHX36
							SLC26A6								USP17L2
							SLC27A6								GCM2
							SLC28A1								TBR1
							SLC29A1								PTGIS
							SLC29A2								ZHX1
							SLC29A4								SMN1
							SLC2A1								VCX
							SLC2A11								AGO2
							SLC2A13								ACIN1
							SLC2A14								HDAC9
							SLC2A2								CDIP1
							SLC2A3								CRYGC
							SLC2A5								AJUBA
							SLC2A7								IKZF3
							SLC2A9								H1-0
							SLC30A1								TCFL5
							SLC31A1								ZNF346
							SLC34A1								TNKS2
							SLC35G2								INTS6
							SLC38A1								CD2BP2
							SLC38A10								RARS1
							SLC38A3								BLZF1
							SLC38A4								BLM
							SLC38A5								TSPYL2
							SLC38A6								RALY
							SLC39A10								EPC1
							SLC39A14								CASP8AP2
							SLC39A2								RCOR1
							SLC39A5								NXT1
							SLC39A6								BCL11A
							SLC3A2								ALX4
							SLC40A1								ING2
							SLC41A1								DNTTIP1
							SLC41A2								RPL10
							SLC41A3								CNOT7
							SLC43A1								ZCWPW1
							SLC43A2								AURKB
							SLC43A3								RACGAP1
							SLC44A4								INTS2
							SLC46A2								NSRP1
							SLC47A1								RNF38
							SLC47A2								BRD8
							SLC4A1								USP44
							SLC4A10								TBP
							SLC4A11								SNCA
							SLC4A2								TP53RK
							SLC4A4								TGS1
							SLC4A5								NAA50
							SLC4A7								STK3
							SLC51B								CBX3
							SLC52A1								CCND1
							SLC52A2								JMJD8
							SLC5A10								AICDA
							SLC5A12								ZNF350
							SLC5A3								PAK2
							SLC5A4								GEMIN8
							SLC5A6								WWTR1
							SLC5A7								ANKRD2
							SLC5A8								RPA4
							SLC6A1								HPF1
							SLC6A13								PSME3IP1
							SLC6A19								CTDSP1
							SLC6A2								TARDBP
							SLC6A20								ZBTB5
							SLC6A3								NR1H3
							SLC6A5								PER2
							SLC6A6								SKIC8
							SLC6A9								BABAM1
							SLC7A1								SETD1A
							SLC7A11								MED29
							SLC7A2								U2SURP
							SLC7A3								DUSP4
							SLC7A5								GID8
							SLC7A6								LYAR
							SLC7A7								HIF1AN
							SLC7A9								HYPK
							SLC8A1								IMUP
							SLC8A2								SMG1
							SLC9A1								TRNT1
							SLC9A3								RCHY1
							SLC9A3R1								INTS9
							SLC9A3R2								RBM14
							SLC9B1								IMP3
							SLC9C1								ZNF200
							SLCO1A2								FOXO4
							SLCO1B1								RBM10
							SLCO1B3								INPP4A
							SLCO1B7								AKIRIN1
							SLCO1C1								SLC39A9
							SLCO2A1								SHFL
							SLCO2B1								NRL
							SLCO3A1								ACTR5
							SLCO4A1								ZNF408
							SLCO4C1								EHMT1
							SLCO5A1								ZBTB40
							SLCO6A1								RPRD1A
							SLITRK2								MARCHF7
							SLITRK4								ACTR8
							SLITRK6								MICAL2
							SMIM1								PSMB5
							SMIM23								NRIP1
							SMIM9								PSMB4
							SNAP23								POU1F1
							SNAP25								PSMA5
							SNTB1								ESR2
							SNTB2								POU2AF2
							SNX33								GTF2H4
							SNX9								RNF2
							SPAM1								YAF2
							SPDL1								RPAP2
							SPRN								TBRG1
							SQSTM1								WASL
							SSPN								YWHAZ
							SSTR1								FANCD2
							SSTR3								HYLS1
[truncated: 559 more rows]
