# Supplementary material for: A human lysosomal storage disorder toolkit for decoding proteome landscapes in cortical-like and dopaminergic-like induced neurons
Source: Proc Natl Acad Sci U S A. 2026 Jul 1;123(27):e2609132123. doi: 10.1073/pnas.2609132123 (PMC13342943; doi:10.1073/pnas.2609132123)
Supplement: Supplementary file 3 — Dataset S02 (XLSX) [file pnas.2609132123.sd02.xlsx]

## Sheet: Index
Dataset	Description
Dataset S1	Generation of CRISPR-edited cell lines for interrogation of lysosomal storage disease gene function analysis. This file contains gRNA sequences as well as allele sequencing results for all edits examined. Additionally this file contains annotations of proteins to individual organelles
Dataset S2	nDIA whole cell proteomics of day 50 idfferentiated iN, iDA of LSD mutants
Dataset S3	nDIA whole cell proteomics of day30 differentiated iN, iDA of select LSD mutants
Dataset S4	Protein-protein intearaction database, neuronal baseline PPI and complexes. KO vulnearbility of complexes
Dataset S5	TMT-based analysis of LysoIP sample proteomics of untagged, Control and ASAH1-/- HeLa cells
Dataset S6	Label free lipidomics of WC and LysoIP of untagged, Control and ASAH1-/- HeLa cells

## Sheet: nDIA_d50
Genes	CTSD_iDA	ATP13A2_iDA	SMPD1_iDA	HEXB_iDA	NPC2_iDA	NPC1_iDA	CLN5_iDA	HEXA_iDA	CLN8_iDA	GAA_iDA	LIPA_iDA	ASAH1_iDA	DNAJC5_iDA	MFSD8_iDA	GBA1_iDA	PSAP_iDA	CLN6_iDA	PPT1_iDA	CLN3_iDA	CTSF_iDA	TPP1_iDA	GRN_iDA	MCOLN1_iDA	MFSD8_iN	CTSD_iN	TPP1_iN	LIPA_iN	HEXB_iN	GAA_iN	CLN3_iN	CTSF_iN	GBA1_iN	CLN5_iN	HEXA_iN	PSAP_iN	CLN6_iN	GRN_iN	CLN8_iN	DNAJC5_iN	SMPD1_iN	ASAH1_iN	NPC1_iN	PPT1_iN	MCOLN1_iN	NPC2_iN	ATP13A2_iN	CTSD_iDA_mean_ctrl
TADA2A	-0.203948	-0.11854	-0.192679	-0.198656	-0.218558	0.368924	0.227313	0.189377	0.265171	0.179071	0.0530335	0.0522122	0.0981337	0.152544	0.0131416	-0.182028	-0.110746	0.1173	0.0107017	-0.00450366	-0.106149	-0.141832	-0.0875123	0.356774	0.23837	0.405898	0.321159	0.408618	0.284421	0.547656	0.092419	-0.0261617	0.431769	0.53764	0.227013	0.420946	0.282856	0.160242	0.18404	0.0199274	0.137486	0.431807	-0.0152428	0.275926	0.100233	-0.0180818	625529
TMEM120A	0.233605	0.00836896	0.039332	0.0825367	-0.123728	-0.163539	-0.0474458	0.0647396	-0.100357	-0.077685	-0.0692891	-0.0479702	-0.286258	-0.271799	-0.114067	0.364259	0.329433	-0.140851	-0.0954764	0.0644455	0.036748	-0.0118576	0.0415323	-0.236618	-0.0506671	-0.189785	0.0640041	-0.322762	-0.202486	-0.382968	-0.164341	-0.325884	-0.607569	-0.038668	-0.0423327	-0.1903	-0.302773	-0.0480956	-0.0702739	-0.114548	-0.127368	-0.0689059	-0.36088	-0.221294	-0.296313	-0.133591	4596830
NUDT4;NUDT4B	-0.30958	-0.491864	-0.563151	-0.574895	-0.675633	-0.571642	-0.759358	-0.530359	-0.139997	-0.864437	-0.471842	-0.252353	-0.419952	-0.474281	-0.72825	0.140872	-0.935001	-1.53544	-0.628997	-0.486263	-0.365271	-0.545723	0	0.182017	0.312205	0.511666	0.124403	0.328402	0.341199	0.407748	0.42455	0.596486	-0.14461	-0.101492	0.544953	0.579126	0.351836	0.185718	0.4186	0.900339	1.03586	0.0640894	0.313431	0.325996	-0.41256	0.112779	65272
ATP11C	0.0599004	-0.140072	0.0744152	0.139074	-0.0555022	-0.0212838	-0.118069	0.0380938	0.132916	-0.112544	-0.0480828	-0.00988033	-0.00758169	0.0276897	-0.053095	-0.0760771	-0.0703675	-0.096063	-0.244335	-0.226494	-0.116936	-0.13527	-0.0104453	0.337578	0.139236	0.0567065	-0.0709088	0.0656881	0.111988	0.326357	0.00149223	0.0015103	0.318882	0.117564	0.0409174	0.387389	0.158583	-0.0625857	0.225167	0.0270109	0.0606833	0.194108	0.225101	0.428238	0.305721	0.00956912	2.72571e+06
ENAH	-0.0236332	-0.305387	-0.161267	-0.447166	-0.343628	-0.799862	0.0886343	0	-0.466013	-0.515561	-0.771893	0.423975	-0.687627	-0.333575	0.140814	-0.427447	-0.22591	-0.219124	0.330521	0.141899	0.248017	-0.910427	-0.144605	-1.42878	-1.23516	-0.966619	-0.79273	-0.889705	-0.897878	-2.49521	-0.841718	-1.05604	-2.25702	-0.335636	-0.322372	-1.13488	-1.06442	-0.691779	-1.07937	-0.333297	-0.512624	-1.44389	-1.58699	-2.232	-1.95375	-0.975916	2.35752e+06
BCL2L12	0.148894	0.567671	0.102785	0.714461	-0.546296	0.825497	-0.482781	0.456283	0.9078	0.439807	0.616933	0.528155	0.597501	0.484038	0.704361	0.230685	-0.106821	0.317265	-0.201975	0.291647	0.0749639	-0.41754	-0.11842	0.328501	0.311575	0.239251	0.111314	0.650345	0.0435037	0.577084	0.404937	0.834184	0.765214	0.143307	-0.100971	0.381883	0.17616	0.511172	0.207526	0.22181	0.259149	0.550432	0.732629	0.749586	0.246912	0.638211	98823.2
DCAF13	0.103356	0.0617812	0.0592716	0.260997	0.0877139	0.195575	0.0420993	0.245259	0.403569	0.082593	0.152105	0.0360546	0.341767	0.371342	0.215165	0.0082772	-0.00527745	0.268526	0.0666848	0.0905023	0.0135021	-0.330943	0.195402	0.257216	0.123072	0.00447909	0.216304	0.273664	0.0780468	0.314258	0.035197	0.144469	0.318056	0.0505392	-0.093188	0.0821313	0.0498657	0.0858609	0.223275	-0.0457265	0.0132327	0.194335	0.190491	0.299275	0.132474	-0.0374477	1.43325e+06
TTR	0.480651	0.251608	0.219885	0.32927	0.348899	0.714693	0.0595149	0.697786	0.503456	0.0732714	0.345946	0.405857	0.814978	0.476819	0.686636	-0.00403326	0.0388403	0.350366	0.0847995	-0.0718989	-0.0876763	0.150101	0.194695	0.551024	0.760794	0.587409	0.476468	0.709692	0.429461	0.506809	0.535609	0.717223	0.769452	-0.0652919	0.264191	0.188461	0.526775	0.497347	0.487407	0.53378	0.425447	0.356204	0.802259	0.707701	0.594737	0.542341	147698
ANK3	1.55632	-0.311566	0.363413	0.947759	0.91566	0.480767	1.21909	0.49465	-0.410799	1.15181	0.634149	0.33315	-0.21367	0.631783	-1.06323	-0.244323	1.21244	-0.0588472	-0.176459	0.545971	0.122653	1.38078	0.191702	-1.4503	-0.959176	-0.162012	-0.514287	-0.427886	-0.999575	-3.30609	-0.915162	-1.24174	0	0.320214	-0.270291	-1.755	-1.08838	-0.821325	-3.07756	-0.291548	-1.31963	-1.2045	-2.95503	-3.75435	-2.44721	-0.543903	2.1396e+06
SCAMP1	0.731649	0.82969	0.923749	0.44485	1.44627	0.361241	1.04501	0.194799	0.164867	0.40687	0.935305	0.6383	0.704609	0.601299	0.740405	0.928504	0.960829	1.53563	1.49148	0.958986	1.12311	1.87543	1.71302	-1.00861	0.273725	-0.443662	-0.427938	0	0	-0.545408	0.280279	0.377289	0.536487	0	-0.13899	-0.548546	-0.134589	-0.743025	-0.431952	0.216947	0	-0.829371	0.4283	-0.0971938	-0.337912	-0.199646	6.52045e+06
SRCIN1	1.37553	0.893949	0.766936	0.713939	0.581447	0.550971	0.126613	0.400792	-0.0646811	1.03285	0.828992	0.186756	-0.538066	0.052236	-0.0589344	0.784084	1.73887	-0.0836394	0.0618	0.0287916	0.334238	0.716987	-0.166772	-0.769877	0.00203632	-0.22303	-0.152061	-1.18998	-0.486877	-1.58714	-0.340403	-1.06189	-0.892895	0.221463	-0.146543	-0.573048	-0.0413641	-0.183084	-1.7598	-0.528888	-0.961226	-1.05598	-0.670575	-1.29571	-1.88914	-0.397223	2.90899e+06
LENG9	0.335765	0.34901	-0.0498916	0.158447	0.259228	-0.0242573	0.154296	0.0327371	-0.191219	0.137593	0.297484	-0.0398478	-0.0371852	0.0739953	-0.126542	0.0426899	0.346682	0.103355	0.133103	0.0745266	0.247301	0.607507	0.442445	-0.0621135	0.545304	0.429091	0.00447086	0.760399	0.264416	-0.352547	0.547305	-0.0663584	-0.0748963	0.418715	0.190067	0.562094	0.444896	0.250292	0.174193	0.115252	-0.750957	0.285327	0.450923	0.175889	0.159064	-0.128054	188285
CYFIP1	-0.19431	-0.0901999	-0.115066	-0.146849	-0.0518798	-0.0198011	-0.0949699	-0.184972	0.0826359	-0.0804353	-0.135342	0.0450894	0.0521336	-0.0864025	0.10908	-0.11798	-0.164169	-0.0709885	-0.245876	-0.172933	-0.117346	-0.342316	-0.121939	0.206006	0.103506	0.00519259	-0.0551796	0.0607895	0.0784063	0.361077	0.127098	-0.135144	0.432106	-0.0184427	-0.118357	0.223622	0.152269	-0.104932	0.245828	-0.0745513	-0.0302192	0.215682	0.202934	0.24219	0.261029	0.0583737	1.09175e+07
RSBN1	0.00226018	-0.297081	-0.15395	0.104413	-0.0575131	0.110285	0.0594343	0.0897693	-0.0319696	0.000966915	-0.112301	-0.168032	-0.127927	0.0154722	-0.105974	-0.181234	-0.0416559	-0.000605758	-0.205886	0.0676724	-0.125354	-0.189665	0.0127753	-0.105892	-0.0141313	0.00430982	0.126342	0.063031	-0.0212408	0.00341289	-0.0684316	-0.16487	-0.0219381	0.0641339	-0.0018788	-0.248458	-0.0806294	-0.0862355	0.0487758	-0.131848	-0.272851	0.00207555	-0.0977323	-0.112123	-0.0764389	-0.0483808	3803480
LAMTOR4	0.622065	-0.285585	-0.0490507	0.169461	0.250395	0.484685	-0.189998	0.21469	-0.044004	0.355334	0.291923	-0.390763	-0.226201	-0.675712	0.0296381	1.12824	0.285357	-0.421154	-0.899626	-0.368042	-0.136294	0.418741	-0.0127251	-0.0690948	0.660834	0.00282148	-0.532848	0.390867	-0.144229	-0.219699	-0.138777	0.677328	0.38736	0.278724	0.734837	0.147098	-0.0575488	-0.0590653	-0.197867	-0.425002	-0.148286	-0.0890748	-0.319488	-0.138726	-0.121766	0.369251	2.34512e+06
TPM3	1.01532	-0.116144	0.334393	0.729768	0.916398	-0.102759	1.80607	0.617333	-0.661202	0.384437	0.212869	0.372947	0.0744165	0.155373	-0.734346	0.055916	1.05039	0.831682	1.41347	0.918769	0.234936	2.10439	1.52983	-0.534994	-0.245955	-0.951645	-0.544765	-0.437713	-0.113659	-1.88498	0.195784	-0.460813	-1.6036	0.841828	-0.463854	-0.0442288	0.0769918	-0.200876	-0.533392	0.152467	0.0515507	-0.568806	-1.01207	-1.39147	-0.689408	-0.534029	4.3292e+07
PRDM11	0.000465239	0.147717	-0.0834302	0.134603	0.186353	-0.317125	-0.0393285	-0.670045	-0.656357	-0.398799	0.00634203	-0.195881	0.0590385	0.347619	-0.0553789	0.0418347	-0.222974	0.0949717	0.308884	-0.0102142	-0.154871	0.173886	0.0346101	-0.395084	-0.167206	-0.272127	-0.210353	-0.0336628	-0.120072	-0.154935	-0.0496672	-0.246195	-0.0117485	0.0982389	-0.335856	-0.228955	-0.0991155	-0.0840124	-0.062345	0.12528	-0.20988	-0.447781	-0.106054	-0.228487	-0.0640625	-0.127217	72861.2
HDGFL2	0	0	0	0	0	0	0	0	0	0	0	0	0	0	0	0	0	0	0	0	0	0	0	-1.3595	-0.811558	-0.399406	-0.504777	-1.1462	-0.994857	-0.979287	-1.35954	0.083655	-0.0523253	-0.487839	-0.412571	-1.6901	-0.4049	-0.915444	-1.14355	-1.26576	-1.76195	-1.46761	-1.01276	-1.06494	-0.991705	-0.5998	0
MAGI1	0	0	0	0	0	0	0	0	0	0	0	0	0	0	0	0	0	0	0	0	0	0	0	-0.0150349	0.630929	-0.187057	0.892081	0.284941	0.425139	0	0.253801	0.00374047	0	0.581792	0	0	0.151117	-0.446747	0.22232	0.344601	0.364701	0.276715	-0.633575	-1.04076	0	-0.198952	0
VPS11	0.354326	-0.123778	0.334262	-0.110989	0.106247	-0.103968	0.448239	0.173327	-0.209208	0.0499953	0.0111438	0.277599	-0.0565539	0.0122169	0.24026	0.394076	0.571625	0.223734	0.257423	0.305923	-0.0926816	0.348282	0.524335	-0.0854357	0.193541	-0.259733	-0.222282	-0.281304	0.044568	-0.468561	-0.086674	-0.215836	-0.229812	-0.0900778	-0.193139	-0.00562429	-0.25844	-0.0712488	-0.0484544	-0.0322806	0.420288	-0.000559503	-0.17659	0.166426	0.142477	-0.212168	3.81782e+06
TAP2	-0.504563	-0.101917	-0.867065	-0.343387	-0.943114	-0.317603	-0.995362	-0.655324	0.207685	-0.492506	0.154201	-0.379664	-0.308578	-0.512529	-0.506297	-0.110348	-0.335374	-0.972839	-0.712202	-0.642477	-0.656019	-0.218682	-0.505836	0	0	0	0	0	0	0	0	0	0	0	0	0	0	0	0	0	0	0	0	0	0	0	51176
RAVER1	0.100864	0.136849	-0.0811229	0.401526	-0.25256	0.367917	-0.146661	0.318323	0.50985	0.165943	0.224101	0.121232	0.650356	0.500208	0.307941	0.0495374	-0.244784	0.379538	-0.149494	0.117446	0.0533758	-0.0228793	-0.0646496	0.0281551	0.132002	0.0110619	0.234463	0.240601	-0.0380163	-0.0793343	-0.13873	0.187083	0.233349	-0.144168	0.0781172	-0.284439	-0.11739	0.144839	0.129815	-0.192986	-0.156783	0.0857794	0.108802	-0.0260705	-0.0541152	0.0736166	3.0527e+06
HMGN3	0	0	0	0	0	0	0	0	0	0	0	0	0	0	0	0	0	0	0	0	0	0	0	-0.527945	-0.132898	-0.339564	0.449716	0.0560098	-0.041192	0	-0.0868448	-0.318375	-0.643482	0.244783	0.285713	-0.561758	-1.18732	0.1078	-1.05864	-0.312473	-0.331232	-0.387025	-0.802266	0	-0.882948	-0.101726	0
RBM26	0.536046	-0.145354	0.253488	0.429581	0.469622	0.414526	0.528386	0.756076	0.332528	-0.230674	0.523644	0.232596	0.714292	0.89281	0.139888	0.481591	0.496173	0.770553	0.62501	0.633885	0.240347	0.329546	0.749644	-0.116411	-0.194796	-0.0826748	0.0839331	0.00548433	0.0640261	-0.221105	-0.178855	-0.188132	-0.16954	0.221533	-0.154095	-0.246941	0.0288567	-0.188451	0.366978	-0.0119811	-0.319168	0.331229	0.216012	-0.266401	0.218221	-0.0686097	2.13848e+06
TJP1	-0.0246907	0.0409547	-0.0252763	0.137647	-0.144864	0.0803754	0.0202854	0.0408664	0.125525	0.0139937	0.143341	0.12365	0.0681991	0.056786	0.10383	-0.00044439	-0.0782661	0.0562082	-0.118843	-0.0333378	0.0604487	-0.0168765	0.00929068	0.144584	0.128623	0.0221431	-0.0231412	0.0821806	0.170935	0.154578	0.0859506	-0.0486069	0.146362	0.123418	0.00363686	0.102804	0.110097	-0.00781766	0.120783	-0.000244166	0.0413419	0.148182	0.143052	0.0576575	0.0837985	0.108402	1.90488e+06
NOL4L	0.137412	-0.159015	0.0447315	0.120711	0.0385553	0.136609	0.19718	0.144383	-0.0768866	0.147338	0.000998327	0.0762266	-0.0293273	0.134362	-0.0749193	-0.14292	0.0457486	0.119394	-0.0498587	0.157253	0.0825391	0.0312838	0.192178	-0.151053	0.010222	-0.130138	0.0435663	0.0200579	-0.0769223	-0.174452	-0.101613	-0.33638	-0.204981	0.0933731	-0.0641445	-0.221131	-0.191243	-0.0804373	-0.111484	-0.2834	-0.434578	0.0502381	-0.158241	-0.256831	-0.116192	-0.191492	6.13961e+06
HAPSTR1	0.647717	0.371086	0.636452	0.874333	0	0.427902	0.154443	-0.226713	0	0.410017	1.09298	0.100057	0.546856	0.437662	0.213838	0.501272	0.00746454	0.0512679	0	-0.128011	-0.594126	0.601637	-0.133505	0.130135	-0.354523	0.599823	0.241102	0.414836	0.103874	-0.162673	-0.663134	0.0204729	0.526923	-0.0165169	0.446006	0.596604	-0.172242	0.235744	-0.496275	0.440394	0.121503	0	0	0	-0.150598	0.387648	38371.6
PCDH7	0.528501	0.106903	0.111695	0.301771	1.11526	-0.440871	0.786447	0.0266444	-0.424696	0.327344	0.1683	0.299354	-0.104437	0.0716056	-0.264233	-0.307034	0.608994	0.165669	0.124485	0.12874	0.27574	2.06318	0.77662	-0.10022	-0.160939	-0.292058	-0.252463	0.102006	-0.0949356	-0.807833	-0.0478824	0.018347	-0.902647	0.474219	-0.367619	-0.0131884	-0.0882926	-0.166773	-0.459089	0.148165	0.211036	-0.239239	-0.486326	-0.366535	-0.594132	-0.224036	314555
KCNN1	-0.385499	0	0	-1.55792	-0.211557	0	0	0	0	0	0	-0.379243	0	0	0	1.53657	-2.13547	0	-1.48477	-1.86233	-1.59352	0	-0.481957	-0.766544	2.01803	2.57062	0.935024	1.39912	1.52076	0	-0.933858	1.64471	0.718591	1.86	1.07403	0.919598	2.08277	-0.0271362	2.10865	1.38031	0	2.12522	2.21856	0	1.90005	1.12951	3375.77
PSMC6	0.671367	0.61805	0.515584	-0.000706314	-0.0654992	-0.00662882	0.13296	0.697193	0.529095	0.545617	0.543703	0.433852	0.555236	0.572359	0.857645	0.903936	0.833984	0.48614	-0.213816	0.470044	0.641607	0.648838	0.385351	-0.268389	0.188749	0.0454887	0.0251724	-0.269819	-0.283842	-0.0708547	-0.859068	-0.347933	0.0674893	-0.360412	0.52063	0.160947	-0.499183	0.603467	-0.198635	-0.0218453	0.0671972	0.096945	-0.42017	0.0756997	-0.286651	0.656468	1.7134e+07
DOCK1	-0.133299	0.221577	0.0260368	-0.0236952	-0.140092	0.174226	-0.20354	-0.0830281	0.5711	0.0275235	0.256491	0.297971	0.29445	0.137368	0.426529	0.172747	-0.225239	0.155219	-0.266671	-0.0724016	0.0286499	-0.282557	-0.131312	0.245157	0.178814	-0.0223833	0.0324465	0.146429	0.0659191	0.321849	0.206924	0.333257	0.320833	0.0655415	0.0799131	0.468653	0.171833	0.0376584	0.184556	0.0482971	0.0696641	0.161209	0.111918	0.448526	0.358457	0.172026	332451
AAK1	0.620382	0.0222948	-0.0577333	0.337256	0.0107842	-0.279189	1.3022	0.624157	-0.322497	-0.298784	0.195355	-0.0460944	0.0569802	0.655884	-1.04494	0.418471	1.11527	0.41529	0.531154	0.523615	0.197885	1.44023	0.974123	-0.562633	-0.458173	-0.924346	-0.466783	-0.267099	-0.055258	-2.78652	-0.160028	-0.83117	-1.81073	0.325999	-0.35632	-0.723586	-0.625789	-0.312462	-0.839662	0.171712	-0.243169	-0.658541	-1.19254	-1.31691	-0.819228	-0.524023	4.54809e+06
RPP21;TRIM39-RPP21	-0.0155608	-0.259152	-0.0145205	-0.0848676	0.177635	-0.463445	0.0224303	0.104404	-0.313918	-0.495605	-0.51289	-0.129153	0.0313199	-0.13413	-0.171494	-0.160201	-0.221618	-0.208956	-0.530711	-0.0706374	-0.0994887	-0.424572	-0.0841417	-0.151576	-0.143333	-0.137	-0.0208569	-0.0997371	-0.37225	-0.203411	-0.643726	-0.693427	-0.666279	-0.0897391	-0.264736	-0.228424	-0.366457	-0.106223	-0.36034	-0.491309	-0.499378	-0.367336	-0.363672	-0.0871851	-0.0711045	-0.137327	47135.5
SAA2-SAA4	0.332726	-0.196933	0.331045	-0.00296176	0.561911	0.330497	-0.182705	-0.322387	0.579602	0.281218	0	0.578404	0.0730566	0.0221524	0.591736	0.293137	-0.177272	-0.0498689	-0.335193	-0.106485	-0.356459	0.0847418	-0.130433	0	0	0	0	0	0	0	0	0	0	0	0	0	0	0	0	0	0	0	0	0	0	0	421455
PHF20L1	-0.125236	-0.15181	-0.251742	-0.109528	0.019397	0.0522906	0.0693631	-0.240011	-0.221593	0.0350097	-0.250518	-0.14256	-0.128406	-0.235172	-0.0928373	0.0396458	-0.146684	-0.225645	-0.2638	-0.01733	-0.257075	-0.352409	-0.0385945	-0.239386	-0.176779	-0.0949717	0.061229	-0.0627183	-0.295835	-0.163689	-0.296524	-0.112158	-0.0817922	-0.00695133	0.0499429	-0.431396	-0.263477	-0.10796	-0.227696	-0.201666	-0.380227	-0.28366	-0.293303	-0.363973	-0.380689	0.144451	1.19092e+06
LAMA4	0.67463	0.750542	0.332964	0.923133	-0.203305	0.164004	-0.309112	0.933243	0.751824	0.977867	0.878779	-0.614427	-1.85733	0.174523	-0.149371	0.24058	1.00463	-0.421746	-0.00202839	0.663364	0.582796	-0.117708	0.276722	0.447695	0.590045	-0.326779	-0.213952	0.553048	0	0	0.132265	-0.686961	0	0.358801	0.804694	0.478831	0.9461	0.674957	0.0646817	0.408249	0.476914	0.192786	-0.83901	-0.822415	0.342966	0.171683	13926.6
MYEF2	-0.0384537	-0.764402	-0.806707	-0.224644	-0.52939	-0.413267	-0.350428	-0.165345	-0.824734	-0.34918	-0.459666	-0.249141	-0.513595	-0.169839	-1.03746	-1.03925	-0.44338	-0.203672	-0.399492	0.353417	-0.19367	-0.16959	0.308889	-0.376923	-0.529679	-0.831743	-0.398605	0.0460097	-0.194347	-0.556683	-0.318525	-0.486397	-1.00654	0.124491	-0.413707	-0.595679	-0.282842	-0.468127	-0.128737	-0.248682	-0.732066	-0.237803	-0.46372	-0.7647	-0.619633	-0.871178	3.37434e+07
FADS1	0.41878	-0.409649	-0.120317	0.471839	-0.574168	0.0640735	0.231668	0.586761	0.456144	-0.0295317	0.121711	0.0170538	0.0710948	-0.166291	0.0518005	0.103682	0.337538	0.0303162	-0.574211	0.138732	0.197368	0.096605	0.293171	-0.278942	0.190388	-0.308458	0.0888932	0.260461	0.0327961	-0.507532	0.348162	-0.286641	-0.796636	0.630324	0.257559	-0.155496	-0.121484	-0.171707	0.0797444	0.0667903	-0.0705989	0.199033	-0.347351	-0.295514	-0.246443	-0.215347	2.46903e+06
NRXN3	-0.0878119	-0.41379	-0.127591	-0.437824	1.11233	-0.467073	1.47601	-0.520201	-0.274015	0.192872	0.110031	-0.12374	0.390543	0.245787	-0.989725	-1.08522	-0.146171	-0.128885	-0.0778869	-0.506185	-0.533984	1.09089	0.44552	0	0	0	0	0	0	0	0	0	0	0	0	0	0	0	0	0	0	0	0	0	0	0	496282
EPB41L3	3.08013	-2.86912	0.439816	2.29463	1.44388	-1.84416	5.39628	2.39187	-3.19642	-0.614972	0.997744	-1.5049	-0.298948	1.20119	-2.44424	-0.515	1.74116	2.72948	5.14428	4.62758	0.847811	2.9616	4.89258	-0.465366	1.5194	-1.95724	0.0691689	1.45057	1.96615	-0.607264	2.08424	-2.06798	0.902549	3.48523	-0.867099	0.731056	1.38634	0.0471379	1.3884	1.08719	-0.995176	3.39809	2.85459	-0.0725624	3.21287	1.09986	2.21212e+07
ELAVL2	0.0686244	-0.154108	-0.0338718	0.155777	-0.280494	-0.0345816	-0.0638942	0.0453394	-0.138566	0.138607	-0.0517011	-0.0131032	-0.299904	-0.177193	-0.0891124	-0.0942734	0.0439152	-0.172533	-0.275278	0.201303	0.111925	-0.20564	-0.0897345	0.0714934	-0.0807498	-0.213371	-0.233746	-0.0570228	0.0684508	0.0101151	0.0639302	-0.203611	-0.0286058	0.146369	-0.242058	0.319093	0.267207	-0.327136	-0.0181525	0.0211306	0.136624	-0.0736867	-0.0210966	0.110399	0.179085	-0.255449	8.56107e+06
UNKL	0.178249	0.0631423	0.148021	0.155405	0.190681	0.190164	0.14792	-0.0714228	-0.110812	0.144744	0.0875706	-0.063009	0.0829993	0.0305366	0.123569	0.134827	0.156454	0.149759	0.13548	0.317022	0.206482	0.0677917	0.393746	0.0365857	-0.202146	-0.0417853	-0.252747	-0.00672263	0.0624343	-0.137225	0.067764	-0.177477	0.0569958	0.0455909	-0.205039	0.0431041	0.0980346	-0.136464	-0.0669827	0.0288267	-0.074354	-0.0817313	-0.138036	0.0640199	0.0751583	-0.315968	2.15875e+06
GPSM1	0.0143954	-0.170162	-0.0912817	-0.0769103	0.0407287	-0.128848	-0.0174348	-0.0694442	-0.151939	-0.135194	-0.124664	-0.0693588	-0.0995196	-0.110369	-0.118228	-0.0240002	0.0746473	-0.00901849	-0.0316727	-0.0302822	-0.0212203	0.0667771	0.106444	-0.232681	-0.117919	-0.0707673	-0.0341463	-0.125254	-0.0799906	-0.466458	-0.103732	-0.274604	-0.423078	0.0759426	-0.0555871	-0.20794	-0.22696	-0.0123769	-0.231691	-0.119004	-0.199565	-0.141307	-0.318269	-0.304447	-0.310485	-0.0368311	1.30035e+07
PRXL2B	0.0599534	0.0381635	-0.033793	0.0615663	0.191814	-0.0165947	-0.0451058	-0.0391914	-0.00963883	0.158729	0.144722	0.0695195	-0.134548	-0.177728	-0.162835	0.19908	0.13058	-0.108695	-0.0661372	0.0813214	0.0536394	0.0898554	0.0228909	-0.141453	-0.17008	-0.0574544	-0.269751	-0.243408	-0.278641	-0.0338966	-0.197059	-0.185483	-0.0244474	-0.0638847	-0.212731	-0.00963197	-0.106444	-0.208799	-0.173372	-0.191421	-0.191009	-0.230313	-0.244576	-0.181404	-0.106631	-0.304257	3.81347e+06
CHGB	0.40355	0.347473	0.294849	0.400908	0.582766	0.716908	0.155113	0.0859373	0.443892	0.445595	0.816362	0.151088	-1.03565	-0.504287	0.22818	0.474542	0.800574	-0.541691	-0.334974	0.238888	0.585013	1.20583	-0.378795	-0.473812	0.493038	-0.28572	0.0473326	0.355449	0.246326	-1.71649	0.191542	-0.31401	-1.33723	0.205059	-0.190295	-0.0703713	-0.583281	0.0094043	-0.79115	-0.356858	0.0362215	0.0274941	-0.528341	-1.44793	-0.904803	0.0612296	2.37629e+06
ELOVL5	0.044843	-0.104535	0.13809	0.248673	-0.0847834	0.0137498	-0.121742	0.272704	-0.027609	0.0205431	-0.0303636	0.0731778	0.0377279	0.169818	0.095627	0.0268214	0.483468	0.214376	-0.0747343	-0.16347	0.142562	0.155078	0.177675	0.0715304	0.0454149	-0.111492	0.0475828	-0.16997	-0.0978241	-0.369922	0.0982489	0.298443	-0.315672	-0.223663	-0.101794	0.314031	-0.0308896	0.150523	-0.067711	0.27363	0.358006	0.0453041	-0.0338776	0.3025	-0.127019	-0.0567096	5.64665e+06
NAA15	0.0502513	-0.441286	0.0706766	-0.155572	-0.0986972	-0.354448	0.126413	-0.494381	-0.679669	-0.0698597	-0.82932	-0.281774	-0.0411988	-0.142551	-0.0613393	0.20189	-0.350966	0.134478	-0.166818	-0.517885	-1.221	-0.227841	-0.855175	-0.514985	-0.155816	0.357192	-0.116641	0.145786	-0.159482	0.102218	-0.0943496	0.224616	0.810078	-0.244947	-0.143332	-0.0134135	-0.240309	-0.311376	-0.476079	0.276532	0.248642	-0.565047	-0.32887	0.000976974	-0.356283	-0.499712	4.71192e+06
PCNP	0	0	0	0	0	0	0	0	0	0	0	0	0	0	0	0	0	0	0	0	0	0	0	-0.563207	0	-0.471245	-0.112377	0.893935	-0.540704	0	0	0	0	0	-0.0609219	-0.565168	0.429002	-0.0483396	-0.545115	0	0	0	0	0	-1.00229	-0.0572487	0
PPIAL4C	-0.0513054	-0.532195	0	-0.770938	-0.810433	-0.0184535	-0.809106	0.0414141	0.466482	-1.43009	0	0.0194791	0.16723	-0.392382	-0.867098	-0.471781	-0.696263	0.1972	-0.355281	0.340676	-0.56018	-0.53951	-0.26215	0	0	0	0	0	0	0	0	0	0	0	0	0	0	0	0	0	0	0	0	0	0	0	30488.9
GATD3;GATD3B	0.329246	-0.094508	0.0388824	0.404805	0.356231	0.0166767	0.404777	0.288634	-0.0311371	0.270494	0.25036	-0.107358	0.0114938	0.217591	-0.270505	0.135256	0.389319	0.170469	0.332121	0.298817	0.00199928	0.336669	0.364573	0.0370902	-0.0776984	-0.0535466	-0.0687738	0.123177	0.036825	0.17786	0.0623403	-0.158131	0.144085	0.036649	-0.154369	0.0767339	0.0826274	-0.0755281	0.0697642	-0.114627	-0.0920495	0.078212	-0.0305873	-0.00480844	0.164371	-0.16261	1.70903e+07
SIK1B	-0.17427	-0.388204	-0.0680443	-0.0708485	0	-0.397304	0	0.0757907	0.438353	0.578448	0.137975	0.0850698	0.0586402	0.160981	0.380004	-0.1655	-0.609385	-0.718444	-0.597444	-0.826711	0.311929	-0.238635	-0.701881	0	-1.50024	-0.914521	-0.369692	0	0	-0.672468	0	0	0	0	-0.732584	0	-0.425564	0	-1.2824	0	0	0	0	0	0	0	13136.2
GSTZ1	-0.246124	-0.138116	-0.137024	-0.162821	-0.0732853	-0.18338	-0.144027	-0.0729291	0.00992243	-0.1472	-0.0514671	-0.0105275	0.0490165	-0.097514	0.14144	0.0289073	-0.0596729	0.0585348	-0.0613678	-0.147958	-0.166808	-0.206945	0.0187871	0.156045	0.0580528	0.0277358	-0.174485	0.055015	-0.0280631	0.639268	-0.051484	0.0397321	0.583647	-0.180909	-0.208973	0.185051	0.0588875	-0.108407	0.23877	-0.166793	0.00471387	0.060287	0.207888	0.474177	0.534206	0.0287577	3.81999e+06
DDX46	0.327263	0.375204	-0.275216	0.576208	0.5819	0.853318	0.8204	0.132762	0.226821	0.376232	0.0947662	-0.0289529	0.735138	0.721381	0.448053	0.629474	0.431525	0.335012	-0.328231	-0.166842	0.177936	0.0512148	0.215035	-0.101659	-0.777824	0.0587342	-0.0821498	0.13099	-0.0694088	-0.432978	-0.378111	-0.525607	-0.405446	-0.0218583	-0.0643673	-0.402765	-0.501436	-0.278265	-0.301692	-0.530182	-0.556842	-0.337174	-0.422598	-1.10779	-0.690732	0.582108	5.65572e+06
PPA2	0.569368	0.264315	-0.111871	0.461938	0.0883655	0.413496	-0.0578617	0.622505	0.192725	0.493068	0.719939	0.0493569	-0.1154	0.4544	-0.625114	0.253811	0.921252	0.0564316	0.16747	0.169321	0.214257	-0.231317	0.266118	0.105756	0.0882517	0.317671	0.126094	0.0791309	0.0118109	0.446473	-0.189353	-0.119449	0.703374	0.115911	0.0235065	0.038973	0.129314	0.0136485	-0.109844	-0.219204	-0.00164662	0.206807	0.0927169	0.4173	0.0416597	0.117765	7626885
TTC8	-0.237998	-0.509007	-0.265092	-0.372968	-0.138653	-0.518575	-0.350321	-0.35328	-0.616951	-0.410414	-0.362423	-0.0861636	-0.501881	-0.296724	-0.251148	-0.290085	-0.310871	-0.515138	-0.42039	-0.221336	-0.416309	-0.214103	-0.349544	-0.0820339	-0.156489	-0.338268	-0.396993	-0.0218347	0.0759165	-0.0692563	-0.15605	-0.454808	-0.0965433	0.0440535	-0.320045	-0.252597	-0.223021	-0.219673	-0.134165	-0.117091	-0.220207	-0.165562	-0.0579694	-0.021847	-0.211709	-0.0915622	329541
CDK11B	-0.0278843	-0.042796	0.0476194	0.0791121	0.115781	0.141831	-0.00347674	0.13568	0.114662	0.095245	0.00288565	-0.00765653	0.189172	0.152309	0.148359	-0.0354301	-0.00197606	0.150633	-0.00118006	0.0800852	-0.0590305	-0.197034	0.0726753	-0.15042	-0.106576	-0.0662477	0.0100698	-0.0452919	-0.184259	0.165847	-0.177126	-0.0261442	0.0933878	-0.0975785	-0.0747567	-0.169611	-0.0615605	-0.0793076	-0.0361642	-0.174454	-0.105237	-0.0908135	-0.0467349	-0.0243149	-0.0141407	0.0507873	4.57833e+06
NCAM1	0.185621	0.105484	0.71968	-0.317787	1.79182	-0.471243	1.94476	-0.317427	-1.36957	-0.2502	-0.143941	0.286011	-0.782498	-0.607958	-0.5898	-0.364895	1.25077	0.867689	2.18718	0.267752	-0.244658	1.8033	1.36187	-0.760796	-1.62117	-1.64119	-1.94544	-1.29842	-1.48678	-1.16419	-0.347431	-0.795379	-1.0947	-0.240756	-1.84444	-0.88587	0.703547	-1.4031	-1.3878	-0.0173323	0.49422	-1.79703	-1.43211	-0.661458	0.41257	-2.33866	9.87427e+07
NRXN1	0	0	0	0	0	0	0	0	0	0	0	0	0	0	0	0	0	0	0	0	0	0	0	-1.07841	-0.566137	-0.824026	-0.381452	-0.0478246	-0.411874	-2.21623	0.129733	-0.273454	-1.28467	0.3972	-0.457492	-1.05155	-0.725887	-0.467014	-0.888879	-0.270916	-0.486609	-0.233325	-1.09974	-1.55417	-0.740119	-0.789854	0
HLA-F	0.240141	0.16199	0.0623757	0.402745	0.0478062	0.313804	-0.199041	0.243766	0.633112	0.351473	0.594327	0.205518	0.429309	0.375006	0.45163	0.193098	-0.0772554	-0.112696	-0.39216	-0.154165	-0.00750746	0.00832952	0.0779767	0.241467	0.806682	-0.141239	-0.0223597	0.666325	0.508287	1.3884	1.05213	-0.115498	1.47888	0.298219	-0.392037	0.889834	0.615197	-0.185424	0.794918	-0.583715	-0.309791	0.42266	0.576516	0.776343	0.844003	0.375912	41276
SLC12A5	0	0	0	0	0	0	0	0	0	0	0	0	0	0	0	0	0	0	0	0	0	0	0	1.29957	0.178607	-0.26687	-0.457757	0.479301	-0.272974	0	0	0	0	0.873739	0.109425	0	0	-0.625878	-0.407174	0.551173	0.371651	-0.227833	0	0	0	-0.0543323	0
SPTAN1	0.511886	0.388421	0.591872	0.694318	0.897532	0.783306	1.22653	0.758951	-0.106272	0.538834	0.508181	0.433765	-0.0118403	0.00930993	0.563162	1.02508	1.54959	0.550287	0.769167	0.282548	0.567004	1.00448	0.389433	-0.0143245	-0.452318	0.778871	0.00227428	-0.256624	-0.26187	0.113587	-0.273671	0.115559	-0.378575	-0.232418	-0.345422	0.0901324	0.139526	-0.556876	0.0183786	0.484943	0.94288	-0.223647	-0.277185	-0.492422	-0.870993	0.858243	2.04328e+07
HLA-C	0.00582333	-0.418494	-0.486276	0.198875	-0.961936	-0.72055	-0.473431	0.495678	0.33265	-0.441203	0.686761	-0.858441	-0.355638	0.300416	-0.577561	0.226885	0.0321102	-0.699427	-1.14397	-1.15593	-0.237909	-0.329126	-0.169628	0.296165	0.919716	0.780621	0.6283	0.41959	0.454796	0.916027	0.14016	-0.706229	1.37636	-0.384917	-0.414073	-0.910982	0.291805	0.360629	0.748615	-0.968364	-1.0673	1.33019	0.718954	0.845951	0.443151	1.03255	3.99891e+06
HSPA1B	0.0338795	-0.0858565	0.0243412	-0.0986974	0.139936	-0.301841	0.306894	-0.0536969	-0.366529	-0.165737	-0.182021	0.0731923	-0.204285	0.0487232	-0.240309	-0.117811	0.0501156	0.200763	0.0672605	0.0586474	-0.0642656	0.553891	0.319189	-0.571655	-0.33922	-0.401762	-0.281442	-0.343976	-0.320948	-0.803344	-0.316921	-0.3813	-0.622408	-0.12156	-0.226853	-0.636663	-0.29012	-0.288967	-0.441213	-0.318962	-0.472481	-0.373504	-0.372334	-0.534193	-0.319077	-0.0599759	6.94516e+07
WDR46	-0.0675116	-0.546274	-0.709192	0.434772	-0.0889296	-0.0554515	-0.148027	0.352949	0.674852	0.0823058	-0.0773273	0.0172346	0.226344	0.249102	0.0841514	-0.208689	-0.669053	0.485167	-0.421449	-0.180938	-0.451471	-1.5343	0.215759	0.349824	0.373374	0.118298	0.590934	0.459217	0.337446	0.491994	-0.0167851	0.05729	0.711118	0.0204827	0.0468218	0.417548	-0.0518378	0.330448	0.733259	0.0334108	-0.519624	0.742972	0.512424	0.363457	0.567255	0.614892	1.58426e+06
RPP21	0.0205557	-0.0886983	-0.00263881	-0.146139	-0.276853	-0.165681	0.102515	-0.156013	-0.0147481	-0.526102	-0.0853927	-0.0769072	-0.11712	-0.046624	0.194327	-0.232961	-0.01574	-0.0150793	0.0423353	-0.072907	-0.00526815	-0.166879	0.0728769	-0.131638	-0.222713	0.0502426	-0.00539805	-0.28059	0.00821118	-0.0296354	-0.534312	-0.250554	-0.234855	-0.215545	-0.150134	-0.15316	-0.0704685	0.106643	-0.140318	-0.0749954	-0.188496	-0.0579876	-0.0483528	-0.0353725	-0.204797	0.0777911	269963
CPNE5	-0.13404	-0.19421	-0.2501	-0.669987	-0.417217	-0.691095	0.479393	-0.15767	-0.589321	-0.353468	-0.136987	0.311195	-0.0379053	-0.0422167	-0.539055	-0.674923	-0.222879	0.0596503	-0.265823	-0.371426	-0.0708305	0.592533	0.431128	-0.817555	-0.47982	-0.499942	-0.567257	-0.257153	-0.693155	-1.71661	-0.446638	-0.356273	-1.29584	0.0300611	-0.363364	-0.821854	-0.46455	-0.469441	-0.758781	0.158899	-0.135808	-0.611242	-1.2537	-1.35246	-0.923536	-0.39217	181026
FRMD4A	1.59816	1.08958	0.787028	0.833842	1.20732	0.176559	1.09313	0.701394	0.165559	1.06463	0.956257	1.30994	0.0125475	0.701098	0.670557	2.09866	2.40526	0.697179	0.315259	1.19202	1.41653	1.81579	0.80795	0	0	0	0	0	0	0	0	0	0	0	0	0	0	0	0	0	0	0	0	0	0	0	396174
PNMA6F	0.607791	0.26417	0.242732	0.367186	0.512776	0.335092	-0.345527	0.13291	-0.168022	0.491959	0.496687	-0.360002	-0.355338	-0.0412406	-0.224125	1.04519	0.427465	-0.551741	-0.182641	-0.108185	-0.0247141	0.498891	-0.208278	-1.36671	-0.775236	-0.278537	-0.15188	-0.47681	-1.35016	-2.03079	-0.990037	-0.557116	0	-0.672585	0.409925	-2.12746	-2.2779	-0.223821	-1.555	-0.574715	-1.0131	-1.3631	-1.53094	-1.62565	-2.52304	-0.46797	367705
PON2	-0.213735	0.0863008	0.120638	-0.183981	-0.314257	-0.100156	-0.159003	-0.111084	-0.0246626	0.00920101	-0.122255	-0.0188114	0.230929	-0.268966	0.297235	0.123845	0.0158764	-0.265702	-0.214662	-0.265812	0.0568007	-0.441958	-0.0570889	0.256328	0.268817	0.13445	0.279322	0.235211	0.194234	0.377031	0.396051	0.467517	0.496202	0.273734	0.0594391	0.213026	0.148922	0.0460824	0.507153	0.134202	0.608421	0.39132	0.167394	0.216747	0.182836	0.0655614	3178060
CELF2	1.19107	0.16256	-0.0766746	0	0.371146	0.58501	0.951686	0.417914	1.28383	0.503815	0.50263	0.328554	0.763956	0.890293	0.75965	-0.164594	-1.08846	1.29327	1.0732	0.77845	0.632675	1.16245	1.4029	-0.728512	0.0396825	-0.253091	0.440821	-0.292066	-0.740966	-2.2873	-0.69775	-0.158121	-1.07671	0.0137764	0.277711	-1.42897	-0.8862	0.134872	-0.777439	0.123895	-0.154474	-0.306902	-0.972622	-1.29352	-1.09666	-0.0268396	1.07664e+07
DOCK11	0.419881	0.0250262	0.208225	0.344563	0.185299	0.203963	0.190813	0.0683148	-0.444822	0.207686	-0.155773	-0.4563	-0.0573523	-0.241304	-0.168841	0.334153	0.324583	0.222091	0.166746	0.109259	0.0389468	0.386049	0.0737988	0.149793	0.140967	-0.361264	-0.0127129	-0.180616	0.206471	0.600162	0.149246	-0.363694	0.645428	-0.0322035	-0.10955	0.296211	0.0853229	-0.418524	0.395071	-0.408603	-0.307271	0.453714	0.33277	0.507037	0.81216	-0.164614	1.9566e+06
TBCD	0	0	-0.527905	-1.2665	0.237007	0	0.0756807	-0.77868	-0.798338	-0.69871	0	-1.03979	-0.251748	-0.613085	-0.0282523	0	-0.828579	-0.784007	-0.355722	-0.995766	-0.82606	-0.246273	-0.244964	0.148015	-2.04421	0	-0.533118	0.0232856	-0.477718	0.463641	0.390765	0.326269	0.267219	-0.0852095	-1.00804	-0.353945	0.317331	-0.722609	0.376887	0.634479	0.476115	-0.363496	0.0220064	0.14667	-0.499417	0.232964	1.1072e+07
INPP5F	-0.358453	-0.110145	-0.277748	-0.103215	0.54867	-0.0917617	0.0243666	-0.00620866	-0.231627	0.0891686	0.336528	0.0753997	0.436787	-0.0967019	0	-0.196433	-0.831734	-0.0135819	0	-0.40122	-0.707193	0.554816	0.156196	-0.394028	-0.762438	-0.172043	-0.580528	0.408774	-0.296613	0	0.391679	0	-0.359238	0.53213	0.670262	-1.03908	0.0475953	-0.115757	0.133469	-0.197636	-0.364051	-0.475088	-0.382338	-0.637624	0.305921	-0.307154	8.34091e+06
SERINC5	-0.0772	0.426284	0.299149	-0.0153126	-0.464121	0.189532	-0.0022538	-0.0200501	0.524781	-0.162412	0.165776	0.855685	0.193208	0.17039	0.540219	0.44745	-0.307652	0.231811	-0.0850509	-0.00598141	0.491019	-0.351526	0.0845114	0.855072	0.41344	0.201735	-0.47244	0.396533	0.606253	1.25659	0.500282	0.221157	1.21943	0.267006	-0.178134	0.99518	0.861947	-0.146524	1.09435	0.136842	0.506638	0.893627	1.11639	1.48735	1.36258	0.33193	4270780
TMEM184B	-0.0850649	0.184407	-0.0985861	-0.151572	-0.0139747	-0.622363	-0.471033	-0.488603	-0.36007	-0.095079	-0.37148	-0.321101	-0.413855	-0.175845	-0.359035	0.34377	-0.091418	-0.435888	0.101395	-0.0935884	-0.157636	0.289596	-0.0562402	-0.444688	0.262771	-0.32725	0	-0.235396	-0.0373068	0.534209	-0.884724	0.0762275	0.631783	-0.497638	0.213023	0.499241	0.785273	-0.177446	-0.283625	0.197254	0.125275	-0.031984	-0.0757785	0.07354	0.232313	-0.0823583	416746
CKB	0.469135	-0.153709	-0.616866	-0.206463	0.811652	0.384738	-0.23589	-0.884838	-0.425731	0.436299	0.777874	-0.250077	-0.306075	-0.0354349	-0.553529	0.39026	1.31371	0.517488	-0.110141	-0.211416	-1.0413	-0.454582	-1.3448	-0.996251	-1.35423	-0.110127	-1.03094	-0.144675	-1.24834	-0.454359	-0.43456	-1.24322	0.259834	-0.574024	-0.448156	-0.413674	-0.326919	-1.07644	-0.958865	-1.46721	-1.19848	-1.40497	-1.32543	-1.34577	-1.51139	-1.19487	2.20444e+08
PROS1	0	0	0	0	0	0	0	0	0	0	0	0	0	0	0	0	0	0	0	0	0	0	0	0.207502	-0.0295124	0.0566123	-0.0365841	-0.0419144	0.0821869	-0.138284	-0.0759333	-0.259805	0.127505	-0.15523	0.211952	-0.0467808	-0.284581	-0.212042	-0.0381227	-0.206641	-0.0691778	0.0602751	-0.0988424	0.0295202	-0.153061	-0.178995	0
FPGT	0.171645	0.0736787	-0.00651698	0.0874911	0.0927413	-0.062704	-0.130733	-0.0778575	0.0547787	-0.0625297	0.120821	0.100675	-0.0125789	0.0477245	0.213648	0.125862	0.162599	0.0453971	0.157717	0.0527386	0.16511	0.134095	0.176335	0.0658216	-0.0259731	0.0592416	-0.0918226	-0.161299	-0.0744895	0.0357636	0.0843331	0.0431017	-0.0981877	-0.117878	-0.0839317	0.00388094	0.218925	0.021249	-0.0490969	-0.0231863	0.105884	-0.0403424	0.11342	0.115156	-0.00356966	0.0823596	7.25828e+06
CCDC149	-0.0790886	0.00380384	-0.0778872	0.183297	-0.152368	0.206167	-0.0235633	-0.0269547	-0.0237995	-0.0200961	0.127481	0.282084	-0.181215	-0.150576	-0.11251	0.0353778	-0.174709	-0.200803	-0.360074	-0.0736402	-0.0796123	-0.284369	-0.350691	0.0685433	0.0797097	-0.34202	-0.231176	-0.00404715	0.298742	0.0230311	0.0447731	-0.497074	0.0650539	-0.18104	-0.168951	0.123113	0.0120972	-0.0934222	0.0295364	-0.0365073	-0.0491483	0.0842066	0.0460691	0.0226325	0.236909	-0.24082	62295.7
CLASP2	2.41656	1.43998	1.43336	1.8155	1.60588	-0.472056	1.43862	0.93596	-0.573861	0.606824	0	0.248878	0.217271	0.7951	1.06969	1.99336	1.70897	1.67649	2.73598	2.08076	1.4399	2.35714	2.23268	0	0	0	0	0	0	0	0	0	0	0	0	0	0	0	0	0	0	0	0	0	0	0	3.74476e+06
TMEM275	-0.399411	-0.713194	-1.17861	-0.54408	0.988967	1.19156	0.571232	-0.134325	-0.760471	-0.983756	-0.762579	-2.38667	0.151193	0.464275	0	-0.518343	-0.587875	0.0969017	-0.284094	0	-0.286792	1.47168	0.444824	0	0	0	0	0	0	0	0	0	0	0	0	0	0	0	0	0	0	0	0	0	0	0	29131
ERVK3-1	-0.0223387	-0.367066	-0.0430568	-0.422935	-0.094098	-0.228041	0.720198	0.251916	-0.178274	-0.0347241	-0.526529	-0.137767	-0.220794	-0.104145	-0.585781	0.268012	0	0.421822	0.102464	-0.0222858	0.0359199	-0.584055	-0.222466	-0.894619	-0.119934	-0.847327	-0.228243	-0.371423	-0.286202	-0.694379	-0.467251	-0.459038	-0.702007	0.258744	0.0440133	-0.0572791	-0.454624	-0.211531	-0.677614	-0.25555	-0.224216	-0.843036	-0.387969	-0.322243	-0.253551	-0.156241	32336
DIP2C	0.370734	-0.227116	0.301672	0.563767	0.266919	-0.139777	1.24667	0.0187867	-0.498027	0.567891	0.209281	0.215828	0.0722698	0.257447	-0.15639	0.690591	0.96489	0.0695857	0.783578	0.417926	0.402827	0.522441	0.739883	-0.614607	-0.734849	-0.605745	-1.02249	-0.527124	-0.202658	-1.43409	-0.412351	-0.942214	-1.20071	0.145891	-0.535815	-0.556352	-0.555591	-0.500613	-0.871591	-0.259087	-0.334704	-0.750116	-0.84387	-1.43121	-0.653253	-0.685997	2.1402e+06
CSNK1G1	0.0917546	-0.089325	-0.115897	0.320437	-0.256928	-0.0301487	0.013764	-0.200518	0.101619	0.14184	-0.29829	-0.05536	-0.00510171	-0.112635	-0.190581	-0.248818	-0.190621	-0.161041	-0.143266	-0.0777057	-0.23371	-0.117671	-0.106899	0.349098	0.40343	0.298793	0.0461409	0.306189	0.449522	0.346568	0.346499	0.0802305	0.494154	0.148863	-0.280168	0.2624	0.16497	-0.103931	0.191863	-0.02947	-0.177189	0.248041	0.167749	0.255778	0.276115	-0.154305	192257
CENPVL1;CENPVL2	-0.0387708	-0.280657	-0.012587	0.440277	0.461567	-0.247201	0.555126	0.0310729	0.126184	0.0823067	0.302958	0.0499531	0.0238567	0.0756155	-0.143397	-0.387116	0.156072	-0.20998	0.106493	0.0568928	0.273111	0.852174	0.541185	-0.145131	-0.12249	-0.227713	-0.371744	0.444931	0.123164	0	-0.0861421	0.100139	0	0.761798	-0.364467	-0.404936	0.0996234	-0.313759	0.149986	0.617752	0.580583	0.0210786	-1.24728	0.792106	-0.228279	-0.0143195	86223.5
PACSIN2	0.249135	0.31971	0.21214	0.116994	-0.175086	-0.305494	0.246656	0.300087	-0.275016	-0.114833	0.126064	0.194016	-0.962157	-0.487529	-0.409174	0.38204	0.295481	-0.167943	0.0583725	0.132445	0.582426	0.314624	-0.146807	-0.0520041	-0.484441	-0.025769	-0.432674	-0.181228	-0.145515	-0.833979	-0.805318	-0.873479	-0.896471	-0.0272524	-0.354158	-0.399813	-0.249636	-0.511603	-0.308721	-0.24363	-0.523213	-0.321539	-0.396878	-0.917945	-0.613093	-0.103226	5.27086e+06
DCLK2	-0.595937	-0.254669	0.0855157	-0.376688	0.306691	-0.418783	0.18614	-0.296835	-1.06788	0.293056	-0.0965042	0.0269895	-0.825759	-0.930982	-0.60312	-0.192481	-0.555616	-0.69702	-0.828353	-0.722564	-0.501417	0.413877	-0.257271	-0.244276	-0.597605	-0.150583	0.125594	0.14189	0.0720193	-0.967398	-0.295157	0.0483259	-1.06609	0.0445138	0.0947005	-0.708539	0.0254222	-0.0668355	-0.986605	0.401913	0.359088	-0.991438	-1.05174	-0.963193	-0.294299	0.163203	2.91154e+06
NBDY	0.472763	-0.443988	-0.136048	0.547513	-0.0460678	-0.073696	1.13073	0.210078	-0.3541	0.0238922	0.263385	-0.0548093	0.419884	0.530527	-0.748015	-0.646232	0.427541	0.223179	0.50905	0.711806	0.28806	1.05959	0.636855	-0.214753	-0.211908	-0.094253	0.208056	0.424007	0.26237	-2.02028	0.146903	-0.580746	-1.20332	0.647176	-0.0190404	-0.528876	-0.242286	0.136276	-0.338949	0.356134	-0.237064	-0.0484691	-0.112636	-1.33412	-0.872005	0.412055	142666
AGAP1	0.241522	-0.178901	0.301512	0.0931278	0.568683	-0.417953	0.937172	0.046643	-0.658045	-0.254164	-0.228864	0.0647445	-0.0403482	0.179627	-0.447164	-0.25063	0.26118	0.357918	0.620683	0.300651	0.0353985	0.741654	0.640461	-0.338932	-0.299201	-0.294473	-0.258544	-0.300844	-0.184083	-0.819962	-0.142241	-0.536214	-0.860346	0.138119	-0.434664	-0.665473	-0.154322	-0.63688	-0.465842	-0.149087	-0.24554	-0.510975	-0.390726	-0.554118	-0.540507	-0.451706	6.13334e+06
CENPVL3	0.0941688	-0.170016	0.000946307	0.0433628	0.0572602	-0.171168	0.0328065	-0.0800702	-0.146921	-0.0876059	-0.0116812	-0.067257	-0.15725	-0.213555	-0.309654	-0.0906677	0.0995225	-0.179109	-0.461591	-0.125577	0.116878	0.427315	0.029965	0.0257047	0.0863739	-0.296455	-0.374149	0.311484	0.155813	-0.0428915	0.324873	-0.0214281	-0.206184	0.245762	-0.371208	0.300037	0.0942912	-0.519208	-0.206965	0.248651	0.440026	0.139695	-0.245638	-0.0891535	-0.122963	-0.266437	861599
TACC2	0.68655	-0.517324	-0.0989181	-0.242722	1.99976	0	-0.0240615	-0.164813	-2.58797	-1.61823	0.66985	0	-1.11673	0.146135	-0.439047	0.402122	0.782429	0.883039	-0.442745	-0.132568	-0.121742	1.93008	1.23636	-1.2045	0.0103658	-0.627476	-0.491885	-1.16323	-0.880644	0	-0.292396	-1.44548	-2.52413	0	-0.349444	0	-1.48541	-0.527174	-2.37059	-0.917238	-0.610321	0	-2.22682	-2.46708	-1.44342	-1.2196	1.9614e+06
DHX16	-0.746328	-0.503109	-0.792125	-0.478394	-0.455963	-0.439558	-0.903872	-0.877689	-0.116725	-0.248579	-0.269817	-0.355387	-0.167136	-0.823603	0.0389117	-0.513568	-0.461944	-0.653781	-1.05504	-0.689567	-0.279546	-1.60591	-0.886619	-0.229972	0.275381	0.396289	-0.600714	-0.191557	-0.221551	-0.0727297	-0.212542	0.39413	0.0753977	-0.808538	-0.83276	0.423209	-1.0735	-0.198828	-0.75176	1.03463	-0.24601	-0.251666	-0.305522	-0.318467	-0.546519	0.0430629	1.50775e+06
HLA-A	-0.118236	-0.00339159	-0.417476	0.490711	-0.671225	-0.153016	-0.620608	0.515651	0.549152	-0.00988628	0.538429	0.00590208	0.0551091	0.203728	-0.113475	0.131687	0.00114952	-0.457146	-0.86847	-0.648421	-0.328163	-0.700857	-0.255852	0.739972	1.05263	0.813504	0.37648	0.715019	0.678423	1.80667	0.835553	-0.422343	2.0774	0.167819	-0.478805	0.147058	0.626434	0.114861	0.59779	-0.991406	-0.971628	1.13495	1.15209	1.40779	1.32904	0.915743	8.43796e+06
HLA-DPB1	0.0565193	0.179159	-0.351377	-0.761154	-0.291359	-1.74931	-1.08302	-0.560486	-0.405604	-0.855043	-1.5196	0.0513845	-1.16694	0.04057	-0.994426	1.73599	0.209398	-1.78162	-0.550615	-0.950957	-0.988427	-1.02587	-0.439089	0	0	0	0	0	0	0	0	0	0	0	0	0	0	0	0	0	0	0	0	0	0	0	27649.4
HSPA12A	-0.294062	0.317958	-0.0798803	-0.125161	0	-1.61905	0.664211	0.16782	0	0	0.00257308	0	0	-0.612043	0	0	0	0.408484	0	0	0.821254	0	0	-0.391142	-0.213122	-0.834743	-0.7271	0	-0.907701	0	0	-0.424581	-1.20696	0.709819	-0.268751	0.632323	0.211125	0	-1.96415	-0.349382	0.0412322	-0.887654	-0.0939452	0	0	-0.505717	1.17404e+07
ARID1B	1.26501	-0.0799091	0.465967	0.787501	0	0.89156	0.842245	0.662243	1.11352	0.524567	0.446985	1.11748	0.380113	0.629062	-1.15452	0.140798	0.788486	-0.364809	0	0.927692	-0.097208	0.421716	0	-0.41505	-0.053899	-0.45763	0.149869	0.311685	-0.110218	-1.92803	0.268416	-0.586037	-0.365338	0.364869	0.0931618	-0.505841	-0.303331	-0.0593495	-0.590418	-0.233859	-0.542599	-0.164374	-0.455983	-1.00453	-0.410379	-0.111063	740520
RAB11FIP5	0.279049	0.0244805	0.0443843	0.356051	0.144945	-0.00910172	0.218694	0.243476	-0.0238615	0.180317	0.278035	-0.125707	-0.0896118	0.17407	-0.338606	0.25954	0.402435	-0.0731699	0.0666985	0.0608456	0.22504	0.391436	0.220587	-0.187057	-0.0240998	-0.0658679	-0.103538	-0.0814739	-0.207634	-0.309952	0.0570853	0.0749011	-0.447358	0.185128	-0.0706642	-0.321814	-0.277854	-0.177902	-0.480073	-0.00186819	-0.0194395	-0.168308	-0.499656	-0.455255	-0.435607	-0.217492	2.14608e+06
STXBP1	0.507672	-0.210027	-0.0580987	0.532604	1.19868	-0.324453	0.977964	0.107408	-0.450224	0.415034	-0.0427603	-0.117283	-0.522896	-0.11969	-0.575185	0.641852	1.21986	-0.344187	0.128098	-0.0929564	-0.394913	1.08001	0.557143	-0.495019	-0.724447	-0.355753	-0.994155	-0.450121	-0.320812	-0.168363	-0.10796	-0.967783	-0.34317	0.144553	-0.397696	0.00148099	-0.150915	-0.788514	-0.503093	-0.279013	-0.532574	-1.04095	-0.792851	-0.863383	-0.179722	-0.21939	9.60022e+07
EPB41L1	1.2945	-0.754085	0.810463	1.6003	0.102107	-0.594651	2.32759	1.53548	-0.993634	0.124604	0.0865876	0.587217	0.303052	1.04016	-1.0574	-0.937877	1.70201	1.38422	1.86377	1.48313	0.715698	3.00311	2.25788	-0.847676	-0.330409	-1.50124	-0.785869	-0.710638	-0.0148181	-4.80606	-0.0707815	-1.00458	-3.18674	0.740961	-1.03906	-1.34673	-0.761275	-0.511334	-1.08734	0.436594	0.375285	-0.329305	-1.38134	-1.68465	-1.4014	-0.849836	9.58261e+06
SH3PXD2B	0.373537	0.202964	0.093296	0.110525	0.490006	-0.303215	0.0837403	-0.346235	-0.263824	0.102287	-0.168152	-0.178694	0.148292	-0.0779213	0.00489792	0.325272	0.0108786	0.0361353	0.238	-0.303794	-0.390998	0.1254	0.119479	0.321531	-0.0371122	-0.44157	-0.829521	-0.0269566	0.131216	0.0955983	0.594746	0.34964	0.181143	0.0715878	-0.225198	0.740198	0.31567	-0.733369	0.024682	0.00468879	0.415994	-0.290175	-0.197044	0.374238	0.00726504	-0.782571	1.96465e+07
BRD3OS	-0.0332268	-1.3212	-0.608252	0	0	-0.885985	-0.416167	0	-0.780661	0	-0.29222	0	-0.654704	-0.302987	-0.379026	-0.438426	-0.157739	-0.73919	-1.34756	-0.725606	-0.317109	-0.76844	-0.667836	-0.129407	0.319847	-0.357299	-0.080082	0	0.0252081	-0.115573	0.230214	-0.0440075	-0.464226	-0.0130192	0.546108	0	-0.154944	-0.0180772	-0.5318	0.333933	-0.435113	0.202976	-0.351274	-0.287526	-0.625969	1.11938	8261.21
PNMA8C	-0.22104	-0.294558	-0.306459	-0.130663	-0.166293	-0.306102	0.0944327	-0.100793	0.163669	0.229644	-0.0303113	0.202452	-0.178211	-0.251572	-0.438096	-0.272233	-0.1587	-0.677364	-0.556118	-0.244273	-0.367398	-0.199938	-0.264035	-0.242269	0.114934	-0.119855	-0.0849866	0.118223	-0.0255933	-0.37783	-0.00587597	0.149519	-0.0429705	0.164662	0.016836	-0.229202	-0.259452	-0.0531077	-0.324585	-0.297143	-0.0750429	-0.0311172	-0.298357	-0.246303	-0.414451	-0.146925	452422
AMT	0	0	0	0	0	0	0	0	0	0	0	0	0	0	0	0	0	0	0	0	0	0	0	0	0	0	0	0	0	0	0	0	0	0	0	0	0	0	0	0	0	0	0	0	0	0	0
GSE1	0.0654627	0.21835	0.123531	0.654821	0.157496	0.607978	0.215163	0.569569	0.78046	0.332439	0.589106	-0.199973	1.40946	1.63372	0.657572	0.404988	0.109853	1.02591	-0.239763	-0.14445	0.0454329	-0.158773	-0.13036	0.236885	0.538217	0.649493	0.468414	0.350436	0.504953	0.504043	0.293945	0.553235	0.306627	0.579157	-0.0193278	-0.307434	-0.114804	0.297354	0.535503	0.261461	-0.335124	0.393789	0.273536	0.460523	-0.197595	0.677859	1.9292e+06
FBRSL1	0.600818	-0.5165	0	0.780869	-0.0664566	0.450793	0.458756	0.00571571	0.203266	-0.296978	0.168399	-0.247116	0.172448	0.851983	-0.265779	0.0121963	-0.238381	0.853533	0.43288	0.835328	-0.472493	1.70084	0.665478	-1.14809	-0.239989	-0.556887	-1.03729	-0.474753	-1.08458	-1.80915	0.19807	-0.709097	-0.409578	0.0171159	-0.119043	-0.549547	-0.62457	0.0615232	-0.182881	-0.499996	-0.782777	-0.666458	-1.2717	-0.883378	-0.337314	-0.309813	590925
PLEKHA6	0.105497	-0.15148	-0.0579709	0.18737	-0.0441642	0.0330098	-0.04636	0.0232199	-0.235852	0.149644	-0.0685217	-0.128577	-0.233821	-0.144178	-0.20668	0.0279121	0.173562	-0.122843	-0.0245205	0.118383	-0.154973	-0.0161938	0.0169897	-0.0200909	0.136876	-0.047434	-0.098491	0.0606262	0.209661	-0.136781	0.101117	-0.244253	-0.00529936	0.0876055	-0.0321276	0.0137472	0.0289923	-0.104713	-0.0732927	-0.121346	-0.139232	0.036959	-0.0422035	-0.0534167	-0.0267847	-0.0182239	2.24633e+06
UNC13B	0.254628	-0.163276	0.102891	0.132952	0.15812	-0.509002	0.0241309	-0.132326	-0.682687	0.0792523	0.679106	-0.21952	-0.877042	-0.387048	0.0709627	0.101696	-0.157047	-0.169911	0.296627	-0.395936	-0.0445426	-0.0592873	0.177725	-0.00705779	-0.13627	-0.104228	-0.069496	-0.0153318	-0.0902697	0.328672	-0.072212	0.151751	-0.218953	0.238207	-0.0509194	0.504331	0.377329	-0.20548	-0.0824621	-0.156065	-0.123252	-0.450873	-0.25924	-0.414969	0.433305	-0.614231	1.84279e+06
PSD	0.336377	-0.63358	-1.17287	0.430487	1.46506	0.267101	-0.122901	0.743473	-0.868899	0.397559	-0.133653	-0.0647474	-0.755919	-0.151369	0.400854	-0.723505	-0.180189	0.293845	-0.385156	0.0484767	-0.127281	7.13217	0.00751312	7.58115	6.09286	0	0	0.871177	0	-0.0373848	0.33741	0	0	8.16743	1.09645	0	0	-0.746071	1.08095	0	0	8.54416	0.771809	6.18007	6.19418	5.41062	362369
RBMS3	0	0	0	0	-1.18353	0	0	0	-0.431792	-0.680875	0	-0.592865	-1.09747	-1.33337	-1.26565	0	-0.394748	-0.692704	-0.717719	0	-1.16537	0	-0.357731	0.167872	-0.13023	-0.222925	-1.27186	-0.202608	0.139708	-0.219257	0.368542	-0.480838	0.123628	0.0471823	-0.42086	0.11403	-0.223294	-0.542984	-0.104752	0.297204	0.13877	0.276263	0.296536	0.0718952	-0.035722	-0.308139	62619
ZEB2	-1.2893	-0.650886	-0.89168	-0.55037	0	-0.258408	-0.686982	-0.851377	0.562076	0.526939	-0.917348	0.112639	-0.353133	-0.971141	-0.268069	-0.502985	-0.694353	0.0463505	-1.24529	-0.509052	-1.00128	-1.94803	-0.877929	1.16923	0.518729	0.078042	-0.34049	0.497984	0.589481	2.33303	0.573729	0.755641	2.00498	0.39222	-0.433532	1.05637	0.916793	-0.364828	1.28097	0.0652186	0.785121	1.25922	1.10935	2.26382	1.87441	0.110821	873715
RAP1GAP2	0.397225	0.205712	0.131361	0.356528	0.505203	0.00311211	0.655173	0.222848	-0.192697	0.206447	0.155698	0.0245219	0.0898368	0.140513	-0.119025	0.429278	0.627808	0.297149	0.525104	0.263548	0.143357	0.680409	0.527217	-0.361874	-0.183339	-0.179859	-0.119483	-0.146017	-0.359733	-0.844235	-0.0895881	-0.368598	-0.783005	0.170609	-0.129019	-0.598833	-0.2549	-0.255141	-0.524282	-0.188926	-0.258771	-0.36537	-0.605702	-0.94443	-0.608439	-0.211549	4203180
PXN	0	-0.514009	0	0	1.30261	0.265765	0	1.7107	0	0	0.582883	-0.690105	-0.765282	0.119057	1.64867	1.5226	0.529965	0	0	-0.386418	0	0	0	-0.514756	0.0814628	0.561111	0.858789	0.569738	-0.424558	0	0.0164632	-1.21175	0	0.772101	-0.0453146	0	-0.996864	-0.139637	0	-0.225566	0.91684	-0.00899782	-1.16314	-1.77628	0	0.714272	528964
MYO18A	0.663265	0.922626	0.435777	0.868384	1.21532	0.588201	1.00134	0.805362	0.117915	-0.204078	1.1873	0.663839	0.434087	0.478217	0.154769	0.475351	1.49846	0.788654	1.14299	0.79467	0.492651	1.18242	0.755807	0.363324	-0.301195	0.0784946	-0.600223	-0.111384	0.094132	0.0880995	0.39194	-0.956555	1.06413	-0.0191588	-0.18056	-0.142968	0.476214	-0.0626232	0.504163	-0.17213	-0.381271	0.31925	0.389476	-0.103293	-0.0580623	0.383027	5.53986e+06
FARP1	-0.0101988	-0.511927	-0.205103	-0.0852876	0.190444	-0.311102	0.502961	-0.21795	-0.108731	-0.142179	-0.154167	0.271563	-0.260887	-0.446277	-0.112182	-0.592592	0.351535	0.05245	0.039277	-0.348437	-0.181172	0.642059	0.341124	-0.618915	-0.436263	-0.654113	-0.444179	-0.386972	-0.514323	-1.06479	-0.398963	-0.421957	-0.879786	-0.183875	-0.177965	-0.529846	-0.399824	-0.369565	-0.670634	-0.0108092	-0.275579	-0.611111	-0.612211	-0.908973	-0.310077	-0.500015	8.8354e+06
TEPSIN	0.0647751	-0.15985	-0.0100144	0.0233205	-0.303485	-0.0681724	0.196604	0.108661	-0.163595	-0.0927771	-0.239384	-0.103812	-0.0535367	0.139188	-0.0347282	0.0819451	0.120097	0.180675	0.00426708	0.0454228	0.128499	0.128135	0.311625	0.0410427	0.0557673	-0.188883	-0.0346393	0.0291361	0.160218	-0.198108	0.10524	-0.259252	-0.221557	0.17018	-0.0382718	-0.0851052	-0.00388387	-0.0731052	-0.0511769	0.152208	-0.104124	0.0804563	-0.0431372	-0.0627725	-0.0772072	-0.136766	981964
LIN28B	0.0689129	-0.163133	-0.0137805	-0.000691023	-0.240438	0.0231216	-0.244768	0.0945168	-0.104573	-0.154465	-0.0910851	-0.25861	-0.330838	-0.266825	-0.0671946	-0.0565637	-0.223099	0.0403673	-0.0494477	0.136108	-0.0591778	-0.483037	-0.264287	0.0304693	0.223917	0.0700464	0.355056	0.0886165	0.154537	0.128446	-0.0037756	-0.0425088	0.0720119	-0.0987186	0.0892571	-0.124563	-0.147687	0.128276	0.281103	-0.26589	-0.420138	0.20494	0.244001	-0.0857667	0.176561	0.271144	6445790
ACY1	0.906302	0.559914	0.0166776	0.426633	0.761531	0.676583	0.366325	0.796548	0.712933	-0.189355	0.523908	0.131052	0.613918	0.812462	0.46977	1.72619	1.41052	0.147563	-0.113289	0.86146	1.6741	-0.590042	0.471375	0.167722	1.11744	0.35017	1.08322	-0.0292508	0.309068	0.355192	0.5163	-0.615148	0.617217	0.363667	0.18579	0.271156	-0.00712949	0.724268	0.834477	-0.225319	0.464639	0.783114	0.883669	0.671868	0.422587	0.905491	922837
KIAA1671	0.441649	0.588577	0.230645	0.895691	0.814732	0.499301	0.494016	0.549648	0.938909	0.274538	0.80625	0.342607	1.44925	0.74338	0.556126	0.733354	0.967485	0.543545	-0.0388797	0.150347	0.504361	1.14509	0.321576	0.298871	0.439172	0.750941	-0.0644697	0.193406	0.218868	-0.161103	-0.139721	0.0309094	0.43549	0.609278	0.0455831	0.161199	0.118074	0.352364	0.461529	-0.0642298	0.221182	0.532444	0.0422543	0.0974136	-0.150319	0.707561	253465
FAM193A	0.0241925	-0.0686242	-0.0608383	0.116148	-0.0279711	-0.0394336	-0.00830191	0.0431001	0.0876828	-0.068675	0.0201442	-0.021881	-0.0341198	0.018581	-0.0324123	0.0231808	0.00393803	-0.101417	-0.177438	-0.0390226	0.0605072	-0.186507	-0.206315	-0.0782956	0.0256908	-0.0562531	-0.00236957	0.0596674	-0.0654485	-0.18698	-0.0383754	-0.108063	-0.239212	0.132027	-0.00243491	-0.136208	-0.0464576	-0.022123	-0.169202	-0.0219464	-0.086084	-0.0433465	-0.12903	-0.384232	-0.333377	0.0688876	496580
BEGAIN	0.0729478	-0.230169	-0.30235	-0.0264082	0.0805578	0.0217011	-0.0131123	0.140406	-0.446783	0.00798105	0.363034	-0.606404	-0.0880753	0.104232	-0.642791	-0.209378	0.220434	-0.207723	-0.371762	-0.512799	-0.248164	0.552212	-0.269379	-0.67859	0.0775838	-0.0890517	0	0.14629	-0.556355	-0.394257	0.2127	-0.445921	0	-0.405898	-0.378626	0.762485	-0.471042	-0.275412	0	0.273334	0.447638	0.176192	0	0	0	-0.130685	169990
KIF16B	0.179421	0.226733	0.192228	0.191274	-0.0014104	0.0695405	0.0513286	0.311214	0.293282	-0.26963	0.125066	0.273786	0.167899	0.338575	0.0970379	0.13086	0.238012	0.118161	0.221133	-0.0160983	0.172113	0.409057	0.211618	-0.295062	-0.109271	-0.204293	-0.234528	-0.295232	0.0158728	-0.349593	-0.340835	-0.350092	-0.0490853	0.0504115	-0.216551	-0.203054	-0.25519	-0.066271	-0.315451	0.00968322	-0.170679	-0.190473	-0.238984	-0.202233	-0.140606	-0.255179	3.1896e+06
NEDD4L	-0.112459	0.623751	0.717249	0.458938	0.539164	-0.300483	0.79541	0.341447	0.28083	-0.069771	0.499346	0.596677	0.0597144	0.268377	0.533846	0.567769	0.2069	0.347685	0.557672	-0.464617	0.539913	0.521279	0.445594	0	0	0	0	0	0	0	0	0	0	0	0	0	0	0	0	0	0	0	0	0	0	0	3.18161e+06
DPY19L1	-0.0942654	0.0644362	0.0501194	0.118469	0.00182521	0.0793134	0.00364574	0.0857899	0.0960809	-0.162974	-0.24935	0.0341763	0.166258	0.0583433	0.207851	-0.020736	-0.00587681	0.0771572	0.179706	0.0924897	0.0158758	-0.17714	-0.00178938	0.259653	-0.00404641	0.0582108	0.134507	0.0665551	0.030413	0.437689	0.0513175	0.206816	0.276223	0.0883172	0.121122	0.119641	0.185855	0.230159	0.134427	0.162288	0.292865	0.201421	0.165848	0.267852	0.199618	0.130449	2.01958e+06
ABHD14A-ACY1	0.0654861	0.0696852	-0.174842	0.0120292	-0.168322	0.0540399	-0.0616204	-0.0327699	0.0624538	-0.10353	0.123241	0.0206542	-0.00975369	0.101293	0.00252433	0.22006	-0.0657973	-0.120075	-0.10507	0.0505424	0.129245	-0.277638	-0.0585102	0.136123	-0.0881456	0.147259	0.120345	0.02164	0.0671948	0.281185	-0.12716	-0.220788	0.304787	-0.0304012	0.0597633	0.267445	-0.10266	-0.0921292	0.247535	-0.225951	-0.111823	0.0831457	-0.0400385	0.0164677	-0.0746175	0.168938	1.54746e+06
ASAH1	0.069241	0.0943116	0.325552	0.424123	0.473752	-0.461688	-0.0617054	-0.1035	-1.22075	-0.363091	0.0012771	0	-0.190405	-1.1904	-0.636115	-1.07189	-0.711833	0.122765	0.161047	-0.571744	-0.440721	0.170647	0.271375	-0.747228	-0.326195	-0.478519	-0.583886	-0.00642355	-0.434704	0.250223	-0.313777	-0.111298	-0.441146	-0.22506	-0.95831	-0.447494	0.0602147	-1.7137	-0.0301211	0.372996	0	-0.49767	0.0943393	-0.023644	0.00748166	-0.429299	9.70332e+06
PLEKHG4B	-1.15638	0.625717	0.408643	-0.682795	0	-0.0132148	-1.19188	-0.188647	0.925784	0.245985	0.741924	-0.262131	0.491984	1.33079	0.0906201	-1.17695	0	0.327052	0	0	0.113511	0	-1.49038	0	0	0	0	0	0	0	0	0	0	0	0	0	0	0	0	0	0	0	0	0	0	0	3391.11
PLCXD2	0.421403	-0.233373	0.312342	0.234591	0.141716	0.487641	0.160837	0.0384965	0.190526	0.415326	0.339504	0.133965	0.402952	-0.0286303	0.196216	-0.0393542	0.183418	0.357216	-0.00523046	0.680408	0.320845	-0.227996	0.235413	-0.321809	-0.266181	0.0557897	0.0537431	-0.155183	-0.473456	-1.05565	-0.0992731	-0.365835	-1.08859	0.018646	-0.228976	-0.538746	-0.32014	0.132202	-0.68648	-0.466366	-0.253262	-0.30448	-1.14783	-0.509637	-0.753366	-0.421519	75980.4
DPYSL2	0.610083	-0.516116	0.12273	0.0566556	-0.0112189	0.0688539	0.416316	-0.0930285	-0.610119	-0.257936	-0.174852	-0.025817	-0.136951	0.0474049	-0.96502	-0.242135	0.92193	0.0685568	-0.406248	0.400095	0.313288	0.760965	-0.0973593	-0.879022	-0.302645	-0.360034	-0.159191	-0.0662945	0.0314655	-2.72646	-0.0240583	-0.803225	-2.26595	0.128688	-0.0125332	-0.257348	-0.912538	0.0197263	-0.922284	-0.0719891	-0.0119984	-0.470163	-1.15583	-1.37323	-1.70886	-0.286735	4.61503e+08
GLDC	0	0	0	0	0	0	0	0	0	0	0	0	0	0	0	0	0	0	0	0	0	0	0	-1.48597	-1.09237	-1.53202	0.993132	0	-0.201301	0.562006	-0.416436	0	0.23416	-0.0597054	0	0	-1.06279	-0.334169	0	-0.11044	0.0465908	0	-0.41946	0	0.977739	0.334253	0
MSANTD7	0.116812	-0.29555	-0.0589064	0.327335	-0.182118	0.0941133	0.176683	0.203344	0.0437412	-0.174548	-0.167699	0.113604	-0.0771949	0.127677	-0.00106862	-0.0847764	-0.0160039	0.124086	-0.127144	0.323739	0.0989614	-0.116504	0.22775	-0.167796	-0.205982	-0.101912	0.0859886	-0.105523	-0.0636365	-0.139163	-0.214105	-0.194658	-0.273846	-0.191925	0.0121223	-0.240669	-0.203602	0.0560368	-0.0165326	-0.0716995	-0.177869	-0.0737451	-0.188342	-0.0800738	-0.0725814	-0.0588449	111421
HNRNPU	0	0	0	0	0	0	0	0	0	0	0	0	0	0	0	0	0	0	0	0	0	0	0	0	0	0	0	0	0	0	0	0	0	0	0	0	0	0	0	0	0	0	0	0	0	0	0
RPS10-NUDT3	-0.184916	0.0440549	-0.030372	-0.188349	0.151073	0.0946602	-0.066248	-0.270234	-0.0107433	0.0586315	-0.0671421	-0.0973757	-0.0938045	-0.229185	0.170432	0.307915	0.201884	-0.249353	-0.354462	-0.400101	-0.0830837	-0.104889	-0.375653	0.0997039	-0.193575	0.194446	0.0607414	0.00142599	-0.176918	0.250269	-0.116384	0.150947	0.223783	-0.208847	0.181379	0.068436	-0.021343	-0.246801	-0.13104	0.0538131	0.172867	-0.269751	-0.145469	-0.00678405	-0.048991	0.423547	23884500
GFAP	0	0	0	0	0	0	0	0	0	0	0	0	0	0	0	0	0	0	0	0	0	0	0	-1.32612	-0.220202	-0.505343	-0.757978	-1.05825	-0.482748	0	-1.51402	-0.353474	0	-0.710308	-0.435815	-1.61253	-0.671754	-1.00741	-2.29858	-0.414112	-1.57183	-1.33907	-1.09899	0	-3.25003	-0.823921	0
MED17	0.0581617	0.0642013	-0.150379	0.0203247	-0.0212028	-0.0927782	0.116483	-0.136722	-0.364914	-0.232415	-0.396013	-0.258216	-0.0408348	0.0687036	-0.0146682	-0.323539	-0.211647	0.165238	0.329546	0.0979982	-0.0939297	-0.133901	0.314026	-0.149053	-0.203649	-0.160804	-0.201524	-0.20593	-0.206072	0.0248171	-0.160919	-0.314296	-0.217451	-0.100718	-0.262926	-0.256824	-0.169226	-0.10103	-0.101414	-0.156773	-0.294233	-0.237524	-0.278251	-0.245888	0.075793	-0.207361	261541
PRICKLE2	0.0609182	0.106981	0.230471	0.209514	0.0970301	-0.264629	0.273539	0.0803879	-0.159292	-0.0114339	0.0226926	0.0711778	-0.444094	0.00691728	-0.141993	0.0809723	0.17582	0.0856044	0.233203	0.192724	0.134246	0.345073	0.328514	-0.347541	-0.0857942	-0.104713	-0.0626181	-0.090878	-0.0499208	-0.822385	-0.0460108	-0.243263	-0.521194	0.225655	-0.226371	-0.555291	-0.28588	-0.037423	-0.505017	0.046786	-0.179727	-0.12243	-0.280167	-0.420853	-0.363837	-0.0568925	1.42385e+06
HNRNPR	-0.248857	-1.3208	-0.120566	0.300872	-0.171033	0	0	0	0	0	0	0.457449	-0.588256	-0.438203	-0.145443	0	0	0.483115	-1.01036	-1.04587	-1.13915	0	0.300271	-1.35348	-1.94116	-2.26356	-1.51626	-0.520564	-1.14794	-0.510427	-3.06313	-0.5274	-0.879643	0	-1.08371	-1.97077	-1.14133	-1.86173	-1.62943	-1.4099	-1.96144	-1.37117	-1.42726	-1.40599	-0.695135	-1.84601	3.10619e+07
MON2	-0.0822	-0.0133442	-0.0792993	0.00103959	0.0574694	-0.0882786	-0.0571152	-0.0997516	-0.077828	0.0687835	-0.0574639	-0.0556229	0.0445709	-0.125186	-0.00890443	-0.0319339	-0.0660848	-0.0659018	-0.00756177	0.0119401	-0.216259	-0.14942	-0.0560072	0.0321913	-0.0420399	-0.0103178	-0.0271922	-0.0118537	-0.0752459	0.155849	0.000901276	0.0254703	0.213849	-0.0900568	-0.033108	-0.0336128	0.0524102	-0.144409	0.000525477	-0.157688	-0.0121778	-0.0880915	0.0127913	0.0578619	0.0395303	0.068725	2.64042e+06
ASAP2	0.740259	0.37613	0.630754	0.642038	1.2564	0.443179	0.811761	0.341666	-0.221808	1.08756	1.27763	0.366495	0.423129	0.443237	0.240521	0.717059	1.07619	0.639667	1.19257	1.08963	0.244221	0.675547	0.437362	0.158175	-0.030869	0	0	-0.325178	-0.387372	0	-0.0553135	-0.08107	0	0.402579	-0.18716	0.474748	-0.526037	-0.268819	0.0292215	0	0.203189	-0.0691382	-1.20307	0.432258	-0.750854	-0.227211	1.18904e+06
TMEM8B	1.30911	1.23555	0.0631401	0.356993	-0.0111595	0.508088	-0.293839	0.382306	0.234583	0.653233	0	0.403499	0.0810214	-0.106181	0.179299	0.516076	0.622176	0.251645	0.744048	0.081238	0.254052	0.0763879	1.21399	-0.209915	1.08283	-0.388127	0.204613	0.309897	-0.328948	0.0604944	-0.102341	0.397445	0.172902	-0.470321	0.31122	0.224345	0.0580021	-0.122034	-0.148395	-0.576881	0.480843	-0.376989	-0.429778	1.29453	0.26012	0.477097	23615.7
CCDC9	-0.264402	-0.79516	0.0921578	0.0458747	-0.112832	-0.539799	-0.284459	-0.430032	-0.459582	-1.25532	0.801584	-0.623134	-0.234778	-0.0300393	0	0.297666	0.0653327	0.138245	-0.021774	-0.318797	-0.392286	-0.338942	0.437432	-0.45858	-0.0899009	-0.0849492	-0.311979	0.0808286	-0.27426	-1.01107	-0.398773	-0.585252	-0.274924	0.201976	-0.120606	-0.705667	-0.30778	-0.41992	-0.620801	-0.154963	-0.2627	-0.498576	-0.526494	-0.455287	-0.274288	-0.360194	47267.7
CHD4	-0.129724	-0.143745	-0.0656219	-0.0334218	-0.0940496	-0.0504135	-0.0744194	-0.0457095	0.0635306	-0.0753702	-0.0932074	0.055327	0.114981	-0.0170065	0.0408327	-0.160711	-0.163507	0.0143941	-0.141176	-0.0962883	-0.175051	-0.259574	-0.00808354	-0.065641	-0.0546282	-0.0570914	0.0536647	0.037108	-0.0925759	0.188232	-0.0836816	0.00442809	0.0903652	-0.0907561	-0.0549231	-0.132834	-0.0782474	-0.0270764	0.0261944	-0.142328	-0.125983	0.0101394	-0.021374	0.0120632	0.0455902	-0.0409326	21202400
HDAC6	-0.208719	-0.325691	-0.0765838	-0.310082	-0.060417	-0.375269	-0.222552	-0.36172	-0.248355	-0.315185	-0.269515	-0.0595886	-0.283436	-0.34776	-0.0898866	-0.171699	-0.174576	-0.216185	-0.132224	-0.12057	-0.163057	-0.152432	-0.0954742	-0.181083	-0.1444	-0.151905	-0.188346	-0.211075	-0.0960552	-0.120817	-0.0260296	-0.139039	-0.226556	0.000102266	-0.0205821	-0.0848913	-0.141067	-0.0903957	-0.12807	-0.0836754	-0.0779441	-0.138076	-0.249285	-0.102969	-0.0461597	-0.184529	10354000
RELCH	0.200836	0.0330069	-0.014114	0.117311	0.192834	0.0271579	0.170212	0.0693393	-0.0505435	0.113273	0.0325008	0.00489476	-0.0439964	0.0738693	-0.0550145	0.134032	0.218574	0.05562	0.161534	0.195212	-0.00112586	0.201078	0.148495	-0.103685	-0.117166	-0.181563	-0.204374	-0.131185	-0.109494	-0.197276	-0.0745064	-0.171051	-0.152243	0.0193766	-0.144764	-0.101474	-0.0998829	-0.207431	-0.202345	-0.156225	-0.0281361	-0.233464	-0.201881	-0.214145	-0.18558	-0.276478	12819200
ATXN2	0.630886	0.481218	0.228382	0.891957	0.33465	0.420682	0.478515	0.39075	0.0837736	0.284052	0.354145	-0.49796	0.336467	0.661655	-0.305521	0.619117	1.28977	0.33835	0.747572	0.480631	0.664982	1.35188	0.420899	-0.518934	-0.272111	-0.327793	-0.309915	-0.0610988	-0.283591	-1.91348	-0.054366	-0.743115	-1.11382	0.0986956	-0.358557	-0.678929	-0.395959	-0.277316	-0.94527	-0.1312	-0.303029	-0.639225	-0.857888	-1.21435	-1.46416	-0.466725	891710
SGCE	0.482787	0.354781	0.28919	0.658485	-0.13189	0.231004	0.132711	0.399383	0.310516	0.169028	0.420099	0.526047	-0.0947479	-0.014289	-0.181196	0.206678	0.628151	0.100577	0.299673	0.506551	0.284005	0.0231971	0.33855	-0.0226792	0.210316	-0.0537644	0.0702075	-0.0597557	-0.0542438	-0.0267264	0.0938924	-0.136563	0.0351399	-0.0143317	0.101707	0.178444	-0.29509	0.185856	-0.228492	-0.0948272	-0.0248914	0.193193	0.216919	0.13367	-0.0599017	-0.0384418	57842.4
TPM4	0.533785	-0.454362	-0.171278	0.527546	-0.180593	-0.176721	0.738834	0.503102	-0.480416	-0.298502	-0.144186	-0.228606	-0.518269	-0.0212721	-0.895126	0.14236	1.03221	0.0351235	0.603099	0.778658	0.450011	0.759556	0.619589	-0.219487	0.407579	0.0442645	0.136927	0.100857	0.430514	-0.5312	0.465837	-0.86187	-0.389061	0.929212	0.140439	0.343415	0.25883	0.0823537	0.186927	0.258291	-0.0693399	0.45291	0.0880784	-0.356654	0.375608	0.124652	14867200
ATP13A3	0.14577	0.0648926	0.211616	0.256207	0.104211	-0.0965005	-0.0146086	0.254479	0.267005	-0.0738668	0.0905398	0.111508	0.0166709	0.128919	0.15374	0.048519	-0.0733702	-0.0317284	-0.103553	-0.191335	0.256676	0.413487	0.140126	-0.280336	-0.177689	-0.150496	-0.501714	-0.126218	-0.328385	-0.212434	-0.206717	-0.105822	-0.24264	-0.184275	-0.0700398	0.154885	-0.0472189	-0.198176	-0.238456	-0.0332002	-0.0128913	-0.0985762	-0.201456	-0.103483	-0.206271	-0.366349	1.63047e+06
DDX3X	-0.0306744	0.0371926	-0.0321481	0.0904626	-0.147762	0.0818312	-0.0361563	0.0720236	0.214173	0.0229128	0.0329119	0.09414	0.191388	0.180604	0.0873612	0.00800625	-0.0469733	0.110891	-0.117615	-0.0265988	0.00630088	-0.0820282	0.0586241	0.023801	-0.0488359	-0.140076	-0.115854	-0.0578373	-0.0474076	-0.028446	-0.0360377	0.0216755	0.0227058	-0.0758253	-0.0853775	0.096008	0.0102461	-0.0185272	-0.0426498	0.0386856	0.114912	-0.0186918	-0.0477435	0.0197072	-0.0113618	-0.14624	3.20159e+07
TSC2	0.0953352	-0.08747	0.0497215	0.0846611	-0.0633775	-0.141656	-0.0100239	-0.060115	-0.135691	-0.0774578	-0.13066	0.00668786	-0.189139	-0.186387	-0.0234251	0.0806389	0.0892737	-0.0844055	-0.0575547	-0.0118843	-0.0232825	-0.0563871	0.0603469	-0.0268822	-0.0246824	-0.103948	-0.152946	-0.0429982	0.0101666	-0.236198	-0.0560267	-0.183275	-0.232194	0.0345434	-0.0746874	0.0337809	0.00534167	-0.103926	-0.145093	0.0200164	0.0152629	-0.159997	-0.138588	-0.114497	-0.140794	-0.140305	17138600
PDLIM3	-0.579852	-0.961485	-1.08901	-0.461382	-1.6542	-0.0490048	-1.26189	-0.120891	-0.260131	-0.492257	-0.703013	0.5964	-1.61117	-0.908669	-0.0124153	-0.323576	-0.00748736	-0.864773	-1.28194	-0.265534	-0.454987	-0.919796	-0.666664	0	0	0	0	0	0	0	0	0	0	0	0	0	0	0	0	0	0	0	0	0	0	0	2.42546e+07
GRIP1	0.825811	-0.206351	0.542018	0.446678	1.0911	-0.539741	0.431181	0.210852	0.00652749	-0.5897	1.04025	0.0250883	-0.361718	0.303117	0	0.0459221	1.32606	0.446649	0.828535	0.220102	0.366413	1.41772	0.490387	-0.752309	-0.394822	0.0573648	-0.486389	-0.747683	-0.505074	-2.1168	-0.367332	-0.515071	-0.927646	0.513992	-0.265754	-1.2508	-0.745442	0	-1.28659	-0.282587	-0.161489	-1.33503	-1.95394	-1.45348	-1.73965	-0.161024	1.10327e+06
COL25A1	-0.551582	0	0.857415	0.149988	-0.0681783	0.45063	-0.144155	-0.714697	0.47515	0	0.268771	-0.367942	-0.325401	-0.0299912	-0.159686	0	0.203633	0	0	-2.49457	0	-2.4057	-0.639972	0	0	0	0	0	0	0	0	0	0	0	0	0	0	0	0	0	0	0	0	0	0	0	33088.3
ACTB	-0.494096	-1.56679	-0.155718	-0.794271	-0.971304	-0.125222	0.852699	-1.28152	-1.78306	-1.37708	0.768754	-0.61638	-1.88671	-0.565442	-1.58144	-2.22126	-0.95501	-0.0589687	-1.40026	-0.673458	-0.0275877	-1.00076	0.699759	1.43475	1.54556	1.08462	-1.39418	-0.686289	0.551054	0.0665103	0.228584	-0.682559	0.793107	1.27761	-0.42015	1.78752	1.62324	-1.05946	-0.255083	0.0573188	-0.506044	0.139646	0.93861	0.433665	-0.0995632	-0.0926125	1.24973e+09
SMARCA4	-0.227566	-0.46826	-0.199114	0.0471044	-0.0363897	0.50645	0.385993	-0.377458	0.139105	0.225821	0.175729	0.159312	0.471276	0.360621	0.821645	-0.371177	-0.307112	0.254029	-0.228663	-0.332652	-0.374442	-0.322095	0.363052	-0.327166	-0.712686	-0.383653	-0.0119587	0.0599181	-0.621332	0.810015	-0.515498	-0.472438	0.227584	0.398248	-0.01114	-0.0409639	0.00827781	-0.43041	0.0523565	-0.441098	-1.10087	-0.667548	-0.72488	-0.533402	0.311241	-0.310665	4.45262e+06
PPFIA1	0.116016	-0.133098	-0.0134081	0.0737509	0.11695	-0.057476	0.226101	0.0121553	-0.0644385	0.0574484	-0.0331502	-0.0410965	-0.0582987	0.00106394	-0.123819	-0.0290888	0.236287	0.113126	0.0876228	0.105663	0.0278152	0.0519442	0.211777	-0.026405	0.0299277	-0.111291	-0.184589	-0.0713103	0.0599225	-0.0179091	-0.0116183	-0.189231	-0.100888	0.176087	-0.124026	0.0589826	-0.053806	-0.137409	-0.0281436	0.0298012	-0.109489	0.0435157	0.0205012	-0.0960791	-0.00820301	-0.114583	1.66726e+06
CACNA1E	0.203608	-0.322279	0.465446	-0.0383199	1.31694	-0.597746	1.44297	0.0447345	-1.56592	0.397363	-0.276522	0.121208	1.00688	1.33393	-0.707969	0.146133	1.11749	1.24052	1.41597	0.212604	0.446146	1.48474	2.12176	-0.508264	0.0418768	-0.793518	-0.511631	-0.405916	-0.663213	-1.73297	-0.243255	-0.459204	-0.831272	-0.179411	-0.579334	0.17088	-0.157749	-0.637675	-0.631186	-0.251489	-0.68722	-0.451975	-0.46593	-0.304352	0.123822	-0.0420984	602404
MEA1	-0.426513	-0.360928	-0.049879	-0.0648549	-0.0951914	-0.62316	-0.236466	-0.190418	-0.384431	-0.195861	-0.23476	-0.259877	-0.122521	-0.111265	-1.14669	0.144492	0.0768188	-0.00263186	-0.317367	0.0729755	-0.422295	0.17886	-0.0889005	-0.652577	-0.062246	-0.364143	-0.0631865	-0.144547	-0.181698	-1.88333	-0.424618	-0.455898	-1.44116	0.339771	-0.0864398	-0.589181	-0.636774	-0.0953983	-0.81698	-0.0887667	-0.339803	-0.391529	-0.659195	-1.10555	-0.808085	-0.222104	254581
FRY	0.0934558	0.16636	0.150208	0.110375	0.335045	-0.111764	0.309717	-0.153163	-0.138012	0.109578	0.0420995	0.190548	-0.115955	-0.124098	-0.106242	0.120605	0.443007	0.0427934	0.189804	0.106005	0.22912	0.409627	0.151676	-0.337883	-0.142262	-0.205626	-0.252798	-0.197795	-0.231054	-0.608832	0.0256965	-0.24723	-0.645586	0.101663	-0.22802	-0.228949	-0.250381	-0.232814	-0.515371	-0.0299953	-0.0217973	-0.427599	-0.483007	-0.587631	-0.455889	-0.185076	2274710
SUCLA2	0.141226	-0.125268	0.00722883	0.218274	0.247683	-0.0480609	0.175216	0.0788745	-0.0576644	0.0913475	0.14059	-0.0414187	-0.118918	0.053039	-0.20157	-0.0362489	0.27308	-0.026283	0.00972896	-0.0262447	-0.0162356	0.221901	0.176103	0.125938	0.00328237	0.00444086	-0.147036	0.0130911	0.000972438	0.280641	-0.0379393	0.00206665	0.158188	0.0446045	-0.15978	0.220539	0.0934045	-0.107473	0.0904682	0.000620038	0.131373	0.0968897	0.0352625	0.15754	0.141492	-0.0996342	70446200
GATD3	0.365937	-0.178083	-0.0314092	0.444128	0.29302	0.0650925	0.380169	0.386184	0.00155205	0.166506	0.369665	-0.177487	-0.160941	0.228807	-0.350311	0.0753015	0.512376	0.18732	0.244766	0.433825	0.0997124	0.249524	0.40576	0.0210803	0.0142153	-0.0971105	-0.0372535	0.104332	0.042588	-0.0538686	0.00362636	-0.215218	-0.0726467	0.181029	0.0214213	0.0637303	0.0380039	0.040088	0.0884863	-0.0569576	-0.0173303	0.170347	-0.0729043	-0.07398	0.168107	-0.112501	1.99125e+07
CASK	0.0942621	-0.216917	0.381551	-0.231627	0.564459	-1.1348	0.940844	0.254079	-1.04019	-0.685192	-0.452451	0.0261283	-0.216258	-0.0865491	-0.393454	0.252156	0.834301	0.327206	0.996001	0.306102	0.904532	1.31015	0.980589	-0.0670143	-0.174418	0.0468812	-0.616944	-0.69758	-0.396124	0.18526	-0.58731	-0.569336	-0.308548	-0.311402	-0.413124	-0.106087	-0.332651	-0.401754	0.226394	-0.257592	0.191176	-0.100883	0.00330693	0.184506	0.139064	0.0697573	7.8657e+06
MYT1L	0.247858	-0.442791	0.0418642	0.32911	0.478324	0.128467	0.564795	0.202539	-0.201338	0.111981	0.17764	-0.129759	0.0271377	0.296102	-0.29997	-0.300481	0.156762	0.0825536	-0.174734	0.284598	-0.0564129	0.37572	0.30645	-0.699957	-0.441833	-0.391324	-0.152602	-0.115484	-0.302789	-1.55583	-0.224031	-0.255764	-1.01594	0.107662	-0.268495	-0.891526	-0.401663	-0.262556	-0.841966	0.0196827	-0.2542	-0.488105	-0.936765	-1.167	-0.955197	-0.423499	935621
ARHGEF7	0.808606	-0.179276	0.113849	-0.0804321	0.718282	-0.358389	1.52176	-0.0711019	-1.32037	-0.157695	-0.32845	-0.737042	-0.380974	0.322726	-0.718476	-0.257939	0.916791	0.611043	1.09824	0.671156	0.768474	1.29343	0.953152	-0.770081	-0.139605	-0.368418	-0.612287	-0.398261	-0.0575266	-2.29618	-0.41527	-1.18333	-2.20013	0.307304	-0.77453	-0.902992	-0.316294	-0.696422	-1.04745	0.151828	-0.16037	-0.326926	-0.946144	-1.74036	-1.59852	-0.273094	4.4928e+06
KCTD1	-0.174268	-0.0102396	-0.0841242	-0.0631916	-0.20636	0.142858	-0.327787	-0.0925	-0.0411421	0.00699668	0.0240847	-0.067494	0.0549718	-0.0586531	-0.00842879	-0.150241	-0.012423	-0.0971895	-0.33678	-0.237078	-0.276734	-0.164225	-0.277895	-0.0200575	-0.179182	0.0972691	-0.0106037	0.147223	-0.228172	-0.227615	-0.198618	0.017734	-0.162449	-0.0226435	-0.0826428	-0.0807909	-0.0691159	-0.000474914	-0.17912	-0.0725745	-0.112708	-0.111328	-0.241431	-0.100053	-0.313944	0.110615	394253
FOXO3B	0.23974	-0.0353133	0.140513	0.122471	0.229043	0.194851	0.448089	0.270862	-0.204449	0.229345	0.332403	0.113271	0.189335	0.0849971	0.016295	-0.00595164	0.355861	0.290422	0.423553	0.148675	0.0957746	0.484504	0.406298	-0.60662	-0.0936171	-0.333823	-0.054199	-0.147324	-0.414612	-1.14406	-0.386195	-0.394923	-0.988296	0.0287068	0.0521214	-0.5354	-0.441575	-0.123791	-0.846308	-0.0654947	-0.315222	-0.388185	-0.717526	-0.87513	-0.754072	0.0388998	128666
R3HCC1L	0.169762	0.071194	0.0387464	0.235341	0.22919	0.328159	0.0756163	-8.95999e-05	0.104949	0.345903	0.232902	-0.020333	-0.0728227	0.0484131	-0.0984703	0.291099	0.340613	0.1345	0.129513	0.175206	0.194272	0.189412	0.267904	0.126999	0.162164	-0.0777524	0.0215589	0.0292249	0.186282	-0.179792	0.132416	-0.198052	0.0822041	-0.0579488	0.0499042	-0.0120102	0.0548508	-0.172809	-0.0557019	-0.134025	-0.413697	0.10021	-0.0979744	-0.0293495	0.0585447	0.0506836	729955
CREG1	-0.0383891	1.07586	0.466431	0.0541282	0.627787	0.569864	0.0343156	-0.289221	0.105685	0.0758189	-0.156542	0.363841	0.154839	-0.193901	0.993989	1.65293	0.582736	-0.171395	-0.410766	-0.86066	0.153694	0.424082	-0.130025	0.441126	-0.118362	0.758562	-0.405931	-0.125197	-0.22856	0.136802	-0.0658555	0.748211	-0.0376663	-0.439039	0.365553	0.660579	0.179514	-0.591138	-0.100381	0.923932	1.23695	-0.0788384	-0.0358713	-0.0981134	-0.344951	0.588957	264843
IMPDH1	0.369658	0.402553	0.230478	0.548223	0.303263	0.164646	-0.240356	0.718819	-0.0532524	-0.00704304	0.180497	0.510878	0.604524	0.405829	0.365747	0.521467	0.401017	0.397418	0.328765	0.641101	0.714174	0.48351	0.508161	-0.0284034	0.310456	0.0348414	0.78683	0.313401	0.633165	-0.157968	-0.381589	0.842243	0.167539	0.100999	0.483198	0.209627	0.0231599	0.480531	0.278112	-0.330317	-0.378914	0.0978279	-0.0239785	0.516572	0.0468394	0.484631	4.49797e+06
SORBS1	0	0	0	0	0	0	0	0	0	0	0	0	0	0	0	0	0	0	0	0	0	0	0	0.319104	2.00113	1.27448	3.16637	0	0.671805	0	0.0397721	0.40923	0	0	2.28774	0.765027	0.463348	-0.0873354	0	1.63003	0.465744	1.5392	-1.50898	-1.48164	-1.45146	-1.35679	0
QSER1	0.0819018	0.0514978	-0.0622201	0.387308	-0.0541713	0.24791	-0.085843	0.26399	0.393481	-0.012602	0.302115	0.659802	0.463331	0.270894	0.12523	0.101383	-0.00861537	0.269269	-0.303992	-0.122428	0.060527	-0.181725	0.167465	0.046	-0.0798404	-0.20443	-0.0566822	0.15338	-0.00241206	-0.116353	-0.0892967	-0.25986	0.125224	-0.0385205	-0.163667	-0.225686	-0.250204	-0.185625	0.0919202	-0.188606	-0.280077	-0.096673	-0.0518011	-0.149526	-0.0736772	0.0380075	126902
SNPH	1.11807	0.052653	0.373748	1.38827	0.518888	0.0461123	1.28152	1.06993	0.195441	1.04207	1.14275	0.0756714	-0.453897	0.807396	-0.307736	0.281839	1.72887	0.40722	0.483487	0.672748	0.819847	1.49327	1.12776	-0.759569	-0.273761	-1.10017	-0.25112	-0.623586	-0.443155	-1.84042	0.131107	-0.464119	-1.9675	0.876648	-0.204203	-0.250893	-0.58211	0.0578424	-1.62688	0.158623	0.0488903	0.0598907	-1.0875	-1.35473	-1.28723	-0.506941	1.78217e+06
IQSEC1	0.130123	0.00994532	0.61924	0.426082	0	0.27033	0	0.210161	0	0.569227	0	0	0	0	0	0	0.590691	0.506726	-0.934007	-0.937019	0.47926	0	-1.46472	0.16315	0.480205	0.463364	0.680965	-0.149775	-0.0950533	-0.568482	0.448818	-0.188917	-0.15782	0.645145	0.32956	0.0450976	0.203533	0.360214	0.301366	0.317947	0.204984	0.519725	0.0314859	0.117311	-0.334262	0.706509	4.1533e+06
RALGAPA2	-0.803334	-0.128111	0.224257	0	-0.578251	-0.859709	0.00436224	-1.46104	-0.0320424	-0.561079	0	0.562208	-0.421396	-0.603758	0.181306	0.157207	0.24119	-0.0605571	-0.939705	-0.044176	-0.537714	-0.0202768	0.617996	0	0	0	0	0	0	0	0	0	0	0	0	0	0	0	0	0	0	0	0	0	0	0	2.63654e+06
LARP1B	0.296341	-0.205734	-0.261881	-0.251627	-0.0585717	-0.0490113	-0.27688	-0.143676	-0.300597	0.0259392	0.130581	-0.216171	-0.0214382	-0.1961	-0.673736	-0.455284	0.167606	-0.119519	-0.656123	-0.353066	-0.480985	-0.825052	-0.119827	-0.462007	0.303685	-0.45603	-0.240508	-0.0934195	-0.0421749	-0.485476	0.336695	-0.199311	0.0549788	0.317446	-0.188473	-0.028394	-0.165146	-0.530461	-0.633067	-0.391365	-0.0206988	-0.251203	-0.0407103	-0.907003	-0.345058	-0.292183	14400
ECE1	-0.0761281	0.0519928	0.0500497	0.252784	-0.346374	-0.125802	-0.191847	-0.00319275	0.261988	-0.0897634	-0.0498309	0.200843	0.176811	-0.161564	0.323241	0.145397	-0.0719191	-0.177085	-0.335143	-0.330848	0.0557291	0.0410319	-0.102008	0.272823	0.0700832	0.104718	0.0601612	0.415493	0.272381	0.330969	0.278801	0.446917	0.214973	0.268277	0.329877	0.424285	0.523793	0.117898	0.171991	0.134812	0.384227	0.122661	0.128363	0.600439	0.116881	0.175666	1.40234e+06
PPP1R13B	0.499378	-0.253746	0.301722	0.415356	0.558246	0.0109051	0.860518	0.339755	-0.0134685	0.253884	0.541277	-0.0605342	0.470102	0.455325	-0.028029	0.0845092	0.633996	0.264801	0.449464	0.421484	0.17923	0.585961	0.628253	-0.126121	-0.0553749	-0.208498	0.0890944	0.209698	0.0722392	-0.66906	0.134281	-0.155711	-0.536727	0.273643	-0.135271	-0.202409	-0.0801081	0.137976	-0.742282	0.090515	0.323528	-0.270065	-0.481533	-1.10514	-0.605668	-0.101123	27628.9
ANKS1A	0.13618	-0.184403	0.509268	-0.0729361	0.0459945	-0.59057	0.322613	-0.158525	-0.478245	-0.184139	-0.0491684	0.168248	-0.247151	-0.040764	-0.169471	-0.102246	0.324577	0.214862	0.364743	0.466596	0.12998	0.349986	0.37132	-0.886233	-0.320392	-0.561652	-0.210954	-0.14164	-0.337366	-0.795985	-0.0123705	-0.424277	-0.720186	-0.0593923	-0.105259	-0.344384	0.105678	-0.223055	-0.663264	0.0212214	0.126386	-0.387065	-0.497108	-0.39032	-0.2818	-0.600446	2.73881e+06
VKORC1L1	0.116353	0.0280776	0.102569	-0.00710204	0.1683	0.0252518	-0.071412	-0.166131	-0.0323134	0.382851	0.175636	0.109667	-0.156928	-0.26418	0.00208326	0.26197	0.0522329	-0.0800601	0.0704825	-0.203398	-0.0983996	-0.141806	-0.0181199	-0.167806	0.137633	-0.124874	-0.179968	-0.283578	-0.5152	0.0641942	-0.197448	0.0829231	0.12629	-0.311913	-0.259787	-0.103039	-0.296329	-0.220805	-0.19391	-0.367602	-0.182424	-0.269024	-0.378988	-0.145073	-0.161213	-0.499956	9.09314e+06
HNRNPL	-0.225271	-0.580117	-0.0575941	0.206616	0.480962	-0.318518	0.422865	0.0375988	-0.284596	-0.202253	-0.0826183	-0.153162	0.658011	0.551867	-0.489578	-0.452255	-0.363019	0.54359	-0.132015	0.089262	-0.48179	-0.00521891	0.511856	-0.47471	-0.903134	-0.926078	-0.259401	-0.337661	-0.295216	-0.0845033	-0.22341	-0.155509	-0.197104	-0.554518	-0.299371	-0.770847	-0.098671	-0.40857	-0.313101	-0.458608	-0.782164	-0.573352	-0.438458	-0.490593	0.153957	-0.644859	1.09246e+08
LMTK3	-0.289896	-0.728764	-0.859784	-0.1811	0.326603	-1.04932	0.290416	-0.750412	-2.05246	-0.468411	-0.288639	-0.57684	-0.674158	-0.0643709	-0.593076	-0.861724	0.228243	-0.272213	0.0144071	-1.11967	-0.729352	0.99735	0.0272488	-0.965766	-0.753761	-0.46967	-0.232156	-0.488547	-0.824847	-2.71008	-0.713419	-0.669114	-3.01707	-0.0967118	-0.332564	-1.45021	-0.953962	-0.291732	-1.58155	0.0649952	-0.401535	-1.16461	-2.45121	-2.77143	-2.1723	-0.662693	1.74895e+06
RAB12	0.378731	0.119926	0.501033	0.627963	1.08874	-0.379023	0.870163	0.0701335	-0.31351	0.179073	-0.158324	-0.12556	0.0589015	0.108281	-0.0928558	0.101981	0.354534	0.291703	0.549952	0.0632275	0.138919	0.925842	0.513837	-0.37938	-0.416514	-0.15209	-0.415845	-0.282967	-0.539071	-1.41308	-0.391697	-0.00152745	-1.73221	-0.21155	-0.485161	-1.04006	-0.509452	-0.327002	-0.775639	-0.147831	0.127134	-0.732577	-1.00388	-1.31113	-0.973882	0.118639	1.39809e+07
HMBS	0.0977927	0.134921	0.123238	0.353424	0.259622	0.292938	0.456983	0.382943	0.150596	0.26615	0.541126	0.187054	0.535268	0.381066	-0.021403	0.110794	0.322318	0.190225	0.191342	0.179808	0.335762	0.214063	0.216196	-0.0150998	0.198496	0.0973773	0.263283	0.261802	0.00256662	-0.127066	0.114108	-0.0884205	0.00940823	0.207233	0.0699296	0.000686376	0.00143223	0.219743	-0.0946478	-0.0558462	0.08004	-0.000267065	0.0785039	-0.0747712	-0.188318	0.126841	947355
MPRIP	-0.0183168	0.136012	-0.114793	-0.0181317	-0.178732	0.0231584	-0.352808	-0.0260333	0.122914	-0.172593	0.296851	-0.010272	0.324753	0.0377771	-0.0851326	-0.115855	-0.449606	-0.0745846	-0.185152	-0.398283	0.362718	-0.273993	-0.400574	-0.374005	-0.0994856	-0.0933259	0.341182	-0.572178	-0.18554	-0.499212	-0.672067	-0.44257	-0.638611	-0.144788	-0.289966	-0.823344	-0.630488	0.230755	-0.274535	-0.381281	-0.605494	-0.0314002	-0.310488	-0.788481	-0.705072	-0.0339551	2.44114e+06
LRBA	-0.213081	0.0461795	-0.120861	0.0155833	-0.141717	-0.0461341	-0.139093	-0.0798551	0.382672	-0.0999649	0.138229	0.127297	0.217106	0.0125176	0.141312	0.0300024	-0.265582	-0.0138497	-0.233418	-0.302882	-0.119572	-0.128534	-0.216946	0.0917401	0.0476882	0.0774049	-0.0468254	0.164334	-0.0047732	0.136727	0.0497601	0.157503	0.195569	-0.0560624	-0.0371161	0.11678	-0.0301625	-0.0481963	0.144358	-0.0125717	0.092535	0.0387588	0.0719444	0.0330449	0.101089	0.0147607	1500600
MRTFA	0.156021	-0.111581	-0.0240375	0.0721546	-0.0713166	-0.192888	0.0337472	0.0554575	-0.175352	-0.063289	-0.160195	-0.157424	-0.0589763	0.00511863	-0.0895751	0.00444258	0.133412	0.0431059	0.00400873	0.122332	0.145017	-0.0431047	0.107485	-0.0425007	0.102947	-0.191013	-0.0996569	0.0566276	-0.0303928	-0.392217	0.0838694	-0.150977	-0.273895	0.265587	-0.0297841	-0.0527838	-0.113369	-0.0691476	-0.163815	0.0842778	0.0113962	0.0433568	-0.174141	-0.120237	-0.165524	-0.113944	1.12728e+06
EEF1AKMT2	0.110535	0.350744	0.123854	0.28976	-0.0147092	0.311749	-0.0890674	0.1781	0.262905	0.075698	0.172804	0.207669	0.191002	0.0200727	0.273201	0.41804	-0.0095103	0.180361	-0.0746008	0.154648	0.110419	-0.0163803	-0.195823	0.131177	0.349811	0.0559306	0.122944	0.248033	0.167048	0.0853486	0.0710792	0.0370182	0.142066	0.0368617	0.0754479	-0.10394	0.0387688	0.00413106	0.0770939	-0.0132149	-0.0127228	0.183451	0.125259	0.0284148	-0.176105	0.181923	892493
LOC114841035	0.339893	0.569697	0.312381	0.603019	0.606061	0.286705	-0.0730976	0.551377	0.202124	0.181526	0.580583	-0.0651147	0.49157	0.343699	0.385739	0.682948	0.742116	0.498618	0.267896	0.156397	0.343628	0.669734	0.535991	-0.18882	-0.237598	0.134738	-0.199532	-0.0440778	-0.123401	-1.01167	-0.159711	-0.0716171	-0.328766	0.0864286	-0.0963733	-0.359406	-0.259046	-0.176844	-0.245201	-0.137357	-0.0715425	-0.463266	-0.896591	-0.551939	-0.436916	-0.0991229	78306.9
ELAVL4	0	0.416893	0	0	0	0	1.76573	0.94343	0	0	0	0	0	0	0	0	0	0	0	0	-0.325756	0	0	-1.94177	0	-2.09987	-0.458909	-1.62207	-1.6654	0	-0.790304	-1.57712	-2.73612	0.0154424	-1.49861	-2.80011	-1.93164	-1.34126	-2.7155	-1.40366	-1.55471	-1.0137	0	0	-1.9648	-1.12545	2.43278e+06
AGRN	0.400496	0.44847	0.086176	0.825089	0.031138	0.501144	0.040013	0.291583	0.8039	0.646764	0.5639	-0.129161	0.0955974	0.278319	0.0967612	0.343881	0.735483	0.0337749	-0.301916	0.288873	0.364873	-0.0935523	0.190928	-0.297559	0.618227	0.177439	0.405076	0.39378	-0.223621	-0.198826	0.51871	0.00533917	0.387506	0.0260532	-0.389068	-0.479335	-0.0838909	0.0640415	-0.369415	-0.704495	-1.0265	0.112994	0.0586675	0.233518	-0.242112	0.484423	2.4026e+07
CLUH	0.126647	-0.363133	-0.188232	-0.0648028	-0.13536	-0.620484	0.179551	0.0365222	-0.436505	-0.768351	-0.0312582	-0.370184	-0.0232151	1.00183	-0.130869	0.550416	0.219258	0.312033	0.270824	0.252666	-0.0344808	0.40507	0.164456	0.0192897	-0.12025	-1.11208	-0.290883	-0.240366	-0.890087	-0.444623	-0.62803	-0.464745	0	-0.30682	-0.163402	0.193598	-0.514856	-0.337124	-0.318428	-0.105343	-0.136686	0.0877251	-0.671954	-0.736969	-0.416188	-0.698197	1.71753e+06
SNX25	0.00602691	-0.0412751	0.0082545	0.123046	0.229451	0.176291	-0.373938	-0.0573906	0.0572523	0.102552	0.12667	-0.0694233	-0.405891	-0.185143	-0.349211	-0.119525	-0.0870438	-0.432092	-0.487363	-0.171405	-0.129248	-0.0991549	-0.449325	0.195382	0.0579916	0.141187	0.0900483	0.335059	0.114024	0.276598	0.147661	0.537909	0.112059	0.462258	0.122688	0.465715	0.326126	0.278334	0.128549	0.0941815	0.251862	0.0530127	0.158467	0.197285	0.0993216	0.0861013	179157
DIP2A	-0.207748	-0.20333	-0.0641616	-0.143413	-0.164231	-0.263458	-0.153115	-0.253396	-0.111918	-0.133277	-0.223796	0.00698084	-0.152915	-0.377153	0.0538106	-0.0694092	-0.11407	-0.244143	-0.27413	-0.181053	-0.251214	-0.216175	-0.25175	0.0324956	-0.197164	-0.133077	-0.300117	-0.0197952	-0.058713	0.0241037	0.165666	-0.0724539	-0.0421183	0.121716	-0.139907	0.200982	0.14622	-0.232471	-0.0765835	0.0346567	0.137927	-0.253316	-0.202874	-0.0152389	-0.0288525	-0.208023	2.03966e+06
SPECC1L	0.484816	0.372971	-0.21549	0.0180832	0.631683	0.446821	0.386359	0.0992242	-0.58488	-0.0179099	0.171761	-0.238634	-0.323274	-0.0948142	-0.408311	0.558436	0.732758	0.0034998	0.566998	0.466699	0.211375	0.731207	0.675564	-0.24043	-0.0634903	-0.504986	-0.370104	0.0290881	0.0569062	-1.58845	0.146021	-0.643237	-0.953115	0.393699	-0.61833	-0.220876	0.0318858	-0.109003	-0.233203	0.113459	-0.188711	-0.161	-0.477338	-0.863497	-0.495261	-0.224454	3.88359e+06
FKBP2	0.343098	-0.12873	-0.0892348	0.222789	0.107359	-0.0170697	0.0620954	0.0355824	-0.206789	0.135345	0.143274	-0.105141	-0.417578	-0.110634	-0.414389	0.251867	0.448611	-0.127343	-0.225183	0.145494	0.0589616	-0.0151071	0.212893	-0.464177	-0.122263	-0.0714546	0.00941849	-0.266964	-0.340144	-0.774609	-0.0569569	-0.112313	-0.672732	-0.0382832	0.107929	-0.188043	-0.363307	-0.0955678	-0.359247	-0.179629	-0.0872304	-0.249743	-0.577372	-0.515999	-0.457939	-0.168704	1.58334e+07
WDR26	-0.0816986	0.0168736	-0.00347173	0.0159215	-0.0916211	0.0600362	0.00915879	0.0819491	0.234741	-0.0541126	0.0829587	0.129851	0.26092	0.112149	0.191429	0.083473	0.0156273	0.0367321	-0.131542	-0.0647625	0.0192103	0.121334	-0.0383555	-0.0519548	-0.0793304	0.00791501	0.0780577	-0.0443387	-0.0555639	-0.101021	-0.142666	0.0149181	-0.0582326	-0.078895	0.106444	-0.0695147	-0.0890434	0.00643892	-0.143829	-0.0528138	-0.0191808	-0.0930816	-0.190689	-0.17321	-0.24592	0.178309	3.26603e+06
TNK2	0.274951	0.124254	0.0669542	0.284044	0.197249	0.208848	-0.286899	0.00541978	0.100702	0.11325	0.0535548	0.022925	-0.0362936	0.0603641	0.117446	0.261908	-0.0399065	-0.0700237	-0.0868542	0.0788038	-0.1055	-0.0640052	-0.0843164	-0.235787	-0.0652272	-0.214044	-0.0335827	-0.0445378	-0.157269	-0.261803	-0.0652043	-0.0645285	-0.167174	-0.0224846	-0.0909689	-0.125506	-0.38225	-0.289218	-0.439653	-0.473407	-0.305819	-0.214032	-0.404022	-0.53026	-0.274333	-0.227501	1250520
LOC122526780	0.218635	-0.124397	0.0524971	0.304767	0.0818036	-0.0224883	0.0797304	0.327315	0.00832791	0.159858	0.163859	-0.205804	0.276703	0.0507269	-0.242464	-0.22953	0.254119	-0.0112008	-0.187797	0.264109	-0.0276985	0.323523	0.289	-0.346457	-0.231719	-0.129272	-0.000774322	-0.159448	-0.338453	-0.889212	-0.0441386	-0.12535	-0.838631	0.19703	0.0690832	-0.47621	-0.202082	-0.304702	-0.332844	0.00484237	-0.318879	-0.212303	-0.489482	-0.81377	-0.667961	-0.274027	101546
SCN3A	0	0	0	0	0	0	0	0	0	0	0	0	0	0	0	0	0	0	0	0	0	0	0	0.443184	0.0647062	0.638574	0.448744	0.686874	0.833761	0	0.990195	0.778911	-0.858288	0.629752	-0.0373219	0.629228	0.673266	-0.221631	0.312787	0.831945	1.1048	0.751191	0.339491	0.244967	-0.626761	-0.293726	0
H3-7	-0.816822	-0.461388	-0.301571	-0.898078	-0.311489	-1.05863	-1.15078	-0.804922	0.202926	-1.18664	-0.334611	-0.502616	-0.473183	-1.07859	-0.194753	0.717444	-0.356985	-1.21234	-0.797507	-1.00231	-0.488963	-0.566953	-0.626862	-0.392703	-0.0953595	-0.636671	-0.859201	-0.714101	-0.641164	0.382983	-0.477186	0.136326	-0.342867	-0.999674	-0.110979	0.0888924	-0.772456	-0.114966	0.0647427	0.140902	0.0370557	-0.0996866	-0.417931	-0.117209	0.463668	-0.165426	8.17827e+07
ZCCHC14	0.599221	0.161228	0.0761627	0.00602745	0.276905	-0.183125	0.165763	0.1145	0.385812	0.373706	-0.263557	0.0521743	0.189385	-0.00664739	0.231728	0.524593	0.410782	0.139542	0.328293	0.112619	0.318016	0.622732	0.358386	-0.0511305	0.0874434	-0.562098	-0.261044	-0.000475506	-0.224657	-0.134176	-0.175983	-0.179907	-0.402568	-0.20128	0.123504	-0.313077	-0.0288867	-0.0907095	-0.725869	-0.13667	0.00303938	-0.502703	-0.289288	-0.438844	-0.256227	-0.108446	45812.3
MYO6	-0.057812	-0.330812	0.164912	-0.112971	-0.286369	-0.282098	-0.0867831	-0.365219	-0.414096	-0.429408	-0.863098	-0.0483633	-0.436533	-0.632373	0.361783	-0.204236	-0.26013	-0.0141656	-0.212462	0.455112	-0.448753	-1.75092	-0.511257	0.179957	-0.273539	0.0625489	0.33789	-0.229772	0.110538	0.647711	-0.0623885	-0.0680658	0.662156	-0.431837	0.436361	-0.339359	-0.198485	0.0668876	0.213767	-0.922987	-0.300417	0.0518015	0.111071	0.56765	0.464416	0.386498	6.21035e+06
SBK1	0.139877	-0.0832386	-0.0752323	0.131036	-0.0669312	0.124117	0.193431	-0.077063	-0.0866848	-0.0283904	0.151236	0.0546574	0.0301056	0.374489	-0.166209	-0.0185361	0.0110979	0.190966	0.159627	0.0263768	-0.142017	0.118675	0.420684	-0.52017	-0.143192	-0.127282	-0.234564	-0.127445	-0.328892	-0.704143	-0.209906	-0.255908	-0.68894	0.0132152	-0.0915678	-0.370018	-0.253441	-0.139252	-0.371231	-0.311556	-0.330493	-0.41477	-0.629988	-0.686954	-0.549589	-0.398642	830769
RYR2	-0.0802096	-0.101877	-0.0655362	0.0250546	-0.181195	0.00209764	0.146737	-0.00808019	0.152076	-0.100544	0.0634633	0.313391	-0.0920693	-0.039016	0.117815	-0.0742393	-0.0562074	-0.13856	-0.0989203	-0.0379915	-0.176953	-0.430073	-0.0529495	0.222474	0.3494	-0.0673343	0	0.0380865	0.0204007	0.26827	0.277206	0.115056	0.265521	0.178519	0	0.180305	0.300883	0	0.308726	-0.0720349	0.103356	0.207657	0.271198	-0.0116683	0.0833667	0	955995
SPCS1	0.0378627	-0.260346	0.0879594	-0.107232	0.516473	-0.357509	0.0732087	-0.0177236	-0.113237	0.0342452	-0.037719	-0.0210698	-0.00703394	-0.189383	-0.268737	0.108907	-0.239238	-0.199734	0.121221	0.138024	-0.412643	-0.117286	0.128902	-0.502135	-0.265253	-0.247773	-0.347082	-0.45705	-1.09451	-0.298962	0.00816887	0.0908155	-0.576677	-0.280528	0.0528343	-0.454596	-0.408833	-0.451463	-0.494716	-0.332065	0.0554092	-0.653443	-0.726764	-0.538118	-0.644178	-0.485307	309230
SAMD8	-0.304758	-0.255571	-0.447941	-0.2457	-0.0299602	-0.332362	-0.316178	-0.291988	0.132641	-0.464055	0.243824	0.186761	-0.186356	-0.308977	-0.22842	-0.318454	-0.49653	-0.653163	-0.42463	-0.386846	-0.190634	0.0631601	-0.470052	-0.136455	-0.202251	-0.231882	-0.196267	0.0283262	-0.222187	0.305	-0.324559	-0.0162178	0.147119	-0.0619613	-0.0174184	-0.253274	-0.120373	-0.293777	-0.16736	0.018048	-0.41118	0.00909288	-0.270287	-0.289586	0.0284809	-0.259267	312919
MACF1	0	0	0	0	0	0	0	0	0	0	0	0	0	0	0	0	0	0	0	0	0	0	0	0	0	0	0	0	0	0	0	0	0	0	0	0	0	0	0	0	0	0	0	0	0	0	0
UFSP1	0.0219834	0.113577	0.0529571	-0.00113428	0.0483262	0.0558914	0.26683	0.303634	-0.252714	-0.0341916	-0.0493379	0.0547103	-0.234417	0.44035	-0.144904	0.194573	0.173903	0.389081	0.297546	0.202872	0.409007	0.0794498	0.551889	-0.0345278	-0.504196	-0.373034	-1.30927	0.239609	-0.163643	-0.0072108	-0.0657702	-0.220599	-0.0284542	-0.0125828	-0.355268	0.102123	0.113431	-0.610535	-0.338424	-0.047578	-0.749506	0.106545	0.399407	-0.291438	-0.689216	-0.118593	149295
ALDH5A1	0	0	0	0	0	0	0	0	0	0	0	0	0	0	0	0	0	0	0	0	0	0	0	-0.796149	0	-0.413444	-0.459905	0	-0.703751	-0.755885	-0.47563	-0.0319066	0	0	-0.0535966	-0.366183	-0.794375	0.263475	0	0.217546	0.245294	-0.463635	0	-0.89409	-1.03553	0	0
ANK2	1.05918	-0.0357464	0.245715	0.976496	-0.523538	0.519323	1.52793	0.944468	0.745206	0.760753	1.04548	0.897852	-0.22871	0.405218	-0.72682	0.527227	1.65312	0.154763	-0.139591	0.949834	0.491182	0.651273	0.477056	0.280997	0.418328	-0.467404	-0.296264	0.193919	0.7455	-0.70518	1.00403	-0.818067	-0.104214	1.06353	-0.309102	1.21421	0.983171	-0.118043	0.963389	0.460873	0.293306	0.626956	0.598159	-0.0223062	0.660149	-0.656787	1.51555e+07
TMEM145	0.0874861	0.0288319	-0.0514397	0.233727	0.0397188	-0.235199	0.194321	-0.0927475	0.195557	0.176211	0.102959	0.31271	-0.121574	-0.20892	-0.0814754	-0.113412	0.0890434	-0.212941	-0.0763589	-0.105886	0.0170548	0.476411	-0.0294441	-0.374272	-0.0748346	-0.0369701	-0.529299	0.118563	-0.383063	-0.483008	-0.190044	-0.0953753	-0.674102	0.259105	-0.427114	-0.188723	-0.00308083	-0.488659	-0.620032	0.0617542	-0.0608032	-0.45732	-0.5013	-0.936071	-1.1954	-0.169315	34478
ACAT1	0.128824	-0.293603	0.121318	0.274436	-0.197442	-0.359861	-0.296198	0.45304	-0.475672	-0.344274	-0.496287	0.403865	-0.0679716	0.0176571	-0.234889	-0.142227	0.695934	-0.017541	0.0542116	0.370026	-0.213082	-0.319802	0.121302	0.340836	0.77228	-0.0242733	0.518474	0.499367	0.424313	1.04971	-0.163471	0.307819	0.949203	0.311974	0.411701	0.550994	0.0973893	0.527493	0.53825	0.232014	0.888589	0.527711	0.780371	0.907393	1.38817	-0.147555	2.87348e+07
ALDH3A2	-0.0628078	-0.0630676	0.0583879	-0.0224387	0.087221	-0.237493	0.0610791	-0.120451	-0.180448	-0.0403669	-0.121008	0.0668118	-0.160109	-0.117891	0.0316853	-0.0749928	-0.0446151	-0.0464883	-0.00784311	-0.0778798	-0.205286	0.0149348	0.127994	-0.0560642	-0.0879085	-0.0646399	-0.130477	-0.023439	-0.0900479	0.137133	-0.0233003	0.00350917	0.0615228	0.0353875	-0.0802012	-0.0786391	-0.0357632	-0.157853	-0.0236392	-0.0859924	-0.0176246	-0.0773364	-0.0337538	-0.0264233	0.108756	-0.125533	2.01106e+07
AP1S2	0.332802	0.0111382	-0.0396375	0.108074	0.138815	-0.0327607	0.386144	-0.0629546	-0.382297	-0.057532	-0.212572	-0.109498	-0.0802787	0.0431067	-0.143612	0.163024	0.246717	0.199186	0.354991	0.0515501	-0.00238741	0.242234	0.14077	-0.288296	-0.294126	-0.219125	-0.246616	-0.127615	-0.207207	-0.953538	-0.160341	-0.417643	-0.705262	-0.0550989	-0.0412592	-0.23385	-0.259355	-0.266811	-0.383147	-0.194592	-0.208014	-0.239267	-0.452253	-0.683062	-0.688754	-0.107384	5558050
ARHGEF9	0.331962	-0.13573	0.0573502	0.00985116	0.00531638	0.0139606	0.303729	0.211468	-0.178451	0.137468	0.13183	-0.0497291	-0.331387	0.15086	-0.472471	-0.019722	0.292416	-0.144717	0.338206	-0.0850665	-0.00255453	0.285299	0.19398	-0.277519	-0.349261	-0.353042	-0.313339	-0.36977	-0.0662131	-0.73665	-0.441269	-0.451966	-0.681075	-0.240239	-0.167145	-0.42901	-0.386972	-0.201219	-0.253016	-0.136729	-0.265355	-0.344848	-0.433328	-0.812971	-0.392229	-0.220394	290732
EED	-0.215768	-0.102483	-0.128191	-0.0946905	-0.0290323	-0.0501173	-0.0779618	-0.111008	0.118527	-0.059735	-0.102264	-0.08534	0.115721	0.0233095	0.0311436	-0.292103	-0.259493	0.0671578	-0.0876733	-0.194911	-0.235537	-0.244853	-0.0649137	-0.0975604	-0.124219	-0.133901	-0.0918542	-0.0479023	-0.301305	0.061121	-0.125016	0.053194	0.150611	-0.148534	-0.0999322	-0.186944	-0.0861929	-0.0847761	-0.078236	-0.0900765	-0.0989302	-0.189954	-0.107553	-0.0317737	0.0268825	-0.184178	1.94988e+06
CPEB2	0	0	0	0	0	0	0	0	0	0	0	0	0	0	0	0	0	0	0	0	0	0	0	0.108868	-0.243349	-0.190088	-0.264828	0.0860241	0.26413	0	-0.39461	-0.805289	-1.28995	0.351316	-0.605101	0.0872968	-0.00629676	-0.734824	-0.257346	0.107607	-0.172158	-0.575162	-0.0836972	-1.12279	-0.372279	-0.660182	0
WIZ	0	0	0	0	0	0	0	0	0	0	0	0	0	0	0	0	0	0	0	0	0	0	0	-0.364986	0	-0.140784	-0.172603	0.267002	0	0	-0.446679	-0.395215	-0.370539	0.326907	-0.139655	0	0	0	0	0	-0.721609	0	-0.189637	0	0	-0.190702	0
DUS4L-BCAP29	-0.0585521	-0.0731504	0.0418289	0.0268683	-0.627923	-0.18821	-0.282808	0.0613251	0.000504881	-0.291506	-0.131527	-0.00254538	-0.179375	-0.270671	-0.0800343	-0.0311834	-0.0493253	-0.0861625	-0.1369	0.153674	-0.091184	-0.522447	-0.192358	0.331963	0.101366	0.10785	0.0904149	0.175783	0.276887	0.502489	0.221466	-0.0971365	0.37599	0.0318517	-0.106705	0.24946	0.194999	-0.0272613	0.551012	0.0431164	0.136416	0.237434	0.296445	0.502529	0.410837	0.107697	2628440
MAPK8IP3	-0.0343711	0.0202841	-0.0853772	-0.0354646	-0.0169307	-0.111569	0.118878	-0.0472763	-0.061848	-0.145806	-0.0649358	-0.0433395	0.000866099	-0.107085	0.00457862	0.145086	0.0154288	-0.129537	-0.00144961	-0.0277133	-0.129902	0.0720879	-0.0842256	0.129833	0.0151494	0.0352773	-0.150917	0.012093	0.0338969	0.112773	0.00344466	-0.0678452	0.153862	-0.0436261	-0.054836	0.108418	0.139991	-0.154292	-0.0235339	0.0660669	0.108726	0.00990747	-0.0654877	0.109767	0.0503044	0.104243	6.79418e+06
CTNND1	0	0	0	0	0	0	0	0	0	0	0	0	0	0	0	0	0	0	0	0	0	0	0	-0.359056	0.201273	0.439716	-0.651107	0.139337	0.750765	-1.0844	0.935233	-0.326166	-0.214836	0.481535	-0.151094	-0.522443	-0.275198	0	-0.945356	0.445348	0.44293	-0.647968	-1.80229	-1.26583	-1.39918	-0.745733	0
MAP2	0.298057	-0.124815	-0.195556	0.382575	0.403543	0.103258	0.589827	0.376573	-0.79738	0.326463	-0.0398957	-0.352157	-0.689429	-0.143838	-0.967791	0.269553	0.893749	0.203985	0.418822	0.48087	0.104495	1.10843	0.327485	-1.24514	-0.72304	-0.951993	-0.439492	-0.0645313	-0.807319	-3.65017	-0.626966	-1.14564	-3.16947	0.296852	-0.759616	-2.07576	-1.11311	-0.406808	-1.61006	-0.313944	-0.461985	-1.45972	-1.91328	-3.33773	-1.83657	-0.640012	2.06294e+07
CDKL5	0.414628	-0.0147232	0.116148	0.393126	0.0824109	0.281164	0.460637	0.176891	0.326222	0.226203	0.275252	0.163684	0.383969	0.550677	-0.0342776	0.227986	0.385927	0.292862	-0.102266	0.421212	0.19524	0.305741	0.220761	-0.0528462	0.0642404	0.0874627	-0.0860266	-0.0360092	-0.0893074	-0.0323826	-0.0881677	0.208931	0.0421502	-0.0158859	0.0701964	0.0452431	-0.180725	0.148339	-0.385272	-0.0353679	-0.0246308	0.114012	-0.130944	-0.0437413	-0.462458	0.0228712	2421840
GBF1	-0.0282473	0.176288	0.00293194	0.161257	-0.0350367	0.0763259	-0.0397677	0.1577	0.254522	0.00599734	0.0448225	0.0974267	0.422335	0.209173	0.235519	0.049274	-0.0519903	0.184017	0.0523986	0.0733371	-0.00978567	0.0482646	-0.00691133	0.0798799	-0.0134363	-0.0122594	-0.0622023	-0.00769687	-0.0352568	0.142182	-0.0712819	-0.148137	0.213328	-0.0275609	-0.053421	-0.120912	0.0362052	-0.0728543	-0.0127703	-0.159088	-0.0161328	0.0143169	-0.0116919	0.0550391	0.0483733	-0.0497677	7042450
SWSAP1	-0.212403	-0.0733713	-1.34646	-0.069742	0.501202	-0.125175	-0.128397	-0.75448	-0.223806	-1.55165	-0.138247	-0.23477	-0.179264	-0.0360384	-0.0286468	-0.608389	-0.343182	-0.206158	0.086714	-0.555444	-0.031385	-0.601983	-0.335895	0.480453	0.258629	0.00534725	-0.0416722	0.159083	0.221962	0.243323	-0.353719	0.364371	0.263256	0.126355	-0.0555911	0.177798	0.144613	-0.107957	0.133077	0.066271	0.163257	0.264895	0.372496	0.354006	0.344501	0.182917	567276
N4BP2L2	0.115834	-0.0290979	-0.220092	0.0744692	0.0527045	-0.385356	-0.0214544	-0.309238	-0.114476	0.253594	-0.0833841	-0.315792	-0.195455	-0.0975221	-0.0469562	0.0762421	0.294072	-0.208364	-0.297127	-0.000638029	-0.242018	0.336928	0.227089	0.0952518	0.139433	-0.00908221	0.06648	0.102855	-0.0391799	-0.329136	-0.0370295	0.203983	-0.106172	0.717243	0.169658	0.332062	-0.202459	0.275229	0.15658	0.147354	-0.140879	-0.20109	-0.263099	-0.135299	0.71352	0.0706535	28421.7
PTBP2	0.0613444	-1.72279	0	0	1.83278	-0.0750794	0.73481	0.476754	-1.18002	0	1.13872	-0.214661	0.330577	0.993074	0	0	0	0	0	-0.384933	0	0	1.04218	-0.815208	0.0142819	-1.77094	-0.202238	-0.772587	-1.4669	-4.02271	-0.457312	0.136954	-2.65146	-0.164106	-1.08198	-1.23033	-1.00067	-0.646393	-2.07958	-0.0633444	-0.839562	-0.428833	-1.44275	-1.2953	-2.76747	-1.49648	2.92123e+06
LMNA	1.07313	-0.6667	-0.632462	0.260395	-0.463233	-0.964447	0.594789	1.76507	-0.624615	-1.10365	1.41412	0.45606	0.0339031	0.86665	-0.38152	0	0.543852	-0.519432	-0.648038	0.484156	0.507156	0.678357	0.70712	0	0	0	0	0	0	0	0	0	0	0	0	0	0	0	0	0	0	0	0	0	0	0	1.85509e+06
NALCN	0.40384	0.0199533	0.0513459	0.295773	-0.234493	0.0507872	-0.0459283	0.29724	-0.163308	0.236665	0.558078	0.3378	0.133721	0.0598287	-0.0266347	0.245672	0.207128	0.0473912	-0.0389894	0.0975377	0.311006	0.404181	0.216085	-0.0482915	0.40043	0.210124	-0.150299	-0.121265	0.104862	-0.0863601	-0.186334	-0.774945	-0.709776	0.0926896	0.0171565	0.259427	0.298087	-0.229737	0.0104018	0.0202126	0.000845045	-0.260446	-0.310595	-1.11411	-0.0419214	0.599939	102480
KIF1A	0.878227	0.834547	0.463374	1.05086	0.198852	0.78709	0.246319	1.08686	0.863743	0.340677	0.398687	0.704895	0.89908	0.886546	0.745748	0.914509	0.717194	0.824541	0.0300054	0.743428	0.505007	-0.343953	0.0877162	-0.0873441	-0.811253	-0.015725	-0.341935	-0.361471	-0.37927	-0.500025	-0.816056	-1.15091	-0.552769	-1.09604	0.203668	-1.0282	-0.755235	-0.165018	-0.201225	-1.11632	-1.01496	-0.965561	-0.501736	-0.330111	-0.584514	-0.485612	5.28404e+06
GDAP1	0.0164315	-0.229607	-0.240059	0.0161353	0.264573	-0.57932	0.213509	-0.0266979	-0.681357	-0.385387	-0.275539	-0.204363	-0.920421	-0.476853	-0.564948	-0.233787	0.365345	-0.224951	0.0886286	-0.0414176	-0.566653	-0.0704505	0.0370739	-0.108096	-0.609114	-0.370012	-0.504822	-0.153385	-0.443926	-0.111661	-0.239835	-0.43672	-0.321	-0.0697818	-0.312807	-0.0124209	-0.00143999	-0.0848647	-0.779655	-0.147577	-0.0369826	-0.414547	-0.388457	-0.158937	-0.382709	-0.293526	2.24236e+07
LCOR	0.141248	-0.337867	0.0459721	0.297879	-0.209924	-0.0551117	0.0287254	0.0750542	-0.154675	-0.0276471	-0.0665255	-0.174141	-0.321836	0.197804	-0.00767534	0.078573	0.151153	0.246668	-0.156812	0.47395	0.28143	-0.138334	0.502096	-0.44754	0.0616463	0.0713094	0.631185	-0.0386377	-0.000382015	-0.729215	-0.187178	-0.192023	-0.315478	0.195863	0.0732266	-0.304142	-0.453325	0.3773	-0.056126	-0.426387	-0.257118	0.182773	-0.404855	-0.12859	0.00445882	0.159419	833588
KIF2A	0.748171	0.15182	0.175941	0.750765	0.426288	0.580974	0.978759	0.717061	0.112635	0.0334191	0.59536	-0.124563	-0.127046	0.319226	-0.416921	0.471966	1.05585	0.4538	0.693004	0.615447	0.715399	0.468859	0.699978	0.374128	0.323852	-0.287783	-0.205002	-0.0279186	0.39948	-0.368137	0.198305	0.04575	-0.687682	0.334427	-0.388263	0.510293	0.0483185	-0.273738	-0.184141	0.340077	0.243021	0.0968855	0.00645417	-0.102326	0.0829472	-0.464794	1.08103e+07
MACROD1	0.534084	-0.612055	-0.450021	0.445575	0.737834	0.23786	0.390313	0.305257	-0.380254	0.364848	0.219596	-0.714023	-0.277141	0.538994	-0.780692	-0.368614	0.813316	0.0835927	0.343025	0.363787	-0.209898	0.370167	0.479939	0.209927	-0.0743111	-0.15231	-0.356114	-0.325651	-0.26917	-0.154193	-0.235347	-0.633098	-0.0308299	-0.182208	-0.687588	-0.284022	-0.139127	-0.654895	-0.0197208	-0.141415	-0.264658	-0.187884	-0.428424	-0.0165955	0.0427905	-0.416572	2.3037e+07
SEPTIN9	0	0	0	0	0	0	0	0	0	0	0	0	0	0	0	0	0	0	0	0	0	0	0	0.677233	-0.0554903	0.696098	-0.00287008	0.676361	0.78058	0.828691	0	-0.518676	0.620071	-0.0811914	0.152477	1.12438	0.396503	-0.0868623	1.15017	0	0	0.947762	0.0858249	0	0.812718	0.417406	0
SBF2	-0.0562127	-0.124386	-0.0639575	-0.116289	-0.0981708	-0.0284722	-0.0577661	-0.189038	-0.180665	-0.177655	-0.111078	0.077268	-0.200524	-0.157883	-0.0303374	-0.089582	-0.0832029	-0.0464296	-0.123124	-0.0333141	-0.0534967	-0.107876	0.0305038	-0.174733	-0.0824485	-0.124672	-0.269901	-0.1364	-0.112531	-0.245964	-0.0180957	-0.234284	-0.207882	0.0419335	-0.22608	-0.154083	-0.0279626	-0.189177	-0.152024	-0.094046	-0.164891	-0.198993	-0.183148	-0.182026	-0.1371	-0.277187	2.31553e+06
CTSC	-0.264223	0.0239235	0.0409675	0.0505195	-0.110705	-0.0117464	-0.0107228	0.0226751	0.321942	-0.362763	-0.0303001	0.383053	0.0357595	-0.0355544	-0.275488	-0.126292	-0.436775	0.016687	-0.17663	-0.323786	-0.227516	-0.864267	-0.0183339	0.201796	0.33312	0.046847	0.211554	0.41607	0.152854	0.529109	0.293307	0.266438	0.772463	-0.0142789	-0.069113	0.0655729	-0.0890802	0.175823	0.411743	0.22702	0.636486	0.437924	0.554152	0.621212	0.168973	0.265189	1.42517e+07
IMPDH2	0.48567	-0.242211	-0.0675328	0.317858	-0.506926	-0.250144	-0.0194584	0.463078	0.17326	-0.259992	0.498019	-0.0119384	0.523639	0.538105	0.486959	-0.0367727	-0.0831866	0.210963	0.0366546	0.272289	-0.430703	0.000813287	-0.487571	-0.0200168	-0.286509	0.200047	-0.021056	-0.179205	-0.219991	0.166927	-0.359384	0.0202974	0.27637	-0.675425	0.212203	-0.847508	-0.272616	0.128632	-0.0299731	-0.983851	-0.775597	-0.0176617	0.259491	-0.147751	-0.110686	0.301901	2.46671e+07
MACROH2A2	0	0	0.834969	0	0	-0.35922	1.77317	1.28605	0	-0.0438948	1.22298	0	0	1.18147	0	0	1.41187	1.88845	1.7217	1.33936	0.238402	2.2652	2.07595	0.461708	0.178983	-0.529931	0.636511	0.0887308	-0.301998	-0.622773	-1.11141	-0.788003	-0.402693	-0.162234	-0.769752	-0.512835	0.426922	0.0746826	-0.33282	-0.112846	-0.756997	-0.197576	-0.0206296	-0.0710246	-1.95227	-0.896343	3.92514e+07
LOC122319436	0.692717	0.480543	0.297471	0.854621	0.519111	0.901482	0.319772	0.676354	0.37247	0.620381	0.35604	0.402761	0.154919	0.0731887	0.102029	0.446618	1.10667	0.293248	0.178603	0.674913	0.433924	-0.14772	0.0676245	-0.153244	-0.0259245	0.0692699	-0.222232	0.0702293	-0.110425	-0.0818398	-0.103016	-0.279018	-0.265339	0.411772	-0.125558	-0.0646647	-0.722634	-0.141059	-0.275631	-0.10537	0.00870439	-0.0510788	-0.196209	-0.265039	-0.525842	0.339937	113014
MARK3	0	0	0	0	0	0	0	0	0	0	0	0	0	0	0	0	0	0	0	0	0	0	0	0	0	0	-0.534975	-0.583141	0	0	0	0	0	0	-0.946597	-0.473247	0.564778	0	0	0	0	0	0	0	0	0	0
HNRNPA3	0.324253	-0.524284	-0.123632	0.465465	0.55212	0.525854	0.706828	0.460023	-0.501876	0.358965	0.137722	0.330907	0.0684109	0.346567	0.356103	0.528572	0.268594	0.317792	0.165278	0.336902	0.201757	-0.10421	1.02512	0.0750478	-0.0446642	-0.423156	0.335915	0.473929	-0.0461555	0.628278	-0.228268	-0.272303	0.774972	0.420561	-0.102605	-0.267721	-0.525704	0.109489	0.43443	-0.197269	-0.642687	0.454741	0.105455	0.111665	0.882254	0.711156	4.53037e+07
ACO2	0.600399	-0.210152	-0.119843	0.777812	0.381309	-0.188027	0.338655	0.506169	-0.282346	0.182157	0.307055	-0.363546	-0.584809	0.0535994	-0.691134	0.181019	0.968746	-0.0168793	0.203778	0.276815	-0.0869218	0.366288	0.327882	0.167369	0.196774	0.0969472	0.152982	0.127269	0.196353	0.38533	0.0115832	-0.190732	0.092137	0.178226	0.013003	0.355731	0.0944119	0.0491818	0.421121	0.0918864	0.0590652	0.344158	0.101528	0.250284	0.504175	0.0827692	1.21286e+08
DNMT1	-0.128743	0.711298	0.409188	0.427274	0.0805569	0.868449	-0.282735	0.203361	0.722934	0.466042	0.357197	0.790178	0.562993	0.3684	0.801019	0.209563	0.334152	0.802144	-0.375065	-0.275575	0.823619	0.088391	-0.00516474	-0.24895	-0.34718	-0.305906	-0.156606	0.111616	-0.56353	-0.494251	-0.621909	-0.460687	-0.393132	-0.911786	-0.650934	-0.763779	-0.590876	-0.263393	-0.414316	-0.954147	-0.51489	-0.0633783	0.080132	-0.301156	-0.481068	-0.191684	1.79385e+06
STAT3	-0.713668	0.197789	-0.249992	0.0900916	-0.951156	-0.448628	-0.261029	0.239331	0.307024	-0.565539	0.061972	-0.575522	0.655552	0.112093	0.338267	-0.534449	-0.315352	0.157328	-0.164816	-0.170051	-0.355386	-0.0189715	-0.540684	0.673775	0.369342	-0.256663	0.205226	0.917346	0.762723	1.14616	0.639778	0.679366	1.11664	0.441807	-0.0874487	0.369366	0.980961	0.170444	1.35783	0.180983	0.775338	0.931758	1.16613	0.894941	1.22636	0.588853	683791
PSEN2	0.333264	0.000653926	0.385407	0.499186	0.273471	-0.0351177	0.635738	0.600949	-0.33125	-0.236043	0.189257	0.0535946	0.246561	0.578524	-0.23189	0.248379	0.568682	0.679992	0.559735	0.462604	0.351114	0.747131	0.489639	0.490975	0.234739	-0.529549	-0.128212	0.0738301	0.550021	0.219461	-0.0201443	0.00958636	-0.128308	0.148521	-0.232825	0.335113	0.276512	-0.0637479	0.283804	0.170684	0.422369	0.357526	0.311957	0.778629	0.559882	0.0820204	397762
ABCA1	-0.449044	-0.828984	-0.560536	-0.182692	-0.673796	0.0437872	-0.299559	-0.463261	0.00520833	0.117279	-0.292064	-0.668642	-0.105473	-0.419411	-0.178014	-0.172879	-0.522696	-0.583888	-1.16429	-0.40077	-0.267285	-0.545181	-0.089983	-0.0203392	0.394725	-0.0147418	0.127812	0.532793	0.340968	0.225105	0.140284	0.17199	0.124689	-0.0151278	-0.0600699	0.699859	0.156186	0.0559851	0.135947	0.271569	0.187575	-0.204988	0.45534	0.130345	0.364674	0.0310799	63677.5
KIF23	-0.364847	0.283543	0.214771	0.404564	-0.605781	0.0374903	-0.316192	0.246124	0.883378	-0.129403	0.445296	0.166499	0.639028	0.378702	0.275863	-0.0338321	-0.232003	0.211231	-0.137345	-0.53173	0.188304	0.0682024	0.0499829	0.0535896	-0.232872	0.0294501	0.0757485	0.224444	-0.140101	-0.332696	-0.195139	0.408861	-0.215862	-0.0548302	0.00816673	-0.129524	-0.0146767	0.0873841	-0.174826	0.239095	0.424662	0.12149	-0.131978	-0.227669	-0.344805	-0.0156677	506174
KPNA2	0.100056	0.0898048	0.0492721	0.36427	-0.154534	0.123547	-0.102811	0.171906	0.221806	0.096406	0.0870394	0.0703097	0.246151	0.149117	0.170478	0.0982642	0.0582233	0.152913	-0.131997	0.0214752	0.0565717	0.0495397	-0.0215147	-0.0417855	0.0540499	-0.0304693	0.130276	0.021822	-0.000567423	-0.293913	0.0170321	0.25271	-0.131032	-0.0494624	0.0561115	-0.0111645	-0.140574	0.209325	-0.0875332	-0.00032396	0.14063	0.0337289	-0.0969949	-0.115408	-0.243089	0.13385	1.2676e+07
SYNCRIP	0.352977	-0.181554	-0.104766	-0.0310355	0.356632	0.732323	0.42268	-0.0749842	0.0776176	0.687969	0.44178	0.325556	0.0715269	0.0432404	0.0998784	0.145357	0.0863979	0.146408	-0.0650639	0.153188	-0.283736	0.228215	0.383323	-0.373241	-0.41769	-0.442671	-0.411142	-0.429939	-0.621095	-0.400347	-0.24195	-0.0954722	0.252111	-0.0856634	-0.0260401	-0.0363379	-0.0173573	-0.328616	-0.774189	-0.257744	-0.53926	-0.897304	-0.852878	-0.923801	-0.450937	-0.372664	6.601e+07
HNRNPA1	0.487805	0.0282406	0.145113	0.380141	0.396961	0	0.751083	0.0158205	-0.250762	0.249627	0.768626	0.169608	-0.643723	-0.0233162	-1.13294	-1.46472	0.055708	0.0281286	-1.29778	0.172071	0.53082	0.181224	-0.184408	-1.00886	-0.793744	-0.745714	-0.162748	-0.529538	-0.63829	-1.59689	-0.961834	-0.420283	-1.6196	-0.340577	-0.391239	-1.22458	-1.18185	-0.591802	-1.29476	-0.197214	-0.32632	-0.7286	-1.09308	-1.74704	-1.30347	-0.0797453	9.72738e+07
ZNF142	0.031485	0.135978	0.203178	0.313787	0.532289	0.0629289	0.243034	0.387006	0.580143	0.510514	0.826856	0.396063	-0.0697323	0.173062	0.385482	0.157427	0.132568	0.0519752	-0.0175003	0.205746	0.450968	0.578914	0.316001	0.493677	-0.0641649	0.45372	0.104643	0.220397	0.390934	0.487567	0.0617057	0.0679906	0.240064	0.356729	0.106273	0.0240808	0.289388	0.141186	0.402832	0.218838	0.177756	0.286296	0.389876	0.212668	0.255415	0.291338	64477.1
RPS20	-0.194608	-0.225105	-0.568826	-0.0504451	-0.0848574	0.121879	-0.320211	-0.267431	-0.348244	0.187859	-0.159716	-0.33938	-0.141275	-0.467629	-0.002931	-0.0282618	-0.295645	-0.365217	-0.343939	0.0852431	-0.63049	-0.6912	0.00588286	-0.0999643	0.320777	-0.0659191	-0.0681613	0.10462	-0.272171	0.510288	0.247106	0.0381065	0.571771	0.0714084	0.0306085	0.492415	0.357986	-0.271538	0.0790725	-0.126224	-0.456442	-0.412397	-0.336969	0.0141744	0.416357	-0.328934	5.3813e+07
TEAD3	-0.703028	0.428619	-0.178674	1.04061	-0.0119172	0.301251	0.0136774	0.727945	1.76158	0.958018	0.899926	0.384391	1.52256	0.529576	-0.341649	-0.312017	-0.182029	0.668686	-1.01683	0.609319	0.42229	-0.625909	-0.382582	0.610875	0.00545452	0.555112	-0.221293	-0.126217	0.0861409	1.11433	-0.18825	-0.0235364	0.131662	-0.207001	-0.627573	-0.716602	0.246981	-0.536602	0.391667	-0.503388	0.191795	0.245142	0.769921	1.0895	-0.0647932	-0.715861	696874
ARFGEF2	0.139125	-0.0447022	0.0565644	0.153533	0.0433878	-0.0729942	0.14474	0.0968321	-0.0695434	-0.042216	-0.0592047	-0.0629723	0.0144704	-0.0569366	-0.0532338	0.0429619	0.211249	0.0355478	0.137269	0.0576107	-0.07213	0.174919	0.115466	0.104046	0.0103179	0.0152005	-0.00563494	-0.0258993	0.00380229	0.139927	0.0579383	0.0253543	0.158557	-0.0366688	-0.0386257	0.102599	0.0252791	-0.040601	0.158274	0.0374638	0.109193	-0.0330876	0.0404717	0.251823	0.156865	0.0161576	3352990
DST	0.133062	0.0280119	0.0405573	0.0750446	-0.156832	0.0328358	-0.0213073	0.0420824	-0.103531	0.113621	0.0784506	-0.0278338	-0.319506	-0.187344	-0.0414052	0.254133	0.190315	-0.0844109	-0.115334	0.007407	0.0153293	-0.0971658	-0.222857	0.0618392	0.0515355	-0.057809	-0.0710187	-0.00611913	0.136375	0.0854806	0.0743523	-0.202155	0.0919444	0.0594392	-0.145232	0.169686	0.0387114	-0.0531209	0.11474	-0.0502684	0.0195983	0.127914	0.0236993	-0.0169856	0.0986445	0.0372616	5.96295e+06
VCP	-0.437907	-0.013371	-0.0185077	-0.693256	-1.07583	0	-0.0791192	0	-0.435833	-0.923102	0.0389117	0.914082	-1.03944	-1.049	-0.562984	0.113152	-0.638485	-0.49428	-0.96545	0.409458	0.253995	0.781591	0.258346	-1.13003	-0.401495	-0.0767591	0.0272266	-0.850346	-0.625416	-0.708889	-0.535757	-1.24534	-0.390733	-0.186698	-0.0353196	-0.658978	-0.855945	-0.329779	-0.93014	-1.41713	-0.989032	-1.12193	-1.2337	-1.73782	-0.295799	0.247773	2.35232e+07
TCERG1	0.122205	0.0308667	-0.0160586	0.102764	0.045025	0.249008	0.0683376	0.10471	0.172546	0.104909	0.101958	0.0676726	0.250996	0.251695	0.113741	0.013411	0.105157	0.2472	0.0849218	0.176276	0.045264	-0.166763	0.0703874	-0.007338	-0.0644264	0.0369608	0.0380611	0.00828451	-0.113356	0.0595132	-0.151933	-0.0686145	0.0966322	-0.0703043	-0.0345927	-0.180849	-0.082404	-0.0581618	0.0242058	-0.0937723	-0.190071	-0.0723037	-0.0290925	-0.00153142	-0.0287965	0.0125576	1.46231e+07
C2CD3	-1.26866	-2.08956	-0.859212	-0.412808	-0.639902	-0.554395	-0.610221	-0.956308	-0.322238	-0.236281	-0.479801	-0.338778	-0.885706	-0.462842	-0.385715	-0.774251	-0.784996	-1.01749	-0.975602	-1.15319	-0.469406	-0.705984	-0.520594	0.520361	0.852467	0.357006	1.10897	1.03099	0.788588	0.966399	0.939553	0.576738	0.313371	0.566586	0.199189	0.0880035	0.595792	0.91279	0.458753	0.864384	1.10678	0.0208365	0.580573	0.810518	0.728224	0.768825	91620.7
CUL4B	0.377865	-0.570616	-0.32858	-0.301421	-0.293541	-0.0239937	0.656857	0.502491	-0.449722	0.139798	0.551008	-0.472735	-0.635273	0.162841	-0.959807	-0.881603	-0.276727	0.116702	0.0897629	-0.226067	0.427639	0.082288	-0.141353	-0.416602	-0.532022	-0.406995	-0.45305	0.00512725	0.104165	-0.75122	-0.646819	-1.17533	-0.477207	0.531612	-0.607813	-0.928114	-0.703602	-0.722295	-0.799774	-0.418123	-0.503955	-0.0502486	-0.957297	-1.76654	-1.1794	-0.245618	2.21523e+06
DCX	-0.878183	-1.02455	0.0079734	-0.234201	0.242401	-3.45009	1.61767	-1.07397	-3.56803	-2.3352	-3.2488	-1.20194	-2.22331	-1.50417	-1.44789	-1.66353	0.806544	0.665064	2.8199	0.829931	0.583234	1.40997	1.16676	-0.397247	-1.06619	-1.23482	-0.323271	0	0.0982291	-2.40024	-0.558138	-1.78975	-3.60494	0.87818	0	0	-0.570714	0	-0.542472	0.418524	-1.02595	0.204017	-0.94585	-1.55798	-1.07247	0	8.74505e+07
CIC	0.333748	-0.336696	-1.02842	0	0.0346281	0.724486	0.0817244	-1.21987	0	0.326127	0	0.308149	0.548224	-0.159231	0	0.370926	0.467361	-0.23682	0.411336	0.0489137	-0.323954	0.511723	-0.238082	-0.700084	-0.334698	-0.24418	-0.0771245	0.349345	-0.424004	-1.62544	-0.634832	-1.38065	-0.459671	0.575188	-0.532041	-1.34545	-0.10687	-0.45888	-0.300454	-1.05482	-0.397286	-0.711446	-0.12932	-1.00993	-1.43417	-0.372885	168791
SEPSECS	-0.0989987	-0.310354	-0.144362	-0.145015	-0.126069	-0.075563	-0.0129793	-0.147962	-0.18013	-0.174669	-0.202946	0.0332105	-0.302036	-0.303998	-0.0500435	-0.305831	-0.270903	-0.00476412	-0.282973	0.0946299	-0.188399	-0.21279	-0.0315473	0.0329846	0.109439	0.072283	0.13245	-0.0646926	0.027968	-0.146194	-0.258816	-0.162796	-0.0172489	-0.093083	0.116893	0.0344116	-0.123732	0.0936521	0.0783805	-0.23296	-0.297511	-0.0112178	-0.03427	-0.0660304	0.0463765	0.0992986	342555
P4HB	0.0383622	0.00865879	0.0807609	0.110893	-0.120235	0.00811743	-0.0938595	0.102444	0.109068	-0.0379305	-0.0282822	0.168101	0.0648209	-0.0739494	0.0680568	-0.0529916	0.0154862	-0.0712967	-0.226531	0.0661746	-0.103637	-0.24281	-0.0540905	-0.111137	0.109296	-0.0422023	0.049163	-0.32312	-0.279685	0.130909	-0.185649	-0.105933	0.107433	-0.310825	0.145268	-0.136184	-0.147637	-0.114088	0.0675985	-0.200958	-0.119029	-0.068892	-0.113139	0.0863618	-0.0361385	0.0559075	5.43146e+07
HTT	-0.0227294	-0.063793	-0.0148331	-0.0513186	-0.104949	-0.103446	-0.155252	-0.122211	-0.0518581	-0.109045	-0.0694743	0.016678	-0.0400756	-0.13059	0.058102	0.0846527	-0.0473265	-0.0287994	-0.0896986	-0.0163965	-0.0731133	-0.207549	-0.0466881	0.15716	0.123703	-0.0174144	-0.11534	0.0429693	0.098014	0.327712	0.138191	-0.0925623	0.333142	-0.00907018	-0.103861	0.295696	0.139304	-0.103881	0.226457	-0.0388828	-0.0777061	0.166321	0.234279	0.34887	0.345125	-0.0158809	2.8172e+06
ATF6	0.889353	0.142852	0.256568	0.254708	0.321614	-0.215015	0.103145	0.171921	0.321554	0.611339	0.170719	0.523714	0.410988	0.432235	0.832215	0.415738	0.55753	0.391109	0.582877	-0.0739079	0.263816	-0.0318879	0.0282501	-0.246069	0.223268	0.0332788	-0.305361	0.0682508	-0.498169	-0.188766	-0.132876	-0.0176429	0.114657	-0.58585	0.0545779	-0.0981796	0.0358506	-0.215472	-0.00133404	-0.238352	0.0831261	-0.183336	0.0432923	-0.146854	-0.14859	-0.23448	45634.7
RALGAPA1	-0.0554865	-0.141576	-0.0428383	-0.176153	0.0306659	-0.292084	0.00515969	-0.222431	-0.345189	-0.23038	-0.156472	0.00164922	-0.294538	-0.181178	-0.193701	-0.0824283	-0.0706045	-0.108771	0.0266721	-0.0809455	-0.0906232	0.0238036	0.0318028	-0.195893	-0.180993	-0.130103	-0.228641	-0.139808	-0.129626	-0.225838	-0.100901	-0.229009	-0.271513	0.035768	-0.130713	-0.102015	-0.0877365	-0.176358	-0.17492	0.0133335	-0.0496657	-0.181293	-0.208445	-0.163385	-0.217723	-0.252087	3456300
AHI1	0.860148	0.0634816	-0.0199147	0	0.391862	-0.382095	-0.308862	0.0098709	-0.507012	-0.199196	0.424522	-0.761013	0.083292	-0.53601	-0.286711	-0.492312	0.0786519	-0.245654	-0.97181	-0.545834	-0.0845418	-0.0492412	-1.6481	1.1026	0.726583	0.635786	-0.987404	0	0.427132	0	0	0	0	0.456401	1.02731	0.592272	-0.396112	-0.0958396	0.528473	0	0	0.632206	0.750061	0.782213	0.81223	0.832794	15985.9
OBSCN	-0.311082	0.332245	0.0434507	-0.284711	-0.531436	-0.00769748	-0.174644	-0.376308	0.548851	-0.151125	0.289743	0.751582	0.0749911	-0.148416	0.593569	0.0160326	-0.481865	-0.143446	-0.508155	-0.299618	-0.0217923	-0.963749	-0.487148	0.305355	0.407874	0.182702	0.175567	0.399693	0.317364	0.552683	0.0886917	-0.0361851	0.629461	0.22039	-0.112238	0.296765	-0.0335087	0.102506	0.121476	-0.371515	-0.177511	0.44676	0.224901	0.446633	0.414145	0.382181	488980
DCTN1	-0.00344072	-0.114489	0.0161389	-0.112046	-0.0361234	-0.205041	-0.000585993	-0.145477	-0.287253	-0.160793	-0.197423	-0.0308073	-0.297995	-0.247178	-0.0621345	0.0513462	0.145244	-0.0881028	-0.0486328	0.0195908	0.0322728	0.0501378	0.00263149	-0.26154	-0.130214	-0.115956	-0.117728	-0.224984	-0.174551	-0.267117	-0.126537	-0.220952	-0.305043	-0.0307069	-0.0674968	-0.110921	-0.183347	-0.0859061	-0.242187	-0.0953762	-0.151664	-0.184446	-0.282193	-0.216152	-0.208442	-0.0622736	37922000
CC2D1A	1.22408	0.212149	1.35326	1.46688	0.630972	-2.02866	1.0737	0.967156	-1.00637	-0.916645	1.32953	0.887776	0.411621	0.986655	1.38992	1.20451	1.4263	1.59471	2.26952	2.19506	1.49002	1.23562	2.19261	-0.858488	-1.77392	-0.559115	-1.50571	0	-1.18211	-1.22492	0.0554906	-1.43898	-1.72862	-0.212889	-1.93597	-0.267976	-0.197381	-1.74453	-0.138682	-0.76301	-0.492053	-0.451451	-1.25458	-1.1373	-0.743889	-1.68469	8.06523e+06
PTPA	0	0	0	0	0	0	0	0	0	0	0	0	0	0	0	0	0	0	0	0	0	0	0	0	0	0	0	0	0	0	0	0	0	0	0	0	0	0	0	0	0	0	0	0	0	0	0
PKM	-0.614837	0.404441	0.00309066	0.0124494	-0.802934	0.675955	-0.825003	0.14659	0.743832	-0.535065	0.109965	0.228812	-0.272782	-0.355614	0.780667	0.227046	-0.600027	-0.612721	-1.12813	-0.103118	0.0456275	-1.20705	-0.93873	0.38939	0.039313	0.119648	-0.485073	0.20567	1.17523	1.14125	0.495015	0.0510417	1.40046	-0.0528521	0.135913	0.570389	0.011187	-0.171157	0.619692	-0.709713	-0.809047	1.26983	0.86994	1.41677	0.63518	1.37997	4.89711e+08
MANEA	-0.0285566	0.00429452	-0.440785	-0.164356	-0.338418	0.0400988	-0.66496	-0.540176	0.204915	0.156064	-0.26622	-0.0773009	-0.524665	-0.586852	-0.374137	-0.0169338	-0.293054	-0.707231	-0.974332	-0.657423	-0.414977	-1.27808	-0.607923	-0.480145	-0.21692	-0.20371	0.0771003	0.322362	-0.549071	-0.064472	-0.141959	-0.148301	-0.155452	-0.384973	-0.205372	0.215265	-0.522466	-0.0123636	-0.558931	-1.07786	0.379412	-0.243497	-0.330667	-0.174226	-0.290423	-0.447879	6.49533e+06
ATXN7L2	0.130275	-0.0572008	-0.10926	0.150862	-0.321366	0.374493	-0.311706	-0.101735	0.232239	0.284082	0.0444713	0.0410832	0.343634	0.0261102	0.246926	0.112742	-0.214653	0.0170459	-0.420858	0.215678	0.0594369	-0.0765787	0.212651	-0.0863484	-0.0984111	-0.203149	-0.235995	-0.0894064	-0.191305	-0.133757	-0.260242	-0.27707	0.0847094	-0.0250759	-0.269388	0.259233	0.0266675	-0.160114	-0.0934989	-0.130669	-0.252118	-0.0528601	0.0348551	0.0407694	0.149759	-0.158017	79324.4
HYCC2	0.321266	-0.0446918	-0.0184637	0.368818	0.206802	0.0707441	0.228489	0.173497	-0.177281	0.238646	0.151721	-0.0691107	-0.172879	-0.0129028	-0.374579	0.0595423	0.375078	0.0410067	0.187642	0.15862	-0.00627847	0.167751	0.108222	-0.204397	0.0187758	-0.0250184	0.0201867	0.0418428	-0.0481278	-0.200623	-0.0374243	-0.17467	-0.126266	0.112798	-0.0372936	-0.232635	-0.168469	-0.0701774	-0.178481	-0.147634	-0.0704406	-0.200956	-0.201067	-0.355107	-0.339757	-0.0427147	1.44772e+06
TUBGCP2	0.0495023	-0.0290624	-0.113816	0.0177988	-0.274852	0.00898477	-0.261837	-0.0188989	0.0961335	0.0192828	-0.0483289	-0.0446058	-0.0733298	-0.0777231	0.0633304	0.0745364	-0.00269691	-0.0792205	-0.185236	0.0305942	0.0145766	-0.44432	-0.270512	0.166841	0.123056	-0.0179587	-0.0522917	0.0813166	0.136535	0.252114	0.0831316	-0.0278073	0.307658	0.0348588	-0.0911475	0.211414	0.0815267	-0.0980253	0.148692	-0.0352832	0.139728	0.160801	0.197268	0.208895	0.103291	0.0218983	1.52602e+07
EIF4G3	0.447998	0.48052	0.340274	0.225589	-0.0135765	0.0333395	0.403756	0.479228	-0.117828	0.139516	-0.428788	-0.239391	0.117187	0.610413	-0.0344681	0.510113	0.925962	0.406116	0.157271	0.814569	0.692297	0.0340148	0.132192	0.978723	0.855346	0.293216	0.23943	0.656836	0.709356	1.13856	0.778305	0.730083	0.887583	1.20613	0.575925	0.796275	0.637131	0.677709	0.684842	0.149597	0.433147	1.1303	0.90472	0.235615	0.453818	0.43023	8.92368e+06
HECTD4	-0.0875811	-0.226851	-0.0195761	-0.181153	-0.0325023	-0.275555	0.025565	-0.213537	-0.310122	-0.178374	-0.299116	0.0290356	-0.238868	-0.278995	-0.0936403	-0.120747	-0.0738567	-0.118641	-0.0393075	-0.0449113	-0.174915	-0.106588	0.0372904	-0.133792	-0.130774	-0.199132	-0.259929	-0.169431	-0.0878186	-0.0786933	-0.0362499	-0.168421	-0.156383	-0.0101286	-0.140462	-0.0386946	-0.04072	-0.165467	-0.086089	-0.0670071	-0.12101	-0.202298	-0.155252	-0.0683327	-0.0350187	-0.195248	8287170
TBL1X	-0.492411	-0.150524	-0.34788	-0.503781	-0.179285	0.862246	-0.163826	-0.47789	-0.300352	0.662346	0.799419	0.422349	-0.00396592	-0.359526	0.164979	-0.0016653	-0.134842	-0.307871	0.0741161	-0.234233	-0.0752395	0.0183439	0.0637961	-0.246527	0.051952	-0.375568	0.635741	-0.0208777	0.748677	-0.354258	0.00757325	-0.0996136	0.572106	0.258431	0.00803851	0.208526	0.0936083	-0.119713	0.145138	-0.145965	0.67857	0.821458	-0.053945	0.0312758	-0.345763	-0.0752163	203993
RABGAP1L	0.419821	-0.134731	0.333214	-0.130837	0.0231341	-0.076167	0.195201	-0.141282	-0.322093	-0.220703	-0.20452	0.128228	-1.58578	-0.25273	-0.403114	0.0694602	0.319959	0.112064	0.362646	0.355528	0.132201	0.144786	0.25332	-0.602214	-0.216627	-0.246296	-0.385093	-0.314862	-0.32027	-1.17662	-0.42298	-0.438088	-0.874565	-0.0919977	-0.234894	-0.424138	-0.64763	-0.321081	-1.79688	-0.459612	-0.425563	-0.500299	-0.733943	-0.837412	-0.928834	-0.407195	1.89257e+06
MAP4	-0.769548	-0.928644	-0.36445	-0.329768	0.949842	-1.00325	2.17709	-0.0935175	-2.00785	-0.696105	-0.947316	-0.131221	-0.235642	-0.0865458	-2.18788	-1.49308	-0.466322	0.178951	0.914686	0.0550079	-0.831224	2.90915	1.84526	-2.40932	0.444342	-1.52559	-0.301504	-0.36783	-1.15926	-3.34568	0.358263	-2.09502	0	-0.16052	-0.91242	-3.71951	-1.6789	-0.853238	-1.84262	-1.24993	-1.38806	-1.59975	-2.20048	-4.14235	-2.18437	-0.738568	3.75814e+06
BANP	-0.146959	-0.144395	-0.0792793	0.133754	-0.131795	0.103458	0.0610325	-0.159776	0.16079	-0.152927	0.0727365	0.0793334	0.173369	-0.0395056	-0.00984454	-0.102447	-0.175691	0.10926	-0.0528589	0.0645338	-0.140557	-0.220117	0.227164	-0.049654	-0.0484337	-0.0028306	-0.113358	0.00696958	-0.0951954	0.216465	-0.0862747	-0.0357967	0.165467	0.00281655	0.00931743	-0.0494687	-0.0286297	-0.05733	0.0573183	-0.0789746	-0.111971	-0.0284906	-0.0549871	0.0536159	0.107351	0.0505554	387129
MIDN	0.121793	0.0460025	-0.30177	0.142872	0.0173777	0.0485689	0.119027	0.0848545	0.535109	0.699963	1.09985	0.113869	0.690897	0.301179	0.273153	0.252646	-0.0756977	-0.158738	-0.269002	-0.148285	-0.0162856	0.157183	0.363151	0.193361	0.722343	0.280963	0.506396	0.493649	0.29395	0.491135	0.342077	0.0463599	0.558264	0.644369	0.409363	0.87771	0.202727	0.655742	0.365137	0.38145	0.457965	0.270127	0.264194	0.224474	0.650659	0.539713	136022
ADGRL3	0	0	-0.141793	-0.355547	-0.151523	-0.170936	-0.192595	0.529517	0.530811	-1.46853	0	0.541817	-0.464084	-0.441689	0	0	1.5076	0	0.233633	0.52613	0	-0.0323578	0	-0.828896	-0.0702161	-0.0508412	-0.299112	0.292285	0.22035	-1.40324	0.401621	0.0115449	-0.126914	0.636481	0.469808	0.421107	-0.230784	0.100438	-0.45665	0.602156	0.387508	-0.469432	-0.33338	-0.658567	-0.935715	0.185623	892255
MYCBP2	0.0431271	-0.0355925	0.0232333	0.0468319	-0.00660622	0.0830551	0.0261044	0.042219	0.0467826	0.0165592	0.0559095	0.0483608	0.00465421	0.00207622	-0.0373652	0.061245	0.0281531	0.0591583	0.00860535	0.0636116	-0.0110173	-0.127212	0.109744	-0.00755139	-0.110167	-0.0663607	-0.209784	-0.103679	-0.0418931	-0.0150437	-0.0379303	-0.134599	0.0243971	-0.0292383	-0.155035	0.0236407	0.0385957	-0.141162	-0.064497	-0.0366893	0.00674226	-0.0813513	-0.062397	0.0136161	0.00903719	-0.104385	8.78603e+06
ACTA1	-0.433717	-0.387192	-0.254552	-0.594075	-0.0293085	-0.328126	-0.204837	-0.340491	-0.296211	-0.445616	-0.405183	0.0686734	-0.473566	-0.64778	-0.174928	-0.373427	-0.55535	-0.556259	-0.369961	-0.544065	-0.462052	-0.499553	-0.599562	-0.119291	-0.35117	-0.221437	-0.558417	-0.35229	-0.0777496	0.45677	0.0987685	-0.509385	0.305592	-0.379798	-0.552801	0.586862	0.360391	-0.774921	0.13622	-0.0845644	-0.322168	-0.310343	0.103033	0.405314	0.194698	-0.121639	962552770
LRPPRC	0.590758	0.00966505	-0.0887179	0.741027	0.336434	0.21512	0.309033	0.498879	0.614163	0.695929	0.236741	-0.17235	0.116816	0.337916	-0.0338864	0.239962	0.602344	-0.267885	-0.670069	-0.249993	-0.326555	-0.211675	-0.153811	0.175302	-0.124109	-0.172111	-0.310815	0.287889	-0.508558	0.572419	0.0114809	0.0837657	0.547407	-0.268817	-0.466945	-0.161355	-0.575999	-0.0116219	0.130347	-0.214118	0.202629	-0.00862542	-0.122951	-0.114992	0.201521	-0.0219479	2.55247e+07
ANKS1B	-0.108684	-0.157665	-0.0151724	-0.0656571	-0.0600558	0.0730936	-0.0676242	-0.340283	0.049828	0.0158426	-0.0404953	0.3838	-0.378308	-0.453611	0.152599	-0.178604	0.016796	-0.172469	-0.270477	0.023357	-0.0926372	-0.288953	-0.115947	0.17041	0.201425	-0.323966	-0.731536	0.193206	0.291236	0.447515	0.290941	-0.0302506	0.437139	0.342222	-0.480056	0.519261	0.218362	-0.20914	0.254889	-0.0176588	-0.032121	0.0708778	0.309628	0.492035	0.423599	-0.259078	268315
CRELD1	-0.120031	-0.240433	-0.0715674	-0.194345	-0.543045	-0.105915	-0.369866	-0.102282	-0.0699623	-0.455466	-0.277098	-0.0746346	-0.321927	-0.323725	-0.00725925	-0.158325	-0.084317	-0.339042	-0.335775	0.00106333	-0.102289	-0.510162	-0.291649	0.226199	0.277233	0.0177635	0.123613	-0.0824458	0.0436224	0.493172	-0.0393921	-0.224938	0.222353	-0.159663	0.00811864	0.216771	0.0365409	-0.00610815	0.381636	-0.129702	-0.0272945	0.319785	0.276042	0.431518	0.310692	0.190082	1.50094e+07
RAPGEF1	0.140343	-0.11351	-0.0493331	0.0785213	0.00986438	0.0459358	0.145985	-0.0288495	-0.0934611	-0.0295662	-0.079413	0.00551085	0.0220655	-0.0672913	-0.0389363	0.170629	0.264562	0.0242063	0.0739689	0.146238	0.0218157	0.160369	0.173368	0.00749159	-0.0762944	-0.129606	-0.281028	-0.0602176	0.0603616	-0.0242278	0.0182983	-0.300796	-0.0703176	0.0611245	-0.199117	0.111756	0.0365066	-0.149774	0.0818691	0.0294788	-0.0390797	-0.115208	-0.0482877	-0.0444832	0.0710694	-0.0375562	1.47891e+07
ANO5	0.0923428	-0.074786	-0.228213	-0.00710506	-0.20572	-0.260153	-0.244725	-0.154952	-0.196995	-0.0102299	-0.138663	-0.306282	-0.318211	-0.545067	-0.357372	-0.047693	0.0437788	-0.499884	-0.401642	-0.355247	-0.41498	-0.225373	-0.455528	0.254	0.319771	0.135786	0.202699	0.493705	0.113748	0.798415	-0.122077	0.261101	0.0884815	-0.758707	0.55973	0.387255	0.397378	-0.0260533	0.397851	-0.10679	-0.147864	-0.591157	0.194664	-0.284918	-0.274899	0.1123	274660
KALRN	-0.801148	-0.512958	-0.172726	-0.427867	-0.186487	0	0	-1.20984	0	-0.25099	0	-0.281865	0	0.0610208	-0.805385	-0.385451	0.246167	0	0.404778	0.27517	-0.521953	-0.388736	-0.098116	-0.435421	-0.272645	-0.760824	-0.0781977	-0.60678	0.0417757	-0.125139	0.195965	-0.0776283	-0.119809	-0.971738	-0.765591	0.507022	0.170513	-0.498443	0.171663	0.0766263	0.25481	-0.49191	-0.0490542	0.782398	0.366471	-0.707036	5.76233e+06
PLEKHG3	0.355488	0.321183	-0.409441	0.309194	0.203317	0.507851	-0.135048	0.243818	0.205626	0.566005	0.428257	0.0784829	0.230636	0.178293	-0.0679431	-0.0558753	0.671615	-0.0695478	-0.133619	-0.132866	-0.180781	0.482654	0.0662785	0.216628	0.247054	-0.414054	-0.0856672	0.245158	0.0374145	0.552847	0.198802	-0.161419	0.285116	0.340615	-0.175351	0.0543253	0.179821	-0.0543497	-0.598066	-0.0107913	0.708468	0.498814	-0.137401	0	-0.249264	-0.636176	405446
RPSA2	0.851311	1.03014	0.0999275	0.544419	0.471567	0.811873	0.465596	0.11393	-0.187782	0.559919	-0.00916839	0.774372	0.103438	0.0285112	-0.373747	0.765326	0.434607	0.140922	0.314794	0.100898	0.329594	0.449737	0.294221	-0.328558	-0.408512	-0.643829	-0.12917	-0.142878	-0.0118454	-1.09274	-0.105869	-0.350398	-1.11683	0.293731	0.220992	-0.530167	-1.06804	-0.195385	-0.631977	-0.399615	-0.597064	-0.461859	-0.453978	-0.950474	-0.739198	-0.448812	26493.5
ARHGAP11A-SCG5	0.591595	0.233463	0.189352	0.535909	0.543377	0.269179	0.433039	0.380171	-0.000250893	0.492309	0.623966	-0.369712	-0.326847	0.222298	-0.27558	0.480375	0.855849	0.227058	0.492401	0.363552	0.228912	0.905607	0.461831	-0.0403881	0.369505	-0.306792	-0.0639298	0.0865707	0.128689	-0.97245	0.382301	-0.405911	-0.31849	0.162639	-0.237956	-0.00562132	-0.239673	-0.181642	-0.263642	-0.339905	-0.0639716	-0.00196422	-0.245984	-0.462712	-0.131345	-0.292024	11118100
NAV1	-0.520557	-0.512412	0	-0.465873	0	0	0.0985772	-0.923726	-0.366169	0	0	-1.31827	-0.604158	0	0	0.580767	0	0	0	0	-0.728016	-0.136396	-1.67991	-0.261799	-0.479915	1.13161	-0.444772	0.581831	-0.314956	-2.95066	0.722783	-1.02865	-1.76515	0.235038	-1.27163	-0.112933	-0.358002	-0.946592	-1.20701	0.636734	0.677008	0.0388161	-0.914171	-1.04937	-2.16481	1.35741	1.86939e+06
SMG7	0.0413623	0.106803	0.10901	0.0411253	-0.0936773	0.211965	-0.044103	-0.00836848	0.0725897	0.126247	0.0839266	0.11713	0.312576	0.0508092	0.185024	0.194325	-0.176746	0.0896865	-0.0264504	0.0679471	-0.0408866	-0.1148	-0.0136121	-0.107078	-0.112435	-0.194525	-0.165565	-0.154728	-0.0404408	-0.0582339	-0.120341	-0.0692551	0.195221	-0.123651	-0.163701	-0.107	-0.0601374	-0.00547201	-0.0612024	-0.126457	-0.124493	-0.109417	-0.0566193	-0.119147	0.102887	-0.180868	690319
EMC1	0.131677	-0.244205	-0.136586	0.186408	0.00886463	0.0280979	-0.292601	0.201502	0.545995	-0.236788	0.29168	0.172961	0.00788544	-0.218836	0.00562853	0.270976	0.182989	-0.570123	-0.277595	-0.219779	0.0840562	-0.260531	0.0281717	0.00286155	0.254006	0.0197825	0.055685	-0.218953	-0.113991	0.402114	-0.158006	0.114673	0.150738	-0.161135	0.0368332	0.352469	0.104381	-0.154301	0.159177	-0.147212	0.00265808	0.117903	0.183801	0.366261	0.0510399	-0.067749	3976063
ADGRL2	0.304779	0.00969312	0.00435242	0.673294	0.69944	0.572549	0.469469	-0.125114	0.359263	0.644025	0.339048	-0.0487616	0.169309	0.263757	0.351323	0.140441	0.368026	0.251274	-0.0629984	-0.105394	0.194302	0.215675	0.299402	0.386098	0.437567	-0.0380171	-0.171222	0.369198	0.505809	0.505646	0.42806	-0.00348632	0.296237	0.663489	0.0536515	0.906772	0.386194	-0.132516	-0.22402	0.254755	0.350288	0.376037	0.15437	0.599928	0.169702	0.0990598	1810119
DPF1	-0.139187	-0.0937095	0.0611459	-0.164697	0.0632629	-0.146467	0.157278	-0.217072	-0.376563	0.048153	-0.269496	0.0273608	-0.127616	-0.223351	-0.212502	-0.327323	-0.0186812	-0.0392143	-0.121627	-0.131146	-0.129468	0.169468	0.0127697	-0.277299	-0.108398	-0.130146	0.0429434	0.0474843	-0.229432	-0.712555	-0.0799341	-0.0809017	-0.567424	0.0169958	-0.0232579	-0.529868	-0.360523	0.00913273	-0.408192	-0.0141421	-0.214948	-0.217419	-0.547034	-0.597648	-0.494163	-0.16921	297207
PCF11	0.0347921	0.220281	0.0149486	0.408504	0.183444	0.477109	0.215415	0.303742	0.329065	0.568565	0.317497	0.110706	0.274166	0.323032	0.529052	-0.303675	0.77491	0.695862	-0.194399	0.61691	0.229931	0.55189	0.301131	0.0892067	0.924254	-0.532227	0.323902	0	0.092127	0.458183	0.153349	0.357018	0.117615	0.400255	0.432625	-0.0331479	-0.400194	0.257639	0.168884	0.412744	0.315621	0.194105	0.297753	0.773636	0.54894	-0.230607	457318
NKRF	0.0353137	-0.0669995	0.0263567	0.0877425	0.0138498	-0.0310568	0.0596353	0.0532818	0.0851346	0.00937491	0.00219519	0.0203374	0.101685	0.0751341	0.0138171	-0.0437183	0.0936955	-0.00112821	-0.0698665	-0.0986911	-0.014762	0.13963	0.0784151	-0.0438799	-0.120922	-0.0929762	-0.00178216	0.0661635	-0.0401738	-0.132893	-0.0708009	0.00286123	-0.183032	0.0363301	-0.10906	-0.00898454	-0.104066	-0.024046	-0.0935566	-0.0251929	-0.0334324	-0.0986186	-0.202317	-0.195622	-0.177063	-0.0708423	2622450
MAP2K1	0.136008	0.0622572	0.110624	0.11518	0.192641	-0.0362783	0.347561	0.0389891	-0.0254736	0.0270889	0.0102868	-0.103392	0.147733	0.138152	0.0278352	0.255263	0.19029	0.27238	0.33987	0.166631	0.0117118	0.324529	0.252665	-0.076488	-0.153688	-0.0251272	-0.134804	-0.125661	-0.164482	-0.201207	-0.114852	-0.0581352	-0.233931	0.0304164	-0.0761554	-0.153288	0.0161635	-0.142842	-0.0387971	0.00127852	0.104897	-0.125081	-0.194273	-0.163775	-0.177927	-0.0453288	1.46688e+07
TANC2	0	0	0	0	0	0	0	0	0	0	0	0	0	0	0	0	0	0	0	0	0	0	0	-0.473829	-0.921468	-0.544902	-0.8019	-0.82489	-0.285289	0	-0.527639	-1.1532	0	-0.579932	-1.57442	-0.954658	-0.67872	-0.999033	-1.36088	-0.743588	-0.172848	-0.0519036	-1.15309	-2.6673	-2.84528	-0.760987	0
CCDC92B	0.129411	0.0577052	0.0488645	0.220212	0.0414004	-0.03366	-0.00977541	-0.0245989	0.0271602	0.0845486	-0.0019912	0.103461	-0.270026	-0.263399	0.0476203	0.128779	0.0739268	-0.151029	-0.152478	0.208999	-0.102932	-0.162993	0.0605971	0.297429	0.0409787	0.141261	-0.312796	-0.0139688	0.217022	0.316315	0.33103	-0.140432	0.270964	-0.0378343	-0.324848	0.403815	0.266294	-0.522319	0.197616	0.138869	-0.0566086	0.221342	0.0946119	0.450508	0.306331	-0.189723	2.7213e+06
RBM41	0.529525	0.753021	0.140687	0.738197	0.124009	0.750272	-0.0612085	1.03534	0.931673	0.903823	0.847082	0.466321	0.805767	0.483871	0.692476	0.383173	0.443128	0.315897	-0.0553393	0.355172	0.474616	-0.463468	0.222226	0.147374	0.24417	0.173735	0.307602	0.288761	-0.116951	0.254137	0.183194	0.31159	0.639243	0.253517	0.453087	0.107347	0.340022	0.19156	0.283316	-0.0350514	-0.0152955	-0.0183549	0.234957	0.192605	-0.16812	-0.0364624	128336
ATE1	-0.317785	-0.160994	0.177876	0.415273	0.655131	0.0473706	0.515814	0.3759	0.114793	0.366899	0.0943262	0.0527036	-0.0134221	0.223658	-0.0175258	0.381776	0.048676	-0.00320464	0.358618	0.214026	0.238611	0.454121	0.219704	0.0718757	-0.117065	-0.230074	0.0733057	0.0134551	-0.24025	0.322277	0.160935	-0.352938	-0.126475	0.147097	0.14202	-0.291664	-0.157796	0.00571911	0.367658	-0.174349	-0.36173	0.160438	0.23164	-0.320745	-0.258032	-0.0229804	1.26864e+06
MYH10	-0.432393	-0.216115	-0.0718279	-0.617513	-0.330214	-0.542114	-0.262596	-0.2645	-0.54356	-0.909005	-0.712497	0.154909	-0.471403	-0.478396	0.204324	-0.524346	-0.230587	0.00788061	-0.143159	-0.0959693	-0.178794	-0.480052	-0.163251	-0.374516	-0.801992	-0.609334	-0.577159	-1.01942	-0.697823	-0.278165	-0.682498	-0.0321304	-0.28103	-0.641416	-0.376775	-0.484589	-0.388983	-0.569468	-0.593164	-0.332798	-0.0995862	-0.775801	-0.497234	-0.452147	-0.359458	-0.580191	3.9669e+07
RAPGEF2	0	0	0	0	0	0	0	0	0	0	0	0	0	0	0	0	0	0	0	0	0	0	0	-0.483534	0.222394	0.0477209	-0.761449	-0.0905772	0.102358	0	0.368202	-0.796784	-1.15731	0.849936	0	0.0501093	-0.0557924	0.387244	0	0.150109	0.252443	-0.422884	-1.12263	0	0	-0.463575	0
PPFIA4	0.0995066	-0.268962	-0.351549	0.0246862	-0.0656639	0.0666597	-0.0343858	-0.160746	-0.33354	-0.0326759	-0.281084	-0.345211	-0.29743	-0.152629	-0.203455	0.335699	0.19314	-0.146538	-0.168431	0.148996	-0.217725	-0.198585	-0.169716	-0.00513015	-0.107994	0.332342	0.0833582	-0.145166	-0.0207954	-0.0982751	-0.068739	-0.319815	-0.00235527	-0.0974093	0.0672917	-0.185073	-0.119784	-0.0390123	0.0693212	-0.200064	-0.398716	-0.00338729	-0.0344068	-0.195971	-0.18908	0.533081	727123
SHF	0	0	0	0	0	0	0	0	0	0	0	0	0	0	0	0	0	0	0	0	0	0	0	-0.283007	0	0	-0.352233	0.039946	-0.140628	-0.0197955	0.351181	-0.848937	0.289806	0	-0.161194	0	-0.238905	-1.0097	-0.669638	0	-0.67149	0.227509	-0.751485	0	0	-0.0460136	0
FAM98A	0.0509735	0.0838651	-0.0177017	0.201914	-0.0974155	0.241378	-0.197118	0.0986209	0.120902	0.143597	0.134726	-0.00156293	0.116336	0.129988	0.0683996	0.0282617	-0.0401493	0.131205	-0.160394	0.086705	-0.105662	-0.422528	-0.0839359	0.105982	0.030135	0.0300384	-0.0497656	0.0498228	-0.0767294	0.430428	0.0348578	0.0368679	0.366909	-0.079821	0.0444815	0.0098155	0.0631033	-0.083603	0.124532	-0.135073	0.0437973	0.04671	0.15024	0.18902	0.137234	-0.234981	5.52909e+06
UNC79	0.469761	-0.210909	0.0673238	0.322814	0.165065	0.422078	0.137633	0.255649	-0.0850405	0.234435	0.463093	-0.11424	0.191887	-0.0160074	-0.192528	0.0757408	0.427082	0.0659319	0.154912	0.207954	-0.00989107	0.179269	0.173702	-0.186857	0.198869	0.478529	-0.704577	0.0420913	-0.184547	-0.427471	-0.306022	-0.60244	0.264906	0.270569	0.44599	0.547715	-0.227403	0.281408	-0.261212	-0.97904	-0.000270519	-0.249112	-0.738505	0.000137145	-0.971818	0.385565	54962.6
TENM2	-0.280768	-0.675305	0.542608	-0.274435	0.798095	-0.55581	2.00309	-0.356394	-0.802595	-0.827411	-0.920254	1.22445	1.02076	0.447255	-0.635175	-1.29435	-0.88813	1.54611	1.06912	-0.0744314	0.166211	1.51503	1.64084	-0.747429	-0.898184	-0.453634	-0.505601	-0.446774	-0.282766	-1.72652	-0.648308	-0.570969	-1.72204	0.306535	-0.802528	-0.814431	-0.316912	-0.734191	-1.69379	0.502513	0.0197312	-0.662742	-0.75314	-0.917981	-1.08394	-0.566088	838452
VANGL2	-0.356752	-0.318962	-0.173117	-0.467065	0.519759	-0.724967	0.356501	-0.677428	-1.21823	0.315654	-1.01849	-0.348069	-1.18385	-1.14554	-0.991615	-0.877892	-0.451645	-1.02081	-0.702895	-0.978789	-0.319552	-0.498482	-0.530519	-0.268677	-0.086136	0.173735	0.0889543	-0.0674978	-0.747484	-0.645351	-0.493581	-0.188664	-0.741272	-0.238608	-0.34223	-0.635453	-0.758749	-0.908263	-1.39517	-0.545442	-0.574326	-0.465518	-0.434361	-1.19727	-0.812458	-0.344161	1.99035e+06
ROBO2	-1.17709	0	-1.0406	-1.59693	0.0638887	-0.202997	1.59426	-0.968737	-0.243656	-1.20852	0	0.548925	-0.268396	0	-0.127341	-1.75434	-1.07121	-0.510465	0	-1.06727	0	2.06271	-1.04713	-0.903868	-0.1484	-0.636386	-0.527745	-0.0957128	-0.120646	-1.14382	-0.231775	-0.542321	-0.87573	-0.00309131	-0.433486	0.022192	-0.509239	-0.522639	-1.4184	-0.617057	-0.376244	-0.920304	-1.04212	-1.0568	-1.16456	-0.614439	840777
PPP2R5C	0.486015	-0.622468	0	0.481637	0.796775	0.802926	0.327029	0.319917	0	-0.400488	0	-0.0198457	0.789351	0	0	0	0.431066	0.120346	-0.123027	0.586955	-0.326729	0	0.270546	-0.290993	-0.685185	-0.437093	-0.812777	-0.628153	-0.851189	-0.661896	-0.426147	-0.320595	0.069246	-0.0483551	-0.379141	0.281311	-0.0318878	-0.227213	-0.586529	0.0629821	-0.628783	-0.630292	-0.865154	-0.999143	-0.584981	-0.932074	6.27058e+06
ADA	-0.472958	-0.345532	-0.777834	-0.394688	-0.940445	-0.233772	-0.538594	-0.597827	-0.349082	-0.126855	-0.604891	-0.948336	-0.811409	-0.563792	-0.684148	-0.259858	-0.926377	-0.968649	-1.0275	-0.730576	-0.274146	-1.21572	-1.02296	0.411356	-0.00887312	0.168831	0.194614	0.326279	-0.1157	-0.0712804	0.0680899	-0.496503	-0.133756	0.0284575	0.0247552	0.167281	0.126487	-0.150012	0.0994581	-0.00356331	-0.227028	-0.0769176	-0.226666	-0.288576	-0.428523	0.234468	195622
ADA2	0.020877	0.456817	0.869142	0	0	0.199637	1.22733	-0.186723	1.03594	0.728919	0.173458	-0.0201608	0.618642	0	0	1.18458	0	0	0.847921	0	0	0	0	-0.218744	0	0	-0.816162	0	0.387732	-0.206981	0	0	0	0	0	0	-0.219929	0	0	0	0	-0.451018	0	0	0	0	2869.09
PTK2	-0.0779496	-0.0584317	-0.0346709	-0.100467	-0.049956	-0.120987	0.0368982	-0.0548324	-0.053822	-0.0124304	-0.0441498	0.0954882	-0.0748927	-0.0542744	-0.033913	-0.0890718	-0.0311201	-0.00653768	-0.102276	0.0187434	-0.117618	-0.0326788	0.0304644	-0.0244898	0.0363796	-0.103191	-0.184712	-0.00844296	0.0297966	-0.0391066	-0.0329471	-0.222969	0.0102777	0.0808905	-0.175418	-0.0485653	0.0172865	-0.181731	-0.0207462	-0.181587	-0.215025	-0.0335428	-0.0256077	-0.102322	-0.0269374	-0.0605546	3.36554e+06
LIMS1	0.323497	0.953738	0.323536	0.126095	-0.134864	0.594019	0.618656	0.761515	1.20406	0.563425	1.50647	1.90203	1.28136	1.02884	1.47199	1.27435	0.362478	0.885343	0.424448	0.889526	0.602143	1.27921	0.851544	0	0	0	0	0	0	0	0	0	0	0	0	0	0	0	0	0	0	0	0	0	0	0	656023
SFPQ	0.0202539	-0.158909	-0.0224273	0.0331481	0.049389	0.0700934	0.16042	0.058989	0.000346935	0.0399481	-0.00689607	0.116932	0.0147371	0.038911	-0.128886	-0.169749	-0.0277105	0.10402	-0.0861797	0.176958	0.0890975	0.00101561	0.157108	-0.080383	-0.0985409	-0.171141	-0.0609337	-0.0506937	-0.10901	-0.216321	-0.184928	-0.0680673	-0.139123	-0.111284	-0.079523	-0.169525	-0.0575093	-0.0173954	-0.0952462	-0.0678158	-0.0699242	-0.0397804	-0.091589	-0.128667	-0.0825837	-0.131879	1.9265e+08
KIAA1217	-0.0826582	-0.0346617	-0.337446	-0.518405	-0.554435	0.586564	0.366726	-0.0796109	0.150896	-0.537996	-0.062848	-0.323139	0.252627	0.280918	-0.505997	-0.00743668	-0.791146	0.359006	-0.715879	-0.850586	-0.145679	0.298655	-0.44793	0.699982	0.82492	0.742007	0.300093	0.186205	0.638009	-0.0305272	0.752316	-0.203253	0.210377	0.495964	0.32662	0.891943	0.453144	0.526455	0.556066	0.321682	0.45	0.532086	-0.0338499	0.409223	0.189664	0.0864013	15718.6
NUP160	-0.138581	-0.0861751	-0.0761345	0.0306884	-0.0286239	-0.023212	-0.0543278	-0.0571229	0.171025	-0.149268	-0.149978	-0.0433709	0.0239148	-0.158621	0.100619	0.00995348	-0.151133	-0.175301	-0.132393	-0.202604	-0.172137	-0.238321	-0.187236	0.132853	0.0228122	0.133823	0.0959909	0.115832	0.0066341	0.451905	-0.0273873	0.065406	0.231521	-0.10465	-0.0083547	0.0513951	0.045845	-0.0336135	0.118153	0.0148996	0.030614	0.103949	0.0864394	0.0523891	0.16674	0.217588	6.29489e+06
CSNK1G3	-0.125097	-0.168763	0.363535	0.0408952	0.206043	-0.2849	0.0911364	-0.157219	-0.102409	-0.130374	0.168578	0.285481	-0.003737	-0.0585712	0.129715	-0.400836	0.240946	-0.101308	0.359095	0.130403	0.160088	0.0486246	0.0718085	-0.314061	-0.468776	-0.395041	-0.981899	-0.548851	-0.438753	-0.324768	0.245543	-0.0857261	0.0125461	-0.119974	-0.676987	0.191876	0.00631515	-0.671954	0.0663508	-0.0322411	-0.0820918	-0.131689	-0.120455	-0.174522	-0.290729	-0.830171	1.27273e+06
STK39	0.100913	0.0511606	0.147497	0.115415	0.0195823	0.114344	0.468839	0.183468	-0.0223953	0.107053	0.0325301	0.131815	0.138357	0.125733	0.209962	0.130217	0.272702	0.189489	0.338914	0.23918	0.163291	0.194128	0.15594	0.273189	0.0741956	0.0975221	-0.159035	0.0271241	0.229699	0.308243	0.0598324	-0.0372182	0.397291	0.0828118	-0.0727228	0.184873	0.215754	-0.102522	0.329157	0.0241521	0.0139637	0.253716	0.296605	0.32196	0.326838	0.215165	10254660
RIMS1	1.60813	-0.389135	1.05522	0.528351	1.88888	0.247164	3.5436	-0.156915	0	-0.391572	0.506473	-1.03514	1.01541	1.58799	-0.759472	0.811734	0	1.57361	3.20784	0.809005	0.29299	1.61457	2.48186	0	0	0	0	0	0	0	0	0	0	0	0	0	0	0	0	0	0	0	0	0	0	0	984747
KPNA5	0.215567	-0.233514	-0.304209	0.134794	-0.294389	0.00293287	-0.270638	0.148528	0.143692	0.0848678	0.0677297	-0.221762	-0.0492826	-0.168111	-0.66325	-0.00725571	0.263319	-0.143832	-0.48574	0.19179	0.0729539	0.156944	-0.104365	-0.33074	0.0754137	-0.386544	0.17376	-0.240902	-0.240826	-1.19275	-0.400821	-0.167419	-0.492949	-0.0630777	0.0795725	-0.622868	-0.378797	0.167775	-0.289657	-0.00806579	-0.0647718	-0.301148	-1.00053	-0.833653	-0.968006	-0.182765	1.50887e+06
CLASP1	0.00440867	-0.076071	0.0497396	-0.0327026	0.0471998	-0.152624	0.0605996	-0.0606006	-0.149625	-0.0355192	-0.114606	0.0700166	-0.214384	-0.177685	0.0292917	0.0437296	0.131322	-0.0145905	0.0365149	0.00193666	-0.0377473	0.0515593	0.0815376	-0.0195144	-0.0932139	-0.156112	-0.330921	-0.0977145	-0.017332	0.0679028	0.0931186	-0.136429	0.00118788	0.107608	-0.151766	0.162751	0.128316	-0.211067	-0.0140251	0.0517766	0.0335322	-0.0348331	0.00554342	0.0399253	0.121436	-0.195968	1.35488e+07
LRRFIP1	0.0347208	-0.58558	-0.288682	-0.365019	0.47694	0	1.62758	-0.283985	0	-1.13259	-0.98545	-1.53302	-0.0885055	0.353541	-1.37213	-0.344273	0.66943	0.122406	0.889857	0.0226696	-0.397138	1.65919	0.769293	-1.02432	-0.077868	-1.13194	-0.478078	-0.167416	-0.892675	-3.19635	0.225693	-0.779971	-2.682	0.664705	-0.0637833	-1.4233	-0.703744	-0.341953	-1.41809	0.147633	-0.041518	-0.775583	-0.895502	-1.98926	-1.58373	-0.42006	987110
KIF26A	0.0345558	-0.241725	-0.125398	-0.163197	-0.244144	-0.161929	-0.236615	-0.200515	-0.154499	-0.063425	-0.0314795	0.0302583	-0.482401	-0.322492	-0.106508	0.0277389	-0.0618407	-0.231456	-0.216997	-0.0914857	-0.133408	-0.216335	-0.0398384	-0.159612	0.0415153	0.0234744	-0.0395268	-0.0213581	0.0389001	-0.285491	-0.015566	-0.0182499	-0.34264	0.168825	0.11526	-0.188017	-0.131434	0.032937	-0.247434	-0.395042	-0.609335	-0.0759572	-0.227266	-0.244249	-0.316799	-0.0385871	2.12708e+06
ARHGEF1	-0.0932603	0.116623	-0.0125476	0.23849	-0.1288	0.105606	-0.233908	0.0558964	0.279138	0.0413747	0.104758	0.0877913	0.320849	0.152451	0.318904	0.0931677	-0.162778	-0.000406411	-0.223613	-0.13697	-0.0188323	-0.0451303	-0.215649	0.389991	0.206898	0.197348	0.028945	0.307955	0.182895	0.504917	0.0865249	0.263961	0.556937	0.0331454	0.0929802	0.329743	0.296864	0.0837749	0.221175	0.161073	0.168232	0.250593	0.365425	0.448446	0.346025	0.241119	2.17754e+06
PPIP5K2	0.153112	-0.576185	0.296721	-0.486595	-0.206415	-0.805721	-0.278224	-0.401335	-1.03301	-0.455897	-0.837505	-0.505361	-1.07142	-0.340766	-0.195067	-0.123184	0.118122	-0.140215	0.048874	-0.107405	-0.225414	0.0654193	0.111636	0.209065	0.0558489	-0.295566	-0.29342	-0.0620752	0.427249	-0.232746	0.103717	-0.51339	-0.606885	0.31992	0.0108567	0.227625	0.142123	-0.24146	0.195116	0.332118	0.177289	0.0225395	-0.0579044	0.17568	-0.230915	-0.238518	5.10005e+06
FXR1	0	0	0	0	0	0	0	0	0	0	0	0	0	0	0	0	0	0	0	0	0	0	0	-0.117327	-0.0472838	0.988942	1.03307	0.919392	0.243591	0	0	-0.0851195	0	0.625271	-5.03795e-05	0.307947	0.328916	0.515166	0.415704	0.615017	0.38436	0.276946	0.174808	-0.332555	-0.243845	0.520784	0
HPS1	-0.308729	0.472433	0	0.619065	0.894698	0.350377	0.369898	-0.0707075	0.231437	0.378575	0.767871	-0.0514823	-0.322333	-0.188689	0.243064	-0.44133	-0.537759	-0.357482	-0.571273	0	-0.459572	-0.993233	-2.04324	0.888225	1.6682	-0.0428178	0.792323	0	1.06104	0.110586	0.401185	0.651499	-0.342583	0	0.696843	0.273185	0.412556	0	0.946264	0	0.543827	0.77226	0	-0.271464	-0.782042	0	119556
FCHO1	-0.343036	-0.172362	-0.263878	-0.286801	-0.131643	-0.193009	-0.205518	-0.474871	-0.386356	-0.488482	-0.077741	-0.0102843	-0.391244	-0.373349	-0.426168	-0.411039	-0.319812	-0.316452	-0.274611	-0.259014	-0.168769	-0.294556	-0.281121	-0.384954	-0.40915	-0.169808	-0.323495	-0.267738	-0.203575	-0.570381	-0.306675	-0.470315	-0.721096	-0.0392736	-0.315159	-0.29862	-0.265592	-0.323828	-0.296497	-0.26476	-0.328555	-0.319786	-0.556615	-0.59755	-0.404928	-0.416595	162556
SLC6A1	0.437498	-0.620293	0.141421	0.333891	1.89066	-0.207693	2.09329	0.173767	-0.771044	0.402894	0.413112	-0.077646	1.16803	1.06399	-1.3388	-0.830249	0.0813502	0.922233	1.15079	0.294573	0.363372	1.78237	1.35181	-0.815177	-0.584402	-0.338523	-0.136857	-0.0507881	-0.467265	-2.30918	-0.657478	-0.581831	-1.7375	0.440278	-0.239623	-0.980117	-0.515856	-0.23772	-1.41417	0.134708	-0.27542	-0.55543	-1.65232	-1.84132	-1.76217	-0.494418	1484170
CAMK2D	0.88215	0.445727	0.202934	0.742195	0.88673	0.580835	0.965193	0.321247	-0.183088	0.701688	0.352558	-0.539177	0.102965	0.0751862	-0.199929	0.669772	1.32217	0.436288	0.500756	1.05451	0.382626	0.662988	0.905242	-0.472047	-0.231292	-0.20585	-0.679405	-0.159407	-0.275841	-0.748485	-0.181367	-0.387858	-0.286297	-0.0153126	-0.174396	-0.26417	-0.518392	-0.154645	-0.415262	-0.125741	-0.520697	-0.249184	-0.764315	-0.578643	-0.656733	-0.223508	55654600
PHIP	0	0	0	0	0	0	0	0	0	0	0	0	0	0	0	0	0	0	0	0	0	0	0	0	0	0	0	0	0	0	0	0	0	0	0	0	0	0	0	0	0	0	0	0	0	0	0
PLD3	0.107399	0.511618	0.239985	0.583992	0.0306286	-0.35991	-0.135403	0.0847668	0.301229	-0.147661	0.0141932	0.426841	0.401524	-0.188864	0.54609	0.990131	-0.277854	-0.0172634	-0.452511	-0.451239	0.117682	0.74566	0.316466	0.0498084	0.0686125	-0.197884	-0.323477	0.30746	0.04488	0.219346	0.211439	0.314627	-0.0598429	0.35208	0.511768	0.419686	0.450255	-0.248373	0.0840095	0.415831	0.773486	-0.176892	-0.0841205	0.772574	0.115206	-0.483545	8.25431e+07
TAPBP	-0.0114911	0.441063	-0.00440664	0.110769	-0.375304	-0.11478	-0.477667	0.226024	0.761185	-0.018152	0.318991	0.28758	0.307363	0.278701	0.20179	0.248762	0.0583388	0.079239	-0.411294	-0.296534	0.11296	-0.375691	-0.0414403	1.06201	0.743925	0.414128	1.02058	0.783915	0.697991	0.390851	0.662691	0.729533	0.954732	0.691509	-0.219021	0.434909	0.802169	0.812603	0.8146	0.484353	0.903245	0.810588	0.698327	0.85125	0.589511	0.467796	134873
CAMK2B	2.36295	-0.385782	0.997576	0.975494	3.84838	-0.442997	2.48516	-0.163172	-0.151311	0.185499	-0.585209	-0.380205	0.64544	1.25817	-2.14978	1.49799	1.95099	1.8206	3.12556	0.805411	0.198109	2.74778	2.59006	-1.43907	-1.04626	0	-1.99765	-1.00691	-0.502622	-3.25217	-0.987406	-0.731832	-2.67271	0.663469	-1.64399	-2.02041	-0.473247	1.91913	-3.38148	-0.438084	-0.634153	0	-2.58203	-3.06888	-2.03934	0	5.75368e+06
CHD3	-0.943332	-0.878097	-0.737556	0.137479	-0.183814	-0.655408	-0.27202	-0.00245896	-0.153132	0.06403	-0.350921	-0.356077	-0.164706	-0.74251	-0.24299	-0.0324942	-0.350454	0	-0.71235	-1.51373	-1.71037	0.0456892	0.128877	-0.336613	-0.10988	-0.32792	-0.307065	-0.500846	-0.369106	-0.367651	-0.525468	-0.203643	-0.187572	0.134922	-0.171691	-0.858858	0.190625	-0.224375	-0.24152	-0.202831	-0.183119	-0.336217	-0.704772	-0.15803	-0.231349	-0.458837	904075
BIRC6	0	0	0	0	0	0	0	0	0	0	0	0	0	0	0	0	0	0	0	0	0	0	0	0.531527	-0.267203	0.0374742	-0.253687	0.158193	0.233338	0.314643	0.0319518	-0.325555	-0.317893	0.802789	0.227756	-0.226533	0.333048	0.166551	0.309856	0.0234619	-0.0663218	0.0463903	0.00571911	-0.175338	0.153096	0.33853	0
CLTC	-0.320646	-0.293923	-0.296868	-0.36859	0.119713	-1.28335	-0.998976	-0.82146	0.392166	-0.398128	-0.158745	-0.164218	-0.651234	-1.06947	-1.24098	0.13635	0.409266	-1.57435	-0.901806	-0.907721	-0.467147	-0.0492213	-1.09695	-0.258786	0.116733	0.597425	-0.68165	0.41113	0.919	-0.335954	0.397891	0.478508	-0.12315	0.207012	0.50445	0.557984	-0.480468	-0.0391354	0.249918	0.850721	1.2263	0.195626	-1.06799	-0.171915	-0.639009	-0.544931	7.65871e+07
TRIM66	0.270006	-0.0184037	-0.0341555	0.370771	0.0242865	-0.151631	0.304483	0.460579	-0.137109	0.0805247	-0.0383646	0.149835	-0.0795709	-0.0690954	-0.473137	-0.308916	0.205474	0.130646	0.00753641	0.494305	-0.0936734	0.268437	0.104096	-0.589309	-0.450217	-0.129577	0.373416	-0.410861	-0.330827	-0.32367	-0.269655	-0.528611	-0.327936	-0.151633	0.136768	-0.556692	-0.283863	-0.0329165	0.15573	-0.460963	-0.389678	-0.19663	-0.707068	-0.772933	-0.617078	-0.203187	184057
FIP1L1	0.171638	-0.0108402	0.00893359	0.326663	0.272688	0.255911	0.466281	0.251346	0.185347	0.230557	0.0864284	0.0702408	0.171682	0.373581	-0.00243465	0.114795	0.19427	0.183497	0.0534226	0.176997	0.156897	0.233123	0.328106	-0.150882	-0.202885	-0.0129354	0.0324711	0.0963749	-0.0641187	-0.321762	-0.198958	-0.0700659	-0.335914	0.10925	0.0819948	-0.353353	-0.1512	-0.0350484	-0.203314	0.0151465	-0.238713	-0.0607147	-0.192673	-0.412642	-0.196143	0.250805	1.15055e+06
GLS	0.716203	1.38992	0.543522	2.27313	-0.178112	0.542807	0.124569	1.45577	1.64944	1.05923	1.4279	0.379136	1.35497	1.14075	1.12686	0.592756	1.06247	0.820095	-0.696297	-0.118748	0.417466	-0.0632234	0.127198	1.6959	1.32976	0.102115	0.256962	1.82639	1.0218	-0.0500893	1.47387	2.05863	1.38066	0.54065	-0.279047	0.895942	0.778392	0.558213	1.15597	0.775815	1.68733	1.95976	0.980682	1.27497	0.839099	0.843112	9.35029e+06
HMGA1	-0.54547	-0.97166	-0.892163	-0.0275453	-0.0926388	-0.0493599	1.25311	0.634928	-0.801558	-0.317983	-0.0545735	-0.460436	-0.200329	0.591648	-2.08263	-0.749092	-0.931087	-0.14205	0.117798	0.580559	-0.879599	0.314325	0.93351	-0.549307	-0.406097	-0.52671	0.202574	-0.25915	-0.537021	-1.74496	-0.389399	-1.11349	-0.823799	-0.10999	-0.331927	-2.40112	-0.634729	0.488209	-0.431429	-0.939926	-1.91659	-0.129728	-0.381536	-1.49768	0.272049	0.377214	1.72442e+06
MACROH2A1	0.835683	0.448686	0.80878	1.07039	0.476866	0.30066	0.251938	0.782402	0.207401	0.31746	0.686197	0.00329352	-0.274001	0.763675	0.462283	0.209901	1.30364	0.867124	0.955879	0.867045	0.950539	0.248247	0.880088	-0.517525	-0.0574253	-0.268558	0.213361	-0.0256205	-0.388569	-1.93533	-0.0709775	0.196087	-0.809602	0.455449	-0.122059	-0.113095	-0.0964423	0.394861	-0.307102	-0.118832	-0.0465394	0.322531	-0.156022	-0.286146	-0.33095	-0.0125316	6.90992e+07
GRIPAP1	0.567683	-0.281172	0.20608	0.319515	0.166015	-0.252465	0.29984	0.227309	-0.520404	0.116272	-0.110287	-0.660264	-0.737685	-0.250153	-0.493777	0.159895	0.358868	-0.281369	0.186512	0.223203	-0.238187	-0.0119133	0.203404	-0.444964	0.24558	-0.14131	0.156981	0.215421	-0.0395095	-1.25538	0.142285	-0.604126	-0.823002	0.656603	0.177819	-0.710709	-0.322041	0.138868	-0.39819	-0.265335	-0.0974331	0.0379437	-0.515429	-0.696548	-0.855276	-0.0425968	9.45854e+06
USP9X	-0.367313	-0.122909	-0.256585	0.300094	0.0758984	-0.664879	-0.0257588	0.187449	-0.0684716	-0.432738	-0.374817	0.736678	-0.0426505	-0.314144	0.111403	0.430163	0.209114	0.0188395	-0.0572673	-0.215867	0.590716	0.560113	0.542936	0.0151841	-0.163711	-0.356246	-0.391925	-0.625099	-0.317256	-0.0850117	0.250207	0.242195	-0.0693879	-0.191476	-0.0391948	-0.211515	-0.0936838	-0.191347	0.240922	0.236593	0.425817	-0.0959572	0.235678	0.339248	0.0811068	-0.546583	4.5569e+06
SLC8A1	0	0	0	0	0	0	0	0	0	0	0	0	0	0	0	0	0	0	0	0	0	0	0	-0.355743	0	-0.552512	-0.691565	0.0734909	-0.155164	-1.48074	0.184288	0	-0.841931	-0.310465	-0.551289	0.0200129	-0.412615	-0.00897576	-0.143189	-0.734288	0.0385109	-0.278282	-0.592001	-1.15114	-0.806926	0	0
PGAM5	0.0358669	0.0192569	0.321551	0.336351	0.558231	-0.42554	0.573851	0.169773	-0.161774	0.0959958	0.133607	-0.164826	0.400479	0.241379	0.00576597	-0.0727991	0.430629	-0.0102259	0.676377	0.134897	0.0851453	0.324399	0.558435	0.219064	-0.505779	-0.177283	-0.175495	0.11948	-0.178531	0.53982	-0.231522	-0.0227821	0.280979	0.113127	0.203469	0.0322613	0.126635	-0.0256988	0.112172	0.101004	0.264559	-0.302287	-0.229377	0.122681	0.65646	-0.145057	6.02173e+06
RIMS2	0.0723634	-0.294255	-0.0991573	0.010428	0.116178	-0.0920178	0.267945	-0.0610742	-0.333776	0.0298379	-0.110795	-0.103579	-0.269212	-0.123862	-0.35902	-0.158573	0.0667973	0.0232715	0.132718	0.0745546	-0.208258	0.200727	0.178056	-0.000814683	0.0976459	-0.0969023	-0.0603499	0.0860404	0.0799352	-0.284541	0.0605564	-0.0975929	-0.179213	0.111565	-0.104266	-0.063608	-0.12411	-0.0256655	-0.0716808	0.0128998	-0.103834	-0.0122663	-0.145502	-0.151548	-0.160265	-0.0319169	789459
TRIP12	0	0	0	0.574573	0	0	0	0	0	0	-0.27572	-0.283926	-0.6546	0	0	-0.0039371	0	0.415095	-0.400455	0	0.44168	0	0	0	0.731378	0	0.581482	0.698632	0.216854	0.920994	-0.351222	0.215298	0.773434	0.487544	0.0158159	1.19792	0	0	1.02667	0.0640403	-0.032396	0.667897	0.0465013	0.934542	0	0.828561	1.96256e+06
ATP2B3	0.150411	-0.0814347	-0.186895	0.254978	0.0303136	-0.0339925	0.0091738	0.153132	0.10802	0.036835	0.276832	-0.223339	-0.296569	-0.0521434	-0.397462	0.133385	0.432293	-0.239228	-0.101637	0.0473183	0.072837	0.292985	-0.0258736	0.161629	-0.0112621	-0.00223701	-0.0207586	0.0207372	0.232437	-0.0634304	0.0681237	-0.292816	-0.260214	0.0458958	-0.103628	0.0552152	0.124066	-0.0412979	0.227373	-0.213101	-0.222524	0.201302	-0.052868	-0.198694	-0.039847	0.0431551	9130930
EPB41L2	-0.110475	0.147762	0.0671811	0.22324	-0.311579	0.231112	-0.0556841	0.211117	0.476747	-0.0725079	0.234796	0.208915	0.491207	0.442242	0.318911	0.0877185	-0.284945	0.338846	-0.0311306	0.0340515	0.106054	0.090685	0.0417237	-0.044774	0.114524	0.0541491	0.443311	0.121574	-0.11522	-0.086958	-0.145777	0.0414126	6.89447e-05	-0.0634442	0.213356	-0.566411	-0.279001	0.18945	0.0665766	-0.178323	-0.180341	0.148033	0.0290679	-0.192874	-0.18298	0.269407	1880520
NRXN2	-0.0860308	-0.326323	-0.0849178	0.674217	-0.755611	0.41994	1.71142	0.864747	0	-0.115832	0.628756	1.25079	1.26582	1.57716	0	0	0.883457	-0.0037303	0.61621	1.32274	0.529728	0.963614	1.51036	0	0	0	0	0	0	0	0	0	0	0	0	0	0	0	0	0	0	0	0	0	0	0	1.6251e+06
PDE4DIP	0.534587	0	0.336162	0.691827	-0.52986	0.514806	0.479785	0.591075	0.521179	1.13078	0.699079	0.841868	0.365175	0.391848	0.144481	0.368882	0	-0.395577	-0.00555105	-0.217738	0.361883	0.483759	-0.0758722	-0.878721	-0.386715	-0.332188	0.165021	-0.320153	-0.568389	0	0.09149	-0.935788	-1.76052	0.328205	0.308745	-1.05385	-0.923392	-0.318027	-1.3543	-0.0840736	-0.576538	-1.00296	-1.33227	-2.27626	-2.11563	-0.204804	708657
CYTH2	0.122699	-0.249181	0.125039	0.0448999	0.718187	-0.0420301	1.05418	0.673109	-0.285425	-0.315839	0.224604	0.165369	-0.300296	0.487148	-0.303304	0.606005	0.845657	0.520533	0.602861	0.116295	0.586757	1.49247	0.814485	-0.601182	-0.335796	-0.994564	-0.376658	-0.777897	-0.281995	-1.11527	-0.459015	-0.62885	-1.71328	0.295329	-0.649661	-0.696135	-0.671787	-0.164414	-0.509318	0.273731	0.299533	-0.209046	-0.616767	-0.925367	-1.03373	-0.476426	1.65513e+06
TUBA3FP	0	0	0	0	0	0	0	0	0	0	0	0	0	0	0	0	0	0	0	0	0	0	0	-0.617386	-0.25071	-0.264889	0.0690679	-0.134966	-0.0923579	-2.18445	-0.155985	-1.14376	-1.49575	0.306503	-0.0963091	-0.985437	-0.323949	-0.196646	-0.763231	-0.191083	-0.641368	-0.501088	-0.582565	-1.73231	-1.0258	0.0375184	0
RPN2	-0.333237	-0.180985	-0.104587	-0.140586	0.0928543	-0.372797	-0.121553	-0.127802	0.00505917	-0.357529	-0.186567	-0.0656201	0.216286	-0.0244712	0.233481	-0.0790213	-0.167817	0.0121081	-0.0845922	-0.339257	-0.178979	0.125668	0.0459899	0.0756288	-0.0846666	0.0281814	-0.167737	-0.0792588	-0.167098	0.415196	-0.0569199	-0.0217714	0.175853	0.0260854	0.0959923	0.0826038	0.0332317	-0.085534	0.124289	0.0957583	-0.0264136	-0.00584665	0.0234525	0.0781587	0.196006	0.0600864	56031500
VTI1A	0.0597811	-0.23305	-0.0699929	0.304819	0.202251	-0.198118	0.575364	0.102214	-0.247562	-0.235917	-0.249609	-0.0409899	-0.105489	-0.00113747	-0.602248	-0.0367433	0.348334	0.0831781	0.297279	0.143073	0.0394562	0.584124	0.388995	0.130918	-0.0253455	-0.317543	-0.218238	0.0226454	0.197158	-0.676638	0.0323249	-0.316605	-0.432736	0.123152	-0.213723	-0.0194096	-0.0344211	-0.209808	-0.13584	0.286596	0.168346	-0.036603	-0.0869998	-0.196674	-0.15774	0.073264	7300030
PPP2R1A	0.479708	0	-0.200823	-0.459066	-0.597611	0.0506456	0.223088	-1.50492	0	0	0.688388	-0.395692	-1.32514	0.237497	0	0	0	0.083241	0.166663	0.120309	0	0	-0.341418	-0.505156	0.0616406	-0.129913	0.566986	-0.343775	0.108403	-1.79611	-0.485115	-1.97494	-0.843535	-0.03883	-0.248928	-0.741773	-0.0329588	-0.219293	-0.774451	-0.369718	-1.10512	-0.412867	-0.251147	-1.15337	-1.6261	-0.190822	7.10758e+07
NCKAP1	-0.63952	-0.769063	-0.488618	-0.708898	0.0923072	-1.08624	0.181063	-0.364259	-0.767782	-0.261384	-0.635589	-0.540174	-0.78114	-0.539473	-0.529595	-0.587316	-0.215557	-0.592672	-0.178696	-0.590581	-0.398158	0.0983274	-0.596316	-0.415053	-0.75906	-0.219963	-0.397663	-0.266398	-0.261947	-0.614271	-0.610268	-0.0648934	-0.694834	-0.466044	-0.545956	-0.230394	0.14729	-0.355685	-0.48234	-0.207916	-0.0378248	-0.415175	-0.412353	-0.469804	-0.542954	-0.514989	5.66947e+06
MGA	0.103402	-0.0406373	-0.0479363	0.192837	-0.0114654	0.216378	-0.00892053	0.179104	0.300013	0.198172	0.119401	0.102095	0.081699	0.122958	0.191077	-0.0370698	0.0390896	-0.0510071	-0.145567	0.0998986	-0.078156	-0.309675	0.115492	0.0257771	0.0762013	0.041064	0.12141	0.153039	0.114486	0.294375	0.00566789	-0.0325429	0.235626	0.115886	-0.0377313	-0.0105552	-0.0943732	0.0427263	0.116619	-0.09278	-0.220724	0.0828978	-0.0092793	0.0464122	-0.0167864	0.0184276	1.62715e+06
ATP6V0A1	0.410594	-0.128221	0.134354	0.456618	0.360652	-0.744665	0.575884	0.197943	-0.545034	-0.54071	-0.244607	-0.385273	-0.276204	0.0125292	0.0326041	0.404903	0.900174	0.103886	0.431187	0.246222	0.305328	0.842454	0.733635	0.107659	-0.0218982	-0.311158	-0.518961	-0.315997	0.0314815	-0.296348	-0.118607	-0.231058	-0.850991	0.0924846	-0.155373	0.348872	-0.088075	-0.0646067	-0.0510738	0.475779	0.263943	0.010051	-0.314362	0.23501	-0.065943	-0.0534601	53466000
HK1	0	0	0	0	0	0	0	0	0	0	0	0	0	0	0	0	0	0	0	0	0	0	0	-0.891164	-0.123441	0.248583	0.261308	0.384264	-0.0181163	0	-0.49173	-1.5195	0	-0.0728735	-0.640913	-2.01064	-0.39417	-0.30943	-1.68138	-0.906724	-0.618248	-0.986659	-1.31677	-2.18301	0	-0.370155	0
SRRM1	0.117287	-0.161805	0.0283318	0.0570244	-0.0899406	0.23007	-0.0592759	0.100746	-0.0013869	0.140265	0.000702695	0.0995154	0.0271412	0.151002	0.0552682	-0.00807481	-0.213185	0.261444	-0.0211892	0.267305	-0.141892	-0.557277	0.0862083	0.0585893	-0.0257832	0.0877172	0.105045	0.0308682	-0.0676944	0.233726	-0.143791	-0.0279063	0.379846	-0.137748	0.126397	-0.225614	0.0180733	0.0581192	0.120525	-0.258954	-0.2633	-0.0378517	0.13374	0.152737	0.134202	0.0567127	4.93305e+06
NPLOC4	0.037827	0.0247003	0.0190696	-0.052548	-0.0215233	0.062276	0.0347248	-0.0472491	-0.108699	-0.0464062	-0.138051	0.0596251	-0.0029588	-0.0293264	0.030501	0.00906482	0.157544	0.027265	-0.0697672	0.0554104	-0.0159836	0.00397915	-0.0273026	-0.0518762	-0.17649	-0.0758627	-0.141187	-0.104648	-0.060348	-0.158116	-0.156231	-0.152713	-0.111933	-0.116017	-0.0972918	-0.148295	-0.104788	-0.237874	-0.140979	-0.10372	-0.0719795	-0.17888	-0.155373	-0.189956	-0.245205	-0.0421117	7679370
KHDRBS3	0.393967	-0.22673	-0.0180267	0.325811	0.47755	0.326223	0.551679	0.172565	-0.0261636	0.305015	0.043192	0.0812388	0.237954	0.120637	-0.39401	-0.397365	0.161739	0.321649	0.178432	0.404607	0.0238583	0.648697	0.414734	-0.315905	-0.130207	-0.21493	-0.127036	-0.137401	-0.335833	-0.546712	-0.237237	-0.0607076	-0.251731	-0.0904803	-0.171792	-0.549961	-0.195212	-0.177296	-0.136146	-0.0292291	-0.268466	-0.203074	-0.303047	-0.45037	-0.322216	-0.0942223	8632790
FXR2	0.793281	0.0462083	-0.116365	0.658954	-0.00220196	0.428443	-0.129899	0.307518	0.418902	0.011691	0.248348	-0.174053	0.0305363	-0.0945122	0.342579	0.405229	0.33992	-0.177265	-0.0519322	0.339647	0.369633	0.0181955	0.0829861	0.102616	0.0393877	0.275932	0.229391	-0.283843	0.0825883	-0.0317793	-0.257823	0.110989	0.328848	0.289508	0.440946	0.285398	-0.285372	-0.409646	0.0461991	0.171426	0.361708	0.0477087	-0.0477531	-0.326885	-0.506733	0.215013	7.42781e+06
TNC	-0.903886	0.0895094	-0.704063	0	0	-0.831366	0	-1.24721	1.08052	0	0.0906174	1.37637	1.82941	-0.106536	-0.195179	-1.19739	0	-0.0237364	-1.20347	0	0	0	-0.476341	2.66156	0.980077	-0.353913	-2.99862	0.570364	1.43427	3.05866	2.05492	0.801802	3.35248	0.509614	-1.96486	2.88282	2.94536	-1.57435	2.46768	1.98391	2.07729	1.20955	2.81069	3.40598	3.16567	-0.837052	783746
SACM1L	0.107269	0.0693607	0.129219	0.0976697	-0.0777614	-0.112561	-0.192325	0.0100848	-0.0244268	-0.035295	-0.0694423	0.0259387	-0.0714836	-0.109571	0.032766	0.0236743	0.100654	-0.068446	-0.050383	0.0216094	0.0220472	-0.082247	-0.0501319	0.0901277	0.000397134	-0.0197637	-0.105616	-0.066879	-0.0178704	0.088885	0.0521482	0.025446	0.0353671	0.0603751	-0.107807	0.23941	0.110923	-0.0846844	0.115251	-0.00443704	0.127095	0.0579097	-0.0599754	0.10911	0.0355336	-0.123426	1.18988e+07
EVI5	0.164732	0.0616766	-0.0681751	0.229885	-0.0868633	0.173825	0.0941212	0.143411	0.225292	0.230772	0.290475	0.0225541	0.12914	0.173895	0.233854	0.267687	0.174084	-0.0533669	-0.143883	-0.0687091	0.0839973	-0.0654393	0.079395	0.0684252	0.198434	0.110803	0.0875925	0.00136572	0.0714923	-0.0385202	-0.111148	-0.00707114	0.109836	-0.00619264	0.108172	0.0327194	-0.0110568	0.0663877	-0.0553261	-0.149219	-0.0655956	0.0698807	0.0628242	0.0709965	-0.00719301	0.192196	262543
MADD	0.518987	0.205278	0.120007	0.335571	0.326541	-0.0322294	0.280146	0.117892	-0.329231	0.232541	0.0858868	-0.155403	-0.129766	-0.193642	-0.217463	0.489231	0.44754	-0.0110305	0.427243	0.232293	-0.144798	0.243654	0.136463	-0.351117	-0.244572	-0.193392	-0.197648	-0.30424	-0.331879	-0.635227	-0.190911	-0.728148	-0.441936	0.210822	-0.0388499	-0.556422	-0.311372	-0.119217	-0.479167	-0.343542	-0.60648	-0.2661	-0.820079	-0.718953	-0.702381	-0.304207	4.66028e+06
ARHGAP23	0.237319	-0.0417175	0.118937	0.0651535	0.289592	-0.0797805	0.385286	-0.0676317	-0.310914	0.0702455	-0.0142891	0.175058	-0.155772	-0.0565317	-0.196932	0.0666135	0.352847	0.194525	0.365891	0.172428	0.0370644	0.470191	0.422495	-0.664818	-0.187329	-0.340477	-0.17902	-0.19777	-0.327591	-1.0174	-0.144816	-0.300498	-1.05829	0.168996	-0.0612191	-0.751819	-0.458671	-0.183752	-0.719269	-0.203123	-0.349709	-0.462169	-0.771405	-0.930486	-0.816672	-0.304748	1.17686e+07
GPS1	-0.0676353	-0.179455	-0.00468116	-0.188497	0.06831	-0.354991	-0.00580657	-0.119245	-0.268563	-0.123464	-0.190842	-0.0272597	-0.234263	-0.175921	-0.130124	-0.0969323	-0.0589619	-0.144779	0.0282812	-0.00839665	-0.0679247	0.0457475	0.0337604	-0.167485	-0.242591	-0.188057	-0.266759	-0.177178	-0.164892	-0.104507	-0.134387	-0.0942476	-0.205282	-0.0278717	-0.0672027	-0.169665	-0.121859	-0.170824	-0.106109	-0.0399783	-0.0396433	-0.267422	-0.199465	-0.21752	-0.0102514	-0.197561	1.14936e+07
HNRNPH1	0	0	0	0	0	0	0	0	0	0	0	0	0	0	0	0	0	0	0	0	0	0	0	-1.0041	-0.0157297	-0.887359	0.502507	-0.538167	-0.204825	0	-0.881123	-0.833602	0.612626	0.255465	-0.571835	-3.15845	-0.0780897	-0.322502	0	-0.43498	0.194541	0.0404717	-0.0770641	0	-1.24695	-0.983614	0
INPP4A	-1.15994	0.695354	0.305438	-0.550377	0.877923	-0.335781	0.638439	-0.397072	-0.43748	-0.231513	-0.724984	-0.611658	-0.802363	-0.023488	0.876768	1.46801	1.22894	0.57907	0.410584	-0.373883	0.38752	0.834381	0.380088	-0.814523	-1.30276	-0.169237	-1.50413	-0.701594	-0.643738	-1.1092	-1.39439	-1.50693	-1.56362	-1.29857	-0.606968	-0.885947	-0.925647	-1.14451	-1.64055	-0.417621	-0.217409	-1.59294	-0.973289	-1.16295	-1.25104	0.122812	2.19883e+06
IQSEC2	0.100133	0.0155577	0.0837191	0.164228	0.367325	-0.117752	0.324016	0.0591132	0.10089	0.0142785	0.293199	0.299717	-0.0768761	0.0611004	0.0338298	0.166163	0.273506	0.183194	0.206447	-0.162359	0.105585	0.471029	0.288753	-0.532442	-0.345405	-0.253725	-0.122592	-0.168799	-0.362407	-0.953069	-0.083209	-0.436121	-0.933197	0.125162	-0.207336	-0.695514	-0.421961	-0.225063	-0.560544	-0.135158	-0.220815	-0.445974	-0.950667	-0.825373	-0.875154	-0.317146	207985
ADO	0.83088	0.149416	-0.0529383	0.477169	0.455294	0.358072	1.15605	0.218604	-0.0507717	0.682439	0.262975	0.124472	0.32753	0.322357	-0.146251	0.57681	0.806825	0.158917	0.099276	0.700248	0.205279	0.579507	0.532654	-0.399832	0.0110811	-0.308257	-0.46816	-0.133898	-0.246427	-1.30813	0.189063	-0.419079	-0.704973	0.335599	-0.629884	-0.407357	-0.322974	-0.569833	-0.635158	-0.164297	-0.337407	-0.774151	-0.754567	-1.0526	-0.845076	-0.946744	3.08133e+06
CARM1	-0.201042	-0.160815	-0.00226216	-0.255914	-0.149276	-0.175126	-0.163836	-0.234865	-0.0792612	-0.159906	-0.20269	0.0281183	-0.0756347	-0.198545	-0.0194322	-0.0641436	-0.0810355	-0.099106	-0.240382	-0.180808	-0.114371	-0.255457	-0.172945	-0.133303	-0.0118972	-0.0799457	-0.102845	-0.118655	-0.102102	-0.00794511	-0.00368132	-0.185348	0.0164165	-0.0650125	-0.128827	-0.0154321	-0.111819	-0.108229	-0.0330084	-0.0856376	-0.246774	-0.0890766	-0.00509437	-0.00162547	-0.00290187	-0.162777	11403400
KAT7	-0.644655	-1.10777	-0.749158	-0.613003	-0.84615	-0.997922	-1.36644	-0.626789	-0.905042	-0.540591	-0.515847	-0.434054	-0.790697	-0.629845	-0.695311	-1.29429	-0.929232	-0.544061	-0.848894	-0.450972	-0.975948	-0.705062	-0.683813	0.17693	0.129829	0.154249	0.426429	0.299655	0.305751	0.1645	-0.0127706	0.380864	0.00986512	0.42355	0.0320468	0.356081	-0.0394396	0.237965	0.335025	0.244546	0.0990416	0.229069	-0.138965	0.276492	-0.0398542	0.049443	1.76511e+06
PPP4R2	-0.105843	-0.0999217	-0.0984516	-0.139125	-0.0994767	0.048073	-0.0533873	-0.0900156	0.0873624	-0.101967	-0.0495285	-0.0164182	0.135534	0.0976415	0.00495315	0.00788221	-0.07927	0.0741148	-0.0111205	-0.0446268	-0.0138378	-0.135584	-0.0946488	-0.198823	0.029569	0.104258	0.124348	0.0793686	-0.0960526	-0.263577	-0.206997	-0.050427	-0.0865491	-0.0618681	0.078957	-0.257299	-0.117975	0.0992808	-0.149243	-0.141583	-0.234973	-0.0347049	-0.0517007	-0.206803	-0.214304	0.10021	7943800
ABLIM2	0.16335	0.0262813	-0.0522595	0.334555	0.394072	-0.310722	0.474436	0.312327	-0.468333	0.147776	0.277321	0.153903	-0.436139	0.101336	-1.15487	-0.196752	0.728468	-0.331897	-0.121065	0.130988	0.258623	1.51554	0.0828916	-0.0100077	-0.158107	-0.612358	-0.685702	-0.316012	-0.022914	-1.79614	0.282697	-0.102801	-1.26407	0.430303	-0.570198	-0.489418	0.247974	-0.491313	-0.691134	0.369248	0.606811	-0.132126	-0.377113	-0.940309	-0.814694	-0.534229	527820
JUN	0.090282	0.0799545	0.0947033	0.320544	-0.145863	-0.0175243	0.235098	0.239699	0.103609	-0.0217408	0.299438	0.227289	0.380143	0.268993	-0.0144746	0.028833	-0.00533962	0.231509	0.0351617	0.400293	0.291215	0.0882246	0.254773	-0.0631616	0.00387277	-0.114318	-0.0763467	-0.254097	-0.0957517	0.0938483	-0.339357	-0.221856	-0.0330939	-0.166798	0.0335296	-0.263136	0.0937126	-0.0775953	0.0349319	-0.275967	-0.385513	0.116362	0.0589281	0.152333	0.0611964	0.155575	377248
PTMS	0.399706	1.16954	0.945899	0.00252615	0.915985	-0.762252	1.67368	0.163615	-1.45396	-0.13553	0.114756	-0.548573	0.345437	1.24376	-0.0293621	0.78675	1.22135	1.00794	1.69706	0.606179	1.88629	1.52569	1.01307	-1.8064	-0.989865	-0.649937	0.252237	-0.635787	-0.892345	-5.01782	-1.05435	-1.60373	-3.73673	0.149679	-0.51158	-2.13599	-1.3677	-0.141701	-1.82681	-0.747444	-1.43968	-1.27415	-2.22278	-3.914	-3.12446	-0.586666	1.48143e+07
BRD7	0.0093964	-0.321045	0.0101689	0.313234	-0.219507	0.184574	0.0503135	0.274902	0.169966	0.152476	-0.0315324	0.146581	0.181223	0.0481183	0.122995	-0.0115459	-0.0920921	0.121576	-0.0748063	-0.000787992	-0.0292408	-0.0857709	0.128174	0.0575317	0.0390218	0.0505514	0.24169	0.224001	0.0551234	0.2313	0.0522801	-0.102868	0.163737	0.112307	0.0803908	-0.0615705	0.0147722	0.103471	0.183197	-0.0517631	-0.134586	0.145227	0.0357898	-0.0571445	0.0897749	0.108972	1098810
RBM47	0	0.744372	-0.393342	0.881984	0	0.877187	0	1.0021	1.0301	0.509785	1.13938	0.913938	0.493535	1.07619	1.20792	0.52914	0	0.43297	0	-0.913638	0.677706	0.658492	0.221773	0.452025	-0.0456903	0.265294	0.422992	0.964102	0.200529	0	-0.0260682	1.10294	0	0	0.262886	0.314415	0.413995	0.915608	0.828552	0.817686	0.409466	0.603162	0.482553	0	0	0.699902	1609.62
IFT56	-0.773837	-0.732404	-0.723412	-0.645709	-0.549319	-0.428128	-0.519661	-0.458036	-0.215436	-0.169466	-0.162836	-0.217545	-0.645177	-0.811415	-0.486769	-0.735059	-0.473414	-1.04039	-0.806877	-0.663212	-0.995275	-0.868355	-0.800509	-0.0895301	-0.0131096	-0.0769623	-0.152683	0.0684912	-0.174307	0.0236372	0.147247	-0.137429	-0.0683888	-0.248973	0.199213	0.232429	0.0727358	-0.11213	-0.153898	0.11001	0.0383166	-0.264046	-0.213234	-0.0660041	-0.241201	-0.0557318	128069
TMEM129	-0.208549	-0.294847	-0.390959	-0.367133	-0.370585	-0.215262	-0.0479501	-0.353109	-0.200062	-0.436537	-0.294364	0.0513729	-0.190398	-0.584243	0.15974	0.129829	-0.282736	-0.12914	-0.415251	-0.401837	-0.255214	-0.488589	-0.292851	-0.358518	-0.289163	-0.125278	-0.0873393	-0.220462	-0.20145	-0.048579	-0.00409688	0.11987	-0.145272	-0.0683774	-0.256685	0.297021	0.0893666	0.00687536	-0.0484237	0.144866	0.0381876	0.0214936	-0.353426	-0.082062	-0.0889704	0.551022	240704
UBA6	-0.0735774	-0.0316534	-0.0176953	-0.0740306	-0.0857348	-0.0796328	-0.0701453	-0.14457	-0.0725411	-0.0868007	-0.138296	0.0428562	-0.0872844	-0.153422	0.0253664	-0.0639656	-0.0752645	-0.0110117	-0.0649113	-0.0164552	-0.0945285	-0.120542	-0.0140723	-0.0650431	-0.144264	-0.0628224	-0.15183	-0.0818642	-0.0656304	0.00323283	-0.155116	-0.0372391	0.0135541	-0.0492723	-0.0719504	-0.055966	-0.00344995	-0.116625	-0.0670495	-0.032765	-0.0658145	-0.147783	-0.0475868	-0.0603943	-0.0335638	-0.0697343	8.92334e+06
ESYT2	-0.266554	-0.462402	-0.207646	-0.305567	-0.80135	-0.203292	-0.721227	-0.0760587	0.0861169	-0.148816	-0.0776572	-0.100434	-0.491947	-0.620912	-0.137324	-0.263787	-0.268964	-0.512812	-0.849076	-0.314058	-0.0994781	-1.04725	-0.838115	0.334764	0.45424	-0.10608	0.010342	0.171166	0.683689	0.607797	0.427481	0.0734338	0.633016	-0.0578157	-0.306543	0.397035	0.319669	0.0499868	0.844304	-0.207825	0.161159	0.893088	0.44979	0.35588	0.214568	0.283775	3300690
MED19	0.00913957	-0.30026	-0.228236	0.0997743	-0.362389	0.0707353	-0.179175	0.0969472	0.231349	-0.208946	-0.0214116	-0.0381817	0.158098	0.02163	-0.126275	-0.0962297	-0.0333212	0.0414423	-0.224718	0.0151131	0.155781	-0.488521	0.120149	0.0767082	0.299297	-0.0314996	0.130605	0.0927255	0.263671	0.256957	0.169495	0.0802571	0.0168876	0.0510645	0.148143	0.182222	0.0489934	0.13879	0.251721	0.173679	0.0539223	0.314353	0.138241	0.35028	0.39115	0.103914	558023
BLTP3B	0.220697	-0.0890418	0.0514033	0.0970563	0.102988	0.0518036	0.0729732	0.0617786	0.00873562	0.0602249	0.00362801	-0.08817	-0.185366	-0.0767563	-0.0509296	0.125608	0.122662	-0.0236892	0.0172332	0.0950068	-0.0662302	0.0581917	-0.0264912	-0.140127	-0.0739004	-0.218313	-0.205057	0.0157417	-0.107458	-0.269976	-0.0295051	-0.174401	-0.203167	0.0564563	-0.120473	-0.0435803	-0.119616	-0.0366341	-0.22569	0.016443	0.00136112	-0.239465	-0.183936	-0.151526	-0.285014	-0.161829	586598
SHTN1	0.130893	0.0124619	0.149786	0.0343916	-0.198548	-0.541231	0.565102	-0.321376	-0.839564	-0.909137	-1.02541	-0.440478	-0.903656	-0.496684	-0.69553	0.304996	0.0279346	-0.0475046	0.232064	0.226037	-0.202232	0.536367	0.390902	-0.951539	-0.75329	-0.880482	-0.893433	-0.569113	-1.05018	-2.74336	-0.295351	-1.12408	-1.96334	0.179814	-0.34366	-1.34049	-0.525647	-0.800068	-1.02248	-0.155572	-0.13559	-1.22635	-1.27652	-1.74472	-1.38657	-0.747912	7.77706e+06
TMEM223	0.0125991	-0.121589	-0.0775489	0.282232	-0.194219	0.207565	-0.0571513	0.205706	0.038413	0.0340167	-0.0181548	-0.14068	0.0353949	-0.117692	-0.224586	-0.232826	0.199392	-0.260115	-0.345664	-0.0986787	-0.2919	-0.336523	-0.370807	0.0241824	0.0831989	0.0649529	-0.118691	0.281188	-0.00900068	0.39707	-0.0141416	-0.218251	-0.0164688	0.123532	0.0116414	0.0222097	-0.184143	-0.188883	-0.0278882	-0.141583	-0.223269	-0.114197	0.164824	0.0832379	-0.0935063	-0.131121	495290
FEZF1	0.812729	-0.614151	0.127944	0.318333	0.472972	-0.113403	0.645944	0.440931	-0.265314	0.27833	-0.0431423	-0.993688	-0.138863	0.208508	-0.373717	-0.0799448	0.461088	0.135394	-0.475554	-0.210713	-0.175618	0.301973	-0.144646	0	0.874258	0.216023	0	0	0	0	-1.44781	-1.42396	0	0.400665	1.35968	0	0	0	0	0.412161	0.732843	0	0	0	0	-1.40767	538232
TMEM120B	-0.736254	-0.431788	-0.266065	-0.380892	-0.188634	-0.575216	-0.202596	-0.471823	-0.129004	-0.675517	-0.861213	-0.213082	-0.26871	-0.661365	0.111028	0.097692	-0.131475	-0.588752	-0.519683	-0.585719	-0.316382	-0.699494	-0.595501	0.52424	-0.0452699	0.519975	0.0978202	0.196462	0.340426	0.775315	0.045439	-0.0576544	0.394566	-0.0795102	-0.313594	0.216415	0.11306	-0.143214	0.408259	0.251185	0.347306	0.28849	0.203233	0.609202	0.264125	0.837918	10743230
ARHGAP10	0.133841	0.0266663	-0.11112	0.176188	-0.123019	0.20537	0.0487006	0.0138283	0.252174	0.0847913	0.156429	0.113962	0.02236	0.0467996	0.394646	-0.0498766	-0.0707226	0.153371	-0.218595	-0.195461	0.012904	-0.0300738	-0.0419465	0.301045	0.457221	0.31126	-0.0813414	0.503045	0.163504	0.481802	0.128773	0.125767	0.63928	-0.0205353	-0.070449	0.411957	0.0470816	0.193153	0.355316	-0.173172	-0.188597	0.249052	0.472879	0.493679	0.279397	0.199442	426326
SLC22A23	-0.0239694	-0.0141282	0.207407	-0.077239	-0.000769896	-0.154641	0.600604	-0.0850915	-0.186735	0.0441153	0.0242902	0.203584	0.284735	0.235867	0.0379626	0.145241	0.318856	0.281993	0.17993	-0.165798	0.240598	0.303985	0.37804	-0.260713	-0.334991	-0.437301	-0.267679	-0.348161	-0.479499	-0.892325	-0.137337	-0.105626	-0.684855	0.0166028	-0.171925	-0.19999	-0.0580823	-0.128112	-0.412666	0.0506807	0.348532	-0.265006	-0.730849	-0.495691	-0.508965	-0.462495	988425
FAM168B	0.101361	-0.0255313	-0.0446777	0.270384	0.0690463	-0.249437	0.436761	0.375714	-0.304109	-0.200095	-0.163224	-0.0833573	0.20581	0.475131	-0.046397	-0.156031	0.549451	0.410606	0.409883	0.484845	0.574082	0.347822	0.446461	0.0317017	0.0950389	0.165891	0.182277	0.189368	0.140991	-1.10566	-0.123057	-0.402562	-0.768324	0.469313	-0.118581	-0.501614	0.0279191	0.14717	0.000699646	0.337946	0.0205196	0.0474391	-0.108435	-0.485128	-0.422954	0.167792	107244
MEX3A	-0.0468702	-0.18929	-0.0133407	-0.10494	-0.180739	-0.0647432	-0.0899971	-0.092114	-0.13835	-0.0661005	-0.131419	0.0460445	-0.113771	-0.00702999	0.0363803	-0.0830542	-0.182818	0.0628579	-0.0287762	0.0716861	0.041544	-0.290928	0.126722	-0.224507	-0.0801111	-0.238795	-0.119234	-0.0754954	-0.0870651	-0.264359	-0.0870993	-0.215052	-0.267559	0.054619	-0.0376955	-0.123202	-0.0816536	-0.0812691	-0.12227	-0.144463	-0.253001	-0.182724	-0.184688	-0.193462	-0.078601	-0.188672	3.33679e+06
ILVBL	0.117392	-0.108329	-0.0887771	0.0801059	-0.0675377	0.06417	-0.138896	0.0405219	-0.154132	0.0354545	-0.0965768	-0.0897048	-0.0250995	-0.0850775	-0.0151277	0.040145	-0.0143898	-0.0366052	-0.0511633	0.118484	-0.106517	-0.194303	-0.00455882	-0.0958193	-0.121232	-0.0683573	0.0208773	-0.137694	-0.152404	-0.00841345	-0.169932	-0.17479	-0.163922	-0.0508716	0.0374444	-0.0562631	-0.153242	-0.0415862	-0.0480589	-0.222879	-0.162513	-0.0346778	-0.293315	-0.147593	-0.13046	-0.0871198	1.93558e+07
NDUFAF8	0.647526	0.222292	0.196472	0.586212	0.295358	0.324301	0.24056	0.305253	0.0269238	0.411573	0.427246	0.0026769	-0.180104	0.231229	-0.245965	0.239651	0.493626	0.200665	0.384503	0.24641	0.172981	0.305065	0.421611	0.0239937	-0.25957	-0.222082	-0.354897	-0.0262365	-0.0594766	-0.418938	-0.224117	-0.0280023	-0.271688	0.0373385	-0.182935	0.109276	-0.163784	-0.244421	-0.250651	0.106653	0.151938	-0.00052192	-0.393043	-0.262295	-0.385563	-0.564962	493752
SSC5D	-0.639558	-0.707171	0	-0.265085	-0.0744827	-0.00635022	-0.318552	-0.567944	-0.421075	0	-0.34568	-0.256693	0.0321558	0.225955	-0.349627	-0.823435	-0.263486	0.132361	-0.488376	-0.43857	0.0593614	-0.576948	0.186204	0.257047	-0.046395	0.211825	0.310131	-0.44686	0.229018	-0.17128	-0.230658	-0.361747	-0.0354656	-0.167409	0.155176	0.0473215	-0.0563206	0.166861	0.0698089	0.0278398	-0.755375	-0.0406894	-0.0744104	-0.14766	-0.434108	0.345517	9180.02
CIBAR1	0.473339	0.135159	0.285821	0.315011	0.357466	0.336163	0.105788	0.274837	0.0856381	0.606689	0.285379	0.165574	0.0778087	0.258882	0.26218	0.0913976	0.238895	0.174543	-0.0329387	0.0271647	0.411959	0.44715	-0.0641136	0.000588491	0.000976401	-0.0223857	-0.148593	0.181753	-0.00435685	-0.403292	-0.209158	-0.031923	-0.195291	0.338816	-0.306601	-0.039825	-0.132835	-0.319486	-0.353049	-0.43441	-0.0811503	-0.201704	0.0158744	-0.299598	-0.406497	-0.180139	464957
MACROD2	0.29576	0.0467387	0.193171	-0.135603	0.187356	0.0699328	0.0573668	0.0587844	-0.280178	0.103627	0.132125	0.104278	-0.154884	0.0736975	-0.107886	0.222418	0.288017	0.0803046	0.157565	0.211493	0.190555	0.278472	0.141085	-0.284208	-0.353435	-0.245532	-0.388862	-0.310212	-0.42579	-0.707039	-0.389487	-0.346914	-0.6234	-0.0376022	-0.176999	-0.297716	-0.294461	-0.330559	-0.636637	-0.156197	-0.0852424	-0.503344	-0.68791	-0.664142	-0.629777	-0.33227	1981030
FRMD3	-0.760612	0.0801886	-0.235778	-0.864182	-0.373966	-0.600109	-0.0807695	-0.130598	-0.592688	-0.849325	-0.421438	0.238275	-0.457533	-0.382535	-0.506769	0.399573	-0.218377	-0.431996	-1.30809	-0.499465	-0.776725	0.133595	-0.457819	0.133068	-0.282573	-0.432496	-0.617614	-0.116997	-0.00836303	-0.273234	-0.0676577	0.00764891	0.0578499	0.135842	-0.560369	-0.0617947	0.000756698	-0.385338	-0.184287	-0.0066146	0.0181966	-0.0919934	0.15752	-0.225339	-0.0100942	-0.270929	85084.9
PTPDC1	-0.112647	-0.130624	-0.10809	-0.101839	-0.279126	0.0583917	-0.119228	-0.194957	-0.0882014	-0.0700775	-0.036347	0.268291	-0.117195	-0.122746	-0.0797249	0.0294892	-0.196782	-0.276706	-0.303578	-0.0872803	-0.31077	-0.356956	-0.147578	0.0661664	0.0734155	0.0169045	-0.201869	-0.0200776	0.112524	0.0191991	0.0439581	-0.21909	0.0162279	0.0706312	-0.164913	0.217883	0.0412913	-0.118235	0.0770546	-0.0561749	-0.0984769	0.0652125	-0.06084	0.0884845	0.00559067	-0.209505	350093
RPS6	-1.25286	0	-0.107821	-0.219853	0	-0.388268	0	0.184508	1.32108	0.554632	-0.425094	0	0	-0.534366	-0.860665	-0.390309	-0.695658	0.293214	-1.60232	-0.494304	0	0	-1.52998	0	0.34395	-0.240359	0.266523	0.644493	0.263578	1.16067	-0.766111	-0.740519	0.546042	-0.539971	0.102562	0.390342	0.28394	-0.618434	-0.561778	-0.729895	-0.906345	-0.86437	-0.617753	0	-0.94868	0.461936	8.4681e+07
BCLAF3	0.0383754	-0.146779	-0.0143107	-0.0642209	-0.196582	0.0470129	0.00048859	-0.273921	0.0587953	-0.138778	-0.243801	0.104207	-0.0711658	-0.262586	0.115091	-0.240873	-0.0224145	-0.249301	-0.343232	-0.111357	-0.0462543	-0.246481	-0.279376	0.0190755	-0.0337242	-0.169056	-0.106732	0.231206	0.237341	0.0309005	0.0996772	0.0364939	-0.0965211	0.0685269	-0.128999	0.265327	0.0744081	-0.12996	-0.0675655	0.214386	0.0805758	0.0739119	-0.126437	-0.0995005	-0.163283	-0.168734	252911
ZNF320	0.0591237	0.134862	-0.189522	0.267058	-0.200348	0.237727	-0.169316	0.00883646	0.210681	0.12992	-0.0508528	0.0696855	0.295946	0.106534	0.0961837	-0.16372	-0.384652	-0.0756351	-0.266663	-0.01394	-0.159094	-0.229959	-0.437438	0.191443	0.301568	0.477353	0.127043	0.388873	0.268998	0.161881	0.0440493	0.292707	0.486405	0.418884	-0.147441	0.165445	0.0263999	0.226058	0.224129	0.215946	0.0641478	0.186558	0.079786	-0.0410598	-0.433071	0.185493	274370
NBAS	-0.0809231	-0.114153	-0.0278507	-0.0637101	-0.0893492	-0.0989106	-0.192647	-0.0930456	-0.0887952	-0.120757	-0.102547	-0.00130691	-0.103073	-0.125327	0.0130626	0.00669565	0.00778099	-0.212826	-0.168202	-0.0475562	-0.116428	-0.113	-0.0488363	-0.0923161	-0.0554686	-0.0932752	-0.12632	-0.122631	-0.146878	-0.0124501	-0.0895727	-0.0125544	-0.0728051	-0.0254763	-0.00102467	-0.00909504	-0.128604	-0.142022	-0.0371273	-0.121402	0.00278863	-0.085715	-0.25211	-0.0921293	-0.0252906	-0.139776	4.01632e+06
TARS3	-0.0155641	-0.178392	-0.199617	0.0241608	-0.205132	-0.0261074	-0.053172	0.0280076	-0.138505	-0.00101872	0.0733541	-0.187083	-0.23471	-0.0459669	-0.297889	-0.0847477	0.0120827	-0.144985	-0.0944781	-0.00677251	-0.193515	-0.124804	-0.192804	0.0134393	0.014156	-0.00511128	0.0848132	-0.027158	-0.0697171	0.179364	-0.14029	-0.135149	0.0745509	-0.0310802	0.0564087	-0.0572425	-0.0936268	-0.0946983	0.0315249	-0.152096	-0.119871	-0.0725173	0.071582	-0.0786384	0.0651776	0.0780746	1.38363e+06
FAM234B	0.123661	0.000813811	0.063978	0.0771696	-0.0120171	-0.10768	0.0221135	0.112345	-0.0883154	-0.0109389	0.0535291	0.0107632	-0.175411	-0.151108	0.0638254	0.200296	0.43369	-0.109921	-0.00952991	0.0241122	0.138578	0.158147	0.124477	-0.140518	-0.130053	-0.184002	-0.173706	-0.232988	-0.296376	-0.191399	-0.308508	-0.0673386	-0.23861	-0.128108	0.0561275	0.105442	-0.158653	-0.0693055	-0.220333	-0.0272604	0.283113	-0.170745	-0.350323	0.0263191	-0.153395	-0.156762	2.3512e+06
TYW5	0.161919	0.176165	0.226767	0.109382	0.27352	0.220531	0.00746555	0.142755	-0.0937928	0.157594	0.237556	0.101753	0.203671	0.202868	0.0755307	0.259919	0.216409	0.103627	0.187416	0.231662	0.169225	0.159081	0.295447	0.0313107	0.00094447	0.159229	0.0903986	0.0807734	0.215553	-0.105579	-0.0262094	0.0762072	0.0789052	0.149834	0.0598257	0.19535	0.0409938	0.211576	-0.0262609	-0.0843453	-0.22849	-0.0370647	-0.0979358	-0.0891315	0.0583524	-0.196514	443447
VWA8	0.215509	0.106733	0.0733811	0.367981	0.0399696	0.0988338	-0.0406116	0.201969	0.190325	0.210689	0.247474	-0.0738806	0.0130778	0.0958319	-0.132748	0.15896	0.341244	0.0675506	-0.0243143	0.0524303	-0.0192624	-0.17783	0.144275	0.251124	0.157297	0.0834529	-0.0418003	0.114136	0.0884151	0.436847	0.162678	0.0187156	0.417351	0.0958599	-0.00895575	0.402931	0.145511	0.0445353	0.217193	0.0222169	0.20831	0.2478	0.214745	0.389189	0.326789	0.0264814	3264490
SBNO1	0.100345	0.0492542	0.00685329	0.183544	0.0374854	0.140484	-0.0112407	0.216147	0.133212	0.174661	0.0998033	0.186226	0.442507	0.349146	0.182278	-0.0299153	0.229414	0.405144	0.0864638	0.191763	0.287687	0.00907667	0.30788	-0.122422	-0.0112875	-0.062353	0.0132853	0.051777	-0.0346852	0.0397623	-0.0490486	0.0553196	0.0440592	-0.0660121	-0.101227	-0.0726084	-0.0195236	0.00752297	-0.0966529	-0.136164	-0.194486	-0.0970722	0.0456974	-0.167919	-0.0204946	-0.0892443	207142
CRPPA	0.0424498	-0.40024	-0.307871	-0.212001	0.0827875	-0.313955	0.089008	-0.322552	-0.269208	-0.0629726	-0.31232	0.087918	-0.348745	-0.168086	-0.121108	-0.108625	-0.0890863	-0.0512745	0.0704625	-0.214443	-0.157065	-0.205961	0.0550175	0.392897	0.056041	0.0665971	-0.109241	-0.00444837	0.326554	0.425163	0.0604248	-0.0868763	0.197745	-0.012165	-0.090571	0.523797	0.11476	0.121202	0.32872	0.147991	0.150375	-0.00874481	0.0969817	0.34878	0.457196	0.0486824	223256
FAM221A	0.314999	-0.00871483	0.171318	0.210272	-0.0431885	0.138388	-0.0320349	0.0354976	-0.0910644	0.0664466	0.240572	0.061578	0.0465861	0.187021	-0.20803	0.124399	0.0133786	0.236232	0.187919	0.196951	0.00114844	0.221818	0.271846	-0.306224	-0.0259968	-0.160902	-0.0590112	-0.0208151	0.0399178	-0.232459	0.0522768	-0.353154	-0.252316	0.188049	-0.203711	-0.23136	-0.136389	-0.264399	-0.0875606	-0.254624	-0.459332	-0.126016	-0.212371	-0.285892	-0.118391	-0.19639	221006
GTPBP10	0.232051	-0.139928	-0.14531	0.289818	0.0162054	0.0526214	-0.0297392	0.215096	0.0559154	0.276629	0.150215	0.0021078	0.0496762	0.0781861	-0.144309	0.0797744	0.287779	-0.060243	-0.0686116	-0.0964219	-0.0852653	-0.0547491	-0.0306877	0.153442	0.0511749	0.0818881	-0.0246048	0.146108	0.098396	0.209622	0.264579	0.0489977	0.387529	0.0715563	-0.141736	0.344416	0.20693	0.0290873	0.154236	0.109736	0.238665	0.150686	0.12707	0.195975	0.135885	0.0780753	726361
WDR91	0.264167	0.124691	0.231805	0.261813	0.099021	0.102845	-0.0184076	0.116293	0.0978844	0.264754	0.0696567	0.166193	0.17105	0.109847	0.0777829	0.135227	0.248182	0.161628	0.0806718	0.289393	0.113344	-0.0370028	0.191726	-0.111808	-0.0893721	-0.193673	-0.166553	-0.180092	-0.0752705	-0.18994	-0.151652	-0.135584	-0.0227441	-0.214689	-0.0936764	-0.166047	-0.125905	-0.164497	-0.236778	-0.189863	-0.087575	-0.04025	-0.0657253	0.0994596	-0.0467247	-0.175474	392040
DENND11	-0.274838	-0.538737	-0.321089	-0.191923	-0.0947231	-0.194105	0.0115449	-0.300055	-0.256113	-0.176836	-0.137974	-0.0466084	-0.1492	-0.0372471	-0.653883	-0.171731	-0.198553	-0.282973	-0.209779	-0.201867	-0.385064	-0.357767	-0.0651961	-0.143811	-0.315886	0.0008863	-0.214443	-0.0881587	0.0844275	-0.262273	-0.0982038	0.0640222	-0.313928	0.146651	0.0348107	-0.148114	-0.0482282	-0.211463	-0.146879	0.316656	0.0208702	-0.418148	-0.172255	-0.165722	-0.0906048	-0.262587	874777
MBLAC1	-0.161225	-0.424936	-0.842082	-0.522747	-0.642955	-0.906947	0.105692	-0.570721	-0.858708	-0.22732	-0.385141	-1.05672	-0.53298	-0.442226	0	-0.196617	-0.395307	-0.535604	-0.302781	-0.368809	-0.639047	-0.204214	-0.0149305	-0.4318	-0.0229094	0.244598	-0.0567743	-0.210902	-0.15719	-1.00282	-0.11808	-0.0617237	-1.16446	0.203445	0.140665	-0.121575	-0.126014	-0.190745	-0.775358	-0.248655	-0.415056	-0.515829	-0.516536	-0.340196	-1.26002	-0.273894	44902.3
GRID2IP	0.112919	0.254955	-0.174263	0.269078	-0.0766853	0.143599	-0.205157	0.0597991	0.209026	0.232566	0.440528	-0.0246282	0.185773	-0.166526	-0.139135	0.439352	0.333709	-0.147961	-0.17356	-0.154694	0.0235841	0.0927982	-0.101009	-0.188444	-0.0737414	0.0416395	-0.356892	-0.266711	0.293075	1.20244	0.254863	-0.103899	-0.359502	0.537033	0.0974157	-0.248311	-0.134727	-0.199028	-0.0813836	-0.329458	-0.27329	-0.096457	-0.239848	-0.430052	-0.571504	-0.0328778	461202
POTEF	-0.00442648	0.258253	0.399518	0.136811	0.286662	0.567802	0.105749	0.456993	0.227192	0.347187	0.257492	0.369649	-0.179287	-0.125694	0.654952	0.521695	0.0499517	0.141468	0.208426	-0.0898303	0.0619162	-0.0361725	0.0656719	0.0819933	-0.0863851	0.222977	0.256538	0.115551	0.0163417	0.0566968	0.110858	0.0124949	0.554926	0.530148	-0.00995007	0.239049	0.191765	0.455577	-0.0189143	-0.0185566	-0.157718	0.113855	-0.0420523	-0.102108	-0.0576515	0.444422	1.52766e+06
CLEC18A;CLEC18B;CLEC18C	0	0	0	0	0	0	0	0	0	0	0	0	0	0	0	0	0	0	0	0	0	0	0	-0.0851743	0.379038	0.417113	1.18258	0.124777	-0.276792	-0.402197	-0.154207	-0.494719	-0.399613	0.646623	0.246891	-0.914415	-0.699501	0.351011	-0.491062	-1.1293	-1.07515	0.334034	-0.683515	-0.728765	-1.58692	0.926545	0
VPS37C	0.218384	0.092615	0.213093	0.0827397	-0.100546	0.0723616	0.147186	0.0604423	0.104151	0.140958	-0.021239	0.0153086	-0.109511	0.0743894	0.0914124	0.191878	0.155713	0.0690213	-0.159531	0.127468	0.208879	-0.152154	0.115395	0.0141812	0.0424704	0.0420443	-0.0491695	0.0519625	0.174618	-0.0694854	-0.0448646	-0.0400067	-0.0955553	0.11478	0.226688	0.210605	0.139987	0.0380117	0.0836473	0.101919	-0.0561109	0.00928588	-0.0527504	0.0316645	-0.114214	0.123686	1.76704e+06
KRBA1	-0.657681	0.00425137	0.138455	-0.171978	0	0.0693273	0.0971633	-0.00488345	-0.182212	-0.66634	-0.23859	-0.14876	-0.158403	0.0381284	-0.0524827	0.420475	0.102912	-0.215847	-0.711236	-0.0399074	0.397489	0.302661	0.150284	-0.00889164	-0.659111	-0.49232	-0.598346	-0.126976	-0.309181	-0.28183	-0.0428984	-0.358689	0.0173456	-0.145178	-0.694024	-0.219576	-0.617126	-0.274387	-0.294729	-0.468172	-0.413442	0.249115	-0.439491	-0.676053	-0.495551	-0.455054	4975.99
PEDS1	-0.731059	0.202899	-0.388361	0.0810487	-0.0508347	-0.683898	-0.473355	-0.10221	0.242843	-0.159795	0.353093	0.50445	0.449064	-0.227235	-0.24982	0.270784	-0.0206931	-0.108117	-0.521529	-0.261846	0.0690305	0.208486	0.109947	0.650449	0.61796	0.644302	0.431161	-0.18799	0.128375	0.588049	0.348119	0.515836	0.113507	0.570029	0.0371258	0.622128	0.365845	0.394474	0.714329	0.368044	0.49861	0.34861	0.752296	0.750636	0.608307	0.355891	32066
TRAPPC13	0.122287	0.0946231	0.0941889	0.084042	-0.0560142	0.0265068	-0.0533106	0.0693004	0.121385	-0.0123953	-0.00520779	0.0653313	-0.0396352	0.0449366	0.138921	0.116462	0.0775633	-0.0769803	-0.0862861	0.0588313	0.0147698	-0.115518	0.0738526	0.0762616	0.00516417	-0.0246804	-0.152538	-0.10256	0.0748192	0.0518821	0.0640004	-0.0482953	0.177702	-0.0150048	-0.0401126	0.230455	0.0731481	-0.0254827	0.0476286	-0.0213962	0.0799394	0.0347796	0.0928698	0.18956	0.157196	-0.0873875	5.60142e+06
CNOT1	-0.0459621	-0.0792986	-0.0597308	-0.00712953	-0.10456	-0.0225681	-0.132314	-0.0378332	0.0189216	-0.0382656	-0.0904405	-0.00328852	0.0541862	-0.0483658	0.00139092	-0.0595099	-0.0796119	0.0231282	-0.119294	0.00583494	-0.0696055	-0.235659	-0.0707105	-0.101182	-0.0483268	-0.0677844	-0.0450457	-0.0708822	-0.1032	0.0430025	-0.0910377	-0.0654565	0.0212146	-0.115135	-0.0644072	-0.0323006	-0.00487034	-0.0596675	-0.0879869	-0.123707	-0.083473	-0.0901444	-0.0594734	-0.0205646	0.00314021	-0.128399	8.36981e+06
CCDC88B	0.275653	0.281735	0.266785	0.523278	-0.154753	0.452475	-0.00509471	0.334804	0.50014	0.269686	0.393064	0.127805	0.77247	0.431716	0.569877	0.358558	0.17238	0.599711	-0.0430555	0.231475	0.157091	0.240699	0.0478115	0.471493	0.319751	-0.00635757	0.0565947	0.221164	0.352983	0.529072	0.101232	0.165384	0.289785	0.0133016	-0.0190417	0.463676	0.191556	0.208561	0.462704	0.024602	0.123803	0.529574	0.383156	0.654374	0.516388	0.322114	129829
MAP1LC3B;MAP1LC3B2	0.481618	-0.217513	-0.018366	0.289299	0.2713	-0.132928	0.704007	0.140937	-0.344993	0.170146	0.0525876	0.0468705	0.0823915	0.0668051	-0.228384	0.227282	0.377273	0.286195	0.54618	0.304924	-0.0943749	0.538893	0.618567	-0.128446	-0.331913	-0.449781	-0.518822	-0.16142	-0.18594	-0.288797	-0.143089	-0.317298	-0.132028	-0.0349454	-0.20721	-0.249865	0.0132968	-0.468113	-0.159015	-0.0880677	-0.150088	-0.56618	-0.224069	-0.245198	-0.154175	-0.552373	8984710
C2orf72	0.313202	-0.185557	-0.0831704	0.187101	0.326453	-0.0321519	0.164904	-0.0786915	-0.559357	0.350999	-0.183475	-0.0343643	-0.158456	0.138304	-0.478092	-0.393705	0.177722	0.167409	0.0852998	0.0492144	0.0410493	0.680672	0.357028	-0.605535	-0.235583	-0.507468	-0.279559	-0.0857676	-0.582462	-1.22396	-0.19969	-0.0751568	-1.00807	-0.0488282	-0.19986	-0.624661	-0.421446	-0.233824	-0.682398	-0.123604	0.0135493	-0.514372	-0.589555	-1.08073	-0.771557	-0.573381	193970
PGP	0.527557	0.251587	0.124184	0.260545	0.279725	0.364343	0.348696	0.140339	-0.112484	0.395882	0.286514	0.0994691	-0.0565604	0.0215666	-0.0181564	0.440053	0.435913	0.219301	0.243272	0.269315	0.251216	0.207191	0.313049	-0.277936	0.0248982	-0.0831551	-0.0772037	0.0325793	0.0184301	-0.502315	0.0760081	-0.290669	-0.328711	0.264645	-0.0183255	-0.0280173	-0.136203	-0.0974862	-0.287393	-0.0539071	-0.120735	-0.0557696	-0.302135	-0.445106	-0.432046	-0.153007	4.90956e+06
RIMOC1	0.297774	0.0226297	0.201399	0.175802	0.195279	-0.0214712	0.176677	-0.040262	-0.160684	0.236937	0.0738473	-0.0916321	-0.0979789	-0.0812234	0.00196474	0.153052	0.248293	-0.014534	0.0494229	0.0909923	0.0191013	-0.0341212	0.0966497	-0.144485	-0.100618	-0.0830168	-0.203007	0.0974002	-0.120206	-0.375394	-0.0138123	-0.213784	-0.310739	0.21817	-0.0874045	0.0730269	-0.193137	-0.184586	-0.175461	0.0002506	-0.0403504	-0.204684	-0.202746	-0.240866	-0.22774	-0.132537	5.34936e+06
BTBD17	-0.704286	-0.160761	-0.135042	-0.444724	-0.808214	-0.0423671	-0.405437	-0.158791	0.436241	-0.534059	-0.0803927	0.295359	-0.0652583	-0.31484	0.0643427	-0.363737	-0.595956	-0.273169	-0.546109	-0.248845	-0.0943154	-0.606527	-0.473501	0.296691	0.304683	0.090264	0.382048	0.0759164	-0.0352183	0.0107666	-0.0465484	0.125219	0.00285976	-0.139185	0.0701512	0.0643779	0.20129	0.166815	0.275295	-0.0435186	0.0602693	0.234895	-0.00597545	0.0727196	-0.116176	0.225559	3.66452e+06
RCCD1	-0.0171991	-0.0287861	-0.162264	-0.151722	-0.262678	0.101347	-0.327365	-0.149105	0.0105152	-0.0913776	0.0230831	-0.31952	0.104435	-0.0629823	-0.205133	-0.0985513	-0.0988666	-0.110609	-0.22444	0.0542733	-0.152022	-0.47436	-0.28013	0.33422	0.476391	0.0944706	0.119823	0.237426	0.10928	0.0893985	0.193717	-0.277644	0.560298	0.0154681	-0.0670202	0.0438202	-0.106687	-0.0207874	0.282746	-0.245366	-0.536612	0.325508	0.253103	0.329488	0.204316	0.222978	579795
PLEKHD1	0.372698	0.135107	-0.0223381	0.302154	0.0417934	-0.574558	0.268715	-0.0742947	-0.162005	0.135488	0.158082	-0.134882	-0.077	0.245707	-0.40559	0.374148	0.801657	0.438631	0.225233	0.255131	0.34015	0.334424	0.249411	0	0	0	0	0	0	0	0	0	0	0	0	0	0	0	0	0	0	0	0	0	0	0	48050.6
BPNT1	0.662585	-0.0591128	0.188988	0.303888	0.640453	0.369226	0.994351	0.194961	0.00726792	0.629761	0.162067	0.0439499	-0.237968	0.0392789	-0.583441	0.208375	0.669159	0.0979569	0.212925	0.410915	0.0125263	0.578196	0.630212	-0.253976	-0.0833255	0.020585	0.062569	-0.194457	-0.3471	-0.701986	-0.282444	-0.694897	-0.440878	0.0352143	0.0734363	0.0114138	-0.363985	-0.0746535	-0.330683	-0.56823	-0.417037	-0.387945	-0.571157	-0.93069	-0.617419	-0.459375	5.06477e+06
ZNF316	0.0265135	-0.114618	-0.0662567	0.072925	-0.18989	0.126275	-0.138555	-0.0597813	-0.0776151	-0.00562379	-0.063731	-0.0361243	-0.0144699	0.0991038	-0.112921	-0.167238	-0.21981	-0.0151736	-0.0910008	0.0559466	-0.160366	-0.351809	-0.066976	0.156823	0.0309783	0.0551527	0.00156749	0.216902	0.0950837	0.209695	0.0584924	0.0575312	0.161978	0.0184047	0.0477357	0.127274	0.00250383	-0.0603906	0.00809778	-0.100095	-0.0207168	0.0602908	-0.021082	0.0756011	-0.0178728	0.00131775	599320
RBFOX3	0.119918	-0.0338602	0.128283	0.167339	-0.103724	-0.204845	0.311075	0.18032	-0.116285	-0.181227	0.0519406	-0.0994208	0.123614	0.161049	-0.0979536	0.169728	0.276878	0.420733	0.1439	0.297944	0.44673	0.382825	0.406767	-0.282722	-0.130222	-0.320268	-0.164226	-0.251168	-0.309025	-1.1582	-0.0375543	-0.398061	-1.05046	-0.0603258	-0.181614	-0.464656	-0.25073	0.029636	-0.287852	-0.209013	-0.107177	-0.0849476	-0.604912	-0.501519	-0.455249	-0.260818	582594
SDHAF1	0.462457	0.0173864	0.221623	0.281075	0.152116	0.206859	0.0223414	0.198343	-0.104356	0.573987	0.278874	-0.225338	0.0775288	0.390966	0.0163375	0.122449	0.524567	0.0958368	0.243326	0.240662	0.143637	0.236758	0.236739	0.0118	-0.0547466	-0.0803221	-0.109218	0.0715529	-0.0703465	-0.0260009	0.0607282	-0.0188617	0.20649	0.114324	-0.0301743	0.359072	-0.0243468	-0.207243	0.0994325	-0.120135	0.237117	-0.201899	-0.258124	0.246065	-0.068261	-0.401296	217966
WIPF3	-0.367122	0.218228	0.0804644	-0.0545887	0	0.364904	0.816428	-0.576625	0	-0.129922	0.493366	0	0.328862	0.53099	0	-0.611408	0.242162	-0.190018	0.171854	0.0690587	0.406886	1.19284	0.519964	-0.601731	-0.0371799	-0.272563	-0.226315	-0.0342218	-0.247116	-2.40066	-0.0912558	-0.154044	-1.67747	0.38505	-0.199446	-0.745288	-0.373138	-0.16341	-0.831539	0.0681486	0.0276291	-0.592	-1.20398	-1.67081	-1.32233	-0.557905	70711.6
IGLON5	-0.00257263	-0.0916548	-0.0197898	0.0797138	0.167094	-0.0810712	0.270906	-0.00103454	-0.265132	0.0763406	0.107158	0.0462518	-0.0392543	0.0164959	-0.218968	-0.0768728	0.304392	0.0111108	0.0713601	-0.0373219	0.202669	0.575326	0.155322	-0.181742	-0.187984	-0.0443829	-0.200541	-0.0649364	-0.107247	-0.760898	0.0808866	-0.180745	-0.603482	0.259894	-0.246012	-0.340927	-0.0844635	-0.0305223	-0.280094	0.00978961	-0.297301	-0.0339353	-0.397251	-0.284303	-0.24423	-0.0811906	1.75309e+07
SNRPE	0	0	0	0	0	0	0	0	0	0	0	0	0	0	0	0	0	0	0	0	0	0	0	-1.41607	-1.41563	0.330104	0.28426	-0.957733	-0.660529	0	0	-1.88562	0	-0.869841	-0.766732	-1.54516	-1.20081	-0.604262	-0.82804	-0.345949	-1.26154	-1.50741	-1.73774	-1.34763	0	1.34737	0
TUBAL3	0.276084	-0.316011	0.263273	0.232935	-0.0428519	0.0639615	0.672742	0.0533937	-0.530744	-0.186835	0.0568741	0.332468	-0.209025	-0.0170469	-0.0761833	-0.0423038	0.165732	0.617861	0.428284	0.436139	0.38809	0.264744	0.677043	-0.585862	-0.549625	-0.148653	-0.0126146	-0.575104	-0.237127	-1.52825	-0.695784	-1.0909	-0.988763	0.245656	-0.204796	-0.750158	-0.256382	-0.150193	-0.591538	-0.298796	-0.88281	-0.467943	-0.112958	-1.04382	-1.02881	0.108344	1942990
ARHGAP22	0.220751	0.202588	-0.3789	-0.0648219	0.0889224	-0.100499	-0.393049	-0.136217	-0.220785	-0.26063	0.0811707	0.496987	-0.231586	-0.546331	-0.076027	0.0681494	-0.0191816	-0.0835834	-0.507912	-0.0252017	0.0957174	0.229234	-0.233872	-0.257242	0.0255847	0.333708	-0.146933	-0.756495	0.051132	0.251721	0.40355	-0.0564998	0.230595	-0.448934	-0.399671	-0.159834	0.0426392	-0.321144	-0.125843	0.177352	0.134376	-0.89137	-0.282659	-0.133221	-0.61595	-0.486122	397648
FBLL1	-0.0456137	-0.440558	-0.00654157	-0.0771141	0.0407317	-0.11056	0.0720141	-0.0377851	-0.332625	-0.0120208	-0.269572	-0.00750971	-0.202845	-0.110898	-0.255341	-0.303534	-0.0933446	0.040436	0.0607713	0.120187	-0.244893	-0.22842	0.192829	0.0519365	-0.0965754	-0.113989	-0.0268556	0.00378533	-0.0386477	0.109142	0.0319507	-0.195803	0.181935	0.011325	-0.145929	-0.137379	0.0684498	-0.0902737	0.158168	-0.171292	-0.186562	-0.0350604	-0.0527673	0.0934098	0.155978	-0.192944	38734100
SMCHD1	-0.0275336	-0.0973703	-0.0649801	0.0487021	-0.0752186	0.113531	0.0129084	0.0916207	0.150859	-0.033268	0.0125664	0.0729628	0.182812	0.156893	0.0825649	-0.109248	-0.143804	0.162643	-0.0782622	0.0116714	-0.0542248	-0.164711	0.0748913	-0.0417109	0.0115275	-0.0540022	0.0806364	0.131898	-0.0612358	0.0839876	-0.0888469	-0.0459626	0.0286899	0.0341233	-0.0441139	-0.168731	-0.0877599	-0.00846597	0.0122134	-0.108036	-0.154821	-0.00892482	-0.0289592	-0.0317948	-0.0632714	-0.0170819	5477180
CASTOR2	-0.0997957	-0.195408	-0.21741	-0.286407	0.270495	-0.465596	-0.0237754	-0.33825	-0.349686	-0.16747	-0.184307	-0.0954552	-0.142619	-0.251637	-0.209745	-0.0545478	0.071418	-0.406789	-0.111281	-0.35882	-0.289115	0.451814	-0.0327853	-0.674017	-0.374077	-0.337969	-0.494156	-0.367379	-0.611609	-0.755887	-0.298738	-0.0597687	-0.789094	-0.145368	-0.0876791	-0.38886	-0.462053	-0.361797	-0.651494	0.0259682	0.0349709	-0.901669	-1.03877	-0.919701	-0.606251	-0.625745	2.11137e+06
UNC119B	0.0297137	0.00725837	0.00600227	0.00701689	0.0490766	-0.016218	-0.0443271	-0.0316385	-0.00406873	-0.15172	0.0128011	-0.0852519	-0.0447025	-0.111978	0.0388439	0.088488	0.154816	0.0181344	-0.0901811	-0.0710341	0.0734311	0.0112747	-0.027707	-0.141108	-0.139768	-0.0967702	-0.132269	-0.210091	-0.0883119	-0.132086	-0.115627	-0.0624396	-0.307304	0.0311324	-0.0742276	-0.0836264	-0.0204874	-0.0353563	-0.292991	-0.0230331	0.0438499	-0.060323	-0.187683	-0.291472	-0.294481	-0.066842	1.38718e+07
WTIP	0	0	0	0	0	0	0	0	0	0	0	0	0	0	0	0	0	0	0	0	0	0	0	0.00971151	0.0627893	-0.00997886	0.150598	-0.430757	0.00328915	-0.105905	0.723524	-0.157848	-1.13901	0.720843	0.104694	0.388635	0.417434	0.079173	0.438315	0.155246	0.633429	0.90508	-0.105386	0.0321782	0.131935	0.0813286	0
METTL15	0.521445	0.19104	0.188172	0.578504	0.241059	0.295303	0.0943503	0.577005	0.212987	0.264661	0.294291	0.0417958	0.403538	0.410323	0.0965592	0.324485	0.51422	0.270558	0.117588	0.246294	0.334957	0.0727526	0.266729	0.210939	0.309689	0.0743992	0.171321	0.276902	0.286391	0.350949	0.222454	0.0239582	0.448752	0.0860652	-0.169498	0.231731	0.0228456	0.076161	0.378877	-0.0672363	0.0135234	0.435655	0.275054	0.284199	0.269133	0.229227	1297980
UNCX	0	0	0	0	0	0	0	0	0	0	0	0	0	0	0	0	0	0	0	0	0	0	0	-1.78577	-1.02874	-0.707966	-0.491773	-0.39503	-0.385353	0	-0.787716	-0.9056	0	-0.730201	-0.31193	0	-2.22831	-0.848823	-1.19081	-0.541328	-0.902758	-1.46395	-1.18337	-1.85358	-1.9441	-1.23668	0
LIPT2	0.14571	-0.240674	-0.0613568	0.215003	-0.14342	0.150131	-0.300046	0.0871995	0.0277469	0.121068	-0.0530195	0.0493258	-0.0475696	0.176914	-0.117437	-0.0427775	0.119161	0.101735	-0.0980024	0.0978837	-0.18661	-0.335273	-0.0246025	0.0964638	0.0518242	0.0838593	-0.0977919	-0.0299197	0.102035	0.121806	0.0628701	-0.058568	0.20356	0.0673817	-0.204678	0.368797	0.140676	-0.00212924	0.0238104	-0.0837392	0.0745002	0.121199	0.0665713	0.262574	0.286219	-0.0684622	2.41673e+06
CCDC85C	0.136845	0.123592	0.0216297	0.145599	0.197432	0.192265	0.496321	-0.00281547	0.216154	0.281489	0.273267	0.0434205	0.475294	0.464445	0.22181	0.10443	0.0362336	0.319753	0.206027	0.0665441	-0.0350704	0.198233	0.291437	-0.218748	-0.00109887	-0.0865531	0.127287	0.154735	-0.0920573	-0.558535	-0.0495462	0.0447715	-0.169198	0.0959492	0.0746498	-0.1233	-0.424884	0.0460603	-0.442791	-0.106537	-0.0724579	-0.175248	-0.271172	-0.187009	-0.154425	-0.084374	442819
RTL1	-0.523412	-0.683026	0.0356235	-0.716887	0.740698	-1.14868	0.648347	-0.500226	-1.08875	-0.58792	-0.0748542	-0.369122	0.353709	0.190974	-0.618648	-1.07717	0.177305	-0.645549	-0.410937	-1.03298	-0.623965	2.2158	-0.106259	-1.99917	-3.07564	0	0	-3.37026	0	0	-2.27586	-2.42223	0	-2.27554	0	0	-2.18891	0	0	-2.25969	-2.6588	0	0	0	0	0	2.57789e+06
TMEM200C	0.410688	0.236706	0.105453	0.703569	0.314705	0.199238	0.421916	0.112481	0.115005	0.514272	0.564771	0.0287342	-0.445685	0.332261	-0.115496	0.0468107	0.510817	-0.116485	-0.0500209	0.00604863	0.121791	0.0511505	0.171694	-0.0889324	-0.0769582	0.177098	0.232675	0.0012457	-0.144595	-0.134854	-0.291574	-0.341566	-0.249947	0.0811844	0.0703949	-0.0341199	-0.335432	-0.0928049	-0.606686	-0.461493	-0.536852	-0.159034	-0.219605	-0.247995	-0.503144	-0.212223	124681
PCP4L1	0.456444	-0.802833	-0.385978	0.0746654	0.743054	-0.16502	1.38255	0.166244	-0.77017	0.270634	0.304216	-0.533406	0.30386	0.603142	-1.27297	-0.675669	0.255033	0.15288	0.924641	0.2879	-0.197751	1.22732	0.747893	-0.971871	-0.863787	-0.204816	-0.724327	-0.0983424	-0.542496	-2.89977	-0.148127	-0.669606	-1.28261	0.462102	-0.787148	-1.15498	0.0895671	-0.429843	-1.25915	-0.0110515	-0.202613	-0.628917	-1.2199	-2.67903	-1.53934	-0.205354	884956
RGPD3	0	-0.325895	-0.690608	-1.07972	-0.210193	-0.284924	-0.2345	-2.05523	-1.07191	0	0	-0.793611	-0.449752	-0.527231	-0.686796	-0.797749	-0.859273	-0.921226	-0.654447	-0.590311	-0.700835	-0.675042	0.376621	-0.656553	-0.930287	-0.572236	-1.5191	-0.902198	0.239932	-0.325928	-0.832862	-1.11801	-1.65946	-1.59089	-1.61769	-2.29271	-0.249023	-1.4235	-1.53214	-1.85923	-0.498042	-0.395446	0	-1.67179	-1.40732	-0.378507	6533050
SHISA7	-0.102634	-0.586678	-0.462934	0.0335648	0.122182	-0.277027	0.310744	-0.268057	-0.471612	-0.0608423	0.232219	-0.0353306	-0.528197	0.00397319	-0.533125	-0.246609	0.140567	-0.380313	-0.304198	-0.458644	-0.475316	-0.0257236	0.0902861	-0.542333	-0.194128	-0.313362	-0.518587	-0.208616	-0.508489	-1.09014	-0.250283	-0.594945	-0.851788	-0.159365	-0.302763	-0.401409	-0.415611	-0.170084	-0.626767	-0.127057	-0.673923	-0.765853	-0.718421	-1.06754	-0.727967	-0.452788	70611.8
FIGNL2	-0.104504	0.280025	-0.0183243	0.140459	-0.631405	0.392274	-0.477262	0.11425	0.743822	0.0117431	0.24815	0.180603	0.583069	0.291624	0.424741	0.1741	-0.509246	0.242718	-0.312469	-0.0541722	0.0270293	-0.713786	-0.405662	0.427559	0.75292	0.286973	0.626383	0.592017	0.569382	0.515363	0.304351	0.25233	0.713706	0.159724	0.277769	0.360662	0.0704528	0.499614	0.566062	-0.153778	-0.203884	0.704745	0.713832	0.463659	0.430745	0.509428	539466
SRRM3	0.120697	0.070866	0.0366254	0.117274	-0.499103	0.266024	-0.199287	0.18179	0.0923812	-0.101813	-0.235869	0.154822	0.11241	0.0836908	0.172169	0.116092	-0.161662	0.27812	-0.282669	0.320938	0.0688863	-0.837406	0.0232022	-0.076656	-0.387286	-0.199803	-0.393556	-0.314344	-0.268183	-0.457044	-0.403543	-0.337068	-0.00752189	-0.299434	-0.310549	-0.199251	-0.291846	-0.210957	-0.236783	-0.42625	-0.422986	-0.269761	-0.240296	0.00549057	-0.0744852	-0.0921972	776908
C15orf61	0.134183	0.24222	-0.153369	0.629699	-0.0681159	0.450706	-0.39153	-0.00918277	0.628341	0.581799	0.101023	0.189922	-0.00405133	-0.101103	-0.160011	-0.0978553	0.0645097	0.155702	-0.441123	-0.366223	-0.170444	-0.456621	-0.0845813	0.312836	0.35004	0.521555	0.123042	0.387538	0.304183	0.278604	0.576551	0.284259	0.724012	-0.0730949	0.368756	0.332738	-0.111539	0.172523	0.46709	0.30616	0.555051	0.198799	-0.0380966	0.616108	0.162036	-0.151573	28813.6
USP27X	0.019761	0.162618	0.19204	0.00487639	0.224216	-0.225486	0.484069	0.248557	-0.156453	0.0575587	0.877901	0.205932	0.130118	0.0806907	-0.27233	0.257042	0.249218	-0.209997	-0.207754	-0.128922	0.167989	0.335268	0.170252	-0.420058	-0.337699	-0.139543	-0.339975	-0.0267574	-0.138757	-0.343402	-0.498651	-0.0485871	-0.31314	0.220347	-0.231374	-0.177337	-0.109087	-0.406972	-0.60659	-0.486696	-0.0387034	-0.780265	-0.375572	-0.569409	-0.332102	-0.436475	27507.3
ABTB3	0.500771	0.33938	0.26924	0.249395	0.32316	-0.0249141	0.0587841	0.188489	-0.171005	0.320464	0.264932	0.10823	-0.0597702	0.351774	-0.134565	0.242035	0.616059	-0.00807774	-0.014002	0.240326	0.477559	0.631581	0.177598	-0.616891	-0.391425	-0.123827	-0.354545	-0.418308	-0.527712	-0.913448	-0.513699	-0.0451321	-1.06268	-0.0175132	0.104266	-0.568478	-0.433399	-0.177212	-0.727523	0.160546	-0.104011	-0.734054	-0.786279	-0.685832	-0.842447	-0.272578	617901
RTL8C	-0.499036	-0.311534	-0.359979	-0.340129	-0.34617	-0.319975	-0.597357	-0.448719	-0.0798436	-0.268204	-0.224367	0.137056	-0.551314	-0.878671	-0.0953639	-0.230871	-0.557426	-0.685564	-0.547916	-0.547831	-0.752205	-0.522931	-0.721392	-0.0881728	0.038302	-0.526177	-0.485218	-0.0491955	-0.342418	0.201179	0.0822101	0.158771	-0.0207637	-0.173738	-0.101691	-0.0615817	-0.312772	-0.442993	-0.226841	-0.0155382	0.344226	-0.530756	-0.531281	-0.042808	0.0730056	-0.618399	1.92379e+06
ZSWIM8	0.089176	0.0711911	0.113493	0.13928	-0.079891	0.0549715	-0.0902297	0.0730727	0.114193	-0.00852904	0.086436	0.192022	0.231294	-0.0913502	0.219964	0.168543	0.0240857	-0.0143045	-0.0792863	0.0250716	-0.0492646	-0.088809	-0.0367971	0.247774	0.0510155	0.043551	-0.085259	0.127065	0.123433	0.138539	0.147656	0.0395277	0.126769	0.0779567	0.0648448	0.372388	0.15877	0.0112907	0.107477	0.0652862	0.239031	0.0232401	-0.00795115	0.17611	0.0956087	-0.00248486	905826
ARHGAP32	-0.00305097	-0.147328	-0.110006	-0.0336616	0.0680973	0.0153991	0.00813569	-0.0591069	0.0153707	0.0498337	0.001026	-0.104262	-0.0988874	-0.0732646	-0.0449224	-0.0611898	-0.170899	-0.0960039	-0.137717	-0.142397	-0.0646981	-0.168018	-0.0919594	-0.00173604	0.0779942	-0.044392	-0.142085	0.138617	0.0567219	-0.194294	-0.00431386	-0.230032	-0.114989	0.143312	-0.100455	-0.062705	-0.019563	-0.112415	-0.175028	-0.123775	-0.215706	-0.0452196	-0.168059	-0.181735	-0.133941	-0.0906072	1.84139e+06
DISP2	-0.178699	-0.000304087	0.0409058	-0.109929	-0.198432	-0.202435	-0.0999725	0.0519827	-0.0278335	-0.194297	-0.172961	0.057938	-0.283458	-0.367997	0.0607964	-0.0780144	0.0825601	-0.20048	-0.173756	-0.219753	0.0791836	-0.0625349	-0.228244	0.19512	-0.0966833	0.0331962	-0.38046	-0.124661	0.0886243	0.0707279	0.144951	-0.0445501	-0.050189	0.0969266	-0.156443	0.316451	0.244056	-0.150633	0.010238	0.0618072	0.0424771	0.0129049	0.0782586	0.203255	0.0802148	-0.0510128	1549980
TBKBP1	0.359727	0.307388	0.594725	0.416167	0.538396	0.753242	0	0.147768	0	0.668885	0.0689758	0.180586	-0.0223514	0.21916	0.2876	-0.193092	0.253477	0.239325	0.314489	0.0295988	0.131235	-0.130342	0.346608	0.392466	-0.550077	0.275352	-0.421817	-0.258194	0.0558461	0.265031	0.416119	0.06626	0.317198	-0.203005	0.309988	-0.660802	-0.150871	-0.332665	-0.0244521	-0.251402	-0.235915	-0.159824	-0.0076626	-0.392932	-0.400757	-0.0355127	18814.9
SRRM4	0.223005	-0.0306562	-0.0246134	0.302424	0.236999	0.303587	0.308989	0.0449652	0.344781	0.293632	0.318387	-0.247314	0.435957	0.392448	0.0462605	0.418861	-0.0180645	0.112728	0.0809292	0.119187	0.022571	0.0677307	0.281914	0.0530851	-0.202778	-0.163946	-0.135749	0.0289307	-0.0217773	-0.025374	-0.298713	-0.39238	-0.214559	0.154092	-0.122568	0.0479851	-0.161395	-0.19355	-0.118193	-0.157441	-0.0721393	-0.284498	-0.231829	-0.441776	-0.2938	-0.235154	215457
SOBP	-0.210039	-0.643905	-0.521627	-0.0924088	-0.1132	-0.245234	0.643862	-0.122204	-0.259944	-0.376651	-0.151392	-0.29508	0.13007	0.464678	-0.866258	-0.818253	-0.312525	0.0652094	-0.276184	-0.315342	-0.482252	0.409359	-0.00871973	-0.396753	-0.13571	-0.291739	-0.0436433	0.0713159	-0.216282	-1.09514	-0.167918	-0.39721	-0.957894	0.226787	-0.132634	-0.542016	-0.410304	-0.0782493	-0.561353	0.085641	-0.0324817	-0.131644	-0.558758	-0.961302	-0.870865	-0.229968	217951
POM121C	0.196309	-0.194788	-0.245954	0.0688993	0.0914736	0.327749	0.127139	0.00598755	0.0450877	-0.00951032	-0.0654698	-0.104321	-0.0348715	-0.0798575	-0.124678	-0.247565	-0.266803	-0.16307	-0.0101104	-0.0218907	-0.313823	-0.229343	0.348657	0.0535975	-0.137875	0.184369	-0.163874	0.0354404	-0.190368	-0.0649367	0.133881	-0.154247	-0.0908779	0.306991	-0.0747646	0.00489772	-0.0303029	-0.0715068	-0.161198	-0.219395	-0.185789	-0.0997698	-0.17806	-0.185391	-0.01961	-0.171184	764949
HSPA8	0.744864	-1.0121	-0.0224026	0.183887	0.598532	-0.115315	0.630947	0.303055	-0.806894	-1.20679	0.639206	0.734265	0.445918	0.812699	0.402536	0.972945	0.660122	-0.216515	-1.36343	0.518737	-0.314564	1.77456	1.66791	-0.673251	0.839171	-0.765893	0.34682	-0.561766	-0.615611	-1.96897	-1.39148	-1.10555	-1.36227	-0.774925	0.984414	-0.859293	-1.77825	-0.18797	-0.69314	-1.15628	-0.484624	0.454951	-0.643759	-0.354039	-0.250336	0.556257	1.45963e+08
EFCAB7	0.0778282	0.106319	0.00941061	-0.00645968	0.0485686	0.043211	-0.247821	-0.180874	0.0533506	0.386959	-0.0503732	-0.0698808	-0.348915	-0.367579	0.0631451	0.00752326	0.0914767	-0.161662	-0.134249	0.103285	-0.219579	0.0638351	-0.132007	-0.198192	-0.146685	-0.415655	-0.303403	-0.0338254	-0.154707	-0.436221	-0.201602	-0.272785	-0.371037	0.0742872	-0.192077	-0.0848195	-0.165612	-0.435095	-0.388203	-0.114064	-0.0901433	-0.510644	-0.550736	-0.543976	-0.597799	-0.444481	283455
ZNF785	-0.501823	-0.498677	-0.465196	0	0	0	-0.908342	-2.01853	-0.677927	0	0	-0.738319	-1.15769	-1.41967	0	0	0	0	0	0	-0.823259	0	-1.95164	-0.629164	0.796359	0.369748	-0.528306	0.131559	0.623377	0.427703	-0.0947812	0.305345	-0.0923446	-0.485509	0.21346	-0.259762	0.766983	-0.105484	0.642902	-0.172463	0	0.213832	-0.344906	0.167333	-0.0236653	-0.0021564	31130.8
YDJC	0.511071	0.42956	0.357677	0.285172	0.383207	0.133736	0.102363	0.207397	0.144504	0.35067	0.204473	0.194249	0.459311	0.407322	-0.050923	0.23023	0.240608	0.433622	0.479466	0.449432	0.254534	0.39749	0.318901	-0.324926	0.011769	-0.137724	-0.0551603	-0.21886	-0.460346	-0.535811	-0.219552	-0.487498	-0.403457	-0.107997	-0.125786	-0.175023	-0.260395	-0.341332	-0.214454	-0.129679	-0.371707	-0.251373	-0.343715	-0.550761	-0.579069	-0.287539	1546840
LYRM9	0.766836	-0.124851	-0.189331	0.545952	0.537573	0.432632	0.344054	0.289519	0.0702837	0.653531	0.437321	-0.0296809	-0.166835	0.132967	-0.323451	0.235627	0.665364	-0.0707603	-0.0761829	0.300738	0.0424097	0.248874	0.281088	-0.510136	0.00651547	-0.182113	-0.144039	-0.0706451	-0.293652	-0.491865	-0.0549714	-0.205427	-0.229939	-0.0461978	0.112778	-0.388488	-0.324139	-0.16225	-0.412027	-0.228173	-0.210886	-0.349504	-0.52828	-0.537855	-0.457417	-0.251583	2.14163e+06
BBIP1	0.225611	-0.220826	-0.37731	-0.231329	-0.520799	-0.304415	-0.308442	-0.403267	0.174618	-0.410176	-0.119928	-0.252028	-0.535706	-0.263102	-0.1548	0.368051	-0.0310606	-0.657252	-0.369669	-0.0623165	-0.335971	0.0747483	-0.135272	0.321685	0.169339	0.202154	-0.123893	0.293061	0.272155	0.31078	0.13234	0.215554	0.206392	0.266487	0.453726	0.0624859	0.139806	0.223236	0.154562	0.00154391	0.101686	0.234698	0.124868	-0.257353	0.179841	-0.170555	69144.2
C17orf100	-0.028045	-0.148131	-0.0217182	-0.0678187	-0.091704	-0.0761824	0.23222	-0.0702157	-0.291981	-0.033376	-0.0888663	0.283664	-0.305018	-0.342894	-0.244255	-0.187257	0.0269839	-0.149305	0.152406	-0.0404751	0.0899918	0.272847	0.0903419	-0.0309496	-0.0593258	-0.225648	-0.177193	-0.102359	0.224918	-0.20207	0.0711034	0.0803861	-0.00373267	0.222721	-0.109118	0.099368	0.129671	-0.0604706	-0.141725	-0.0642655	-0.0515038	-0.29292	-0.160964	-0.00924114	0.22237	-0.124289	423238
FAM171A2	0.152647	-0.010995	0.056224	0.15255	0.0510931	-0.0803412	0.32165	0.12883	-0.0864844	0.137475	0.109476	0.176512	-0.109417	0.125618	-0.217747	-0.0682961	0.321668	0.108114	0.0685853	0.137419	0.238368	0.462446	0.379904	-0.176695	-0.00897555	-0.198557	-0.281347	-0.01745	-0.0228257	-0.722152	0.112892	-0.255777	-0.56011	0.252674	-0.188331	-0.144453	-0.0780188	-0.124419	-0.289377	0.0760799	-0.0921076	-0.0127394	-0.280662	-0.282465	-0.170938	-0.191406	4.68947e+06
ELAPOR2	-0.074919	0.0295232	0.0918854	0.0675609	-0.0763382	-0.22509	0.0478489	-0.0206479	-0.182273	-0.0792839	-0.141874	0.0206014	-0.156918	-0.255693	-0.0590388	-0.0185274	0.0111241	-0.102841	0.113581	-0.0876141	-0.0352979	-0.0150878	0.0263702	0.11589	-0.0179215	-0.116515	-0.111686	-0.0952313	-0.000614487	0.366854	-0.0425942	-0.211824	0.18388	0.0311852	-0.144422	-0.0653718	-0.0236257	-0.105737	0.16577	-0.269226	-0.107706	0.0574863	0.0145324	0.14308	0.234301	0.0564521	3349500
MATR3	-0.0899275	-0.643277	-0.247358	0.0653041	-0.190953	-0.0360526	0.257012	-0.170939	0.0213957	0.0139333	0.0437529	-0.00112434	-0.102456	0.1173	-0.360865	-0.614285	-0.0788001	-0.29699	-0.827075	-0.400037	-0.516939	-0.379181	-0.229269	-0.434999	-0.512657	-0.566943	-0.0989757	-0.406192	-0.539114	-1.36921	-0.377578	-0.155958	-1.01567	-0.10304	-0.447538	-0.851608	-0.656907	-0.266983	-0.787822	-0.0757435	-0.0959346	-0.285852	-0.937101	-0.923538	-1.0996	-0.467179	6.40472e+07
NUDT19	0.199667	-0.137023	0.00935794	0.268845	0.300462	-0.00252612	0.200732	0.172316	-0.0434809	0.257179	0.0269023	0.00728934	-0.0402183	0.110038	-0.144758	-0.226255	0.170529	0.183671	0.190259	0.145023	-0.154529	0.0843926	0.26963	0.382122	0.477548	0.198072	0.125314	0.287803	0.435514	0.81653	0.445102	0.105682	0.72697	0.197498	-0.0685617	0.391958	0.317744	-0.101523	0.42461	0.0347713	-0.0919583	0.451682	0.48063	0.61751	0.674346	0.0545815	2.33218e+06
FOXO6	-1.98826	0.287301	-0.642586	-0.407536	0.282624	0.0251613	-0.0666142	0.0733808	-0.347751	0.577516	-0.0290154	0.10977	0.189833	0.605773	0.215157	-0.323739	-1.08476	0.568256	-0.283805	-0.464351	0.0742058	-0.65692	0.453427	-0.158105	0.284548	0.640437	0.647539	0.526228	0.739302	0.492576	0.522145	0.561762	0.685802	0.649922	0.392761	0.418908	0.647794	0.151931	0.617208	0.679598	0.532062	0.391011	0.902507	0.286388	0.317268	0.0310285	9398.46
MIF4GD	0.0516678	-0.0478637	0.0884771	-0.216395	-0.0565424	-0.083805	0.0716619	-0.13943	-0.316611	-0.0267661	-0.022042	0.123616	0.00441754	-0.189088	0.0890712	0.108933	-0.00520562	-0.0226154	0.15299	0.109377	0.269326	-0.136233	-0.000975538	-0.18395	-0.113848	-0.2124	-0.155897	-0.267763	-0.148515	0.0160261	-0.217452	-0.308171	-0.0360425	-0.0868108	-0.0222011	-0.0646289	-0.0956599	-0.101998	-0.0576717	-0.48537	-0.38505	0.0143056	-0.115416	-0.121934	-0.0332591	0.0251518	723905
PRR5-ARHGAP8	0	0	0	0	0	0	0	0	0	0	0	0	0	0	0	0	0	0	0	0	0	0	0	0	0	0	0	0	0	0	0	0	0	0	0	0	0	0	0	0	0	0	0	0	0	0	0
SEPTIN3	0.414489	-0.287326	0.136496	0.0393741	0.332918	-0.589566	0.527554	-0.152558	-0.90733	0.111334	-0.188536	-0.261381	-0.416254	-0.0362637	-0.66142	-0.29382	0.335806	0.0606631	0.304439	-0.248816	-0.400779	0.634083	0.56772	-0.808547	-0.72299	-0.72691	-0.726573	-0.618419	-0.67538	-1.00848	-0.587594	-0.634428	-1.08607	-0.376591	-0.775979	-0.970097	-0.250128	-0.61616	-0.878289	-0.564661	-0.577577	-1.04615	-0.645859	-1.03038	-0.540524	-0.681432	5.13078e+07
ESPN	0.460076	0.736347	-0.0633338	0.568712	-1.02808	0.408996	-1.08551	0.0521019	0.189853	0.723083	0.605298	-0.483034	-0.899178	-0.692189	0.233495	0.98067	1.18417	-1.21694	-1.26129	0.479691	1.04819	-1.3741	-1.26818	-0.152384	-0.372301	0	-0.0291251	-0.485007	0	0	-0.491846	0	-0.784716	0	-0.752934	-0.537887	-0.457484	-0.80606	-0.152046	0	-0.882614	-0.903698	-0.646783	-1.5607	-1.20391	-0.318924	183624
PEA15	0	0	0	0	0	0	0	0	0	0	0	0	0	0	0	0	0	0	0	0	0	0	0	-2.24548	-2.31406	-1.98046	0	0	0	-3.26892	0	-0.2123	-2.97371	0	-1.76492	-1.77776	0	0	-2.38728	0	0	0	0	0	0	-2.10135	0
NALF1	0	0	0	0	0	0	0	0	0	0	0	0	0	0	0	0	0	0	0	0	0	0	0	0.302859	1.57612	1.63638	1.10964	1.55384	1.80087	0.0848486	0.950116	0.92991	1.04292	0.994464	1.52849	0.160188	0.18299	1.33714	1.16177	1.13747	0.636904	1.18055	0	0.1623	0.787834	0.953563	0
GUK1	0	0	0	0	0	0	0	0	0	0	0	0	0	0	0	0	0	0	0	0	0	0	0	-0.379284	-0.00934262	-0.0908341	-0.258422	0.286929	0.148821	0	-0.16992	-0.605826	-0.161931	0.513221	0.366619	-0.852205	-0.378779	0.208566	-0.130249	0.138617	-0.47533	0.0503976	-0.639116	-0.79359	-0.376272	0.300413	0
MYO9A	0.0712276	-0.0441505	-0.0625285	0.0912223	0.0123248	-0.00705034	-0.171463	0.0386219	-0.036647	0.0312084	0.0829481	-0.0428608	-0.207588	-0.0883741	0.0113296	0.103304	0.143381	-0.198855	-0.110399	-0.0147292	0.0392783	-0.114255	-0.0334744	0.163625	0.109845	0.0381367	-0.079575	0.0628368	0.173174	0.0821812	0.275781	-0.208242	0.1119	0.183095	-0.0805361	0.309923	0.0552703	-0.0669311	0.0329333	-0.0397853	-0.0576092	0.116833	0.030056	0.125321	0.0301974	-0.134248	350838
SMIM1	0.180639	0.058906	0.19656	0.0868896	-0.316707	-0.101094	-0.229757	0.235965	-0.0379766	0.309753	0.614352	-0.0390141	-0.240523	-0.184339	0.440614	0.405642	0.0174764	-0.0762995	-0.27409	0.286757	0.746476	-0.215706	-0.475988	-0.950914	0.256609	0	0.699589	-0.302113	0.579679	0.735346	0	0.342642	0.840136	0	0	0	0	-0.515146	-0.161168	0	0	1.15773	0.236602	0.528854	0.560405	-1.65963	111870
GNB1	0.935291	0	0.0550073	-0.544762	0.0902211	-0.51785	0.738073	0	0	-2.26422	1.70448	0.11615	-1.12518	-1.091	0	0	0.929046	0	-0.539016	-1.8147	-1.07051	0	0.955559	-2.42755	-0.794014	-0.270369	-0.268117	-0.310872	-1.71015	0	-0.757141	0	-2.68634	0.44596	0.32922	-1.38589	-1.98534	-0.626649	-1.56805	-0.887798	-1.12202	-0.645187	-1.92334	0	-2.03235	-0.379682	1.5466e+08
METTL8	0.64609	-0.0286069	-0.569218	-0.134842	0.976452	0.778251	0.541284	0.610307	0.823009	0.51173	0.75307	0.541247	1.05243	0.495543	0.423302	0.838428	0.398092	0.775069	0.566982	0.542064	0.255379	0	0.735295	0.0304226	-0.216002	-0.582848	-0.267311	0	0	0.0999144	0.612264	0.435021	0.508385	0.0696318	-0.3083	-0.210161	-0.224112	-0.101787	0.433663	-0.329485	0.508183	-0.56556	-0.264658	0.0793145	-0.0541275	-1.05752	16331.3
MGMT	-0.00483513	0.0479237	-0.00479933	0.14551	-0.326319	0.284594	-0.152543	0.26713	0.186718	0.110734	0.085905	0.0314858	0.296586	0.333561	0.0172064	0.117754	-0.00908176	0.10558	0.0970875	0.321859	0.104735	-0.0502529	0.0183349	0.141359	0.28888	0.0826451	0.223007	0.223062	0.0999591	0.401637	-0.0623448	-0.389065	0.528415	0.106878	0.0831884	-0.367099	0.0872324	0.0345822	0.354141	-0.551079	-0.882185	0.459983	0.480261	0.196456	0.460017	0.530412	5.93073e+06
CTNNB1	0	0	0	0	0	0	0	0	0	0	0	0	0	0	0	0	0	0	0	0	0	0	0	-0.571329	-0.11514	-0.478839	-0.366236	-0.215175	-0.14534	-1.56322	0.142181	-0.516509	-1.70273	0.483988	-0.532129	-0.0429118	-0.408136	-0.0396778	-0.834844	0.197474	0.0603729	-0.454245	-1.19067	-1.58185	-1.20676	-0.104483	0
EXOC7	-0.504675	-0.0813584	0.0550274	-0.638004	0.0291889	-0.722961	-0.0788647	-0.455087	-0.727369	-0.264505	-0.787374	-0.268742	-1.0759	-1.06198	0.0735545	0.34466	0.185678	-0.94045	-0.7618	-1.23879	-0.16833	-0.232159	-1.17834	0.143916	-0.734796	-0.0177684	-0.968895	-0.260708	-0.440655	-0.0954812	-0.208445	-0.185869	-0.0882186	-0.260753	-0.824058	-0.0421842	-0.112727	-1.03375	-0.844394	0.124947	0.68553	-0.703779	-0.648269	-0.628707	-0.877589	0.140589	3.87029e+06
PSD3	1.27296	0.246567	0.984987	0.706933	1.10546	0.557308	1.79467	0.939327	-0.502956	0.890511	0.333596	-0.206029	0.441134	0.34237	-0.998968	0.50376	1.43626	1.24171	2.15724	1.19831	0.235842	0.729417	1.17584	0	0.274313	0	0.51458	-0.706453	-0.0200172	0	0.221451	0.161747	0	0.0580131	-0.685386	0	0.0629137	-0.0129486	0	0.288096	-1.02611	-0.275236	-0.384132	0	-1.45516	0.470649	8.72772e+06
SHISA9	-0.224758	-0.0706242	-0.876975	-0.0887668	-0.17637	-0.397473	0.932529	-0.484623	-0.820149	-0.223639	-0.816432	-0.493338	0.117423	-0.44856	-0.253759	-0.941364	-0.169572	-0.323464	-0.556616	-0.32608	-0.542624	-0.507158	-0.535329	0	0	0	0	0	0	0	0	0	0	0	0	0	0	0	0	0	0	0	0	0	0	0	77013.1
HNRNPC	-0.4189	0.444156	-0.479155	0.538504	0	0.958312	0.454373	0.107577	0	-0.987679	0.137672	0	0.682365	0	2.05893	0.848493	0.350356	0.180138	0	0.0459533	0.205929	-0.312432	0	0	0	0	0	0	0	0	0	0	0	0	0	0	0	0	0	0	0	0	0	0	0	0	2.16966e+08
CDCA5	0	-0.162458	-0.659884	0.172481	-0.89881	0.20112	-0.804671	-0.0180063	0.472086	-0.0748726	-0.0302709	-0.334557	0.433894	0.107155	0.269035	-1.02647	-1.11272	-0.44152	-1.09715	-0.71729	-0.493696	-0.577965	-1.16087	0.155275	-0.0103145	0.307429	0.167668	0.990663	0.100205	-0.489849	-0.0664981	1.19932	0.677296	0.141501	0.307319	-0.631976	-0.197399	0.606244	-0.0579193	0.485198	-0.110001	0.0621925	0.398019	-0.165766	-0.533471	0.675944	964975
LBH	0.757629	-1.49774	-0.251419	0.604677	0.686429	0.317901	3.15778	-0.412977	-0.854634	0.69238	0.644232	0.150585	0.3967	0.619796	-3.12323	0	0.999155	0.759697	1.56618	1.15039	0	1.65841	1.10691	-1.14411	-0.838973	-0.804819	-0.327038	-0.106425	-0.238381	-3.75852	-0.664769	-0.701011	-2.93716	0.704195	-1.2317	-2.0859	-1.10536	-1.08203	-1.30137	-0.407803	-0.7218	-1.28269	-1.61087	-4.01655	-2.58672	-0.838554	215450
ATP1B1	0.417461	0.292157	0.210893	0.924675	0.040263	0.109151	0.217438	0.294626	-0.0624191	0.242472	0.518541	0.233344	-0.417392	-0.353937	-0.24795	0.443918	1.05307	-0.554999	-0.383298	-0.303027	0.117451	0.586975	0.341528	-0.0107078	-0.577433	-0.395663	-1.299	-0.880681	-0.769194	0.631097	0.0117059	-0.0897186	0.444429	-0.329927	-0.388078	0.658384	0.282077	-0.696861	0.135898	0.526643	0.538628	-0.229648	0.0706162	0.803334	0.474445	-0.448059	8.51499e+07
GPR89A;GPR89B	-0.122474	-0.0290864	-0.0606177	-0.177157	-0.0103268	-0.19026	-0.152467	-0.111873	-0.28019	-0.160361	-0.196845	-0.0747254	-0.193413	-0.26543	-0.146474	-0.112939	-0.194639	-0.273711	-0.0456895	-0.290137	-0.226104	-0.222474	-0.0200713	-0.0797654	-0.153783	-0.0374892	-0.189754	-0.189136	-0.371313	0.0145868	-0.223698	-0.0341216	-0.0695434	-0.133869	-0.0474001	-0.0835211	-0.0998709	-0.216791	-0.1741	0.00518962	0.0285962	-0.238022	-0.24724	-0.168247	0.0569364	0.015259	1171269
DLST	0	0	0	0	0	0	0	0	0	0	0	0	0	0	0	0	0	0	0	0	0	0	0	-0.372181	0	0.145759	-0.944766	-0.500262	-0.513895	0	-0.182013	0.490046	0.0532539	-0.313183	-0.343214	0.38975	0.176939	-0.609176	-0.233752	-0.551929	-0.173285	-0.147392	-0.150924	-0.151792	-0.280648	-0.331604	0
SH3GLB2	-0.0310185	-0.833475	-0.123419	0.0318474	0.00393011	-0.399793	1.20295	-0.108444	-0.677483	-0.261706	-0.542445	0.0427677	-0.471582	0.103748	-0.670984	0.0522776	0.551276	0.530169	0.0860949	0.234156	0.0976665	1.21523	0.433579	-0.704054	-0.267467	-0.332425	-0.591986	-0.236678	-0.0873142	-1.9157	-0.611645	-1.02973	-1.56445	0.360444	-0.191458	-1.50106	-0.455152	-0.592371	-1.11862	0.360725	-0.593551	-0.738785	-1.23127	-1.84454	-1.37039	-0.257946	5.90181e+06
VARS2	0.500774	-0.22074	-0.239581	0.681595	0.0611396	0.512434	-0.496309	0.459198	0.369081	0.570995	0.396023	-0.174147	-0.343314	-0.38834	-0.151039	0.176484	0.486805	-0.282637	-0.393177	0.367386	-0.49013	-0.174804	-0.154863	0.0261758	-0.0435238	-0.457774	0.0798801	0.0213661	-0.431901	0.206951	-0.318961	-0.952556	0.18965	-0.318954	-0.0947364	-0.510641	-0.349512	-0.282344	-0.317315	-0.864284	-0.636797	-0.141481	-0.233717	-0.0607368	-0.0754927	-0.174187	9.2621e+06
MTHFD1L	0.419699	-0.426722	-0.176878	0.402093	0.325902	0.110292	0.15556	0.271136	-0.132508	0.101209	-0.0887399	-0.595539	0.0306875	0.325083	-0.254986	-0.300427	0.477687	0.134054	0.157605	0.217239	-0.228623	-0.351807	0.30241	0.674144	0.528386	0.234868	0.445334	0.397233	0.178337	0.774428	0.180889	-0.0447389	0.791076	0.0349649	-0.0387075	0.21615	0.271234	0.122594	1.0552	-0.346679	0.0199425	0.651609	0.441637	0.791754	0.613441	0.201202	4.06881e+07
EIF4E2	0.032079	-0.264077	-0.1877	-0.050495	-0.0198389	-0.162568	-0.226216	-0.107495	-0.207403	-0.17171	-0.334802	-0.562173	-0.376774	0.0167224	0.0445677	0.324138	0.0733289	-0.220431	0.0964985	-0.640057	-0.140705	0.485816	-0.327959	-0.291093	-0.0977469	-0.4638	-0.661798	-0.118265	-0.370155	-0.449307	-0.293203	-0.035253	-0.203758	-0.490647	-0.77965	-0.0947693	-0.368397	-0.42899	-0.366678	-0.123923	-0.0231536	-0.42312	-0.76927	-0.659779	-0.410817	-0.806452	707283
IGLL5	-0.0666876	0.0754429	0.0274041	-0.0524303	-0.241835	-0.110507	-0.0407722	0.0612175	0.169412	-0.176232	-0.131265	0.030901	0.117961	-0.162333	0.319559	-0.226312	-0.00288269	-0.0485771	-0.265569	-0.166061	0.0885429	-0.0548523	-0.140824	-0.41725	0.0577541	0.825778	0.965175	1.30993	-0.463909	1.43671	1.03009	0.9872	0.674853	1.24665	1.14053	1.46149	0.463467	0.853123	0.946768	1.14767	0.955905	1.00909	-0.0367457	0.288672	0.764247	-0.594816	1452810
WASH2P;WASH3P	0.206591	0.313039	0.194222	0.296591	0.0866986	0.217442	0.0999328	-0.05826	0.145478	0.173962	0.348906	0.201401	0.139441	0.19033	0.149915	0.373028	0.277045	0.149307	-0.0762136	0.206125	0.00440096	-0.0538479	0.109189	0.223855	0.118575	0.142132	0.0278885	0.224396	0.09837	-0.0171492	0.0400217	0.115225	0.122302	0.229137	0.150738	0.14729	0.00971165	0.0840925	0.0101931	-0.108104	-0.214328	-0.0314403	-0.0081515	-0.0281352	0.151473	0.0677822	1439090
UFD1	0	0	0	0	0	0	0	0	0	0	0	0	0	0	0	0	0	0	0	0	0	0	0	-0.759834	-0.714018	-0.490501	-0.5647	-0.737121	-0.535624	-1.58125	-1.00064	-1.19726	-1.14928	-0.204977	-0.588611	-1.38244	-0.508323	-0.907212	-1.61203	-0.823501	-0.829268	-1.5441	-1.77713	-2.33705	-2.69524	-1.22201	0
CUTA	0.206024	-1.97522	-0.915096	0	0	0	-1.47781	-0.305969	-0.405719	0	0	0	0	0	0	0	0	0	0	0	-0.674582	-0.11146	-0.774617	0	-0.915222	-0.362096	0.431273	-1.06739	-1.86424	-2.63472	-1.02714	-0.943347	-3.23318	-0.10519	0.0273355	-0.704615	-1.59024	-0.278396	-1.7766	-0.159861	-0.979158	-1.3357	-2.76013	-3.11938	-0.00965665	-0.000784519	6.71513e+06
AJM1	0.226564	0.0596372	0.0503511	0.192962	0.243486	0.112398	0.189538	0.0149262	-0.0471028	0.21177	0.160768	0.0564448	-0.171464	0.0165575	-0.191388	0.054381	0.251037	0.0804112	0.0907386	0.0579358	0.0136584	0.240465	0.142676	-0.252904	-0.120092	-0.111721	-0.096826	-0.158749	-0.136695	-0.691729	0.0577589	-0.13978	-0.467554	0.0383081	-0.0177716	-0.280986	-0.128954	-0.0821356	-0.394517	-0.110472	-0.114082	-0.139004	-0.560687	-0.377794	-0.711014	-0.229185	539724
SRI	0.0459975	-0.137297	-0.0893287	-0.171193	0.0647013	-0.12357	0.0349312	-0.238629	-0.176715	-0.0566297	0.0212938	-0.110343	-0.198001	-0.121259	-0.19143	0.179061	0.111657	-0.0177142	0.141865	0.0558903	-0.0538253	0.151397	0.0298408	-0.14477	-0.186105	-0.126638	-0.189831	-0.241203	-0.215171	-0.232743	-0.176309	-0.212846	-0.334029	-0.0141317	-0.0271473	-0.0581073	-0.0579768	-0.128241	-0.0787317	-0.099886	-0.163285	-0.169373	-0.213026	-0.296471	-0.0944151	-0.129877	2.7047e+07
IKBKG	-0.0233185	0.0256147	0.0328089	0.0931216	-0.00720152	0.0130729	-6.07835e-05	0.106571	0.123324	-0.00459	0.110466	0.0898022	0.00563539	-0.0394012	0.171255	0.135845	0.0319075	-0.0438849	-0.0374797	0.0236695	0.0846678	-0.0938447	-0.0310157	0.0298721	0.0697024	-0.0696492	-0.0592895	0.00724496	0.155745	-0.0193819	0.10445	-0.0219777	5.32417e-05	0.100124	-0.0702852	0.125937	-0.0854599	-0.10362	0.00618569	0.0632978	0.100244	0.081039	0.0866225	-0.013519	-0.0467536	0.0949776	901938
PLEKHG2	0.471214	0.415914	0.197217	0.594828	-0.0898791	0.426971	0.536064	0.722022	0.717065	-0.0235382	0	0.426748	0.186872	0.428538	0.26005	-0.390296	0.748488	0.366067	-0.766714	0.111275	0.224167	0.309868	0.189199	0	0.0364233	-0.0848476	-0.228039	-0.286469	-0.0118723	0.0772409	-0.430523	0.00277661	-0.907153	0.462306	0.391022	0.521048	-0.544295	0.493988	-0.0992472	-0.273374	-0.730738	-0.375052	0.0536265	-0.432495	-0.533763	0.399117	656265
RBBP7	0	0	0	0	0	0	0	0	0	0	0	0	0	0	0	0	0	0	0	0	0	0	0	0	0	0	0	0	0	0	0	0	0	0	0	0	0	0	0	0	0	0	0	0	0	0	0
TF	-0.543432	0.101928	-0.184993	-1.24774	-0.246551	-1.13531	-1.32915	-1.24856	-0.457852	-0.424784	0.46712	-1.15859	0.0193482	-1.1378	-0.198566	-0.225681	-0.715258	0.0504936	1.00321	-0.650985	0.716137	0.707443	-0.303754	0	0	0	0	0	0	0	0	0	0	0	0	0	0	0	0	0	0	0	0	0	0	0	2.88799e+07
AP4M1	0.203624	0.0747359	0.0634907	0.428907	-0.130166	0.0901798	-0.180252	0.131644	0.185642	0.293133	0.236884	0.0195663	0.132248	0.0121304	0.108485	0.317372	-0.0298033	0.0486614	-0.00889932	0.0439106	0.138059	-0.204252	-0.0218116	0.411387	0.167885	-0.0159843	-0.149599	0.0232817	0.173624	0.499627	0.161604	0.0613776	0.403505	0.0895333	-0.0812685	0.397944	0.208372	0.0498165	0.287884	-0.242921	0.0611792	0.154782	0.242266	0.324347	0.36995	-0.0983701	676689
TUBA4A	0.505883	0	0	-0.993611	0	0	0.068059	0	-0.627845	0	-1.06949	-0.250577	-1.19943	0	0	-1.05049	0.496594	-0.766016	0	-0.629621	-0.551518	0	-0.025728	-0.744695	0.277229	-0.290852	-0.369907	-0.7544	0.0991321	-2.65167	-0.316771	-0.653994	-1.2654	0.233086	-0.0705967	-1.10773	0.0542775	-0.435962	-0.48589	-0.169555	-0.385467	-0.227574	-0.520449	-1.44822	-2.0518	-0.263464	1.84175e+09
GNB2	-0.344785	-0.72176	-0.341075	-0.216323	-0.247759	-0.572479	0.182707	0	-1.67073	-0.160332	0.0781672	0.131743	-0.950541	0.477185	-0.457032	-0.785067	0.392844	-0.0314128	-0.253383	-0.208825	-0.0175476	0.100847	0.0580069	-0.0576123	-0.427344	0.255848	0.388694	-0.511414	0.361595	-0.328197	0.248716	-0.927754	-0.608291	1.41423	-0.14741	0	0.28087	-0.254961	0.518804	-0.101359	0	0	0.697734	-0.40259	-0.457365	0.77412	5.54303e+07
DARS1	0.947244	0.765804	0.840632	1.08567	0.949924	0.897129	0.580827	0.870308	0.830896	0.824022	1.1403	0.71981	1.11078	0.440109	0.621951	0.636704	0.448714	0.644216	0.341018	0.580192	0.355427	0.502556	0.367432	0.350698	0.499561	0.586369	0.769005	0.44211	0.252467	0.693903	0.435435	0.532668	0.636646	0.039285	0.370173	0.099945	0.0813753	0.47165	0.3388	-0.0445067	-0.152472	0.663496	0.276863	0.268041	0.876086	0.459188	1.66158e+07
ZFTA	-0.0109855	-0.256365	0.0153953	-0.118015	-0.128352	0.00312568	-0.179893	-0.156768	-0.0203177	-0.112468	-0.112093	0.207207	0.0103082	-0.0677851	0.00604191	-0.159262	-0.148043	0.0196182	-0.182219	-0.059156	0.00120881	-0.344563	-0.0704224	-0.0404198	-0.107832	-0.194342	-0.0286636	0.0587393	-0.0524418	0.146661	0.0297927	0.00165959	0.138041	0.0446013	-0.0752705	0.029002	-0.0960137	-0.0357297	0.139779	-0.128628	-0.126003	0.0321479	-0.0561959	-0.067401	0.0105827	-0.254075	1204910
MCRIP1	0	0	0	0	0	0	0	0	0	0	0	0	0	0	0	0	0	0	0	0	0	0	0	-1.28303	-0.625335	-1.4262	-1.01881	-0.0339236	-0.369127	0	-0.168207	-2.0348	-2.87247	0.402684	-0.809942	-1.66637	-0.988376	-0.580232	-1.69349	-0.761458	-0.851395	-0.919565	-1.27677	0	-1.29414	-1.15339	0
PDIA4	-0.0606611	0.0282047	0.328229	0.246235	-0.388146	-0.0630044	0.386002	0.227932	-0.120007	0.126201	-0.088193	0.093115	-0.413171	-0.105513	0.166431	0.0346995	-0.333056	-0.506298	-0.492698	-0.145455	0.302521	-0.621436	-0.0901175	0.136252	0.164277	-0.051412	0.171103	-0.375517	-0.32257	0.00367134	-0.197487	-0.131379	-0.777268	-0.273818	0.240577	-0.277963	-0.52201	-0.412352	-0.275182	-0.48876	-0.57588	-0.0427445	-0.275651	-0.0327307	-0.513246	0.0495144	2.40922e+07
USP4	0	0	0	0	0	0	0	0	0	0	0	0	0	0	0	0	0	0	0	0	0	0	0	-0.551927	-0.501525	-0.0888336	-0.489142	0.11284	-0.392575	-0.950228	-0.191474	-0.651928	0	-0.159845	-0.489407	0	-0.643574	-0.510667	-1.08318	-1.12522	-0.844453	-0.473944	-0.755231	-1.12149	-0.939158	-0.671168	0
CHCHD3	0.29281	-0.0193198	0.139668	0.366068	0.159734	0.0545377	0.226245	0.356672	0.0551817	0.155171	0.218168	0.028812	-0.0694807	0.176247	-0.148927	0.150077	0.533792	0.134857	0.169898	0.247874	0.241041	0.214557	0.272026	0.112504	0.0223475	-0.0618661	0.0628155	0.00384915	0.0658559	0.177736	-0.0154241	-0.140331	0.0838959	0.0366283	-0.00753014	0.142421	-0.0757299	0.04009	0.103757	-0.0260677	-0.00293491	0.127923	0.0390632	0.122376	0.188965	-0.0379416	40760100
AKR1B15	0	0	0	0	0	0	0	0	0	0	0	0	0	0	0	0	0	0	0	0	0	0	0	-0.0765476	0.179895	-0.149614	0.487586	-0.186552	-0.217434	-0.304275	0.0291782	0.289284	-0.381197	-0.375272	-0.301968	0.194135	-0.323574	-0.169172	-0.53278	0.0393189	0.207947	-0.16648	-0.407868	0.118352	-0.603292	-0.684469	0
RAPH1	0.35635	0.00402606	0.138982	0.168978	0.661012	-0.0817826	0.884651	0.134391	-0.410097	0.0552117	0.0734741	-0.199429	0.168768	0.408701	-0.332269	0.227921	0.474976	0.388559	0.687719	0.126157	0.121904	1.02745	0.71392	-0.169492	-0.211916	-0.146322	-0.203027	-0.0610704	-0.0979482	-0.671438	-0.0961886	-0.242481	-0.626213	0.181464	-0.166833	-0.207176	-0.153528	-0.195674	-0.300485	0.13164	0.0398303	-0.255268	-0.448604	-0.550288	-0.506819	-0.12229	5.35209e+06
IRAK1	-0.171608	-0.0645459	0.0101204	-0.0566369	-0.481594	-0.145635	-0.29076	0.1369	0.179444	-0.437838	-0.123369	0.123695	0.00187346	-0.143999	0.0181356	-0.151186	-0.312592	-0.233166	-0.282673	0.122911	-0.103585	-0.219319	-0.240459	0.196952	0.020859	0.050043	-0.128432	0.19535	0.0836273	0.620601	0.314505	-0.103303	0.49584	0.229978	-0.336628	0.464161	0.441469	-0.118866	0.363491	-0.159023	-0.298178	0.457013	0.397918	0.37579	0.46317	0.334646	1413440
HLA-B	0.55199	0.0801084	-0.523287	1.17127	-0.937207	-0.354412	-0.813903	1.48834	0.977013	0.211297	1.09477	-0.769778	0.283541	0.878222	-0.516808	0.818593	0.413704	-0.723714	-0.862955	-0.80385	-0.160597	-0.811248	0.393648	0.641844	1.89962	1.71196	1.05639	0.717951	0.968579	1.45452	-0.0741158	-0.996081	2.40509	-0.34499	-0.418322	-1.96364	0.165401	0.332906	1.07423	-1.99376	-2.08745	1.83212	1.09891	1.17022	0.68164	2.10258	1.99972e+06
CFI	0	0	0	0.69456	0.164543	0.378778	0	0	0	0	0	0.288351	0.107192	0	0.00108885	-0.180884	0	1.04871	-0.0157264	-0.0963521	-0.420241	-0.725303	0.449724	0	0	0	0	0	0	0	0	0	0	0	0	0	0	0	0	0	0	0	0	0	0	0	901302
PCDHA4	0.53643	0.118428	0.23916	0.777265	0.0877507	0.685734	0.579666	0.165432	0.513734	1.19179	0.861602	0.68893	-0.639152	0	-0.426634	0.358989	0.124498	0.103963	0.178181	-0.361653	-0.132613	0.0644147	0.186929	0.507725	0.669136	0.384803	1.01559	1.04569	1.46648	-0.303797	1.07454	-0.195455	0.977983	1.2745	0.271101	0.454795	0.578903	-0.0926203	0.0543283	0.0591025	0.305852	-0.0374511	-0.37551	0.444043	0.111318	0.0734223	3.80583e+06
CTBP1	0.50451	0.258706	-0.164327	0.44529	0.421911	0.411913	0.969712	0.383433	-0.227337	0.477821	0.162117	0.248875	0.118722	0.627257	-0.355538	-0.1095	0.431913	0.802181	0.639628	0.652348	0.0129561	0.56395	0.646801	-0.734431	-0.457457	-0.244344	-0.213862	-0.206664	-0.430408	-0.782656	-0.482289	-0.554476	-0.169326	-0.265783	-0.0899153	-1.08356	-0.128896	-0.398549	-0.432042	-0.655148	-1.29714	-0.91858	-0.459567	-1.02308	-0.42897	-0.326963	1.78251e+07
PCDH1	0.466122	0	0	1.45928	1.24639	0.813752	2.42648	1.39143	0	0.376302	0.722935	0.796452	0.303667	0.55306	0	0	1.02651	0.541354	0.571185	0.280794	0.951858	1.57424	0.989073	-1.1526	-1.24813	-0.58175	-1.69734	-0.652207	0.451076	-1.16774	0.566868	0	0	0.372911	-0.526989	0.966251	-0.469311	-0.691725	-1.15251	-0.104672	-0.231313	-0.015955	-0.837156	-0.501953	-0.981857	-0.629531	3.05786e+06
RPS3A	0.0386685	0.60848	-0.0649975	0.266955	-0.308895	0.976943	0.354103	0.425714	1.4173	0.116684	0.722403	-0.30669	0.686459	0.997138	0.199632	-0.235364	-0.356109	0.511896	-1.57537	-0.87355	0.284113	-0.859626	-1.07269	0.163087	0.675931	0.786019	0.285725	1.47175	0.276069	0	0.946776	0	0.169312	-0.392532	-0.981548	-0.0454518	0.0267596	0.589796	0	0	-0.0258751	0.812988	0.333776	0.511394	-0.289038	0.155732	5.46355e+07
CTNND2	1.66296	0.437902	0.761362	1.51819	1.12964	1.61661	1.9558	1.13122	-0.702814	1.79289	0.822497	0.380707	0.274938	1.05554	-0.570158	0.892625	2.05784	0.906132	1.04839	1.08098	0.681822	2.07092	1.48985	-0.984569	-0.5035	-1.03084	-0.964132	-0.357327	-1.34378	-3.15454	0.0351761	-0.669797	-2.64369	0.130608	-1.30243	-0.826462	-0.77654	-0.732367	-1.6225	0.204151	0.0296786	-1.70232	-1.66704	-2.51237	-2.18044	-0.994772	4.49755e+06
DBN1	0.643239	-0.354747	0.64742	0.801371	1.09318	-0.578477	1.56144	0.75444	-0.670062	0.288254	0.121035	0.0415223	0.357328	0.896249	-0.285255	0.674833	1.55666	1.21885	1.01502	1.19235	0.867451	2.11584	2.14299	-1.25715	-0.318832	-1.21765	-0.291096	-0.518231	-0.661587	-2.72437	-0.211297	-0.715256	-2.442	0.24631	-0.0840338	-1.37053	-1.29693	-0.17703	-0.82244	0.0833386	-0.282685	-0.283102	-1.11016	-1.19482	-0.765496	-0.723195	7.68788e+07
DEK	-0.567044	-0.590562	-0.226773	-0.0523359	-0.210691	-0.0428513	-0.534305	-0.204483	-0.292866	-0.956245	-0.485716	0.15508	0.28976	0.0358699	-0.0313816	-0.225695	-0.61214	0.0393317	-0.418233	-0.326931	-0.407547	-0.82333	-0.439293	-0.544621	-0.39002	-0.315327	0.327749	-0.574797	-0.729062	-0.351913	-0.479716	-0.261436	-0.014486	-0.782718	0.0212623	-0.794771	-0.176781	-0.147282	-0.0740762	-0.645289	-0.724242	-0.345391	-0.177268	-0.51185	-0.0484848	0.00523436	1.39455e+07
SEC31A	0.00111305	0.0401338	0.0186509	-0.00363696	-0.139574	0.00982865	-0.083243	0.00843008	-0.00347549	-0.0754484	-0.0350405	0.0191279	0.127079	0.0213298	-0.0115189	0.0749112	0.0282985	0.0202064	-0.00646173	0.102684	0.0489348	-0.0851363	-0.043281	0.0714965	0.0298121	-0.0370855	-0.0421455	-0.119577	0.0148494	-0.0690635	-0.0686295	-0.181919	0.00701178	-0.0656702	0.0079047	0.0339794	0.00797812	-0.0910822	0.0268251	-0.0528832	0.0278297	-0.0602476	-0.032836	0.0211101	-0.0455621	-0.00375243	23883500
HNRNPD	0.132585	0.467694	0.299304	0.177092	0.864811	0.656794	0.827029	0.20934	0.245202	0.73701	0.231816	1.07093	0.657716	0.597436	0.169124	-0.0510695	-0.576861	0.815461	0.819972	0.719918	-0.0714038	-0.517159	1.00381	0.591913	-0.698984	0.448575	-0.240683	0.345272	-0.232128	1.21922	0.185008	-0.201129	1.84328	-0.426347	-0.511116	-0.0556648	0.343538	-0.521253	0.180123	-1.0284	-0.913357	0.249865	0.784364	1.28517	1.16258	0.319631	1.12523e+08
MARCHF1	-0.931416	-0.934345	-1.25174	-1.19966	0	0	-1.55399	-0.809331	-1.15647	-1.50794	-1.72118	-0.218102	-0.91268	0	-0.404841	-1.32541	-1.12477	-1.28915	0	-1.4666	0	-0.643499	-1.34063	-0.427347	-0.146518	-0.368642	-0.180403	-0.29189	-0.220091	-0.389074	-0.141181	-0.279129	-0.811218	-0.210606	0.228161	-0.0441275	-0.293824	0.159131	-0.252733	0.121352	-0.141871	-0.183251	-0.302451	-0.0329378	-0.173544	0.0232997	56004.9
MIB2	0	0	0	0	0	0	0	0	0	0	0	0	-0.582467	0	0	0	0	0	0	0	0	0	0	0.713212	0.783567	0.598092	0.625701	1.29497	0.550348	0	1.03793	0.0874535	0	1.39208	0.132968	0.251931	0.685145	0.332948	0.00881363	0.510969	0.855496	0.0668306	0.484493	0.18441	0.436203	0.624262	1.5175e+06
RAPGEF6	0.835561	0.249116	0.757194	0.38829	0.400585	0.114007	0.956525	0.366069	0.0404702	0.433084	0.331266	0.804413	0.177857	0.385461	-0.231773	0.333428	0.690403	0.555431	0.534613	0.952816	0.608962	0.365595	0.673136	0.232643	0.294109	0.310541	-0.378769	0.55388	0.671535	0.852377	0.472787	-0.375764	0.212102	0.377206	-0.971499	0.963196	0.610774	0.264501	0.430994	0.0914981	-0.249253	0.969963	0.749635	1.29961	0.977055	0.501898	34188.7
DTNBP1	-0.485479	-0.358693	-0.224497	-0.149961	-0.13483	-0.537651	0.543432	0.0129876	-0.413	-0.843407	-0.0574641	-0.380955	-0.192777	-0.229665	-0.813187	-0.375898	0.173224	-0.366313	0.0773913	0.0987208	-0.108246	-0.272403	-0.088576	-0.449175	0.0726953	-0.258042	-0.0617861	0.345027	0.05003	-1.52525	0.0667373	-0.587671	-0.806109	0.303215	-0.439835	-0.380902	-0.0102069	-0.399992	-0.646508	0.14863	0.0475324	-0.275458	-0.229989	-0.867537	-0.335891	-0.0384705	1.18221e+06
CIRBP	0.0460688	-1.54784	-0.609357	0.503332	-0.100902	0.130514	1.39885	0.670286	-0.0228638	-0.0770633	0.292024	0.0173544	-0.22626	0.204606	-2.73996	-2.20985	0.413666	-0.176974	-0.867188	0.564445	0.10743	1.05878	0.262116	-0.311528	-0.163912	-0.583214	0.0930187	0.219974	-0.0182368	-3.20067	-0.254262	-0.352026	-1.81263	-0.0144485	-0.880319	-1.31581	-0.547666	-0.19259	-0.94666	0.127054	0.111949	0.0841676	-0.725352	-1.40066	-1.2212	0.163428	1.26266e+07
ZNF704	0	0	0	0	0	0	0	0	0	0	0	0	0	0	0	0	0	0	0	0	0	0	0	-0.0857144	-0.0390455	0.312468	0.207826	-0.00249916	0.17624	-0.265509	0.194894	-0.286906	-0.130819	0.183185	-0.014412	-0.176182	-0.107099	-0.131409	-0.337084	-0.425671	-0.562426	0.0582014	-0.137071	-0.159185	-0.216208	0.106599	0
PPP2CB	0	0	0	0	0	0	0	0	0	0	0	0	0	0	0	0	0	0	0	0	0	0	0	-0.776592	-0.207285	-0.134718	0.498348	-0.54282	-0.181248	-3.48749	-0.947193	-1.72588	-1.57851	0.382535	-0.118168	-1.79383	0.0239904	0.0479016	-0.762849	-0.394996	-1.41918	-0.0905025	-0.428644	-1.33286	-1.79711	0.202726	0
ANKRD46	1.31945	0.972126	0.559552	0.998742	1.25005	1.12542	1.20546	0.498421	0.155481	1.19586	0.768907	0.620053	1.01593	0.902973	0.529102	1.53836	1.43146	0.745063	1.33846	0.928775	0.959531	1.39243	1.26802	-0.212951	-0.180026	-0.139701	-0.620909	-0.256552	-0.0478768	0	-0.263715	-0.582387	-0.231021	-0.0147832	-0.0679962	-0.387534	-0.628524	-0.383091	0	-0.590605	-0.376579	-0.838277	-1.07523	-0.989265	-0.952095	-0.252412	889053
TBCA	0.993495	-0.383088	-0.447617	0.392791	0.237664	0.290628	0.970847	0.00171	-0.410954	0.108137	0.317945	0.305863	-0.0343409	0.362033	-0.902608	-0.120387	0.658323	-0.0812828	0.129443	0.589214	-0.132015	0.924816	0.850559	-0.367558	-0.23981	-0.231775	-0.456901	0.309823	0.270151	-1.9886	0.104992	-0.6064	-1.23445	0.916352	-0.0482116	-0.262386	-0.318706	-0.0880104	-0.50307	0.132441	-0.175385	-0.482955	-0.802755	-1.60081	-0.9384	-0.34455	1.27383e+07
RALYL	0.371928	-0.424736	-0.141822	0.933186	1.32453	0.246957	1.93868	0.328122	0.101717	0.775156	0.177112	0.293173	0.503887	0.32724	-0.824425	-0.719566	-0.096167	0.143368	0.215262	1.35011	0.0834428	1.35051	1.44718	-0.985502	0	0	0	0	0	0	0	-0.57299	0	-0.220057	0	0	0	0	0	0	0	0	0	-0.998632	0	0	8.42811e+06
TMEM68	0.285796	-1.13032	-0.899168	0.0941384	0.227716	-0.0816962	0.320341	0.126859	-0.252328	-0.177633	0.256303	-0.890663	-0.654342	-0.119929	0	0.0617583	-0.192131	-0.715895	-1.37597	0.21777	-0.0493891	0.178915	0	-0.0479401	0.569192	0.213591	0.438701	0.363609	0.309243	-0.46403	0.196212	-0.134418	-1.32115	0.330093	0.223462	-0.466681	-0.366294	-0.636035	-0.577161	0.0867187	-0.459523	-0.528199	-0.842356	-0.556864	-0.0879072	-0.651547	2.20796e+06
PRRC2C	1.01441	0	0.835794	0	0.936496	0	0	0.876593	0	0.373406	0	0	0.419092	0.347433	-0.406	-0.112286	1.47928	0	0.402581	0.722823	0.615118	0.496849	0.652549	0.334457	0.284926	-0.299431	-0.0504159	-0.0588623	0.334604	0	0.694084	0.259901	0	0.348383	0.142433	-0.256387	0	0.51947	0.455182	-0.0371302	0.33993	-0.168317	-0.499825	0	-0.28524	0.335043	3.4204e+06
NAA50	0.0252261	0.00664513	-0.00803413	0.0153381	-0.0984697	0.0771983	-0.157688	0.0544423	0.132107	0.0505565	0.0289116	-0.0342887	0.188087	0.104504	0.114691	0.139726	0.105377	0.0479767	-0.0159186	0.0673111	0.00115385	-0.0796849	0.00928105	-0.0675687	-0.0440574	-0.0820608	-0.0368663	-0.0846182	-0.0768917	0.045631	-0.197033	0.0295328	0.0723051	-0.124603	-0.0914861	-0.0209427	-0.171342	-0.0486119	-0.0421666	-0.119513	0.0595446	-0.120404	-0.0548775	-0.0025721	0.0378411	-0.0245009	5.34511e+06
PPP3CA	0.829012	-0.338421	-0.0854573	0.453457	1.35493	-0.0751099	2.37058	0.270553	-0.899001	0.394431	-0.11225	-0.233992	0.731749	0.577794	-0.710191	0.0596768	0.671175	1.40306	1.88087	1.08885	-0.00154389	1.84062	2.05145	-0.83494	-0.498569	-0.967182	-0.659485	-0.13719	-0.377374	-2.25188	0.109301	-0.322299	-2.22676	0.773127	-0.314451	-0.965866	-0.260525	-0.231372	-1.25708	0.35906	0.226066	-0.517108	-1.50416	-1.7415	-0.754601	-1.03796	9.548e+06
G6PD	-0.663734	-0.141385	0.15206	-0.732226	-1.09083	-0.302692	-0.781915	-0.668453	-0.0551013	-0.776455	-0.597723	0.350961	-0.787233	-1.01496	0.443424	-0.294944	-0.910031	-0.691947	-0.89331	-0.559481	-0.13018	-2.06561	-1.14062	0.596476	0.674433	0.0403844	-0.48085	0.16423	0.792424	1.59171	0.519428	-0.120806	1.64309	0.221315	-0.163031	1.01981	0.623035	-0.462541	1.01772	0.0883938	-0.021867	0.679379	1.23992	1.23309	1.01299	0.14067	1.7776e+07
ARHGEF4	0.441723	0.382522	0.214401	-0.0665594	0.448421	0.742605	0.528621	0.132615	-0.211906	0.258906	0.179538	0.345005	0.214961	0.105965	0.450257	1.10173	1.16645	0.442442	0.256388	0.104651	0.264968	0.511714	0.496123	-0.613928	-0.385485	0.233144	-0.504487	-0.670773	-0.359988	-0.999914	-0.268572	-0.303846	-0.469593	-0.0582848	-0.586918	-0.195161	-0.689607	-0.479305	-0.552089	0.00151726	0.0967499	-0.607149	-0.63654	-0.694437	-0.668047	0.118069	107320
MAGI2	0.851612	-0.268116	-0.0861803	0.335322	0.489444	0.0984126	1.22674	-0.0219947	-0.904178	0.3217	0.14582	-0.404809	-7.63813e-05	1.06378	-0.999346	0.181704	0.4271	0.193928	0.75961	-0.185796	0.0421304	1.23499	0.694267	-0.895556	-0.558659	-0.383937	-0.880891	-0.177207	-0.430096	-1.37699	-0.486815	-0.989662	-1.16425	0.22548	-0.518964	-1.05033	-0.278615	-0.804715	-0.86737	-0.286537	-0.420022	-0.849051	-1.19745	-1.39571	-1.23928	-0.871947	1.3008e+06
TRIO	0.637232	0.127358	0.531227	-0.422028	0.776086	-0.018252	1.00477	-1.21457	-1.01976	-0.847551	0.536687	0.37445	-0.432392	0.408766	-0.803719	-0.136558	0.593394	0.351335	0.873768	0.223712	-0.0645241	0.948161	0.738025	-0.109436	-0.169078	0	-1.21964	-0.875331	-0.224378	-0.887817	0.231945	-0.678107	0.173688	0.440518	-0.53936	-0.453859	0.0203285	-1.07594	0.363487	0.304002	-0.877857	-0.807589	-0.40513	-0.463531	-0.173361	-0.144201	3.9298e+06
DGKI	-0.117773	-0.363637	-0.0544004	-0.182004	0.116815	-0.304862	0.540672	-0.234309	-0.470202	-0.193976	-0.392391	-0.298969	0.0276218	-0.165558	-0.309765	-0.462541	-0.0111701	0.240019	0.328782	0.0442085	-0.103153	0.109157	0.224786	0.00761489	-0.0632398	-0.248269	-0.251217	-0.111765	0.0126499	-0.287427	-0.0327083	-0.187557	-0.311159	0.114929	-0.449726	0.0306047	0.0679091	-0.18418	-0.0337493	0.24533	0.285759	-0.0974512	-0.0266463	-0.180544	-0.0743285	-0.0415123	2484680
CSTF2	0	0	0	0	0	0	0	0	0	0	0	0	0	0	0	0	0	0	0	0	0	0	0	0	-0.752914	-0.297247	-0.0761684	0.142901	-0.528207	-1.47904	-0.173348	-0.783318	-2.08066	-0.081478	0.102536	0	-0.953785	-0.298278	-0.751773	-0.260083	-0.443967	-0.590464	-1.07526	-0.748084	-1.26291	-0.0814557	0
NACA	0.186558	0.281116	0.251886	0.126237	0.367785	-0.329547	0.712586	0.131208	-0.413088	0.0269254	0.206083	-0.0207408	0.106893	0.227271	-0.296837	-0.047086	0.360497	0.294584	0.5883	0.221576	0.214115	0.68155	0.288157	-0.204887	-0.262514	-0.362526	-0.331311	-0.172555	-0.343229	-0.802101	-0.123061	-0.392195	-0.340123	-0.0322911	-0.309769	-0.446591	-0.0103051	-0.191382	-0.474615	-0.222824	-0.0707208	-0.564521	-0.338914	-0.734319	-0.200344	-0.410467	3391810
ALYREF	0.39828	-1.33564	-0.554765	1.02768	0.398547	-0.0377896	1.67225	0.620091	0.288619	0.152109	0.471256	0.464067	0.317161	0.520679	-2.08986	-1.88434	0.14087	0.133123	-0.444829	0.940078	0.145749	1.25207	1.52152	-1.5999	-0.508915	-0.935469	-0.463969	-0.518648	-1.04219	-3.79375	-0.614188	-0.484956	-2.36265	0.197971	-0.400938	-1.51251	-0.878416	-0.299429	-1.48972	-0.387378	-0.724177	-0.501068	-1.46661	-2.30962	-1.226	-0.54829	5556085
MARK2	-0.0212815	-0.113288	0.0411154	-0.00318105	-0.0167082	-0.255552	0.0500978	-0.0603772	-0.144182	-0.120189	-0.144542	-0.0618355	-0.121561	-0.177453	0.00929224	-0.0265545	0.0758188	-0.00724323	-0.0434601	-0.0149616	0.0115718	0.0682644	-0.0143132	-0.0566654	-0.121829	-0.17519	-0.131902	-0.140065	-0.0908011	-0.147479	0.042265	-0.0163503	-0.137541	-0.0347382	-0.154786	-0.0328583	-0.00533696	-0.0521878	-0.0723966	-0.0172544	0.0122089	-0.0929401	-0.127592	-0.0270823	-0.0585696	-0.160911	5439250
NLN	0	0	0	0	0	0	0	0	0	0	0	0	0	0	0	0	0	0	0	0	0	0	0	-0.876372	-0.952875	-0.36925	-0.710779	-0.394261	-0.749448	-0.118557	-0.184885	-0.874729	-0.854945	-0.126802	-0.634442	-0.589818	-0.81603	-0.57773	-0.793089	-0.289692	-0.792889	-0.427433	-1.19963	-1.84115	-0.78068	-0.760477	0
GOSR1	0	0	0.788028	0	0	1.54717	0	0	0	0	0	0	0	2.47117	0	2.21933	0	2.00848	0	0	1.68028	3.16954	2.26122	-1.02138	0.00476203	-0.509273	0.455542	-0.329479	-0.618138	-1.87974	-0.426474	-0.133575	-2.32447	-0.163296	0.0633025	-1.20173	-1.05042	0.121766	-1.08195	-0.625657	-0.185752	-0.452307	-0.436329	-1.13612	-0.406105	-0.245237	3.12498e+06
OGDH	0.0814586	-0.0904614	-0.0732119	0.202276	-0.0215207	-0.125491	-0.0374423	0.116074	0.0429669	0.0377935	0.136495	-0.0510272	-0.0205113	-0.0057551	-0.122117	-0.00456957	0.25851	-0.0849414	-0.112204	-0.0431278	-0.0433139	0.0460529	-0.0255547	0.185298	0.0321669	0.0385285	0.0344861	0.038726	0.0130232	0.270698	0.0200874	-0.144696	0.237361	0.0281143	-0.111426	0.0692018	0.0048705	0.000447033	0.21904	-0.159385	-0.137132	0.197314	0.0886085	0.129916	0.165068	0.094686	3.24862e+07
OXCT1	-0.0118024	-0.670025	-0.560322	0.158457	-0.0107871	-0.252185	0.236609	0.285364	-0.435896	0.122634	0.0536346	-0.6584	-0.687817	-0.585765	-0.975976	0.147776	0.561623	-0.702495	-0.713863	-0.52683	-0.0898913	0.209139	-0.565912	0.640558	0.333566	0.831667	-0.0236128	0.563964	0.928479	0.879378	0.202094	-0.238979	0.456913	0.421882	0.189293	0.852705	0.0727725	-0.704404	0.49012	0.275465	0.458476	0.384293	0.347359	0.384701	-0.527804	0.455291	3.07208e+07
ZNF738	0	0	0	0	0	0	0	0	0	0	0	0	0	0	0	0	0	0	0	0	0	0	0	-0.519493	-0.689145	0.189847	0.372942	-0.724855	-1.08208	-0.82638	-0.190403	-0.327324	0	0.0606966	0.116909	-0.223496	-1.37546	0.0402749	-0.218548	0	-1.29404	0	-0.587863	-0.95652	-0.739095	-0.583378	0
PDPK1	0.242161	0.00885168	0.243241	0.193699	-0.0578198	-0.32578	0.218552	0.0506164	-0.286193	-0.279632	-0.201094	-0.1979	-0.343494	-0.221717	0.158989	0.311409	0.470307	-0.0775053	0.0277618	0.152743	0.356363	0.102372	0.0847577	0.299805	0.290018	-0.104815	-0.28031	0.177251	0.503227	0.0379617	0.323325	-0.213752	-0.149959	0.351893	-0.15339	0.452836	0.305926	0.038669	0.366524	0.184587	0.506343	0.406099	0.336512	0.673273	0.481202	0.0579817	5.62528e+06
DTNB	0.583028	0.123472	-0.322953	0.449095	1.33416	-0.0681787	1.31807	0.365873	0.129697	0.0122253	-0.280588	-0.266029	0.0925151	-0.194927	-0.551243	-0.186299	0.307085	0.0669447	1.1237	-0.0798368	0.419283	1.14045	0.736536	0.51945	0.103475	0.0665555	-0.232684	0.274577	0.107486	-0.422967	0.125819	-0.165295	0	0.0715104	-0.00959727	-0.224946	0.446238	-0.36553	0.416277	1.11396	0.490171	-0.190892	0	0.132905	0.126431	0.0477879	151039
AFDN	1.16416	-0.515629	0.640519	-0.581283	0	0	0	0	0	0	-0.0385315	0.14434	0	-0.366022	3.44233	0	0	0	0	0.324086	2.81214	0	-0.585937	0	-0.487526	-0.479105	-0.155472	-0.278436	-0.048485	0	-0.842991	-0.909486	0	0.534611	-0.34975	-1.07494	-0.811099	0.0670663	-1.05928	-0.108819	-0.478289	-0.374527	-1.10079	-2.4109	0	-0.335943	5.69717e+06
FCHSD2	0.0368672	-0.104134	0.013091	-0.108271	-0.0280555	-0.158217	0.0425294	-0.156029	-0.198132	-0.0916995	-0.0266894	0.156695	-0.229493	-0.0507671	-0.187863	-0.035657	0.0350949	-0.0629633	0.036691	-0.0771827	0.024521	0.203421	0.0825537	-0.253273	-0.293438	-0.173141	-0.270258	-0.0829622	-0.203217	-0.740961	-0.204638	-0.248479	-0.651382	0.0216634	-0.232913	-0.359192	-0.177276	-0.252033	-0.471091	-0.0299876	-0.134571	-0.342823	-0.601274	-0.69165	-0.543451	-0.325232	710344
PTPRK	-0.0574767	0.0135982	0.0866139	0.0448649	-0.064008	-0.0243638	0.0401899	0.21715	0.451663	-0.0576395	0.0670057	0.184826	0.515504	0.349721	0.365068	-0.0583882	-0.351558	0.313139	0.036519	-0.0809193	0.101889	-0.131164	-0.181598	0.0115797	0.0973623	-0.0530913	-0.146194	0.141523	-0.0847488	-0.0223232	0.0255343	-0.0215806	0.0260911	0.281966	-0.192159	0.00901777	0.0526818	-0.140837	-0.206979	0.0930479	0.0540038	0.0233403	-0.00640766	0.00418158	-0.22521	0.0838288	221328
MAP1A	0.327	0.169722	0.210173	0.345373	0.0031566	-0.104935	0.243373	0.242102	-0.0922759	0.11323	0.351853	-0.07116	-0.0983162	0.0722603	-0.247402	0.221344	0.778005	-0.0503033	0.132149	0.010009	0.293387	0.521858	-0.0378611	-0.0225863	-0.0990333	-0.140912	-0.098684	-0.0899682	0.0125037	-0.341872	0.0532529	-0.293179	-0.334213	0.193817	-0.0706803	0.0309244	-0.0545027	-0.180874	-0.146284	-0.0122762	0.0201813	-0.144224	-0.18708	-0.402424	-0.213772	-0.067579	1.64659e+07
MROH1	0.0913281	-0.0807638	-0.0242594	0.0110624	0.12944	-0.164896	0.0955573	-0.047901	-0.236957	0.0479417	-0.0482058	-0.0489991	-0.251729	-0.198474	-0.101565	0.119734	0.136415	-0.0934107	0.0572092	-0.109638	-0.118462	0.152914	0.0838456	-0.319372	-0.124103	-0.138605	-0.200054	-0.134662	-0.182013	-0.373324	-0.0629232	-0.23489	-0.468877	0.101543	-0.140409	-0.227528	-0.0674444	-0.109131	-0.368045	-0.0848928	-0.18058	-0.250306	-0.480822	-0.310411	-0.366538	-0.204199	3.79956e+06
MTCH2	-0.204372	-0.224542	-0.110365	0.378301	0.204487	-0.399821	-0.0391877	-0.0320786	-0.319982	0.134598	-0.457303	-0.379327	-0.275477	0.00148755	0.0146485	0.0865033	0.142568	-0.501786	-0.195093	-0.332553	-0.409216	-0.3817	-0.0971729	-0.108919	-0.234525	-0.600289	-0.227396	-0.544836	-0.540881	0.653446	-0.32383	0.0603407	0.282092	-0.541842	-0.34795	-0.271007	-0.343129	-0.523923	-0.00486127	-0.323776	0.191971	-0.255396	0.181751	-0.177611	0.4208	-0.272869	5.69582e+07
RPL27A	1.08615	0.50503	0.30111	0.60243	0.169015	1.12374	0.0547388	0.452955	0.923695	0.818809	1.08817	0.121983	1.0372	0.945703	0.39088	0.742591	0.55225	0.396406	-0.0363403	0.833541	0.677768	-0.143362	0.117452	-0.286733	0.576822	-0.0443507	0.0983483	0.508613	-0.0604107	-0.534177	-0.0424416	-0.556736	-0.0134488	-0.188304	0.447671	0.265344	-0.367171	0.209652	0.396496	-0.444617	-0.160629	0.00960225	-0.459416	-0.42107	-0.424629	0.488174	3.68323e+07
ARHGAP42	-0.199859	0.151419	-0.310146	-0.166813	-0.149017	-0.00304374	0.0789111	0.0453141	0.363163	-0.106785	-0.0994493	0.0902697	0.123704	-0.0773292	0.010645	-0.366597	-0.915933	-0.23442	-0.403277	-0.539077	-0.177916	-0.296581	-0.348095	0.250512	0.166468	-0.083444	-0.233827	0.496519	0.219128	0.717192	0.212427	0.388078	0.721141	-0.0377943	-0.236473	0.376314	0.19141	-0.381435	0.39314	0.0502177	0.272359	0.371954	0.38748	0.533447	0.373774	0.15726	621896
LMO1	-0.394765	-0.109258	-0.427674	-0.62584	0	-0.158456	0	-0.541405	-0.0291963	-1.22066	-0.209598	-1.04653	-0.15828	-0.648508	-0.413423	-0.356085	-0.542698	-0.829296	-1.58737	-0.413388	-0.789869	-0.505905	-0.475781	-1.12274	-0.722725	-0.304059	0.271506	-0.840383	-1.35117	-0.81995	-0.887475	-0.231817	-1.19003	-0.392921	0.2235	-1.07664	-1.09673	-0.317537	-1.06148	-0.747015	-0.792073	-0.439469	-0.648972	-1.40162	-1.14836	-0.263697	657958
MDK	-0.610552	-0.525295	-0.465032	-0.429443	-1.26573	-0.435031	-0.535198	-0.0416472	-0.433277	-0.584221	-0.295195	-0.41782	-0.451202	0.0758537	-0.189859	-0.521517	-1.60325	-0.186402	-1.12418	-0.2565	-1.12599	-2.50333	-0.238711	1.05737	0.708555	0.351383	0.601632	0.663955	0.940226	1.11825	0.213786	-0.340863	1.41984	0.00839814	0.0707265	-0.344995	0.280152	0.365257	1.15625	-0.446421	-0.393609	1.04437	1.31982	1.31147	1.21275	1.20914	4.84942e+07
PSMC3	0.172593	0.266583	0.0058396	0.00854431	0.753976	-0.472581	0.042442	0	-0.192626	0.88304	0	0	-0.126539	-0.0968396	0	-0.433729	0	-0.189739	0	0.0356461	0	-0.538087	-0.142151	-0.433662	-0.290135	0.198664	-0.101908	0.0171536	-0.541275	-1.18998	0	0	0	-0.260296	0.237823	-1.34934	-0.540191	-0.333861	-1.65579	-0.827183	-1.14524	-0.56066	-1.69401	-1.13552	-0.631444	-0.74009	2.08407e+07
THY1	-0.187437	-0.00815751	-0.0358896	0.0837277	0.182672	-0.408657	0.22125	-0.0875928	-0.171656	-0.095742	0.161792	-0.0856498	-0.153262	0.0231522	-0.195592	-0.034966	0.166886	-0.144553	-0.286352	-0.454581	0.00117246	0.50967	-0.0139091	-0.149708	-0.364453	-0.0539959	-0.428749	-0.251873	-0.124319	-0.445313	0.095507	-0.182166	-0.399076	0.242339	-0.514142	-0.0737843	-0.0526021	-0.385485	-0.254482	0.0213613	0.133535	-0.338739	-0.347692	-0.235878	-0.38609	-0.445034	2.97247e+07
TSPAN4	0.39812	0.67802	0.333676	0.480193	0.137055	0.760231	0.218151	0.283748	0.34654	0.57133	0.349896	0.281953	0.216991	0.0797134	0.694096	0.884269	1.18578	-0.14113	-0.335999	0.229418	0.64422	0.297556	-0.494918	0.145353	-0.264178	0.354756	-0.16776	-0.0378177	-0.0682447	-0.31263	-0.0555352	-0.268479	0.209197	-0.14797	-0.116399	0.0272678	0.101932	-0.473947	-0.350124	-0.111191	-0.108615	-0.0697151	-0.0756281	-0.293886	-0.647652	1.03982	2.57012e+06
CFL1	-0.31249	-0.573338	-0.305836	-0.448082	0.298703	-0.444936	-0.0278555	-0.762828	-0.659787	-0.0130234	-0.316612	-0.228392	-0.628893	-0.481139	-1.04241	-0.794753	-0.655757	-0.349875	-0.266862	-0.26562	-0.568193	-0.331878	-0.0298218	-0.0975032	-0.645836	-0.327594	-0.568338	-0.00951889	0.0480795	-0.375902	-0.263773	-0.217612	-0.136199	0.124498	-0.425431	-0.222531	0.251881	-0.543283	-0.463121	-0.00716815	-0.0787428	-0.486549	-0.421116	-0.460321	-0.18462	-0.357948	3.72922e+08
TUB	0.111163	-0.0345578	0.104148	-0.0149043	0.0214663	-0.175325	0.202754	-0.0343247	-0.30799	-0.0240455	-0.178533	0.184081	-0.105918	-0.114749	-0.0129703	-0.23015	0.208581	0.0831044	-0.0635908	0.0505561	0.130923	0.441651	0.0875102	-0.373431	-0.262132	-0.245105	-0.054368	-0.201948	-0.230894	-1.14775	-0.221725	-0.349398	-0.863043	0.110007	-0.20962	-0.494565	-0.4061	-0.100717	-0.565008	-0.137067	-0.0758568	-0.387014	-0.715129	-0.761685	-0.676395	-0.378548	1.05046e+06
C11orf98	0.426457	0.0538941	-0.0170352	0.511151	0.0739167	0.270607	0.118903	0.352376	0.101288	0.620707	0.452901	-0.0472493	0.0618936	0.317587	-0.375893	0.0561858	0.278267	0.078347	-0.180414	0.312661	-0.00921451	0.0470193	0.211026	0.139937	0.0775439	-0.08284	0.0992572	0.283957	0.221158	-0.608176	0.0305428	0.0779867	0.11166	0.272645	0.198807	-0.225566	-0.408844	0.0824572	0.134339	-0.0964265	-0.165038	0.00351985	-0.0484151	-0.13128	-0.0734369	-0.0358255	1.26649e+06
PCYT1B	0.211432	0.313893	0.76343	-0.241997	0.290743	0.327919	0.223026	-0.0612708	0.206976	-0.138008	-0.0893079	0.856177	-0.109808	0.142745	0.498799	0.150952	0.132814	0.139903	0.258826	0.556861	0.415078	0.734418	0.567516	-0.123713	0.375106	-0.120328	-0.493584	-0.107603	0.278106	-0.766705	0.391619	0.113288	-0.54392	0.883199	-0.253566	0.409099	0.384395	-0.330311	-0.81505	0.607964	0.853913	0.125971	0.0358547	0.143371	-0.0115259	-1.03443	870907
FNDC10	0.229265	-0.0174639	0.105114	0.207912	0.211596	-0.00828003	0.0110152	0.23227	-0.131036	0.26354	0.0665429	-0.0396372	-0.0986202	-0.0647748	-0.0189818	0.143411	0.431071	-0.029233	-0.111389	-0.0685799	0.153205	0.465976	-0.0162261	0.334597	0.232162	-0.398602	-0.35602	-0.0411833	0.147554	0.0706949	0.325324	0.124514	0.347551	0.031927	-0.498524	0.497699	0.380997	-0.270767	0.087426	0.0113027	0.306185	-0.107153	0.0324086	0.266649	0.137979	-0.375785	310918
KDM4B	0.0736776	-0.0725447	-0.0761028	0.138763	-0.145193	0.257976	-0.0967832	0.207267	0.218974	-0.0256467	0.0223523	-0.0950788	0.261507	0.281673	0.184453	-0.0362242	-0.0602148	0.152067	-0.100704	0.138082	-0.0915599	-0.235641	-0.0313196	-0.0950432	-0.0187519	-0.0118751	0.0414191	0.0634005	-0.0727883	-0.0197596	-0.0361302	-0.155754	0.0643875	-0.0247392	-0.0285981	-0.287056	-0.0221836	-0.0497006	0.0780168	-0.202585	-0.194643	-0.0454535	-0.012696	0.0374891	0.0395303	-0.0821334	1.36607e+06
MED24	0.0680577	-0.105556	0.0305773	0.148168	-0.189813	0.0266009	-0.0205068	0.139553	0.178682	-0.0972363	-0.0427537	0.0920618	0.215714	0.0696364	0.099937	-0.135127	-0.0136275	0.223674	-0.0763786	0.109974	0.0527453	-0.302629	0.00990125	0.185559	0.152577	0.0561819	0.0696924	0.0858587	0.170205	0.35106	0.16059	0.00726104	0.253987	0.113639	-0.0113562	0.221693	0.193777	0.0460361	0.213193	0.0922693	0.0561677	0.228744	0.250334	0.339302	0.220072	0.0914246	1292360
GNB3	0	0	0	0	0	0	0	0	0	0	0	0	0	0	0	0	0	0	0	0	0	0	0	0	0.777278	0	0	0	0.0811378	0	0	0	0	0	-1.03044	0	-0.890591	-3.87085	-1.46155	0	0	0	-1.00269	0	0	0	0
ARHGAP45	0	0.949779	0.0877108	1.40964	0	-0.425477	0	0.42815	0	0	0	0	0	0	0	0	-0.410558	1.25843	0.06703	0.400651	0.599146	-0.0940295	0.333729	0	0	0	0	0	0	0	0	0	0	0	0	0	0	0	0	0	0	0	0	0	0	0	3686.03
SALL2	0.12489	0.250613	0.157831	0.620353	-0.183396	0.38439	0.0735054	0.694001	0.804522	0.499656	0.627544	0.404689	0.679053	0.652755	0.448579	0.108365	0.0781084	0.438176	-0.0468828	0.134978	0.323854	0.447318	0.259775	-0.267039	-0.0500136	-0.195054	0.377402	0.268715	-0.094785	-0.346299	-0.22792	0.09514	-0.340942	0.0186819	0.0623362	-0.40174	-0.264011	0.18134	-0.178579	-0.102402	-0.156182	0.000708009	-0.259662	-0.42233	-0.515628	0.109706	420296
AP3S1	0.41489	0.119071	0.277485	0.53587	0.83087	-0.00539253	0.662606	-0.368532	-0.348202	0.425378	-0.217257	0.432518	-0.199043	0.396751	-0.243665	0.380171	0.14324	0.515798	0.87457	0.220186	-0.00124127	1.02387	0.806515	-0.076472	-0.675907	-0.370481	-0.799425	-0.0652831	-0.309001	-0.848767	-0.408391	-0.480079	-0.587264	0.392032	-0.458592	-0.534993	0.0440159	-0.518571	-0.533302	-0.0862226	-0.166044	-0.554915	-0.302476	-1.05617	-0.635852	-0.478032	3.60127e+06
TCP1	0.0239121	-0.432304	-0.28732	-0.415269	-0.272309	0.0298939	-1.1511	-0.726109	-0.747867	-0.175842	-0.618587	-0.0287806	-0.61081	-0.382201	-0.736158	0.161926	-0.226157	-0.675933	-0.49199	-0.932941	-0.267187	-0.51366	-0.58001	-0.365785	-0.0547094	0.322417	0.121217	-0.389524	-0.349909	-0.211614	-0.714248	-0.726901	-0.0498442	-0.865768	-0.262827	-0.836488	-0.243702	-0.131093	-0.442977	-0.45907	-0.836985	-0.0967335	0.143068	-0.27315	-1.25053	0.247218	4.40697e+07
TPM1	0.311432	-0.122638	0.19196	0.178701	0.557185	-0.0625191	1.25546	0.267428	-0.424596	-0.0816644	0.0882491	0.29933	0.0495786	-0.0592651	-0.638727	-0.0759062	0.737484	0.350531	0.777514	0.439953	0.447479	1.32515	0.610663	-0.558271	-0.0380332	-0.267015	-0.317235	-0.210741	-0.0866464	-0.980364	0.0190031	-0.284239	-0.862179	0.468479	-0.34604	-0.442876	-0.133477	-0.0038143	-0.421329	0.0480653	0.153297	-0.341825	-0.583123	-0.797545	-0.622828	-0.165713	6.92864e+06
SIDT2	1.00074	0.212005	0.39404	0.854288	0.375902	0.0450036	-0.236642	0.179625	0.0417384	0.215124	0.121152	0.25115	0.0600185	-0.379994	0.40369	0.358181	0.232344	-0.475622	-0.300301	-0.463476	-0.219213	-0.248453	0.131316	0.188579	0.371659	-0.0431773	-0.616563	0.569524	0.336197	0.0483072	0.243713	0.291828	0.272229	0.0230352	0.252199	0.759451	0.114618	-0.390452	0.0291031	0.401011	0.458553	-0.244702	0.184883	-0.0209257	-0.136156	-0.430439	428615
SLC25A10	-0.568101	-0.293536	-0.0468288	-0.396183	-0.0476755	-0.425589	-0.280169	-0.382857	0.0706333	-0.519185	-0.156488	-0.14161	0.108231	-0.114401	0.328011	-0.0857192	-0.388977	-0.0369407	0.152215	-0.322526	-0.231301	-0.27483	-0.322358	0.0907032	0.0450997	-0.23359	-0.437522	-0.15577	-0.171273	0.764816	-0.0793664	-0.281918	0.378191	-0.0397252	-0.239157	0.031275	0.189811	-0.466488	0.131323	-0.2028	0.0225695	0.235125	0.567454	0.0904482	0.851833	-0.341355	2.54137e+06
PPP3R1	-1.30476	0	-1.53578	-1.38693	-0.690873	-2.12417	0.239595	-1.11606	-0.56852	0	0	-0.271816	-0.307585	-0.730293	0	0	-1.61795	-1.47154	-1.57453	-1.46342	0	0.433415	-0.0710709	-0.569795	-0.756645	-0.563066	-1.02634	-0.137923	-0.400893	0	-0.154825	-0.0788333	-0.815687	0.0741132	-0.405968	-1.11318	-0.81234	-0.548273	-0.610099	0.110192	0.444447	-0.98195	-1.17557	-1.22107	-0.20188	-0.196812	283191
PCBP2	0.795583	0.17151	0.158312	0.635327	0.179571	-0.24041	0.795983	0.971594	-0.25522	-0.00346753	0.134878	-0.436182	0.330698	0.591908	-0.551612	0.229666	0.278931	0.680059	0.53425	0.747063	0.69139	0.475503	0.798257	-0.775199	-0.595361	-0.947493	-0.586075	-0.396483	-0.551749	-2.01355	-0.734109	-1.16012	-1.9561	0.0167159	-0.751944	-1.0561	-0.355109	-0.652868	-0.944449	-0.482961	-0.652282	-0.845669	-0.962356	-1.55398	-0.754184	-0.50122	8.27406e+07
CS	0	0	0	0	0	0	0	0	0	0	0	0	0	0	0	0	0	0	0	0	0	0	0	-0.199886	-0.972179	-0.0400596	-0.0546186	-0.0829582	0.787101	0	-0.127065	-0.837765	-0.432606	0.711404	-0.652972	0	0.161484	1.01594	-0.138803	-0.437301	-0.224331	0.151427	0.259534	-0.523125	-0.403102	-0.431865	0
NAP1L1	0	0	0	0	0	0	0	0	0	0	0	0	0	0	0	0	0	0	0	0	0	0	0	-1.09672	0.058279	0.330969	-0.634186	-1.14995	-1.03704	0	-1.37895	-0.602108	-1.81344	-0.840431	0.236283	0	-0.986437	-0.338988	-1.12708	-1.20043	-1.19545	-0.536314	-1.08763	-1.57841	-1.44295	-0.54754	0
TUBA1B	1.5019	-0.36919	-0.674592	-0.569041	-0.787411	0.297706	-0.294979	0.617526	-0.313971	-0.734816	0.514878	-0.335415	-0.671351	0.420331	-1.87766	0.578894	-0.156064	-0.10523	-0.866527	1.20453	0.329019	-0.653229	0.398863	-1.42101	0.665664	0.553422	1.16074	-1.05512	-0.560777	-2.63231	-1.01942	-1.60638	-1.54606	-0.199693	0.777501	-1.07108	-0.986217	0.521511	-1.22055	-1.65906	-1.06894	-1.02736	-1.02587	-1.43636	-1.906	0.4991	893528
AGAP2	0.161789	-0.130627	0.00190073	0.0790728	0.253888	0.0120925	0.428908	-0.0759034	-0.129419	0.176126	-0.0264288	0.0364951	-0.0403681	0.00983672	-0.228012	0.0176642	0.179164	-0.0207156	0.0436049	-0.0930056	-0.0536537	0.533681	0.0910918	-0.462859	-0.232994	-0.128759	-0.246531	-0.0640399	-0.312328	-1.21195	-0.187089	-0.381523	-0.963376	0.204229	-0.290797	-0.627782	-0.358976	-0.248865	-0.814449	-0.0663258	-0.228238	-0.404443	-0.924371	-1.02195	-0.93877	-0.24129	1.08747e+07
FGD4	0.166222	0.0385888	0.021148	0.0968893	0.133149	-0.0177718	0.146454	0.0439247	-0.125358	0.108885	0.0122392	-0.101921	-0.0214476	0.048236	-0.0876585	0.163034	0.134351	0.0957972	0.172592	0.0968083	0.02226	0.0495017	0.130385	0.106251	-0.0240842	0.0683313	0.0476297	0.0471519	0.0955034	0.0530994	0.0920686	0.00802434	0.0782789	0.130763	0.057678	0.184812	-0.030824	0.023006	0.0632914	-0.0269225	0.0294709	0.0215085	-0.0601984	0.0351498	-0.0304354	0.0142948	6824630
NOVA1	0	0	0	0	0	0	0	0	0	0	0	0	0	0	0	0	0	0	0	0	0	0	0	-0.423177	-1.24126	-0.316755	0.0086438	-0.245584	-1.21715	-4.7032	-2.58126	-0.807677	0	-0.15407	-1.23843	-2.75618	-1.2195	-0.451793	-2.02122	-1.19254	-0.425701	-1.79612	-1.98209	-3.01386	-3.28135	-0.516198	0
UNC13A	0.30309	-0.0734834	-0.019289	0.166953	0.491536	-0.072542	0.612776	0.132986	-0.0855195	0.0931719	0.00251969	-0.0582257	0.193735	0.355027	-0.116645	0.135062	0.187911	0.284829	0.403962	0.228654	-0.0734999	0.513726	0.577983	-0.0525968	-0.119268	-0.197691	-0.391942	-0.0870451	-0.0710659	-0.376799	-0.0263222	-0.161064	-0.365694	0.1351	-0.196737	0.0388492	-0.0675478	-0.253197	-0.282811	0.0232064	0.0507051	-0.253149	-0.365712	-0.184481	-0.255772	-0.303038	3981590
PPP1CC	0	0	0	0	0	0	0	0	0	0	0	0	0	0	0	0	0	0	0	0	0	0	0	0.0210584	0.38836	0.226617	0.771739	-0.0807777	0.277847	0	0.247792	-1.28407	-0.605499	1.05535	-0.0337584	0	0.564547	0.734501	-0.16272	-0.131676	0	-0.320236	-0.197264	-0.791473	-0.0235624	0.0291309	0
NRBP1	0.139632	0.0331192	0.148764	-0.263115	0.425545	-0.129996	0.636112	0.110089	-0.104	-0.122728	0.317462	0.0381902	0.358907	0.460488	0.0377845	0.046895	0.420352	0.468535	0.614755	-0.0220265	0.0309732	1.46145	0.703878	-0.828139	-0.387132	-0.341249	-0.467363	-0.299016	-0.617035	-0.907772	-0.381666	-0.209676	-0.621584	-0.314508	0.187313	-0.66134	-0.675473	-0.522433	-0.811735	-0.123847	-0.104609	-0.789142	-0.95153	-1.04	-0.909539	-0.261917	3.89122e+06
ZDHHC3	-0.0398622	-0.262928	0.038552	0.196019	0.261656	-0.0423585	-0.028572	0.0814026	-0.213506	-0.25893	0.0605733	0.255348	-0.147959	-0.244241	-0.628096	0.0656115	0.249518	-0.380942	-0.26408	-0.0325963	0.0986835	-0.202602	0.190944	0.167288	-0.0011782	-0.117505	-0.0796307	-0.0145807	0.257975	0.365752	0.238613	0.0938615	0.150232	0.0178981	0.425701	0.281746	0.078103	0.0947237	-0.234649	-0.0876353	0.276762	0.309206	-0.182313	0.425447	0.378561	0.362601	68561
UBAP2L	-1.14976	-2.36231	-1.0988	-0.366301	-0.719272	-0.463767	0.0133475	-0.923078	0	-0.549527	-0.700533	-2.37956	-0.641003	-0.990725	-2.61533	0	-0.522825	-0.750337	-1.11417	-1.36103	-0.628719	0.337921	-0.713342	-1.15981	-1.34439	-1.19186	-1.05599	-0.903803	-0.870009	-2.64541	-0.240757	-1.76949	-1.67259	0.909285	-1.02551	-2.57146	-0.816906	-0.821041	-1.14402	-0.207815	-0.454012	-1.56297	-1.713	-3.01251	-0.449235	-0.910403	2.01996e+06
MTMR1	0.0556223	-0.44503	0.0912194	0.0840873	0.299742	0.000308331	-0.441199	-0.0442325	0.190997	-0.595808	-0.162605	0.196014	0	-0.0766149	-0.10839	-0.477144	0.0937585	0	0.000423475	-0.620634	-0.0475734	0.698916	-0.323719	0.768927	0.471114	0.369883	1.00708	0.215349	0.382227	0.410857	0.517202	0.61911	0.234411	0.739071	-0.169999	0	0	0	0.315858	0.659324	0.302395	0.19441	0.271285	0.0353918	0.715451	0.0487984	7.37349e+06
PRPH	2.98482	1.65316	1.04954	2.21874	1.35764	0.717183	-0.0717847	2.18242	-0.429603	1.99788	1.03568	0.427425	-0.0451399	-0.734272	0	1.10085	5.44103	0	-0.235471	0.997294	2.62455	2.25223	1.20718	0	0	0	0	0	0	0	0	0	0	0	0	0	0	0	0	0	0	0	0	0	0	0	2.48924e+07
TRIM67	-0.0462722	-0.337782	-0.0752341	-0.147616	1.05296	-0.772036	0.659302	-0.641843	-1.15291	-0.043738	-0.541529	-0.158652	-0.0724885	1.18549	-0.885999	0.118054	0.443452	0.866755	0.634252	-0.18622	-0.11002	1.43361	1.39263	-1.70749	-0.819371	-1.28717	-0.975272	-0.779235	-1.46032	-3.55031	-0.416166	-0.606313	-3.35957	0.308464	-0.665382	-1.93756	-0.966698	-0.585535	-1.78183	0.116119	0.093266	-1.70409	-2.21598	-2.92644	-2.3037	-1.91287	381467
VEZT	-0.395055	-0.544479	-0.286356	-0.412902	-0.235235	-1.36498	-0.751342	-1.12808	-0.859417	-1.11085	-0.825331	-0.17923	-1.03326	-1.23893	0.05896	-0.260582	-0.376595	-0.611554	-0.619727	-0.341639	-0.607949	-0.146056	-0.147278	-0.0601558	0.00982315	-0.203054	-0.238788	-0.491397	-0.389602	0.27546	0.160838	0.184565	-0.0833728	0.112161	0.249912	0.202675	0.0816924	-0.086629	0.0491148	0.0898497	0.44762	-0.463686	-0.497983	0.0721529	0.297281	-0.660629	1.47495e+06
PRKD1	-0.0332387	0.129603	-0.117923	-0.0599558	-0.0869487	0.21838	-0.135734	-0.0624969	0.517551	0.178968	0.229839	0.304038	0.194105	0.0992019	0.393708	0.197315	-0.399234	0.124956	-0.355186	-0.1779	0.0232571	-0.121785	-0.271103	0.222376	-0.0821842	0.12269	-0.217797	0.0878235	-0.094905	0.276965	-0.0942698	0.108206	0.394252	-0.116604	-0.0645612	0.0683226	0.00278863	-0.176492	-0.0233951	0.049309	0.237642	0.169161	0.113269	0.101433	0.239227	-0.086502	380300
LUC7L	0.212899	-0.264784	0.104408	0.421345	-0.730294	0	0	-0.261701	-1.03057	0.757365	0	0.422447	0.331379	0.581831	0.318973	0	-0.412582	0.521284	0.490874	-0.213452	0	0.639918	0.910723	-1.21597	-0.263223	0	-0.774083	0	-0.408207	-1.06593	-0.897803	-0.563289	0	0	0.0417849	-1.2912	-0.421461	0	-0.296507	-1.64717	0	0.0598485	-0.689698	-1.92834	-0.99918	0	5.9739e+06
SAC3D1	0.0792664	0.0655188	0.239114	0.24659	0.195187	0.102334	0.0782858	-0.00023062	0.0482439	0.0943658	0.145946	0.0742797	0.192319	0.190471	0.345238	0.257457	0.0297513	0.226006	0.0333473	0.0366346	0.186462	0.17369	0.281045	-0.23149	-0.402107	-0.245545	-0.224493	-0.0408936	-0.213544	-0.220508	-0.106343	-0.115761	-0.374642	0.0593528	-0.0831196	-0.0511129	-0.154218	-0.102568	-0.323234	-0.141404	-0.242376	-0.482515	-0.225334	-0.425946	-0.212261	-0.189368	475472
TLX1	0	0	0	0	0	0	0	0	0	0	0	0	0	0	0	0	0	0	0	0	0	0	0	0	0	0	0	0	0	0	0	0	0	0	0	0	0	0	0	0	0	0	0	0	0	0	0
HBA1	0.703452	-0.479666	0.124126	0.774037	-0.510191	0.215422	-0.26838	0.448382	0.526612	0.589882	-0.278698	0.379739	0.4166	0.198617	0.107862	-0.930528	0.385321	-0.245333	-0.927139	0.230424	-0.907017	1.49955	0.12558	0.489899	0.622123	0.178693	-0.319964	0.194459	-0.0463775	0.624219	0.181708	0.619335	0.641659	-0.156031	0.178404	1.14651	0.603899	-0.0186022	0.325404	0.394503	0.845075	0.136658	0.483019	0.474821	-0.0887269	-0.291662	2.31386e+06
TUBB3	0	0	0	0	0	0	0	0	0	0	0	0	0	0	0	0	0	0	0	0	0	0	0	-0.388202	1.1267	0.341525	0.762251	1.37691	2.15168	-0.132918	1.78726	-0.919393	-1.94891	2.48382	0.697496	-0.567394	0.364492	0.309479	0.251479	-0.20161	-1.2321	0.719055	-0.369791	-1.71811	-1.16197	0.510527	0
ZFP36L1	0.273635	0.519917	0.781237	0.84838	1.0278	0.871925	0.338585	0.510583	1.47794	0.0227772	0.575844	0.85438	1.19206	1.21868	0.755107	0.654367	0.109014	1.17357	0	-0.0515088	0.582315	0.623387	0.524521	0.0310087	0.19143	0.243237	0.121108	0.44428	0.198442	-0.0574027	-0.249687	0.406111	0.159902	0.133232	0.0118838	-0.675912	-0.429573	-0.0719516	0.024902	-0.39923	-0.335813	-0.121538	-0.0134688	-0.194549	-0.276903	-0.116476	45336.4
SHMT2	0.835463	-0.340815	0.0256501	0.824363	0.308908	0.582807	0.107424	0.645843	-0.0300949	0.59499	0.351946	-0.143749	0.245258	0.130837	-0.099938	0.0213939	0.693005	0.206952	0.123469	1.04862	-0.38415	-0.155801	0.209496	0.560591	0.114914	0.395803	0.570114	0.164039	-0.294625	1.12046	-0.286978	-0.652188	1.0293	-0.00750715	0.136614	0.000269664	0.033858	0.0133931	0.92159	-0.915658	-1.17059	0.295391	0.330404	0.202667	0.82901	0.314896	4.96361e+07
ATP5MF-PTCD1	0.192463	-0.0472375	0.169284	0.191959	0.16377	0.0739418	0.0524856	0.169143	0.20698	0.190605	0.186235	0.104923	-0.0351605	0.00930164	0.0366347	0.144442	0.255556	-0.0580729	0.0362251	-0.00437391	-0.0420142	-0.0351226	-0.026293	0.0877069	0.0212843	0.0125594	-0.144707	-0.0131553	-0.176824	0.174496	-0.0371874	0.0875029	0.104289	-0.062066	0.02072	0.17403	-0.166783	0.0398668	-0.0715586	-0.0239851	0.0306888	0.0274027	-0.198796	-0.00848528	0.0537656	-0.163213	5.97587e+06
FERMT2	0	0	0	0	0	0	0	0	0	0	0	0	0	0	0	0	0	0	0	0	0	0	0	1.28679	1.03218	0	-0.170154	0.645257	1.10607	2.26231	1.97655	1.15153	0	1.12022	0.08978	2.28876	0.977276	-0.0896994	1.89971	0.971448	1.80865	1.18696	1.54573	1.71507	1.1179	0.401193	0
SDR39U1	0.289945	0.222333	-0.155053	0.380577	0.0452167	0.424339	-0.12151	0.697594	0.172781	0.6334	0.483407	0.159911	-0.335873	0.0364724	0.323038	0.325947	0.767098	-0.00110061	-0.108787	0.261115	-0.0976904	-0.82518	-0.100357	0.391739	-0.442221	0.584113	-0.672814	0.50023	-0.239926	0.978469	0.0624978	-0.0503465	0.27968	-0.375331	-0.144313	0.424512	-0.0746275	-0.0719797	-0.130745	-0.26476	0.0503328	0.235833	-0.135126	0.527351	0.417377	-0.415128	3.53722e+06
PABPN1	0.0506443	0.029844	0.215312	0.225286	0.642098	-0.0120808	0.659553	0.208048	0.23396	0.520188	0.0761588	0.272346	0.262097	-0.125868	-0.213064	0.52549	-0.432865	0.660195	0.44757	0.232413	0.00480466	-0.400888	0.1859	-0.298889	-0.62803	-0.184594	0.652218	0.218615	-0.558294	-0.513298	-0.449527	0.237656	-0.0898427	-0.148969	-0.00868823	-1.64988	-0.547529	-0.0318595	-0.39585	-0.911164	-0.61259	-0.19648	-0.921608	-0.651455	-0.46562	-0.170905	1.25757e+07
LOC730098	0	-0.0376546	0	0	0	0	0	0	0.0725951	0	0	-0.400217	1.1206	0	-0.134072	0.49087	0	0	0	0	0.601712	0	0	0	0	0	-0.993048	0	0	0	0	-1.22988	-0.853918	0	0	0.356702	0	0	0.579032	0	0	0	0	0	0.380939	0	2821.15
APEX1	-0.559633	-0.472824	-0.700672	-0.442808	-0.411106	-0.41376	-0.561783	-0.649784	-0.189939	-0.760101	-0.664413	-0.719373	0.101653	-0.78397	-0.753806	-0.737856	-1.20312	-0.414155	-0.259226	-0.278595	-0.582743	-1.09968	-0.673365	0.114651	0.351231	0.287456	-0.141932	0.424089	0.448141	0.668888	0.193542	-0.474424	0.343775	-0.135971	0.0514164	-0.348158	0.0554779	-0.124245	0.257901	-0.45984	-0.493455	0.176124	0.562965	-0.0131759	0.625588	0.344534	3.27336e+07
MAP4K4	0	0	0	0	0	0	0	0	0	0	0	0	0	0	0	0	0	0	0	0	0	0	0	-0.282385	-0.532226	-0.427986	-0.0699948	0.210288	0.443818	-1.31871	-0.00845669	-0.636485	-0.576122	0.488581	0.282189	-0.408524	-0.146656	-0.0671828	-0.0780941	0.23413	0.0445331	-0.902663	-0.409095	-1.15477	-0.466499	-0.196132	0
TMPO	0	0	0	0	0	0	0	0	0	0	0	0	0	0	0	0	0	0	0	0	0	0	0	0	0	0	0	0	0	0	0	0	0	0	0	0	0	0	0	0	0	0	0	0	0	0	0
CEP170	0	0	0	0	0	0	0	0	0	0	0	0	0	0	0	0	0	0	0	0	0	0	0	-2.5141	-0.764625	-0.689266	-1.00219	-0.554365	-1.27122	0	0	-1.91059	-5.23929	0.551271	-1.23582	0	-2.22082	-1.00828	0	0.11319	-0.925558	-1.84025	-3.36599	0	-2.83796	-1.16343	0
ENTPD6	-0.476387	-1.11601	-0.96178	-0.170149	0	-0.511099	-0.939216	-0.868998	-0.277416	-0.893965	0.183627	-0.35945	-0.699208	-0.832008	-0.552191	0	-1.14342	-1.51303	-3.07252	-1.37038	-1.32922	-1.71787	-0.778607	0.60148	0.809872	0.415522	0.807445	0.723592	-0.216409	1.12009	0.603573	0.416522	-0.0883953	0.625297	-0.373548	0.395114	-0.0416832	-0.0585193	0.417221	0.212545	0.715022	0.889903	0.653221	-0.569843	0.195503	0.782694	404878
PHF8	-0.0748444	-0.0536662	0.00111536	0.216898	-0.04466	0.242852	0.0262639	0.0774816	0.208376	0.0511488	0.0562527	-0.0171077	0.197896	0.140844	0.223016	0.242751	-0.0232946	0.158609	-0.178362	-0.0228107	0.0550862	-0.190436	-0.0312582	-0.125263	-0.069437	0.122833	0.254298	0.117289	-0.0554179	0.115591	-0.239353	0.0178045	0.00215596	0.00655693	-0.0603364	-0.290522	-0.231215	0.0523294	-0.0285666	-0.220972	-0.157163	-0.0586724	-0.105912	-0.19755	-0.146309	0.196009	621924
YBX1	-0.655107	-0.439445	-0.153499	-0.449395	-0.221283	-1.12566	0.721765	-0.557513	-0.8045	-0.431781	-0.610748	-0.253849	-0.450138	-0.285362	0	-0.48572	0.155895	-1.61504	-0.35791	-0.922811	-0.507596	0.896071	0.661934	-0.44357	-0.864603	-0.833784	-0.296793	-0.482609	-0.581669	-1.71589	-0.0667825	-1.30329	-0.802524	0.319309	-0.0807337	-0.142412	-0.259834	-0.154113	0	-0.0169189	0.452517	0.0425654	-0.169722	0	-0.03494	-0.0840734	2.39443e+06
SIK3	-0.00655221	-0.0731427	-0.0614411	-0.0721707	0.0633534	-0.161128	-0.017598	-0.0845379	-0.214068	-0.0151557	0.000482101	-0.0823821	-0.209106	-0.095157	-0.171594	-0.105184	0.0457537	-0.147653	0.00680601	-0.226234	-0.135367	0.213626	0.00441158	-0.118927	-0.0660351	-0.234867	-0.137498	0.00163912	-0.108005	-0.638101	-0.111429	-0.201413	-0.362492	0.103885	-0.096925	-0.104028	-0.189943	-0.141007	-0.378973	-0.0782251	-0.070019	-0.244495	-0.334119	-0.398531	-0.42758	-0.31208	1.00831e+06
PTPRF	0.462813	-0.224169	-0.219762	0.414304	-0.176228	0.10522	0.233554	0.362653	-0.196628	0.155987	0.17258	0.192914	-0.505923	-0.225507	-0.815147	-0.403608	0.42038	-0.29435	-0.157221	0.222687	0.0043098	-0.394237	0.129227	-0.336169	0.146792	-0.265882	-0.381845	0.106246	0.00427537	-0.186653	0.10398	-0.283271	0.114552	0.289961	-0.220471	0.0530638	-0.217951	-0.260115	-0.107834	0.129041	-0.613623	0.098059	0.134704	-0.25045	0.493212	0.241076	4542925
NRP1	0.839873	-0.907456	-0.345191	0.912621	1.68578	0.0948525	1.68886	-0.236063	-0.361868	0.519944	0.298217	-0.679078	0.268696	0.998244	-1.39263	-0.342845	0.914697	0.309959	0.536039	0.146698	-0.962554	2.25842	1.67702	0.478946	-0.639731	-0.514826	-1.15954	-0.277734	0	0.72371	-0.528806	0.411449	0	0.108866	-0.810061	0.656063	0.0872412	-1.01964	-1.02316	0.348729	0.765006	0	-0.663862	-0.484794	-2.67014	-0.65222	5.36358e+06
LARP4B	0.830483	0.481391	0.357876	0.588402	0.439144	0.586293	0.350684	0.833058	0.58446	0.825759	0.351079	0.184057	0.786136	0.616286	0.272907	0.547493	1.00428	0.610239	0.0960884	0.650362	0.314022	0.169426	0.57014	-0.0375016	0.255671	0.120032	0.0670288	0.262813	-0.0122509	-0.687131	-0.0248741	-0.166472	-0.269572	-0.0209962	0.164183	-0.41916	-0.146316	0.209241	-0.235227	-0.0534995	0.0251454	0.117056	-0.092051	-0.231575	-0.383455	0.271058	1.15991e+06
TRRAP	-0.0475802	-0.157643	-0.0626615	0.0516941	-0.0820056	0.0608511	-0.124864	-0.00856212	0.116567	-0.0182592	-0.0808877	0.0239949	0.0560528	-0.0574836	0.0559122	-0.0945166	-0.0363214	-0.0543009	-0.134152	-0.0652491	-0.186296	-0.363208	-0.0184355	0.0348007	0.00357812	-0.0327437	-0.0121301	0.129458	-0.0131569	0.277366	0.0534616	0.0673006	0.187059	0.0175603	0.0063636	0.168161	0.059006	-0.0285359	0.0918514	0.0350708	0.114724	0.023637	0.013579	0.068493	0.141567	-0.0748759	2403150
SCUBE1	-0.417336	-0.682255	-0.254782	-0.634152	-0.958921	-1.02114	0.348952	-0.486272	-0.0476472	-1.55127	-0.719634	0.396847	-0.173281	-0.145808	-0.49268	-0.937392	-0.716779	0.315157	-0.536722	-0.653195	-0.455478	-1.1671	0.438562	-0.745454	0.356938	-0.426047	0.555088	-0.387066	-0.221012	-1.54973	-0.168959	-0.364686	-1.25293	-0.367426	-0.150757	-1.52923	-0.353279	0.176479	-0.338687	-0.383138	-0.696033	0.377745	0.314397	0.0513465	-0.303733	0.31081	2.5595e+06
ARFGAP3	0	0	0	0	0	0	0	0	0	0	0	0	0	0	0	0	0	0	0	0	0	0	0	0	0	-0.663128	-1.60951	-1.053	-1.02923	0	-1.22283	0	0	0	-1.16544	0	-0.7599	0	-0.507408	0.232643	-1.44002	-1.10582	-0.489821	0	-1.47576	-0.912184	0
CAMK2G	0.522207	0.577515	0.616508	0.339195	1.12551	-0.0814676	0.945819	0.0869277	-0.277438	0.130025	-0.228877	0.288115	0.357607	0.200125	0.213013	0.733883	0.36872	1.01512	1.05839	0.518239	0.724117	0.881174	0.788019	-0.33017	-0.000956002	-0.358275	-0.636002	-0.309731	-0.134352	-0.390485	0.182495	-0.345385	-0.234209	-0.00938949	-0.607146	-0.568685	-0.0146519	-0.533974	-0.436224	-0.440107	-0.469805	-0.0278969	-0.379873	-0.0909653	-0.171924	-0.323767	2.82533e+07
WNK2	1.41138	0.621527	1.54804	0.715489	1.9518	0	0.840659	0.882291	0.482321	0.674182	2.01749	0.748251	0.581084	0.480802	-0.201845	0.0156971	1.24888	1.10691	0.922687	0.741785	1.31656	1.57699	1.00938	-1.57339	-0.433404	-0.755524	-0.131233	-0.395554	-0.8805	0	-0.24928	-0.625993	0	0.0841933	-0.336973	-1.7328	-1.11799	-0.535222	-1.95226	-0.711014	-0.463194	-0.905673	-1.76995	0	-2.08851	0.037879	1.54891e+06
FNIP2	1.12684	0.0023339	0.383716	0.939075	-0.945476	0.075046	0.122503	0.787053	0	0.0848748	0.1973	0	0.207682	-0.556524	0.456666	0.546048	0.552151	0.974878	0.231034	0.388261	1.50169	0.314108	1.66854	-0.0166562	0.211831	0.0575444	-0.223921	0.137034	-0.00475785	-0.877157	0.532544	-0.559768	-1.40893	0.800234	0.266742	-0.241449	-0.603347	0.256079	-0.264225	-0.66472	-0.269024	0.309219	-0.237474	-1.03847	-0.255871	0.125831	704989
CBR4	0.217568	-0.376998	-0.622446	0.352671	-0.169172	0.184136	-0.795161	0.168953	0.231001	0.717732	0.0245698	-0.373593	0.0569119	0.259172	-0.402701	-0.738054	0.212975	-0.143405	-0.505837	0.602518	-0.507745	-0.379826	0.148601	-0.376919	-0.309317	-1.32974	-0.0919646	0	-0.237757	0	-0.255899	-0.221498	0.169689	-0.0144904	-0.690713	-0.362691	-0.694901	0	-0.0684658	-0.606934	-0.843153	0	-0.279094	-0.621547	0.0209275	-0.00963102	1.76362e+06
ZNF827	0.20351	-0.0820772	-0.213358	0.151005	0.0261948	0.304772	0.367186	-0.0159025	0.0671836	0.0470441	0.261341	-0.15223	0.313333	0.164432	0.117572	-0.167838	0.0206636	0.115026	0.0401244	0.0712695	-0.115995	0.166464	0.487036	-0.0712351	-0.213895	-0.130082	-0.158575	0.000212358	0.0346678	0.068588	-0.0618221	-0.1507	-0.182951	0.00647946	-0.24816	-0.277413	-0.113475	-0.333044	-0.163147	-0.12248	-0.323045	-0.297842	-0.262045	-0.2314	-0.0638533	-0.315348	140118
LAP3	1.67958	0.687444	1.63851	0.366092	0	2.75781	0.429781	0.988139	0	1.42126	1.55288	0.750715	1.10875	1.60559	0	0	1.30535	1.32152	0.626863	0.786231	0.441717	0	0.621235	0.00569338	0.931192	0.776212	1.15189	-0.0650768	0.437669	0.0826906	-0.516203	-1.07914	0.709075	-0.283817	0.033688	-0.196771	0.0022938	0.29494	-0.0684777	-1.16657	-0.544938	0.856115	0.588933	0.0227853	-0.434397	0.396534	5.05556e+06
NNT	0.778948	0.164828	0.231136	1.02846	0.978283	-0.213976	0.860039	0.439362	0.0376661	0.810308	1.01167	0.358249	-0.144779	0.23614	-0.0600691	0.671599	0.936568	-0.275798	0.384046	0.121651	-0.0248631	0.632904	0.926382	0.223796	0.0244054	0.23052	0.582634	0.41881	-0.10568	0.419555	0.0168799	-0.0438278	0.314365	0.607828	0.29233	0.767354	0.250563	0.290076	-0.043653	0.240552	-0.138109	-0.0025672	-0.234273	0.218812	0.620894	0.222295	2.87324e+07
BOD1L1	0.479451	-0.0407352	0.0667171	0.471509	0.353516	0.324089	0.704558	0.333565	0.140025	0.392402	0.437541	0.114599	0.244637	0.338083	-0.193902	-0.140015	0.410763	0.295315	0.12344	0.379945	0.337393	0.562212	0.486073	-0.467533	-0.158572	-0.220108	-0.000268102	-0.08055	-0.221941	-1.29138	-0.132192	-0.254323	-0.864446	0.0986065	-0.110808	-0.596118	-0.278466	-0.0870191	-0.534827	-0.100055	-0.336392	-0.235013	-0.52824	-0.78434	-0.617113	-0.140806	783796
ZC2HC1A	0.659254	-0.248673	0.0909742	0.483427	0.535661	-0.193891	1.52955	-0.0323559	-0.195184	0.00736622	0.037279	0.0960604	0.0133079	0.346333	-0.660924	-0.16593	0.793656	0.473338	0.386414	0.558453	0.264182	1.3618	1.09813	-0.412204	-0.159639	-0.488374	-0.282657	-0.0648252	-0.0768388	-1.69815	0.421235	-0.213968	-0.901437	0.481038	-0.363816	-0.572687	-0.128567	-0.358834	-0.381575	0.174409	0.186621	-0.235227	-0.629036	-0.616059	-0.557803	-0.415699	7.51625e+06
VEGFA	0.526366	-0.172909	0.0427035	0.11071	-0.995219	0.509867	0.814097	0.67498	0.884093	-0.625661	0.776515	0.167385	-0.31543	0.832932	-0.685599	-0.26244	-0.451128	-0.266982	0.146899	-0.0894944	-0.249873	-0.727093	0.617201	-1.49524	0.77002	1.02211	0.875644	0.216793	0.0709719	0	0	0.996365	0	0.397023	1.19514	0	0.129429	0.0569521	0.0124695	0.646687	-0.266616	0.344709	-0.764942	0	-0.206887	1.17627	158819
LARP1	1.01936	-0.378687	0.564473	-0.0457101	0.803802	0.344751	0.514268	-0.269185	-0.498369	0.471488	0.485567	-0.774935	-1.11397	0.322307	-0.652676	0.335307	1.05618	0	-0.160691	-0.105554	0	0	0.723352	-0.419461	-0.222993	-0.720635	-0.719519	-0.0429078	-0.501635	-1.39262	0.253365	-0.680954	-0.880153	0.352895	-0.4761	-0.0672665	0.112373	-0.270966	-1.75366	-0.383665	-0.07742	-0.751714	-0.736155	-0.820826	-0.768549	-1.39872	2.22175e+06
ATP6V1B2	0.773312	0.155692	0.15047	0.140444	0.443627	0.0475371	0.681202	0.254101	-0.297609	0.14719	0.250044	0.207618	-0.218782	0.0930223	-0.229936	0.705791	0.497249	0.296658	0.336106	0.651385	0.27358	0.597661	0.633715	-0.620969	-0.27823	-0.0992009	-0.0437634	-0.831925	-0.197922	-0.671703	-0.572217	-0.474194	-0.838964	-0.641337	0.0397877	-0.391505	-0.601249	0.0334091	-0.681893	-0.220362	-0.689444	-0.530483	-0.465388	-0.661619	-0.655347	0.333303	4.27445e+07
SF3B2	0	0	0	0	0	0	0	0	0	0	0	0	0	0	0	0	0	0	0	0	0	0	0	-0.781129	-0.291856	0.0315999	0.366361	-0.0192469	-0.346526	-1.95855	-0.421339	-0.71249	0	0.382174	0.251742	-1.78185	-0.367435	-0.224926	-0.698058	-0.596861	-0.532775	-0.26778	-2.0441	-1.21189	-1.66073	0.356112	0
HOOK3	0.00755728	-0.0368195	0.0858592	-0.000808151	0.0274701	-0.215644	0.120093	0.0114706	-0.25557	-0.09729	-0.110614	-0.0716105	-0.207745	-0.0180047	-0.137002	0.063096	0.0814673	0.08165	0.199479	0.145402	0.166348	0.167446	0.177215	-0.223	-0.15407	-0.217593	-0.0936491	-0.192325	-0.112288	-0.600484	-0.179484	-0.337463	-0.516061	-0.0579933	-0.080487	-0.374453	-0.194437	-0.0829626	-0.315018	-0.125441	-0.154465	-0.240155	-0.287456	-0.404302	-0.259821	-0.101175	3208270
PICALM	0.360671	-0.477566	0.0756758	0.910176	0.191947	-0.46836	1.16825	0.622534	-0.598082	-0.0329002	0.112159	0.150254	0.16282	0.255206	-0.699658	-0.277442	0.831918	0.638606	0.696729	0.600379	0.244975	1.80731	1.22293	-0.609181	-0.341816	-0.231805	-0.255295	-0.00820809	0.00143483	-2.34812	0.332133	-0.340924	-1.16547	0.877528	-0.307828	-0.544973	0.211761	-0.106533	-0.358256	0.367852	0.025584	-0.259702	-0.762929	-1.26301	-0.7271	0.0345402	1.15991e+06
SLC38A10	0.242978	-0.252706	0.466094	0.62908	-0.0320131	-0.107333	0.161913	0.30096	0.20196	0.335587	0.0834857	0.36757	-0.56001	0.0634195	-0.24169	0.218737	0.644113	0.305975	0.285879	0.502011	0.486572	-0.189976	0.344221	0.57477	0.405579	-0.0621741	-0.223407	-0.267066	0.161106	0.971875	0.463364	-0.574538	0.415275	-0.278063	0.354214	0.844082	0.548521	-0.42659	0.72583	-0.197578	-0.0647058	0.287648	0.441551	0.955085	0.968739	0.284352	444636
CADPS	0.54197	-1.08602	0.119434	0	0.189513	0	0.610805	0.293773	-1.11525	-0.961404	-0.239757	-0.520795	-0.212479	0.363771	-0.0890085	-0.433466	1.38887	-0.0701393	0.216487	0.304264	-0.541064	0.62139	0.268032	-0.179866	-0.6191	-0.322048	-0.646014	-0.775245	-0.0127062	-1.24473	-0.605462	-0.343801	-1.13634	0.766903	0.337612	0.212443	0.158436	-0.126227	-0.885062	-0.25498	-0.929409	-1.73423	-1.00932	-1.20413	-0.291157	0.272666	5.34834e+06
KIF21A	0	0	0	0	0	0	0	0	0	0	0	0	0	0	0	0	0	0	0	0	0	0	0	-1.02789	-0.327184	-0.0678707	-0.298052	0.261899	-0.780669	0	-0.111782	-0.0790661	0	1.24883	0.894083	-2.06053	-0.865688	-0.123059	-1.60146	0.609323	0.237413	-0.729848	-1.72362	0	-1.6055	-0.101282	0
CHURC1	-0.139693	-0.171239	-0.103925	-0.0306802	-0.0808647	-0.124814	-0.0119151	-0.385324	0.0917511	0.241554	-0.189485	0.132404	-0.0539027	-0.209276	-0.149088	-0.171544	-0.397572	-0.474405	-0.503267	-0.403475	-0.183051	-0.217255	-0.338596	0.0513342	-0.216093	-0.159356	-0.240649	-0.0538939	-0.292141	-0.330734	-0.032507	-0.0619992	-0.285483	-0.11619	-0.254041	-0.0890948	-0.298122	-0.300511	-0.21132	-0.18436	-0.34969	-0.467281	-0.168428	-0.284534	-0.388834	-0.142643	288067
STON2	-0.0489117	-0.0461706	-0.0146265	0.057617	-0.363168	0.13151	-0.0632295	-0.077401	0.123368	-0.01602	-0.0995373	0.228855	0.124197	-0.319378	0.045744	-0.212014	0.0310109	-0.123861	-0.256797	0.214165	-0.180073	-0.396617	-0.166852	0.33247	0.168695	0.0652019	-0.193442	0.106302	0.230058	0.755386	0.31974	-0.0131424	0.716132	0.0564593	-0.103196	0.512706	0.453565	-0.0448075	0.420296	0.0467115	0.164637	0.339562	0.473129	0.643919	0.587561	0.026259	1873020
ATL1	-0.151936	-0.549194	-0.148503	0.0979494	0.555283	-0.625397	0.107616	-0.0386166	-0.104447	0.650175	-0.347289	0.569093	-0.131703	-0.293545	-0.251389	0.177039	0.437915	-0.475972	-0.194422	-0.412433	-0.321724	0.33983	0.32875	-0.0927979	-0.59029	-0.242972	-0.562675	-0.308584	-0.383654	-0.316593	-0.289221	-0.102165	-0.730097	-0.176858	-0.131414	0.489616	0.0375169	-0.313634	-0.0971573	-0.081157	0.0245977	-0.400513	-0.804683	-0.389873	-0.152506	-0.583985	4.71932e+06
VRK1	-0.172084	-0.0348488	-0.100934	0.149432	-0.190366	0.0142804	-0.0614142	0.157819	0.346128	0.00953653	0.0593393	0.188217	0.340945	0.185637	0.345125	-0.181249	-0.325686	0.137652	-0.136183	-0.0719003	-0.139472	-0.317462	-0.115358	0.136444	-0.0731211	0.0856275	0.18691	0.315776	0.0250828	0.37079	-0.0703839	0.217369	0.428459	0.0248742	-0.0322865	-0.191847	0.00555061	0.0822553	0.146908	0.0256773	0.0637136	0.053147	0.185244	0.134897	0.138076	0.276817	2.89953e+06
POU2F2	-0.742735	-0.373347	-0.186535	-0.620514	-0.973761	-0.604154	-0.667833	-0.631858	-0.495909	-0.683447	-0.466616	-0.0441132	-0.915872	-0.731453	-0.199937	-0.445959	-1.02138	-0.384206	-0.516185	-0.537719	-0.259374	-1.55177	-0.399908	0.0507801	0.118047	0.372855	0.324316	0.0606146	-0.0586244	-0.0060663	-0.252228	-0.50725	-0.238888	0.146793	0.129097	-0.0939402	0.0705674	0.159304	0.0867795	-0.286724	-0.472758	0.00941244	-0.289875	-0.300924	-0.0324173	0.278191	1.59958e+06
ARPIN-AP3S2	0.214448	-0.766096	-0.254815	0.403801	-0.643074	0.313311	1.04739	0.255487	-0.189447	1.18734	0.117551	-0.482679	0.287012	0.217199	0.472966	0.394279	0.34914	-0.0199495	0.500833	0.323884	0.400586	1.00159	0.690972	-0.494181	0.124903	0.147999	0.0622141	-0.119305	0.230417	-0.171851	0.0568172	-0.157531	-1.29594	0.331983	0.383463	-0.292028	-0.254915	0.0278184	-0.148076	0.0579131	-0.333795	-0.278784	0.0677996	-1.02746	-0.20646	-0.299604	135644
NDRG4	0.803113	-0.740897	-0.000167539	0.259527	1.01018	-1.30972	2.07086	1.03467	0	-0.0415587	0	-0.552086	-1.24299	-0.844224	-1.86931	-0.186406	0.975725	0.55537	2.07923	0.619148	-0.470307	1.10931	0.188986	-0.0609307	-0.884421	0	-0.417288	-0.678364	-0.878785	-0.694377	0.338961	-1.20212	-0.556726	1.25563	-0.447154	-0.129526	0.109939	-1.61707	-0.453043	-0.53113	-0.313584	-1.30709	-2.27095	-1.23122	-1.08787	-0.852276	5.74821e+06
GNAO1	0	0	0	0	0	0	0	0	0	0	0	0	0	0	0	0	0	0	0	0	0	0	0	-0.882946	-1.08079	-0.838307	-0.828684	-0.822148	-0.926434	0	-0.748039	-1.72794	-1.35051	0.284105	-1.43851	-4.04843	0.112845	-1.542	-2.32236	-0.344801	-1.00833	-2.4061	-1.33368	-2.62992	-2.4862	-1.3529	0
MTSS2	-0.502006	-1.25909	-0.82665	0	0	0	-0.111136	-0.945339	0	0	0	0	-1.56325	-1.71291	0	-0.830735	-0.683622	-0.4047	-1.14795	-0.0457217	0	0	-0.0891979	-1.03581	-0.776207	-1.25665	0.218342	-0.291708	-0.649344	0	0	-0.588126	-1.36064	0.362709	-0.456986	-1.42331	-1.71421	-0.477968	-1.79079	-0.579807	0.339112	-0.478596	0	0	-1.90498	0.0475595	244458
PARP6	-0.419788	-0.0435636	0	-0.414481	0	0.328325	0.215756	0	0	0	0	0	0	0	0	0	0	0	0	-0.18521	0	0	0	0.0931988	0.647247	0.221096	0.319578	0.480661	0.123426	0.740097	0.959783	0.496215	0.224558	0.79055	0.597555	0.610276	-0.130008	1.0261	0.357301	-0.149316	0.810735	-0.108484	0.425418	0.361773	0.346247	-0.177911	3792.95
TMEM178B	0.44249	0.181944	0.145823	0.293434	0.0297894	0.205196	0.16177	0.0547045	-0.0524253	0.115443	0.0798313	0.170424	0.00705926	0.177192	-0.00157991	0.0965909	0.76658	0.243114	0.35321	0.321572	0.0838595	0.280971	0.307759	-0.467768	-0.204602	-0.510386	-0.471286	-0.356736	-0.229845	-0.63264	-0.191389	-0.204701	-0.781719	-0.219639	-0.486247	0.0202521	-0.238118	-0.49525	-0.540659	0.0607432	0.105656	-0.418862	-0.416276	-0.467265	-0.396157	-0.689891	1.97957e+06
ATXN2L	0.330759	0.200315	0.418997	0.447775	1.24118	-0.0897493	1.10422	0.598675	0.43799	0.0374314	0.482326	0.0600918	0.562485	0.851815	0.517574	0.555553	1.18905	1.13247	1.37482	0.969241	0.964982	1.72607	1.0554	-1.11154	-0.163611	-0.3256	0.0693422	0.0978303	-0.0670347	-2.05896	0.283273	-0.712743	-1.85789	0.776335	0.206123	-1.03222	-0.117142	0.207287	-0.73	0.633124	0.0590691	-0.409814	-0.537705	-1.33143	-0.834412	0.137656	2.03168e+06
RPL13	-0.246031	0.188143	-0.548365	0.264566	0	0.268188	-0.161642	0.207728	1.03184	-0.14046	0.092787	0.547048	0.814684	0.714551	0.244055	-0.227173	-0.0260283	0.372857	-0.478571	0.79042	-0.278874	0.707571	-0.340467	-1.46139	0.709038	0.377451	0.714434	-0.700928	0	-0.189051	-1.26848	-0.799811	-0.523064	0	1.03628	-0.634412	-0.0879282	0.499999	-1.13155	0	0	-0.724128	-0.998875	-0.952076	-1.1499	0.140295	4.81458e+07
CDH11	0.288603	-0.112202	-0.00935215	0.382131	0.136977	-0.207599	0.741236	-0.0664331	0.133186	-0.00682276	0.0418429	0.179948	0.179758	0.195912	-0.40227	-0.359367	0.503355	0.148501	-0.0997952	0.0300989	0.207443	0.574495	0.305162	-0.422259	-0.23377	-0.317073	0.118723	-0.117708	-0.287787	-1.15785	-0.204713	-0.0975303	-0.935091	0.173686	-0.028366	-0.13862	-0.319811	0.154481	-0.671781	0.290648	0.226506	-0.365617	-0.693425	-0.923086	-0.804984	-0.0402538	167867
NCL	-0.0687624	0.819535	-0.01468	0.48897	0	0.554223	-0.53525	0.738151	0.65135	-0.0204217	0.41735	0.314076	1.13756	1.09302	0.838506	1.69387	0	1.03906	-0.551872	0.38609	2.11633	0.178009	1.03468	-1.2838	-0.734804	-1.23971	-0.635312	-0.807616	0	0	0	-0.541797	-1.77465	-1.24504	-0.728206	0	0	-0.171407	-0.995547	-1.09582	-1.03038	-0.93948	-1.00966	-1.63248	-1.34515	-0.313543	2.44895e+07
EWSR1	0.119753	-0.101196	-0.155548	0.723612	-0.322607	0.224339	0.462729	0.848323	0.32126	-0.245783	-0.0250273	0.0553376	0.712834	0.698911	-0.350833	-0.563112	-0.0751571	0.601744	-0.110622	0.456941	0.506831	0.649065	0.0856596	-0.277393	-0.110985	-0.0319636	0.379359	0.176797	0.0106156	-1.22666	-0.318193	-0.228739	-0.749284	0.0551887	0.107216	-1.09211	-0.103764	-0.0190388	-0.290857	-0.0195069	-0.0949527	-0.316452	-0.168725	-0.721532	-0.667134	0.320904	2.90646e+06
HIBCH	0.904415	0.150706	-0.096305	0.530281	0.186748	0.459249	-0.206394	0.235537	0.148981	0.897951	1.0029	-0.237649	-0.592921	-0.000190523	-0.206182	0.138687	0.794594	-0.152563	-0.818534	-0.153317	-0.0521622	-0.167145	0.15646	0.684391	0.164286	0.350756	-0.176398	0.504293	0.349162	1.02162	0.527519	-0.298902	1.04758	0.57682	-0.115689	1.17566	0.663478	0.0607196	0.320076	-0.116677	-0.0652689	0.634683	0.21029	0.642467	0.896354	-0.0645757	1.05195e+07
SYNJ1	0.481418	0.033421	0.175209	0.381021	-0.828081	-0.144893	0.900402	0.759128	-0.146186	-0.299686	0.34608	0.334495	0.0815516	0.125181	-0.432049	1.13536	1.28388	0.925301	0.849705	0.623012	1.38524	1.03765	0.386166	-1.45737	-0.445311	-1.02896	-0.155373	-1.05993	-1.16375	-4.39167	-0.823073	-1.06434	-2.39715	0.355084	-0.513848	-1.32107	-0.455172	-0.217129	-1.3937	-0.331442	0.0399792	-0.975709	-1.86282	-2.65265	-2.16295	-0.780113	2.89412e+06
PPP1R7	0	0	0	0	0	0	0	0	0	0	0	0	0	0	0	0	0	0	0	0	0	0	0	-1.48142	0.683845	0	-0.42417	0.290805	0.220975	0	0.702332	0.192346	-1.2327	-0.273127	0.470763	0.0304184	0.435645	0.308403	0.122867	0.383588	-6.69797e-05	-0.508687	-0.283348	0.00631582	0	-1.35038	0
MFSD6	0	0	0	0	0	0	0	0	0	0	0	0	0	0	0	0	0	0	0	0	0	0	0	0	0	0	0	0	0	0	0	0	0	0	0	0	0	0	0	0	0	0	0	0	0	0	0
OPA1	0.380306	-0.0740168	0.015287	0.165252	-0.882481	-0.544305	0.396279	0.579028	-0.862423	0	1.18892	0.0162894	0.147597	0.484593	-0.635393	0.608694	0.0284317	-1.48114	0.31157	0.458451	0.361819	0.109551	0.246693	-0.368063	0	0.180303	-0.491877	0.12926	0	0.0305456	-0.247784	0.0958618	0.417498	-0.650939	0.0723042	0.216956	-1.0368	-0.181607	-0.613486	-0.116619	0.516644	0.264654	-0.68162	0.347166	0.17501	0.303671	1.02103e+07
ACTN4	-0.528647	-0.417242	-0.287492	-0.490535	-0.317176	-0.813676	-0.0145724	-0.476322	-0.486312	-0.950378	-0.654698	0.0846166	-0.847112	-0.64497	-0.0256113	0.268464	-0.176584	-0.640501	-0.114562	-0.991422	-0.368934	-0.00522189	0.0802692	-0.0369659	-0.266069	0.306674	-0.147826	-0.434783	-0.290918	0.366635	-0.193782	0.0429003	0.0445804	-0.331177	-0.198019	-0.09777	-0.108715	-0.163733	0.135818	0.245894	0.255729	-0.125489	-0.0101611	0.0976676	0.612195	0.234262	6.62719e+06
BAZ2B	0	0	0	0	0	0	0	0	0	0	0	0	0	0	0	0	0	0	0	0	0	0	0	0.350371	0	0.257513	-1.23522	0	0	0	0	-0.479218	0	0	0	0.161313	0	-0.00954066	-0.0841391	-1.1734	-0.91094	0.14321	-0.987855	0	0.395337	0	0
MCF2L	0.542036	0.361448	0.460963	-0.0398541	0.407583	-0.703021	0.682259	-0.123993	-0.0868883	0.502832	-0.470784	0.0967453	0.117062	0.0123822	-0.0613234	0.481161	0.873556	0.0137566	0.758333	0.404853	0.418137	1.07544	0.199991	-0.121161	-0.199955	-0.403547	0.0450175	0.131797	0.176833	-0.406272	-0.178872	0.109838	-0.314432	0.897524	0.590697	0.101078	0.150086	-0.184289	0.147146	0.276618	-0.166973	-0.131657	-0.221321	-0.483301	-0.47377	-0.422383	1.3331e+06
NAGK	0.0549441	-0.224133	-0.106993	-0.0585087	-0.0483802	-0.444312	0.15926	-0.226099	-0.182575	-0.12085	-0.181432	0.447533	0.0387456	-0.0852215	0.0378741	0.172653	-0.0289994	0.218616	0.112133	0.335996	-0.130495	0.21153	0.274815	-0.0187322	-0.42272	-0.184859	-0.405581	-0.141711	0.188015	-0.217595	0.0254866	-0.398965	-0.291949	-0.05341	-0.116342	-0.101564	-0.119384	-0.334941	0.117094	-0.206139	-0.223315	-0.525603	-0.283298	-0.169475	-0.0615271	-0.243448	9.99356e+06
CCT8	0	0	0	1.31619	0	0.425812	0	1.18991	0.641286	0	0	0.458841	0.617645	0.439878	0.965985	-0.22766	0	1.10458	0.497252	0.595791	0.168551	0.03938	0.00883427	-1.0233	-0.128487	-0.532992	0.464999	0.258192	-0.113516	0	-0.456389	-0.467034	0	0.231475	0.184869	-1.52661	-0.288209	0.215607	-1.01958	-0.886149	-1.33045	-0.37282	-1.22216	-1.73387	-1.64632	-0.10258	5.48154e+07
NIPSNAP1	0.893708	0	0.532759	0.63778	-0.000299553	1.24587	0.865208	0.50651	0	0.594287	1.24231	0.196848	0	1.26163	0	-0.0432773	1.60442	1.08143	0.240385	0.755392	1.08295	0.448267	0.745258	-0.927553	-0.450723	0.0877046	0.373404	-0.753001	-0.813362	-2.90616	-1.78524	-2.08165	-1.44089	-0.4145	-0.155556	-1.75341	-0.811862	-0.0371139	-1.73584	-1.13222	-2.06094	-0.741737	-0.939379	-2.3877	-2.49871	0.24983	1.14698e+08
ACAP2	0.156886	0.173731	0.0454913	0.283091	-0.0890003	0.145808	0.0903123	0.172293	0.277602	0.150401	0.174715	0.0031937	0.192302	0.200851	0.148154	0.303682	0.182416	0.082335	0.10432	0.0787687	0.211426	0.199388	0.144149	-0.0172613	0.0209238	-0.025595	0.0757169	0.077307	0.0218079	-0.0372932	-0.000563031	0.0657479	0.150931	0.0184175	-0.0417848	-0.165599	-0.116834	-0.0078249	0.0253629	-0.0859447	-0.122068	-0.0305185	-0.0201295	0.0307027	0.0123374	-0.044735	3242850
FARP2	0	0.408718	-0.481255	1.04798	-0.215606	0.143105	0	0.574176	1.18232	-0.100264	0.320771	0.495669	0.88985	0.695581	0.77449	0.0307866	0	-1.02353	-1.47692	0	-0.0231141	-0.402612	-0.639009	0.35778	0.57398	-0.00795016	0.123062	0.024757	0.108731	-1.01541	-1.82087	0.333581	0.78598	-0.500155	0.124131	0.42298	0.153044	0.268306	0.157271	0	0.637489	-0.0977271	0.108372	0.176199	0.186364	0.262253	184204
LRRFIP2	1.24828	1.1457	0.621253	0.905639	0.956059	0.444521	1.33088	0.808184	0.0520207	0.58052	0.299959	0.906292	0.54477	0.990733	0.0463916	0.897014	1.96392	1.62581	1.73087	1.46583	1.21725	1.70918	1.56484	-0.257084	-0.227725	-0.501211	0.239103	0.0666305	0.138093	-1.52127	-0.686848	-0.511686	-1.31012	-0.0110304	-0.286087	-0.469164	0.0667456	-0.174493	-0.443831	0.49296	-0.466425	-0.298613	-0.67616	-1.17686	-0.571371	-0.292105	986345
ERC2	-0.10252	-0.699132	-0.80881	-0.399715	-0.277139	-0.593363	0.964494	-0.902711	-0.695283	-0.901407	0.471721	-0.314942	-0.248143	0.310373	-0.624022	-0.404538	0.480697	0.0624173	0.395278	-0.0797539	0.118208	1.31174	0.5851	-0.599591	-0.337513	-0.0455512	-0.497118	-0.321166	-0.267172	-1.3314	-0.0987294	-0.704759	-1.37797	0.468426	0.0346627	-0.665756	-0.277444	-0.43242	-0.479795	0.257631	-0.0153171	-0.874058	-0.278817	-0.910727	-0.482231	-0.571979	1.50804e+06
BRAF	0.316949	0.0523424	0.156776	-0.246045	0.157428	-0.2667	-0.0207935	-0.0913629	-0.765407	-0.217851	-0.342476	-0.0274041	-0.341645	-0.236644	-0.188727	0.274078	0.315195	0.0470512	0.595265	0.120456	0.105164	0.316075	0.427232	-0.261405	-0.319505	-0.0324781	-0.197767	-0.510976	-0.536166	-0.291049	-0.614179	-0.41137	-0.321552	-0.193406	-0.0852246	-0.340652	-0.426142	-0.0302524	-0.500685	-0.392736	-0.270924	-0.295714	-0.403051	-0.44404	-0.188937	-0.161483	4.7377e+06
SF1	0.72567	-0.226692	-0.217223	0.877363	0.279629	0.741571	1.00944	0.744268	0.250073	0.411157	0.502323	-0.107111	0.640087	0.807246	-0.525435	-0.0764148	0.606826	0.707232	-0.000691913	0.719465	0.536881	0.848898	0.657714	-0.815802	-0.181678	-0.264013	0.0336496	-0.0543794	-0.395995	-1.97025	-0.381087	-0.625337	-1.27892	0.281262	-0.240758	-0.84017	-0.578677	-0.0945317	-0.937096	-0.291828	-0.594824	-0.552462	-0.83836	-1.44034	-1.06515	-0.323941	2.74377e+06
AGAP3	1.67688	0.648475	0.843182	0.0684992	1.88906	0.866845	0.32458	0.99951	0.583914	0.768506	-0.216247	1.23584	0.889398	0.106683	0.328982	2.2622	1.7829	0.964788	0	0.943367	1.59496	0.190413	0	0	-0.103212	1.27087	-0.51779	-0.657524	-0.248895	-1.6282	-1.09262	-0.570257	-0.623145	0.39395	0.0842413	0	-0.530104	0.535123	0	0.181375	-1.83226	-0.388022	0	0	0	0.659316	7.75397e+06
SHANK1	0.337623	0.232995	0.293246	0.192629	0.526313	0.146137	0.53387	0.171485	0.00543343	0.209042	0.351176	0.215055	0.147736	0.354864	-0.228629	0.120358	0.399397	0.300323	0.373181	0.112272	0.451325	0.64837	0.349021	-0.512415	-0.223657	-0.258028	-0.0677623	-0.179693	-0.227056	-1.56291	-0.142969	-0.316023	-1.09257	0.0441511	-0.330644	-0.799989	-0.604294	-0.0709112	-0.629234	-0.340564	-0.390076	-0.435582	-0.712384	-1.26073	-0.882018	-0.167797	712910
PELP1	-0.175262	-0.709169	-0.175427	0.252331	-0.0793126	0.00837362	-0.244723	-0.014161	-0.0548099	-0.0285308	-0.218488	0.136564	-0.134375	0.0557174	-0.351814	-0.532879	-0.306617	0.0929374	-0.210589	-0.12682	-0.353171	-1.35122	-0.1249	0.266216	0.245692	-0.0841637	0.302144	0.313642	0.46321	0.514879	0.214442	0.273187	0.317219	0.568441	-0.184175	-0.069032	0.2029	-0.0525794	0.555068	0.0951827	0.052824	0.422903	0.543826	0.0749736	0.113819	-0.0220224	5.51459e+06
BCL7C	0	0	0	0	0	0	0	0	0	0	0	0	0	0	0	0	0	0	0	0	0	0	0	-0.420288	0	-0.303052	-0.21081	0.468242	0.125196	-1.22104	-0.635305	-0.0826659	-1.08671	0	0	0	-0.941316	-0.574995	0	0	0.0824954	-0.196674	-0.464166	-1.56928	0	0	0
DVL2	0.0923197	0.0563892	0.0657297	0.157453	-0.186716	0.0281727	-0.0874324	-0.0292179	0.234077	-0.092501	-0.0342104	-0.0651985	0.102405	0.0399182	0.100961	-0.0817876	-0.0198065	0.0615168	-0.0484803	0.0482154	-0.00719296	-0.291401	0.0562405	0.0499888	0.124358	-0.091303	0.116333	0.13814	0.168588	0.00225922	-0.028554	0.101529	0.0861556	0.0696683	0.0328487	0.0402655	0.066736	0.120117	0.0913508	0.0508304	0.0157119	0.165122	0.177844	0.112139	0.0107868	0.103611	876736
CDC27	-1.34654	-1.15457	-0.877984	-1.34339	-0.386812	-1.31055	-1.20916	-0.993031	-0.713741	-0.869786	0	-0.437608	-0.816947	-1.5945	-0.307676	-0.852874	-1.27264	-1.17331	-1.35487	-0.805838	-1.30888	-1.20432	-0.587846	1.2016	0.212961	0.139989	-1.38185	0.82051	0.377296	1.64341	1.81016	1.50394	1.40563	0.766334	0.205395	0.107235	1.29361	-0.319318	1.25741	0.708201	1.07708	0	1.57982	1.82394	1.32358	0.0791342	580755
CREBBP	0	-0.92263	-0.546833	-0.667359	-0.547876	-0.49232	0	-0.663298	0.450112	-0.780501	0	-1.44163	0	-0.345747	-0.718325	0	-0.804128	-1.05194	0	-1.18811	-0.775527	-0.879977	-0.663486	-0.092539	-0.236582	0.112244	-0.0813618	0.0855889	-0.0167502	-0.640993	-0.203455	0.371537	-0.886133	0.436894	-0.574251	-0.492603	-0.268955	-0.0873864	-0.0963375	-0.00978217	0.180631	-0.37496	-0.444817	-0.325033	0.100994	-0.394194	579517
TMEM219	-0.249696	-0.114541	-0.115648	-0.254169	-0.230114	-0.15489	-0.0537855	-0.0560782	-0.374295	-0.505321	-0.0944831	0.0461998	-0.458258	-0.384315	-0.0706661	0.119807	-0.27287	-0.298668	-0.204628	0.0758929	-0.272039	0.0121554	-0.425775	0.506607	0.229322	0.189605	0.0719827	0.334163	-0.137425	0.530332	0.0923302	-0.108807	0.534315	0.26939	0.36526	0.235533	-0.0479753	0.187039	0.3242	-0.175307	0.0108695	0.471264	0.169368	0.364512	0.646362	0.319589	48437.6
NDUFAB1	-0.712144	-0.660323	-0.0640398	0.35325	1.00605	0	-0.155749	-0.0980518	0	0	-0.986204	-0.481232	0	0	-0.612736	-0.699851	-0.0690137	-0.200891	0.274014	0	-0.617764	-0.414536	-0.536521	0.25968	0	0	-0.184863	0	-0.0956152	-0.210851	-0.823315	0	0.0223987	0	-0.41818	-0.228212	0	-1.0267	-0.861799	-0.454899	-0.610673	0	0	0.435066	-0.442185	0	1.68338e+06
FABP5	0.464707	0.0914114	0.114831	-0.00582673	0.843292	0.0302949	1.73667	0.148658	-0.629613	0.274818	0.0739541	0.224385	0.173093	0.770606	-0.241251	0.489326	0.550312	0.978328	1.51474	0.666912	0.477911	1.35549	1.63845	-0.352716	-0.562398	-0.388861	-0.290306	-0.150183	-0.390087	-1.01741	-0.0421581	-0.745288	-0.752357	0.45944	-0.483444	-0.943384	-0.225619	-0.704163	-0.746435	-0.534489	-0.591532	-0.8859	-0.54773	-0.949276	-0.903473	-0.239381	1.5364e+07
TPD52L1	0.753466	0.156858	-0.32136	0.284969	0.46852	-0.660692	0.270077	0.176955	-0.721252	0.275437	0.0407294	-1.17623	-0.384626	-0.329322	-0.976152	0.443038	0.978214	0.0223347	0.708634	0.40854	0.11957	1.77795	0.222336	0	0	0	0	0	0	0	0	0	0	0	0	0	0	0	0	0	0	0	0	0	0	0	1728763
ITGA7	0	0	0	0	0	0	0	0	0	0	0	0	0	0	0	0	0	0	0	0	0	0	0	1.17376	0.393632	0	-0.113173	0.558374	1.31007	1.60528	0.458804	0.614952	1.57756	0.512028	0	1.13041	1.03598	-0.669562	0.708686	0.751889	0.965425	0.885753	0.621618	1.69439	0.727964	0.598789	0
FBRS	0.308232	0.299618	-0.312629	0.208038	0.45314	0.209799	0.43854	0.38256	0.666127	0.114364	0.656201	0.244462	0.307774	0.659175	0.169685	0.165253	0.687725	0.209211	0.278659	0.512871	0.365588	0.209485	0.674717	0.000975366	0.413335	0.338919	0.1999	0.401927	-0.0764369	0.252842	0.321482	0.122478	0.110223	0.308441	0.289446	0.15554	0.228504	0.383113	0.131306	0.193224	0.208385	0.153598	0.412008	0.0912781	0.0535676	0.276407	119428
MICAL3	0.563505	0.627531	0.841086	0.457585	1.19918	1.39457	0	0.858413	1.45255	0.728634	1.61794	0.726945	0.965117	0.726118	0.944069	1.2544	0.945811	1.31881	0.406142	1.05056	0.698463	1.51611	0.386331	0	0	0	0	0	0	0	0	0	0	0	0	0	0	0	0	0	0	0	0	0	0	0	753250
RAC3	0.124036	-0.0537069	-0.0244173	0.12344	0.23907	-0.0374043	0.209506	-0.0157022	-0.188662	0.110741	-0.0122653	0.029991	0.0237406	0.0382465	-0.11339	0.0780118	0.337074	0.128969	0.291432	0.425186	-0.0480831	0.543752	0.463029	-0.294522	-0.258079	-0.341067	-0.329689	-0.109039	-0.165168	-0.433191	0.147856	-0.194404	-0.279079	0.260072	-0.315868	-0.137086	-0.125528	0.0755222	-0.264296	-0.175054	0.0941969	-0.10493	-0.480978	-0.329031	0.0446028	-0.291006	4.40958e+07
SRSF1	-0.0963071	-0.143159	-0.0546342	0.0747028	-0.110616	0.00198079	0.156392	0.0287872	0.0174174	-0.0855838	-0.12209	0.0605636	0.116029	0.199519	-0.0680192	-0.207541	-0.178199	0.191023	0.0397233	0.0246491	-0.103192	-0.0779483	0.1013	0.0256498	-0.0374539	-0.0991033	0.00350378	-0.0359825	-0.0839818	0.0503887	-0.132109	-0.0386939	-0.0200761	-0.0732998	-0.133972	-0.246421	-0.011173	0.0210243	0.0360277	-0.0157717	-0.113726	0.0113969	0.040179	-0.0249075	0.0910538	-0.0268863	9.9569e+07
PYCR1	0.261638	-0.0400941	-0.000581303	1.11326	0.0856617	0.701108	-0.0404378	0.791137	0.845308	0.553614	0.679781	0.0758247	1.50616	1.45699	0.497706	0.306927	0.243203	1.12966	-0.0652861	0.590486	-0.185818	0.48704	0.213341	0.566739	0.6404	0.100015	0.427882	0.433828	0.0266969	1.09497	-0.0663233	-0.694516	1.26945	-0.236366	-0.103372	-0.138641	0.210793	-0.0213092	1.308	-1.07557	-1.24281	0.801466	0.733162	0.552205	1.30814	0.125837	8.64576e+06
COG4	-0.138819	0.323115	0.276668	0.491834	-0.397353	0.0880966	-0.350933	0.272172	0.893731	-0.237604	0.216502	0.377559	0.928556	0.199832	0.318618	-0.102946	-0.48045	0.350923	-0.0959975	0.0939159	0.264413	-0.307048	0.0330408	-0.0036607	0.155965	0.286575	0.126202	-0.387308	0.0269481	-0.21289	-0.278881	-0.552176	-0.03938	-0.295541	0.255611	-0.143817	-0.0627516	0.0239333	0.592928	-0.222581	-0.487601	0.0381829	0.289245	0.160626	-0.0970302	0.751474	892948
BPTF	0.159169	-0.802096	0.100925	0.28364	-0.515357	-0.384045	-0.0160916	0.484559	0.754428	-0.0389455	-0.192489	0.305262	0.656543	0.53435	0.478901	0.316308	-0.109556	0.660164	-0.146794	0.360606	-0.111432	-0.373455	0.643174	0.0650265	0.979341	0.0488984	0.570702	0.271467	0.204721	0.167737	0.366645	-0.0881581	0.0798678	0.203898	-0.515908	-0.0422763	-0.192558	0.0213768	0.868598	0.142537	0.346893	0.875119	0.576317	0.650494	0.558078	0.105394	997499
FDXR	-0.100171	-1.28156	-1.24652	0	-1.40608	-0.339926	0.14245	-0.398549	0.915874	1.13663	0.599583	1.09442	0.181057	1.44676	1.28143	0.441068	0.481878	0.159688	0	0.443934	-0.726236	-0.115953	0.587715	0.772895	0.538715	-0.263027	0.488917	-0.315697	-0.288633	1.16456	0.416345	0.297388	1.20002	-1.05801	0.605193	0.745476	-0.0283416	-0.109698	0.871053	-0.591052	0.292654	0.369354	0.542314	1.06504	0.428419	0.664709	3.56744e+06
YTHDC1	0.0857934	0.207106	0.387214	0.605368	-0.167938	0.00564801	0.0239535	0.644205	0.282365	-0.540036	0.380832	0.404797	0.347258	0.372675	0.413338	0.182683	0.161685	0.634924	-0.0942096	0.264525	0.189527	-0.118225	0.307492	0.212228	0.0846201	0.209451	0.343038	0.508485	0.0203004	0.153912	-0.150327	0.385341	0.146125	0.0211261	0.0216215	-0.203466	0.0618541	0.227014	0.22871	0.255986	0.4875	0.310352	0.369005	0.470364	0.311316	0.273845	2.3759e+06
CYB5B	0.0499071	-0.0119582	-0.0153382	0.0226874	0.102057	-0.110117	-0.24786	-0.187728	-0.103279	0.0353073	-0.217762	-0.106366	-0.253897	-0.335608	-0.154653	-0.0452822	-0.084002	-0.312558	-0.291199	-0.229549	-0.393929	-0.274452	-0.375394	-0.152571	-0.084116	-0.0203577	-0.21097	0.0126034	-0.135208	0.0580276	-0.0098816	0.200997	-0.0199589	-0.0552003	-0.133876	-0.0119249	-0.16247	-0.187234	-0.165143	-0.125985	0.202759	-0.22564	-0.443015	0.0126549	-0.355315	-0.338886	4.62333e+07
DCXR	0.495383	-0.591117	-0.786015	0.358066	-0.0725076	0.331675	-0.61802	-0.33955	-0.000513531	0.39968	0.524855	-0.741743	-0.0512893	-0.0117942	-0.607919	0.280763	0.373915	-0.680816	-1.13668	0.257136	-0.290218	-1.24382	-0.561836	0.123645	-0.0114605	0.107035	0.249524	0.189959	0.260381	-0.117668	-0.231611	-1.01717	0.0810455	-0.145043	0.282297	-0.217463	-0.707449	-0.286984	0.507525	-0.585538	-0.912505	-0.102937	0.00588589	0.0410203	0.00384236	0.228792	2.08236e+07
PSMD11	0	0	0	0	0	0	0	0	0	0	0	0	0	0	0	0	0	0	0	0	0	0	0	-0.675827	-0.284878	-0.381598	0.164698	-0.160992	-0.673998	0	-0.989996	0.165303	-1.09137	-0.620463	-0.321277	-1.3589	-0.266819	-0.194361	-1.51171	-0.625485	-0.562437	-0.822579	-0.398426	-1.4178	-1.39767	-0.330428	0
VEZF1	0	0.181941	0.0758766	0	-0.290977	0.595412	0.0391006	0.506827	0	0	0	0.156752	-0.436925	0	1.26311	1.25361	0	-0.0654706	0.171758	-0.400637	0	-0.774425	0	0.475239	-0.212529	1.15508	-0.0555981	0.242303	0.32227	0.804734	-0.112276	-0.0397383	0	0.548172	0.208237	0.00766705	-0.503493	0.40377	-0.408259	0.074503	0.140424	-0.107352	1.18394	0.489065	-0.107482	0.863745	331933
CXXC4	0.469797	-0.168614	0.104253	0.494453	0.0893555	0.34484	0.55112	0.480107	-0.123549	0.0469252	0.0196068	0.379597	0.248034	0.393537	0.0821823	-0.0101777	0.406482	0.466463	0.346672	0.745858	0.571466	0.0776216	0.872127	-0.777489	-0.144047	-0.192628	0.190789	-0.233217	-0.469893	-0.991257	-0.587093	-0.360926	-1.20335	-0.239208	0.122128	-0.955899	-0.851966	0.170772	-0.711341	-0.285756	-0.621286	-0.213646	-0.714967	-0.842509	-0.624173	-0.160041	490530
RPL23A	0.707721	-0.210786	0.0251415	0.249642	-0.0285135	0.463622	0.376839	0.0171506	-0.0605051	0.409327	0.450871	0.117087	-0.00228227	0.242526	-0.142732	0.139024	-0.280591	0.38949	-0.372969	0.438673	-0.338396	-0.272416	0.413802	0.168225	-0.0572932	-0.0503544	-0.244171	0.112356	0.151181	-0.0430821	-0.0475846	-0.668835	0.504435	0.0643885	-0.00947443	0.1013	-0.31192	-0.28121	0.401496	-0.555629	-0.822682	-0.137155	0.0845582	0.13289	0.316356	0.0575056	2.00754e+07
DAZAP1	-0.00756364	0.53271	0.284304	0.309653	0.347161	0.370463	-0.0280807	0.294277	0.0238762	0.000436321	-0.292136	0.416622	0.50222	0.628398	0.0746229	-0.0938027	0.866326	0.477378	0.182978	0.424618	0.487243	0.0119038	0.0795523	-0.180474	-0.478475	0.00659943	0.0231341	-0.319618	-0.309168	-0.0696001	0.0304022	-0.286133	0.626918	-0.36145	-1.10808	-0.32115	0.236184	-0.496314	-0.11074	-0.130186	0.329136	-0.0412112	0.33637	0.40589	-0.0718082	-0.224912	9.13594e+06
TUBB6	-0.012148	-0.425256	-0.0211734	0.145722	0.179621	-0.449927	0.00528841	-0.602242	-0.236021	-0.105361	-0.0390624	-0.612455	-2.00165	-0.960044	-0.818669	0.0411862	-0.290745	-1.14017	-1.55545	-0.841884	0.132608	-1.02866	-0.586323	-0.755366	-0.283833	-0.383806	-0.420271	-0.246528	0.133005	-0.784984	-0.717676	-0.166465	-0.884983	-0.226783	-0.667223	-0.814456	-0.294348	-0.449638	-0.100693	-0.303263	-0.135827	-0.276146	-0.00988342	-1.09716	-0.306145	-0.079712	1622507929
PALM3	0.292868	0.293262	0.0768934	0.286658	0.12231	-0.0785425	0.162378	0.177528	-0.267432	0.12473	0.247304	-0.0237527	-0.211649	-0.0796372	-0.254808	0.367774	0.56493	-0.00124944	0.263242	0.141005	0.237375	0.348934	0.256977	0.251658	0.254971	-0.101146	-0.322743	-0.0353582	-0.0583097	-0.220393	0.38956	0.0564682	-0.0924274	0.214317	-0.253022	0.2812	0.305144	-0.257577	0.0844055	0.115197	0.325383	0.0678472	0.170885	0.135767	0.0812929	-0.226554	877929
ACOT7	0.472892	0.212464	0.107642	0.221689	1.0764	-0.334384	0.648829	0.101586	-0.177201	0.555936	0.329449	0.196637	0.264204	0.336344	0.170997	0.242651	0.489174	0.176653	0.72257	0.357573	0.233285	1.36948	0.933137	-0.499283	-1.06282	-0.639388	-0.855574	-0.428742	-0.605285	-0.731955	-0.500185	-0.750764	-0.728533	0.0920588	-0.342168	-0.0976175	-0.0735021	-0.557621	-0.812073	-0.246561	-0.610787	-1.02388	-0.869237	-1.09572	-0.795299	-1.28596	5.62101e+07
OLFM2	0.22735	-0.050875	-0.00244815	0.0853126	0.268565	0.21465	0.528462	0.21886	0.279144	0.117216	0.0713441	0.395702	0.310454	0.381303	0.117968	0.0275996	0.0406999	0.277863	0.0863635	0.389648	0.257826	0.37076	0.488563	-0.137082	-0.0207901	-0.111262	-0.282891	-0.0503807	-0.0040812	-0.758214	0.0282897	-0.0976908	-0.422835	0.0109335	-0.174111	-0.300191	-0.251874	-0.20367	-0.188261	-0.0749585	-0.306283	-0.0571146	-0.199779	-0.217492	-0.222161	-0.111475	975334
TARDBP	0	0	0	0	0	0	0	0	0	0	0	0	0	0	0	0	0	0	0	0	0	0	0	-1.09951	0.31519	0.498691	0.799443	-0.162198	-0.807844	-1.66321	-0.160693	-2.22195	-1.15487	-0.101969	-0.0696707	0	-1.16295	-0.0793888	-0.351246	-0.402833	0	0.0150226	-0.686206	0	0	0.279309	0
CDC37	0.35769	-0.0756229	0.451209	0.0796034	-0.727042	-0.0477196	0.190685	-0.216657	0.222766	0.435225	0.298187	0.391282	0.0452634	0.0552412	-0.0263775	-0.000702347	0.0417587	0.529363	0.829578	0.411642	-0.399237	0.480912	0.477133	-0.102601	-0.477691	-0.199907	-0.436713	-0.354074	0.143009	-0.854723	-0.0148573	-0.55652	-0.474532	0.00919193	-0.0672595	-0.440025	-0.260761	-0.525342	-0.199099	-0.224139	-0.715058	-0.225682	-0.176091	-0.143015	-0.139418	-0.252815	5.98646e+06
TBCB	0.344936	-0.110036	-0.105391	-0.333115	-0.141212	0.121554	-0.207724	-0.548755	-0.51339	0.326338	0.165049	-0.207131	-0.466003	-0.984107	-0.0302725	0.275482	0.0847156	-0.442318	-0.103286	-0.226777	-0.0725835	0.0806764	-0.0641854	-0.502078	-0.206471	-0.438387	-0.706153	-0.604232	-0.397429	-0.0625177	-0.182767	-0.111681	-0.0747323	0.0298725	-0.315598	0.196874	-0.239729	-0.259646	-0.0565399	-0.240786	-0.271373	-0.356147	-0.345785	-0.337805	-0.122684	-0.374657	1.39679e+07
PTBP1	0	0	0	0	0	0	0	0	0	0	0	0	0	0	0	0	0	0	0	0	0	0	0	1.25468	1.10361	0.452733	0.549405	1.30487	1.18896	0.615651	0.593625	0.427938	1.26298	0.759579	0.262305	0.386969	0.97295	0.157446	1.2275	0.48042	0.209251	1.34434	1.3333	1.22111	0.961542	0.466004	0
ACTG1	0.127277	0.0180247	-0.235357	0.212298	0.20773	0.311992	0.102778	-0.20783	0.214109	0.0661932	0.217876	0.383039	-0.20294	-0.288889	0.168857	0.173864	0.202203	-0.372916	-0.387074	-0.15043	-0.224532	0.166479	0.22853	-0.167244	0.112092	0.237192	-0.14756	0.049813	-0.00740976	-0.481761	-0.0965119	-0.485676	-0.334711	0.125219	0.224835	-0.050691	0.0168147	0.144382	-0.153875	-0.230933	-0.778722	-0.162132	-0.346467	-0.514367	0.0876816	0.602263	10629570
CHD5	0.325145	0	-0.955733	0.468213	0.772929	-0.231642	0.514191	0.603123	0	0.523112	0.755388	0.072927	0.180073	0.216775	0	0	0.490839	-0.7062	0	0	0	1.10206	0.471652	-1.24349	-0.0256321	-0.918256	-0.866002	0.543286	-0.272619	0	0.442153	-0.143378	-2.34648	0.534785	-0.29651	-1.25045	-1.42511	-0.3419	-1.51628	0.204837	-0.12293	-0.814623	-1.6868	-2.25163	-2.26345	-0.772645	48214.2
NARS1	-0.123154	-0.549249	0.0518907	-0.0756663	0.135706	-1.1053	0.608067	-0.070298	-0.47298	0.0393201	0.288892	-0.363896	-0.333568	-0.360454	0.0396061	-0.00385847	0.110676	0.128907	0.474262	0.118045	0.0815358	0.424129	0.382491	-0.344605	-0.204611	-0.151861	-0.214087	-0.644717	-0.459552	0.0596563	-0.54587	-0.00185037	-0.200749	-0.495237	0.285585	-0.450732	-0.229064	0.446992	-0.1999	-0.227779	-0.528366	-0.764044	-0.815931	-0.120259	0.654102	-0.451105	1.6584e+07
ELOF1	-0.0117171	-0.120818	0.0264593	0.242071	0.0625914	0.121261	0.105195	0.405199	-0.0377938	0.221033	0.0429617	0.0660407	0.082188	0.293541	-0.388226	-0.0215054	0.0557903	-0.0260604	0.23968	0.458727	0.351592	-0.325343	0.283811	-0.148437	-0.119327	-0.105314	0.0791148	0.0697082	-0.106744	-0.356621	-0.411143	-0.2673	-0.216339	-0.0604278	0.120969	-0.398459	-0.11336	0.0179006	-0.10464	-0.194526	-0.676089	-0.216261	-0.134765	-0.533421	-0.414924	0.0243952	3.21351e+06
ZNF536	-1.80221	-0.941605	-1.33898	0.78663	0	-0.593954	0	-0.486391	1.74813	0	-1.07898	-0.464975	-1.02919	-0.22325	-0.590845	0	0	-0.175773	0	-0.455102	0.0238517	0	0	0.157343	-0.240356	-0.222199	-0.316462	-0.146731	-0.0577697	-0.0667367	0.293811	0.0642803	-0.053586	0.289347	-0.318915	-0.0709178	0.20966	-0.172274	-0.305108	-0.348189	-0.114123	-0.478789	-0.0860366	-0.0432775	-0.241083	-0.810237	93343.3
CNP	-0.398291	-0.228074	-0.280814	-0.0704555	0	0	-0.36964	0.2758	0.128236	0	0.0173844	0.218197	-0.167553	0.353408	0.209378	0.111229	-0.392915	0.441018	-0.0655479	-0.513189	-0.266926	-0.120835	0.0542544	0.505444	-0.281654	-0.0743259	-0.983442	0.410203	-0.0862926	0.155737	0.371969	-0.118378	0.341144	0.328194	-1.02405	0.414554	0.773894	-0.540625	0.455854	0.161273	-0.138067	-0.0545959	0.829206	0.675268	0.540315	-0.52425	7.33539e+06
RPL22	0.377511	0.0222042	-0.939134	-0.484014	0.50601	0.469367	0	0.270814	0.533889	0	0.825527	-0.664858	0.151001	0.781736	-0.138272	0	-0.766729	0.50948	-0.370543	0.100208	0.370035	0	-0.283451	0.837311	0.13121	0.142943	-0.404848	0.499308	0.854695	0.403683	0.395823	0.118243	0.862577	0.172724	-0.267672	0.727351	0.513495	0.117256	0.555756	0.544859	0.398563	0.733278	0.703477	0.843708	0.468037	0.187981	4.77561e+07
GPX4	0.372859	0.221065	-0.333609	0.0364208	0.255535	0.145241	0.00551844	-0.0505588	0.33106	0.515164	0.302459	0.285784	-0.402691	-0.366417	-0.0682113	0.472765	0.287544	-0.479153	-0.309584	-0.151453	-0.332423	-0.411954	-0.111385	-0.711852	-0.971668	-0.446162	-0.730052	-0.800417	-0.840049	-0.454871	-0.752024	-0.570881	-0.892545	0.0583873	-0.0555125	-0.48313	-0.381839	-0.648138	-0.827301	-0.434915	-0.570879	-1.40357	-1.36662	0	-0.681515	-1.11103	6.90782e+06
ATP5F1A	0.318556	-0.140302	-0.0176713	0.277429	0.393848	-0.325543	0.615587	0.237316	-0.281646	-0.06537	0.0539852	-0.0462518	-0.512844	-0.0616823	-0.365913	0.146977	0.674515	-0.243026	0.302656	-0.0497123	0.0866194	0.374946	0.359092	0.125044	-0.642483	-0.159624	-0.500001	-0.35575	-0.266253	0.531545	-0.622128	-0.380109	-0.0540834	0.0213041	-0.0648658	0.178736	-0.250382	0.0300046	-0.230187	-0.0508884	-0.213572	0.0151223	-0.0881468	-0.138779	0.180837	0.01651	4.25125e+08
UBE2O	0.926703	0.444337	0.613054	0.811251	0.869839	0.0217307	0.453298	-0.0323144	-0.294672	0.687169	-0.154119	0.151948	-0.0655474	0.440528	0.204136	1.14965	0.955983	0.94536	1.01706	0.783037	0.632779	0.551089	1.25493	-0.429291	-0.182044	-0.633906	-0.277719	-0.312947	-0.136768	-0.905309	0.0183422	-0.72803	-0.644482	0.00725189	-0.281465	-0.352267	0.0602413	0.00429858	-0.656504	-0.343808	-0.0281094	-0.912945	-0.880429	-0.47753	-0.131588	-0.407445	6.63221e+06
DOCK6	0.00634956	0.0577892	-0.067478	0.0945874	-0.113369	0.143829	-0.0904037	0.117654	0.374354	0.0846925	0.0724688	-0.00391178	0.478876	0.264687	0.15934	0.172197	-0.0959533	0.224973	-0.15003	0.0120309	0.0084342	-0.300029	0.037347	0.557714	0.476631	0.224524	0.244532	0.371565	0.424169	0.618811	0.27338	0.105245	0.688547	0.0733731	-0.00037307	0.547544	0.226518	0.127803	0.519144	-0.0176408	0.201865	0.670153	0.492023	0.689755	0.564642	0.479741	5.76983e+06
SLC35A4	0.323858	0.0138067	-0.0929411	0.153877	-0.102154	-0.074	-0.228872	-0.0595602	0.140305	-0.0256537	0.225126	0.0389393	-0.425423	-0.149827	-0.350729	0.0620556	0.228815	-0.249024	-0.174472	-0.101227	-0.0922068	-0.345709	-0.213674	0.0593708	0.179917	0.0295326	0.132846	0.0695914	-0.0899109	0.0344321	-0.12803	0.13598	-0.11297	-0.106106	0.0744396	0.21159	-0.0184875	0.0331127	-0.0934058	-0.0383242	0.196626	0.0553163	0.058457	-0.140862	-0.0723317	-0.0595556	3.28896e+06
ASDURF	0.276805	-0.610796	-0.709888	0.29077	0.0641699	0.190555	-0.285643	0.274281	-0.0613349	-0.529186	0.0942485	0.0204573	0.0841815	-0.546688	-0.454249	-0.0099825	0.120421	-0.61386	0.289835	-0.0081622	0.301137	0.550306	0.3494	-0.448702	0.272355	0.1214	0.0280697	0.42704	-0.149924	-1.41685	0.0940923	-0.282981	-0.992909	0.384769	0.130275	-0.343027	-0.363392	-0.199991	-0.207619	-0.00834274	-0.171147	-0.382656	-0.76257	-1.45692	-0.580059	-0.00907165	141832
MIEF1	0.277494	-0.294953	-0.328593	0.262785	0.0173176	0.0840541	-0.0501362	0.0699855	0.0548692	0.347479	0.202106	-0.312679	-0.199565	-0.318002	-0.594545	-0.147238	0.30625	-0.440121	-0.477116	-0.351017	-0.271535	-0.22757	-0.197302	0.0166547	0.123113	0.060445	-0.216112	0.0249354	-0.176071	0.0110473	-0.231961	0.329506	0.0628804	0.0772838	0.13336	0.416692	-0.0523389	-0.0676899	-0.225175	0.0633632	0.0808284	0.0505705	-0.3331	-0.110116	-0.231155	-0.207243	1.16253e+06
BABAM1	0	0	0	0	0	0	0	0	0	0	0	0	0	0	0	0	0	0	0	0	0	0	0	-1.09441	-0.316835	0.406771	-0.0965424	-0.785686	0.329156	0	-0.768666	-0.68657	0	-0.126475	0.235252	-1.62439	-1.04849	0.18645	-1.30319	-0.298683	-0.291253	-1.32322	-2.09322	0	-1.63667	0.311944	0
ZNF428	-0.0976353	-0.0372264	0.27318	-0.108728	0.305049	-0.329183	0.425876	-0.292172	-0.368057	-0.39193	-0.367263	-0.0283289	0.0902909	-0.0363511	-0.142427	-0.077031	0.331228	0.0498628	0.12763	0.00509543	0.328535	0.518536	0.264582	-0.189433	-0.132783	-0.616042	-0.364619	-0.33279	-0.00598151	-1.18141	-0.0625795	-0.581169	-0.952369	-0.163286	-0.542352	-0.350741	-0.268388	-0.23607	-0.361744	-0.204596	0.0261421	-0.256302	-0.261438	-0.793441	-0.387646	-0.398998	4.40723e+06
EPS15L1	0.817348	-0.587814	0.0940787	-0.0984248	0	-0.399433	0.486961	0.474858	-0.335345	0.0964774	0.257452	-1.14634	-0.562279	-0.67438	-0.665949	0.204576	0.181114	-0.962247	0.080641	-0.400935	-0.0287013	0.184106	-0.306559	-1.28048	-0.862866	-0.77136	0.238966	-0.732238	-0.98039	0	-1.10896	-0.914503	-1.88595	0.131577	-0.261199	-1.32685	-1.65803	-0.595621	-1.51524	-0.422713	-1.17219	-1.50392	-1.45907	-1.85211	-2.17074	-0.238561	4.4949e+06
FSD1	0	0	0	0	0	0	0	0	0	0	0	0	0	0	0	0	0	0	0	0	0	0	0	0	0	0	0	0	0	0	0	0	0	0	0	0	0	0	0	0	0	0	0	0	0	0	0
KHSRP	0.0884349	0.21761	0	0.535218	0.0929846	0.219669	1.17157	0.318449	0	-1.08274	0	0	0.0550922	-0.0475919	-1.03405	0	-0.00172968	0.367638	0.171086	0.570335	0.261901	-0.296225	0.574033	-0.843703	0.115102	0.143035	0.19527	0.0711718	0.222897	-1.94791	-0.513071	-0.300484	-1.82192	0.0134573	0.551449	-0.572845	-0.624388	-0.193095	-0.582433	0.414873	-0.469029	-0.774064	-0.661252	-1.80047	-0.625535	-0.849734	2.63719e+07
TUBB4A	0.110624	-0.42888	-0.148152	0.0561312	-0.326967	-0.209349	0.171516	-0.119549	-0.222625	-0.477685	-0.265766	-0.190019	-0.292407	-0.141805	0.23188	-0.108712	0.215973	0.0971357	-0.400588	-0.156867	0.0921343	0.383321	0.276241	-0.584001	-0.252857	-0.140975	-0.0121201	-0.344819	-0.0501073	-1.16907	-0.481919	-1.13015	-1.29351	0.341388	-0.0732414	-0.522359	-0.074208	0.0507862	-0.55123	-0.122143	-0.665364	-0.415391	-0.366731	-0.74893	-0.833392	-0.0470989	435908465
MEGF8	0.188835	0.178157	-1.06353	0.126441	-0.31519	-0.0138035	-0.270414	-0.270802	-0.00771111	-0.442173	-1.15202	-0.0857034	-0.129453	-0.845601	-0.386242	-0.776247	-0.280519	-0.278783	-0.577271	-0.160174	-0.718238	-0.119189	-0.261942	0.111575	0.18056	-0.535025	-0.341258	-0.140564	-0.115862	-0.253483	0.132444	-0.201836	-0.246366	-0.165283	-0.302804	0.510821	-0.129276	-0.371619	-0.128735	-0.0717001	-0.243366	-0.313114	-0.305494	0.191895	-0.157005	0.312046	610657
HNRNPM	1.27248	-0.390243	0.170563	1.60305	0.561863	0.979276	1.2203	1.45325	0.207508	1.06615	-0.154704	0.34962	0.820862	0.827287	0	0.717994	0.975474	0.634989	0.391768	1.65147	0.779218	1.38919	1.50108	-0.828328	-0.255371	-0.421775	0.386368	-0.0789839	-0.325367	-1.08208	-0.270298	-0.630127	-1.69884	0.285722	0.106421	-0.781012	-0.639146	0.391722	-0.93869	-0.341177	-0.654994	0.117829	-0.797257	-1.63527	-0.656194	-0.338286	5.48202e+07
ZNF71	0.183075	0.26257	-0.779395	0.117519	-0.241776	-0.587883	0	-0.557616	-0.639541	-0.420787	-0.969813	-0.266007	0.0523725	-1.10202	-0.0832389	-0.685047	-0.897608	-0.781149	-1.46211	-0.69004	-0.326598	-0.891344	0.0367224	0.307797	0.0792845	0.238226	0.372832	0.337861	0.103042	0.427326	0.190626	0.856417	0.227459	0.442704	0.0972171	0.621858	0.607694	0.195911	0.215974	0.225611	0.191868	0.291177	0.0919222	0.434178	0.250034	0.162253	14205.6
XRCC1	0	0	0	0	0	0	0	0	0	0	0	0	0	0	0	0	0	0	0	0	0	0	0	0.359071	-0.335594	0.350426	0	0	-0.190141	0.0196094	0	0	0.350755	0.0498829	0	-0.299577	0.314536	0.0890378	0.103536	0	0.0344417	-0.274504	-0.34619	0.367842	-0.129199	-0.177016	0
TRIM28	-0.747477	-0.202185	-0.211425	-0.205242	0.0288739	-0.159737	-0.163655	-0.199618	0.141885	-0.0749853	-0.0542484	0.0137611	-0.163854	-0.123501	-0.267524	-0.112717	-0.635823	-0.365176	-0.53412	-0.381083	-0.352902	-0.124093	0.11532	-0.0878109	-0.51019	0.14206	-0.104354	0.0928352	-0.0717066	0.0898342	-0.156262	0.14249	0.505045	-0.366199	0.303025	-0.3791	0.125293	0.219988	-0.120022	-0.157316	0.111523	-0.419397	-0.179857	-0.386117	0.251142	0.110391	3.04255e+07
PAFAH1B3	0.133996	-0.0292633	0.409963	-0.542323	0.418115	-0.597753	0.0769469	-0.665761	-1.04891	-0.723255	-0.864894	0.171366	-0.500188	-0.381841	0.147378	0.0973506	0.299273	0.111242	0.207087	0.221528	0.433026	0.260179	0.550317	-0.69637	-1.3139	-0.841617	-1.04057	-1.34008	-0.924052	-0.353123	-0.729712	-0.738741	-0.88348	-0.72422	-0.493849	-0.226096	-0.401231	-0.547609	-0.655367	-0.259308	-0.527716	-1.20484	-0.76716	-0.367267	-0.342298	-0.899939	7.34577e+07
FBL	-0.114157	-0.201971	-0.0716267	0.51302	0.180804	0.383402	0.209186	0.540622	0.556799	0.314446	0.0769868	-0.00876594	0.315582	0.107319	0.267028	0.266094	-0.392836	0.225805	-0.277524	0.151281	0.0971541	-0.358161	0.125617	0.245292	-0.441288	-0.0705079	-0.151547	0.346723	0.231	1.14938	0.0436095	0.249726	0.782542	0.405099	0.0131447	0.580548	0.440964	-0.204592	0.503933	-0.196886	-0.11022	0.271099	0.166391	0.515472	0.914824	0.109953	1.54377e+07
SUGP2	0.0143395	-0.172519	-0.0169689	0.108962	-0.0181475	-0.0854963	0.094512	0.0117316	-0.113229	0.0590963	-0.106925	0.036097	-0.0755146	-0.0909488	-0.0723209	-0.175458	0.0304272	-0.111636	-0.222224	0.00397007	-0.0450413	-0.00113229	0.000378675	-0.138611	-0.154083	-0.174435	-0.0953767	-0.0183351	-0.130286	-0.215175	-0.0780415	-0.0991866	-0.227173	0.0713681	-0.153492	-0.280632	-0.100246	-0.129499	-0.15102	-0.086085	-0.135718	-0.163105	-0.242281	-0.251008	-0.151047	-0.146147	2.22212e+07
DNASE2	0.877108	0.62185	0.615697	1.61222	-0.141447	0.460555	0.225967	1.06359	0.715157	0.421992	0.440263	0.786755	0.483093	0.354719	0.6136	1.29005	0.419504	0.434756	0.238883	0.330946	0.425472	1.43386	0.595053	0.567188	0.370176	-0.172165	-0.225966	1.04364	0.18167	0.438089	0.668849	0.543328	0.415057	0.827164	0.784003	0.555678	1.10799	-0.0134621	0.618861	0.727492	1.07298	0.376506	0.366388	0.483381	0.215609	-0.223421	498692
AGPS	-0.0965699	-0.0786614	0.026241	-0.106876	0.11361	-0.284064	0.023233	-0.132569	-0.0833427	-0.209063	-0.136692	-0.038944	-0.139888	-0.118133	0.0292953	-0.0296253	-0.0252628	-0.0605417	-0.0140373	-0.181234	-0.0241733	0.213503	-0.0230807	0.038257	0.0591507	-0.050971	0.060179	-0.155732	-0.144921	0.217541	-0.0403367	0.0697164	0.0451469	-0.195693	0.052764	0.113227	-0.0422958	-0.0608379	0.109014	-0.0918706	0.0887808	0.0390664	-0.0407171	0.109879	0.0380594	-0.0577008	12572200
UBXN8	-0.5811	-0.239466	-0.382358	-0.404387	-0.39455	-0.355628	-0.335715	-0.347746	-0.019812	-0.488881	0.0625202	0.0548516	-0.147476	-0.137429	-0.380372	-0.33278	-0.325128	-0.298354	-0.400864	-0.333795	-0.298957	-0.644559	-0.246368	0.531354	0.342085	-0.058881	-0.162058	0.535788	0.196278	0.433486	0.338355	0.623337	0.541556	0.242839	-0.0712167	0.278062	0.285077	0.180789	0.505953	0.518889	0.354516	0.339289	0.594797	0.521009	0.55026	0.3202	101580
TK2	0.160133	-0.231389	-0.232482	-0.229299	0.160007	-0.389903	0.0284076	-0.215377	-0.0829869	-0.275464	-0.0347558	-0.307227	-0.367733	-0.448431	-0.418198	-0.046858	-0.0630228	-0.56499	-0.214559	-0.421996	-0.34578	0.0219445	-0.105929	0.0281241	0.263853	0.222496	0.09535	0.176843	-0.000403782	-0.0263213	0.0402656	0.164237	0.0303317	0.250012	0.0929521	0.297105	0.0202952	-0.136915	0.0248837	0.136593	0.270805	0.0579441	-0.203114	-0.172434	-0.0222607	-0.0729882	359016
FZD9	0.530679	-0.337122	-0.599515	0.213817	0	0	0.748642	0.305029	-0.0606597	0.34869	-0.447084	-0.118215	-0.696036	0.151419	-1.0279	-0.0503821	0.64507	-0.0957822	-0.11386	0.0808643	0.547744	-0.104732	-0.169603	-0.44471	0	-0.0198411	0	-1.88804	-0.757812	0	0	-0.795666	0	-0.593395	-1.03404	0	0	-0.854129	0	-0.469434	-1.7095	0	0	0	0	-0.855578	5297.87
DDX39A	-0.0743515	0.0200371	0.073351	0.171374	0.0249993	-0.0816268	-0.0637744	0.0913971	0.154092	-0.0336524	-0.0329726	0.0663711	0.312353	-0.0284013	0.210539	0.0811588	-0.101466	0.113517	-0.119734	-0.152018	0.0848044	-0.0512484	0.0306175	-0.15153	-0.0898936	-0.0931378	-0.0875163	-0.0488994	-0.185687	0.0177506	-0.06377	0.197968	-0.0214685	-0.161655	-0.0843021	-0.135172	-0.0269691	-0.00916273	-0.248442	0.0655291	0.182382	-0.128497	-0.103356	-0.00130914	-0.132126	-0.0824686	2.08477e+07
PDLIM1	-0.139754	0.132675	-0.242135	0.333599	-0.457466	0.432301	0.266477	-0.0537303	0.538716	0.105884	0.079356	0.765846	0.403496	0.131617	0.09229	-0.173632	0.00187583	0.0984194	-0.254044	0.63168	-0.210775	0.525393	-0.282512	-0.161092	0.0813543	0.00964961	0.00523632	0.215726	-0.00212425	-0.151656	0.0485692	0.363867	-0.0798955	0.0473797	-0.122282	-0.292073	-0.0623333	-0.079887	0.196424	0.133271	0.123036	0.207131	0.0384385	-0.203615	0.0227412	0.00175228	460902
MYO1C	0.107976	0.38061	0.317591	0.533956	0.706585	-0.252782	0.419016	-0.0269522	0.225227	0.546647	0.27638	0.00502842	0.527867	0.217882	0.241395	0.327409	0.629336	0.470337	0.370352	-0.240486	-0.0605354	0.488219	0.0766764	0	0	0	0	0	0	0	0	0	0	0	0	0	0	0	0	0	0	0	0	0	0	0	3.97034e+06
HAX1	0.324791	0.0268517	-0.0279882	0.665847	0.186945	-0.362861	0.248112	0.55728	-0.0764648	0.227189	0.281678	-0.193665	-0.470622	0.168247	-0.609643	0.262116	1.10406	-0.28742	0.257714	0.125184	0.388191	0.00474535	0.0770257	0.206856	-0.242799	0.0871958	-0.335478	-0.0433603	-0.0864662	0.0649284	-0.149704	-0.218754	-0.102149	0.0100011	-0.062862	-0.0559639	-0.421692	-0.246918	-0.343295	0.11235	0.179667	0.0108145	-0.453616	-0.69505	-0.858987	-0.360537	1.19084e+06
EYA2	-0.522018	0.0624459	-0.489649	-0.125829	-0.199183	0.40423	0.0958534	0.270462	0.448045	0.156146	0.0426395	-0.00974542	-0.164605	-0.344567	0.000513347	-0.0956899	-0.587581	-0.727669	-0.757081	-0.463763	-0.224506	-0.952594	-0.474589	0.147773	0.609183	0	-0.332836	0	0.437423	1.23225	0.465898	0.64309	1.58858	0	0	0	0.330378	0.162227	1.09588	1.00484	0.791769	0.336132	0.770858	1.09533	0.343572	0	39385.1
FXYD1	-0.554863	0.0493743	0.381676	-0.272147	0.064096	-0.434389	0.374058	-0.0705956	0.116095	-0.995055	-0.227624	0.356399	0.641869	0.456488	0.306588	0.0810144	-0.460781	0.885206	0.800505	0.238319	0.594333	0.281338	0.714273	1.45051	1.44445	0.311681	0.765842	0.415265	1.25757	2.12249	0.519951	-0.42114	1.64458	-0.0850543	-0.243958	0.54998	0.831229	0.402353	1.62897	-0.391912	-0.0793861	1.85318	2.08359	2.31041	2.08078	1.04043	1591030
AIP	0.289194	0.115258	0.184473	0.2375	0.0843808	0.060079	0.153266	0.287317	0.011289	0.0128691	0.0450283	0.0389878	0.232885	0.304994	0.0712685	0.216472	0.312388	0.339587	0.287893	0.300293	0.257741	0.313985	0.287251	-0.0349431	-0.084834	-0.0241936	-0.0265496	-0.148349	-0.0888753	-0.286712	-0.136221	-0.216153	-0.270533	-0.024694	-0.0550856	-0.0822278	-0.0326438	0.00146116	-0.0425481	-0.00895137	-0.00823727	-0.0121587	-0.0401659	-0.0637829	-0.122491	-0.0109483	6.25664e+06
GTPBP1	-0.0989824	-0.0535691	-0.0471911	-0.0213238	-0.137304	-0.0427644	-0.143468	-0.0215572	0.108575	-0.0103291	-0.0813166	-0.0290379	0.0705002	-0.0183016	0.0559409	-0.109745	-0.0357737	-0.0782633	-0.227533	-0.102703	-0.161306	-0.175912	-0.202666	0.0847111	-0.0762917	-0.0562657	-0.134239	-0.0176927	0.00109878	-0.0136958	-0.0434088	-0.0871987	0.0343052	0.0418594	-0.0589659	0.0494508	0.0541057	-0.0744007	-0.0679375	0.00632136	0.0111247	-0.0655987	-0.05136	-0.0577105	-0.111415	-0.0454027	21955900
STXBP3	0.160585	-0.0544731	-0.0393612	0.163969	0.0882753	0.140436	0.142822	-0.023004	0.156281	0.115989	0.185793	0.0684342	0.153473	0.0083711	0.00637851	0.198297	0.0603288	0.00712675	0.0426221	-0.0115151	-0.0967296	0.0506946	0.0632187	-0.0221102	0.0680957	0.00241502	-0.196618	-0.0154199	-0.0131165	0.24441	-0.0235967	-0.16853	0.271749	-0.0478953	-0.0427552	0.0613255	-0.0180865	-0.166804	0.0360017	-0.150346	-0.142151	-0.0211765	0.00108081	0.033432	0.0715142	-0.0294208	2.59082e+06
ARVCF	0.153033	0.0874491	0.146389	0.15723	0.0332473	-0.096442	0.0571109	0.0149072	-0.0576304	0.0544649	-0.057451	0.17801	0.0627209	-0.174239	0.0776619	0.0739117	0.252332	-0.00289257	0.112265	0.0912042	0.110181	0.17067	0.0661958	-0.0482024	-0.0653487	-0.16117	-0.13089	-0.113001	-0.0676544	-0.225627	0.111878	-0.155706	-0.131325	0.0652659	-0.153424	0.012107	0.0677493	-0.0994702	-0.162978	-0.0238439	0.0356123	-0.0315353	-0.0820901	-0.0225771	-0.0232316	-0.190574	4.07229e+06
SMAP	0.414397	0.554373	0.217112	0.419277	0.202379	0.128495	0.801411	0.0538761	-0.195132	-0.0159933	0.0363616	-0.332999	0.384621	0.505359	-0.165237	0.545719	0.58772	0.460501	1.03571	0.489565	0.722898	0.673085	0.611611	-0.119938	-0.0602084	-0.00496002	0.0732133	0.394668	-0.0123015	-0.813599	0.167596	-0.462747	-0.894659	0.384463	-0.00202237	-0.312226	-0.0853041	0.125014	-0.262774	0.0713415	-0.0985985	-0.228523	-0.207156	-0.909644	-0.38595	-0.291067	1.87612e+06
RAB27B	0.127428	0.344334	0.249453	0.179207	0.307022	0.188189	0.0364003	0.133858	0.216972	0.306582	0.315948	0.230703	0.0437936	0.0340634	-0.228768	-0.0436105	0.215965	0.152036	-0.0837228	-0.0571997	0.0961206	0.936194	-0.0577748	-0.311663	-0.539602	-0.348082	-0.392012	-0.31487	-0.483747	-1.27115	-0.267312	-0.343551	-1.52076	-0.271825	-0.400545	-0.270819	-0.421394	-0.527123	-0.51028	-0.633011	-0.333288	-0.690535	-1.10782	-0.694088	-0.958309	-0.884731	89725
AP3B1	-0.179243	-0.037893	-0.021302	-0.0200093	-0.169492	-0.122457	-0.278195	-0.0869521	0.0783612	-0.154073	-0.125885	-0.00357376	-0.0314215	-0.167426	0.0906274	0.0518841	-0.151934	-0.142811	-0.219796	-0.193249	-0.193648	-0.170191	-0.173718	0.191259	0.235512	0.0342722	0.0346939	0.235829	0.235394	0.478542	0.106023	0.263832	0.372383	-0.0188822	0.0736925	0.283576	0.112884	-0.0570594	0.230915	0.150646	0.191686	0.187688	0.37614	0.347557	0.338384	0.162438	3128440
APBB1	0.249046	0.112027	0.0417268	0.197347	0.138245	0.00862402	0.232557	0.241228	-0.0256211	0.118895	0.159847	-0.0486482	-0.0602171	0.0431721	-0.119553	0.323786	0.332213	0.13806	0.110683	0.12059	0.0450546	0.401127	0.189311	-0.205932	-0.0681996	-0.041776	0.03265	-0.0771659	-0.139396	-0.463742	-0.173792	-0.195458	-0.527649	0.166075	0.125846	-0.287074	-0.236978	-0.0419769	-0.166461	-0.060936	-0.148667	-0.208398	-0.353365	-0.366252	-0.471803	0.0295986	3017760
LGALS8	0.145886	0.036505	0.125831	0.074204	0.0751379	0.0591001	-0.0796546	0.0562449	-0.0122681	0.143283	0.035994	0.0507659	-0.2097	-0.192956	-0.117598	0.0635013	0.127206	-0.13327	-0.154375	0.00445647	-0.129247	-0.0526278	-0.0465257	0.156991	0.240489	-0.235801	-0.131297	0.0899727	0.184419	0.386639	0.383274	0.0854899	0.537488	-0.0616108	-0.324475	0.35182	0.0550067	-0.238623	0.0832658	0.034142	0.180323	0.189736	0.228528	0.646827	0.291216	-0.03299	6.41506e+06
NDUFS8	0.292544	-0.194197	0.0109611	0.370807	0.107043	0.10251	0.167285	0.331102	-0.0662988	0.134326	0.0414594	-0.0037308	-0.204059	0.141236	-0.19106	-0.0916769	0.360105	0.137472	0.149447	0.213489	0.148866	0.0185591	0.199025	0.0828948	-0.0134061	-0.00555502	-0.050681	0.0475598	0.127001	0.181437	-0.026228	-0.229673	0.0713068	0.00803956	-0.186606	0.0591064	0.0608379	0.0648227	-0.0159851	-0.058558	-0.137425	0.183776	0.0720966	0.153944	0.189686	0.0747907	1.37326e+07
NFKBIE	0.154643	0.135539	0.0860358	0.208696	-0.0248437	0.133462	-0.0311594	0.0509027	0.143455	-0.0263936	-0.0039018	0.185763	0.160093	-0.0120669	0.1351	0.0400589	0.14059	0.227783	0.0964849	0.225532	-0.0875324	-0.0384469	0.207156	-0.225521	-0.102872	-0.228327	-0.149309	-0.335052	-0.203642	-0.274331	-0.100743	-0.356858	-0.248152	-0.240083	-0.200815	-0.208556	-0.240569	-0.179574	-0.240131	-0.323358	-0.290991	-0.183819	-0.222857	-0.0411998	-0.147326	-0.197568	726434
GRM8	0.24426	-0.143285	0.258676	0.172909	0.666034	0.0398434	1.0427	-0.147001	-0.448508	0.243954	-0.164026	-0.00481057	0.290677	0.276952	-0.195473	-0.0725171	0.508539	0.587359	0.597346	0.562384	0.0185586	0.781322	0.666948	-0.0509565	-0.190699	-0.0645905	-0.406233	0.211025	0.0761787	-0.00982561	0.134266	-0.447202	0.116067	0.132596	-0.473465	-0.0751052	-0.0280624	-0.38967	-0.18681	-0.156445	-0.309776	-0.00498755	0.0123721	-0.0813576	0.00417462	-0.0556595	426871
PSMD12	-0.48034	-0.270035	-0.160955	-0.254426	0.185021	-0.646806	-0.230899	-0.322857	-0.143333	-0.40809	-0.362183	-0.184693	-0.11313	-0.457941	0.080414	-0.0416039	-0.266351	-0.576609	-0.302298	-0.441838	-0.396894	-0.059712	-0.319453	-0.119105	-0.240538	-0.112808	-0.250222	0.012551	-0.0994712	0.0868093	-0.00436403	0.253009	-0.112101	0.0103671	0.0173922	-0.083315	-0.094059	-0.138487	0.0339158	0.0938395	0.219929	-0.300584	-0.168674	-0.112507	0.148225	0.0330886	1.89406e+07
PSMD9	0.279961	-0.0106257	0.0600929	0.102157	-0.0514827	0.00931403	0.226271	0.0891922	-0.167282	-0.0122435	-0.0356837	0.0273266	-0.12304	-0.00860002	-0.245211	0.0894268	0.341489	0.196544	0.285544	0.269112	0.0862126	0.245788	0.274289	-0.292057	-0.0367767	-0.287592	-0.175498	-0.210416	-0.0929708	-0.531016	-0.016116	-0.25952	-0.402391	-0.0138018	-0.13439	-0.242561	-0.14478	-0.0757172	-0.17033	-0.121769	-0.143888	-0.177424	-0.139545	-0.297759	-0.236273	-0.0987091	5279290
SIRPB1	0	0	0	0	0	0	0	0	0	0	0	0	0	0	0	0	0	0	0	0	0	0	0	-0.445237	-0.12755	0.00470475	1.113	0.392621	0.357788	-1.44805	-0.0120272	0.297381	0.223804	0.858113	-0.0850788	0.183835	0.32611	0.414892	-0.219088	0.908431	0.685956	-0.169193	-0.803118	-0.673158	-0.48646	0.227292	0
ATOX1	0.295128	-0.115917	-0.105919	0.0563594	0.105456	-0.0216735	0.727645	0.0327953	-0.119463	0.115504	0.0263832	0.0199974	0.013534	-0.0828126	-0.489996	-0.048618	0.516939	-0.0473687	0.077327	0.0898463	0.0783064	0.67816	0.161614	-0.211718	-0.291187	0.0502314	-0.262917	0.0453454	-0.052919	-1.11627	-0.230814	-0.328445	-0.664778	0.166332	-0.240848	-0.375681	-0.102491	-0.320275	-0.455568	0.0510657	0.0278792	-0.502118	-0.534351	-0.929299	-0.809065	0.133169	9.49969e+06
MEN1	0.0103657	-0.015341	0.178261	0.110561	-0.182916	0.185594	0.0582846	0.124186	0.320528	0.0456968	0.220604	0.255292	0.43299	0.208306	0.143221	-0.11866	-0.148374	0.146311	0.171587	0.184796	0.139806	-0.154556	-0.0769243	-0.093002	-0.163297	-0.102025	-0.0153665	0.106781	-0.0270931	0.0989966	-0.0838551	0.0471693	0.0675433	-0.0962083	-0.00834883	-0.326551	-0.0174427	-0.0976961	0.0489619	-0.113494	-0.0979282	-0.105942	-0.143819	0.0100228	-0.110832	-0.0391642	355576
CBX4	0.0768333	-0.24756	0.0890027	0.0980395	-0.0958194	-0.0926072	0.0469103	0.057305	-0.309117	-0.0264155	-0.104943	0.100049	-0.384631	-0.151712	-0.230033	-0.151401	0.162537	-0.0617192	-0.0938713	0.212247	0.15834	-0.193372	0.212571	-0.302963	-0.0174484	-0.156275	0.131509	-0.00924693	-0.0634427	-0.391871	-0.0623473	-0.0504637	-0.562476	0.0719063	0.0682738	-0.436638	-0.247078	0.0895524	-0.193056	-0.0181306	-0.168762	-0.0556548	-0.223843	-0.233539	-0.274566	-0.0586848	644041
GET1	-0.239206	0.0929183	-0.121722	-0.540254	0.0680173	-0.131652	-0.0813324	0.26713	-0.285862	-0.22187	0.1812	-0.201789	-0.883491	-0.114255	0.480699	1.43441	0.565389	-0.472289	-0.0760192	-0.114487	0.0384071	0.223211	0.0921799	-0.327357	-0.628896	0.599672	-0.388486	-0.996318	-0.646057	-0.554517	-0.505456	-0.206916	-0.421221	-0.382741	0.0575407	0.270916	-0.224909	-0.171667	-0.985926	-0.024415	0.294833	-0.413464	-0.734896	-0.694287	-0.657491	0.89246	29869.8
PGRMC1	0.0311488	-0.317502	-0.0399355	-0.0851809	-0.0661339	-0.195873	-0.11603	-0.174356	-0.237757	-0.406373	-0.340942	-0.241859	-0.365631	-0.177635	-0.18847	-0.106068	-0.0247829	-0.140679	-0.0908985	-0.0940079	-0.116645	-0.163355	-0.0771778	-0.188914	0.0415005	0.013504	0.132857	-0.226119	-0.104324	-0.327733	-0.333836	-0.0735569	-0.470639	-0.173198	0.110831	-0.0779176	-0.383892	0.0683851	-0.106753	-0.0529774	-0.0703435	0.0349115	-0.227073	-0.32392	-0.444154	0.0251858	1.11223e+08
SUPT5H	-0.111327	-0.0917539	-0.0316081	0.0194503	-0.085066	-0.0187235	-0.0132444	0.030857	0.0359643	-0.143844	-0.107894	0.0381024	0.0822905	0.0526949	0.0577555	-0.119367	-0.141643	0.0721557	-0.0724288	0.00806892	-0.000677278	-0.177705	-0.0244448	-0.120146	-0.0851675	-0.0354411	0.0497287	-0.0211803	-0.11045	-0.102061	-0.241144	0.0359384	-0.0549667	-0.152294	0.02651	-0.206657	-0.106077	0.0267821	-0.0901628	-0.021073	-0.0224649	-0.0333498	-0.00854887	-0.0653914	-0.0985693	0.0577899	5.39051e+06
TAF4	0.14315	-0.0532092	-0.0653907	0.177342	0.0103176	0.206515	0.258171	0.184884	0.138864	0.18757	0.23152	0.0344038	0.0996582	0.182739	-0.0868306	0.0408984	0.148789	0.18407	-0.0294177	0.30281	0.0503721	-0.0333781	0.302956	-0.386987	-0.111293	-0.258752	-0.00353083	-0.0876321	-0.333229	-0.348476	-0.158587	-0.130043	-0.337501	-0.00172699	-0.0186875	-0.207866	-0.186902	-0.260826	-0.297336	-0.22629	-0.163702	-0.10187	-0.321636	-0.265585	-0.326095	-0.201536	154377
DFFA	0.235589	0.0855484	0.0659459	0.098739	0.172099	-0.0453919	0.278632	0.141528	-0.253906	0.0272782	0.105486	-0.191808	-0.0197204	0.228006	-0.190675	0.372176	0.314961	0.218914	0.404796	0.141056	0.198798	0.382552	0.24804	-0.345626	-0.054692	-0.132436	0.0126031	-0.0510395	-0.1976	-0.494901	-0.16648	-0.301845	-0.52031	0.0670747	-0.0611964	-0.419733	-0.214636	-0.0608209	-0.311975	-0.145865	-0.249138	-0.270685	-0.293918	-0.531755	-0.350909	0.0317228	2975560
RFXAP	-0.337641	-0.688788	-0.558614	-0.479109	-0.531758	-0.16996	-0.343073	-0.283016	-0.379383	-0.489512	-0.282388	-0.399049	-0.221592	-0.364375	-0.412695	-0.402442	-0.180708	-0.450623	-0.0500072	-0.0501386	-0.0766727	-0.669048	-0.414516	-0.0600526	0.164476	0.0979295	0.311684	0.0453062	0.0142404	0.0880951	0.0644568	0.0354572	0.229629	0.0570815	0.0401942	-0.279431	0.00631829	0.298334	-0.0539374	0.146572	0.158302	0.401611	0.1955	0.154913	0.0105004	0.283167	105283
HIP1	0.247883	-0.00189473	0.123785	0.113142	0.298846	0.00938089	0.324696	0.124478	-0.132448	0.023309	0.0423364	0.0724838	0.112009	0.206613	-0.0225023	0.119826	0.343347	0.207867	0.241071	0.183805	0.0868059	0.553022	0.349576	-0.2533	-0.0165015	-0.137221	0.0042435	-0.1014	-0.0835456	-0.42271	-0.143786	-0.105438	-0.455485	0.0318577	0.0168794	-0.233189	-0.186302	-0.029144	-0.113704	-0.0707742	-0.130295	-0.138786	-0.233407	-0.472375	-0.260182	0.0398271	4124560
LEFTY2	0.34057	0.241211	0.347287	0.549225	0.832544	0.800966	0.716638	0.46441	0.305755	0.729629	-0.0213806	0.620129	1.1296	1.00789	0.522097	0.166782	0.611061	0.822027	0.671958	0.544667	0.061941	0.176541	0.911169	-0.535287	-0.523388	0.2871	0.735706	-0.0920224	-0.473338	-0.0719214	-0.488079	0.569869	-0.143	0.00424557	0.535382	-0.573206	-0.40482	0.838231	-0.330599	-0.0925992	-0.225732	-0.794866	-0.338142	-0.6751	-0.621244	0.739781	1.1418e+07
CLIC1	-0.123662	0.0172259	-0.0837896	-0.0765587	-0.401738	0.0058957	-0.347945	-0.0682734	0.218491	-0.142857	0.0256019	0.0808078	0.0648399	-0.287507	-0.00505384	-0.0219132	-0.240851	-0.171962	-0.336314	-0.0291424	-0.0749097	-0.428449	-0.344915	0.229552	0.316431	0.120076	0.149363	0.159667	0.214359	0.551625	0.145136	-0.142527	0.628928	-0.0722061	0.0128849	0.109897	0.235598	0.0909557	0.621198	-0.294764	-0.249542	0.406087	0.495611	0.419532	0.591787	0.299481	6.57721e+07
EIF3F	-0.0587401	-0.120298	-0.0777703	-0.0924159	-0.0613545	-0.113373	-0.0865071	-0.085289	-0.0604254	-0.0421325	-0.0401549	-0.0473733	-0.0272073	-0.0462762	-0.0739571	-0.0187936	0.0348666	-0.0435301	-0.163484	-0.00206393	-0.0610829	0.0420853	-0.0842934	-0.123581	-0.0688527	-0.0434208	-0.0220625	-0.0939947	-0.0707627	-0.004605	-0.115644	-0.0405082	-0.0121781	-0.0261371	0.045411	-0.0826557	-0.0268767	-0.133938	-0.0589669	-0.165361	-0.111702	-0.057919	-0.0882212	-0.107425	0.0170214	-0.0209829	14036700
CACNB4	0.30069	-0.09566	0.073713	-0.00691438	0.508893	0.0571062	0.711238	0.125916	-0.356953	0.343958	0.508875	0.219201	0.154075	0.347244	-0.0257023	0.145939	0.298714	0.282564	0.154087	0.127506	-0.0284986	0.887476	0.389489	-0.568041	-0.236361	-0.287254	-0.399418	-0.335023	-0.258249	-0.370689	-0.279791	-0.494758	-0.569096	-0.102615	-0.19282	-0.0117892	-0.53663	-0.336348	-0.727609	-0.323841	-0.163445	-0.415826	-0.608108	-0.881787	-0.720306	-0.153495	38079.6
WWP2	0.431571	0.121986	0.254903	0.296525	0.256356	0.132105	0.248229	0.201593	-0.0951369	0.203107	0.0123844	0.0953373	-0.118248	0.0327331	-0.0197538	0.217867	0.431154	0.291761	0.336281	0.253164	0.199771	0.303568	0.346784	-0.0457897	-0.0315501	-0.255577	-0.162257	-0.0324718	0.0163464	-0.559185	0.0604317	-0.0768143	-0.42673	0.0395365	-0.111507	-0.0582127	-0.145541	-0.216497	-0.334187	0.0074528	0.0498361	-0.0937491	-0.303978	-0.0994268	-0.35763	-0.33679	1258920
CDC7	0.559149	0.75309	0.576767	1.34584	0.777652	0.688585	-0.0186432	1.09383	1.256	0.68065	1.15684	0.711419	1.07761	0.796218	0.961803	0.809836	0.730556	0.709547	-0.210111	0.138549	1.08036	0.329432	0.421552	-0.24495	-0.116956	0.123383	0.152316	0.283135	-0.635635	-0.230154	0.47141	-0.205055	0.342728	-0.351338	-0.328875	-0.756491	-0.812895	0.198284	-0.281909	-0.643661	-0.272948	-0.17438	-0.0075748	-0.398642	-0.477175	-0.190754	9874.72
PIK3CD	-0.0728129	-0.00324686	0.0383363	-0.1497	-0.00946837	-0.188481	-0.188986	-0.13777	-0.174496	-0.166578	-0.232319	-0.0760514	-0.309672	-0.313994	-0.0796327	-0.142814	-0.12679	-0.0635247	-0.0138992	-0.129702	-0.144734	-0.132307	-0.0368559	-0.151724	-0.185936	0.00750271	0.0112162	-0.207769	-0.0999596	-0.355478	-0.0466138	-0.427105	-0.186883	-0.0153373	-0.149756	-0.248587	0.0479403	-0.0448873	-0.132127	-0.267482	-0.445161	-0.0860892	-0.25612	-0.235552	-0.287751	-0.231348	929708
PDHX	1.0052	-0.134014	0.20894	1.16468	0.36084	0.433341	0.392007	1.14039	0.163113	0.611301	0.90352	-0.0672791	0.113052	0.827798	-0.281408	0.525992	1.09963	0.454786	0.437032	0.947456	0.301625	0.706892	0.820287	0.158454	0.147442	-0.00645854	0.13329	0.332913	0.594215	-0.0597684	-0.181699	-0.409466	-0.130981	0.36895	-0.0207488	0.525705	0.181962	0.312041	0.050721	0.0494683	-0.0950358	0.483317	-0.0398936	-0.194181	0.397643	-0.245676	6.14967e+06
SULT1C2	0	0	0	0	0	0	0	0	0	0	0	0	0	0	0	0	0	0	0	0	0	0	0	0.39922	0.468184	-0.0547612	0.505352	1.13491	0.449074	0.108134	0.239161	0.521727	0.543334	-0.197592	0.336917	-0.238622	-0.0342756	0.463321	0.771795	-0.221303	-0.0289682	0.565785	0.531593	0.221669	0.176116	0.232971	0
QSOX1	0.0596605	-0.383545	-0.373339	-0.114967	-0.639573	-0.239006	-0.568537	-0.17983	-0.447008	-0.516341	-0.961678	-0.365328	-0.169816	-0.172719	-0.172432	-0.318929	-0.0447296	-0.350052	-0.0602446	-0.224923	-0.322862	-0.298724	0.178413	0.153948	0.277457	-0.216603	-0.64553	0.331482	0.349846	-0.0528824	-0.120628	0.296188	-0.0660519	0.169105	0.028088	0.54268	0.179394	-0.0600779	0.389849	0.441941	0.264845	0.254517	0.290488	0.0195132	0.570589	0.183869	149019
DCTN6	0.112902	-0.0752324	-0.0759214	-0.0172275	0.0700661	0.0260994	0.105051	-0.00666162	-0.053605	0.0941352	-0.00483298	0.107039	-0.198896	-0.199466	-0.195991	0.122732	0.185054	-0.0415502	-0.101373	0.116509	0.0856388	0.151345	0.0490066	-0.252714	-0.134955	-0.0668212	-0.090727	-0.15771	-0.063009	-0.428916	-0.0750525	-0.258007	-0.412118	-0.0368978	-0.023499	-0.0565617	-0.200842	-0.0690533	-0.25754	-0.132916	-0.148425	-0.187433	-0.25977	-0.383676	-0.303887	-0.201445	16475500
SLC33A1	0.316359	0.295664	0.00939222	-0.133066	0.237574	-0.0423735	0.208356	0.0738853	0.624744	0.336387	0.343553	0.341002	0.0442127	0.364725	0.31534	0.404398	-0.0517771	0.284078	0.0497232	0.289026	0.0519517	0.00361463	0.112697	0.0594042	-0.343377	0	-0.478385	-0.573318	0.104042	-0.388338	-0.455185	-0.421595	-0.137526	0.504981	-0.375663	-0.779741	-1.26846	-0.792977	-0.0575922	0	-0.190908	-0.992025	-0.15647	-0.857104	-0.179328	-0.525984	1474920
WASL	0.0707138	0.0598729	0.143009	0.0780243	0.212049	0.0512139	0.159938	0.0619118	0.0147439	0.0562319	0.0495692	0.171817	-0.0011835	-0.0141512	0.17218	0.142291	0.199292	0.209536	0.0857676	-0.00473763	0.136333	0.138356	0.144098	-0.170578	-0.0696788	-0.0545293	-0.105647	-0.0951306	-0.0469266	-0.0763842	-0.146256	-0.170829	-0.0656939	0.00884457	-0.11953	-0.230611	-0.0749774	-0.0953069	-0.197943	-0.11031	-0.146289	-0.0776934	-0.0851461	-0.136889	-0.0837804	0.0168386	2191050
PDE2A	-0.00206012	0.0629553	0.132877	-0.0760481	0.302368	-0.233952	0.199861	-0.152888	-0.171879	-0.0286831	-0.022265	0.22841	-0.21214	-0.154017	-0.0280091	0.00962446	0.333308	-0.101201	-0.025211	-0.170958	0.239651	0.44454	0.0873448	-0.16664	-0.308171	0.0275119	-0.109723	-0.303465	-0.429931	-0.521115	-0.187337	-0.361756	-0.548979	-0.0117321	0.0394417	-0.254384	-0.0975864	-0.0586046	-0.334284	-0.183091	-0.394776	-0.197758	-0.399954	-0.609074	-0.441403	-0.213224	4.55519e+06
FOXN3	0.0388128	0.127364	-0.139294	0.290023	0.00653367	-0.0215265	0.176601	0.026061	-0.387112	0.249735	0.820009	0.705542	0.337119	0.217096	-0.0480424	0.269701	-0.336609	-0.093038	-0.125052	-0.350849	-0.495886	-0.0309992	0.025823	-0.773181	-0.465533	-0.256869	-0.447193	0.0904657	-0.606272	-0.787048	-0.195126	-0.432352	-0.386187	-0.0513133	-0.252678	-0.531758	-0.322738	-0.508468	-0.610812	-0.437661	-0.464363	-0.736858	-0.700016	-1.14962	-0.722562	-0.504754	222256
IPO5	-0.212149	-0.238718	-0.0270337	-0.136571	0.245274	-0.458274	0.0416242	-0.158793	-0.384125	-0.134224	-0.27889	-0.0633836	-0.173672	-0.241928	-0.0654304	-0.0641558	-0.097279	-0.120629	0.0644709	-0.039536	-0.159333	0.174109	0.0879816	-0.0818739	-0.186614	-0.176169	-0.15396	-0.0415438	-0.0423099	0.0995563	-0.0492915	0.105152	-0.0625079	0.0357552	-0.0444142	-0.0873573	-0.0436287	-0.181366	-0.0372815	0.0627328	0.131026	-0.207276	-0.0976448	-0.109803	0.0843604	-0.126932	13930300
POLRMT	-0.0276335	-0.20946	-0.164151	0.00600946	0.127345	-0.11369	-0.0239132	0.0277385	-0.0704905	-0.061935	-0.0537945	-0.279905	0.350978	-0.106935	-0.0996723	-0.0626245	-0.0419407	-0.0676537	-0.0125233	-0.0248492	-0.307535	-0.117312	-0.010958	0.210775	0.244827	-0.0117124	0.169235	0.289975	0.173438	0.563667	0.107123	-0.228777	0.465178	0.137811	-0.193766	-0.124785	-0.0925898	-0.0439977	0.749524	-0.418877	-0.517925	0.498553	0.384639	0.234928	0.500369	0.188665	721668
EEF2K	0.196251	0.573857	0.286603	0.41202	-0.116932	0.63223	-0.00695751	0.539018	0.835074	0.583052	0.617692	0.969965	0.581252	0.433503	0.574795	0.361428	-0.985773	0.209633	-0.0848113	0.349028	0.209245	-0.175032	0.00963939	-0.233327	0.192776	-0.560495	-0.0816941	-0.0577477	-0.29421	-0.308463	0.0109899	-0.0275863	0.586195	0	0.250152	0	-0.280074	-0.129438	-0.166193	-0.646576	-0.139339	-0.0109501	-0.618944	-0.0664985	-0.389088	-0.132073	328416
SAP18	-0.00205209	-0.149006	-0.0573357	0.109254	-0.0106332	0.0206935	0.0807792	0.105794	-0.0196733	-0.0465166	-0.0483782	0.0830033	0.0281871	0.0402873	0.0125104	-0.0859687	-0.0445604	0.0504782	0.0593974	0.178334	-0.0829666	-0.21167	0.0871225	0.00832605	-0.0979264	-0.0217647	-0.0241683	-0.0268988	-0.00552692	0.0948339	-0.141622	-0.00959794	0.0307119	-0.0186662	-0.0514357	-0.0486091	0.0162398	-0.0337381	0.0396855	-0.00619665	-0.137396	0.0290948	0.0748178	-0.0134254	0.103924	0.0412223	2.04495e+07
EML1	0.256297	-0.128061	0.101774	0.0327817	0.478003	-0.223837	0.808649	0.118857	-0.405621	0.0572557	0.0238113	-0.0746728	0.159618	0.232968	-0.410678	0.0426967	0.250063	0.253724	0.621411	0.102669	-0.0423567	0.812988	0.668812	-0.089786	-0.136872	-0.227155	-0.285754	0.0427331	-0.0344424	-0.38914	-0.0104871	-0.225419	-0.263679	0.154224	-0.104835	-0.0239548	-0.139063	-0.214641	-0.100296	-0.042295	-0.0907989	-0.154045	-0.244131	-0.344055	-0.155719	-0.242449	5.95913e+06
IGF2BP3	0.1637	-0.0748589	0.0578232	0.186838	-0.187772	0.12121	-0.128555	0.173895	0.177585	0.124218	0.0252796	0.0468752	0.141206	0.0828535	0.108319	0.0145502	-0.016113	0.110589	-0.0257822	0.175718	0.00106056	-0.294397	0.0231079	-0.0637819	0.0407615	-0.0247667	0.131167	0.0273785	0.0172685	0.0829276	-0.0688812	0.0157267	0.114073	-0.08968	0.0587742	0.0142303	-0.0237988	0.129825	0.0615787	-0.125631	-0.108394	0.0349436	0.123078	0.0897444	0.0647585	0.0453009	2.55644e+07
DNM1L	0.1864	0.119655	1.00186	0.0710902	0.456351	-1.25789	1.09869	0.65421	-0.043901	-0.664208	-0.466714	0.719095	-0.379141	0.186033	0.72748	0.876992	0.740317	-0.381933	0.253662	0.715825	-0.410048	0.4986	-0.144238	-0.25658	-0.347236	-0.83372	-0.979196	-0.375793	-0.000453715	-1.49158	0.0491773	-1.24728	-1.44013	0.735502	-0.693326	-0.761147	-0.292068	-0.800121	-0.915453	-0.189336	0.0783343	-0.389009	-0.970005	-0.994799	-0.167011	-1.0194	5.10665e+06
RTCA	0.15818	0.0172231	0.0675415	0.0969499	-0.0332987	0.093998	-0.0012722	0.0328961	-0.0028098	0.0650375	0.0211025	0.0736667	0.119498	0.113469	0.146269	0.114004	0.0687242	0.109767	0.0582023	0.0926624	0.0907377	-0.0241108	0.133133	-0.0293935	0.029881	-0.0784353	-0.169942	-0.0242903	0.0554221	0.0333188	-0.0592439	-0.190785	0.0617375	-0.00166285	-0.0465751	0.00645395	0.027633	-0.123894	0.120171	-0.100251	-0.159536	-0.0558254	0.0446927	0.0219041	0.03703	-0.136117	9.26141e+06
PIK3C2A	-0.0664536	0.0654912	-0.141542	0.13094	-0.139273	0.00323911	-0.209184	0.1346	0.411571	0.104934	0.231399	-0.00285641	0.252197	0.214968	0.205451	0.0481783	-0.0344294	0.128309	-0.204889	-0.16729	-0.0395301	-0.163299	-0.104134	0.269113	0.208891	0.174506	0.072066	0.265093	0.167578	0.147349	0.167797	0.18076	0.213913	0.144745	-0.0520586	0.393181	0.235542	0.160293	0.229244	0.0132979	0.190327	0.141466	0.1354	0.15553	0.203148	0.0522374	932952
SYT5	0.405124	0.14307	0.0589727	0.315797	0.413043	0.0302405	0.480173	0.269772	0.0252471	0.254531	0.205991	0.00231719	-0.0853999	0.227222	-0.0924408	0.333642	0.429811	0.0675642	0.36844	0.186469	0.0779755	0.658183	0.70682	0.0485394	0.0587478	-0.303446	-0.608266	0.00831496	-0.0665385	-0.377362	-0.0386925	-0.00704741	-0.193815	0.210716	-0.186939	0.115423	0.184946	-0.206953	-0.324073	-0.0421305	0.0805683	-0.24503	-0.246892	0.660185	-0.00605567	-0.420554	1.66931e+06
GFRA2	0.257796	-0.530717	0.0508122	0.378374	0.801717	-0.14299	0.870677	0.159566	-0.360657	0.0475561	-0.0688434	-0.0407486	0.266644	0.526997	-0.642631	-0.385855	0.246183	0.423534	0.401977	0.186424	0.174302	1.25176	0.792652	-0.22271	-0.360808	-0.131414	-0.0252582	-0.0278379	-0.0912807	-1.46891	-0.154649	-0.294575	-1.2742	0.0768965	-0.230671	-0.573331	-0.134252	0.0108176	-0.544652	-0.130118	-0.317593	-0.198398	-0.67019	-0.802776	-0.66918	-0.0236273	1.75287e+06
IFRD1	0.344766	0.17445	0.208713	0.367607	0.237224	0.338353	0.0618031	0.101069	0.101347	0.321689	0.0327375	0.0189075	0.143871	0.175914	0.16056	0.195118	0.408475	0.291242	0.349058	0.110725	-0.169551	-0.284814	-0.015478	0.0361999	-0.0266868	0.086904	-0.0115013	-0.0632532	-0.216424	0.0823267	-0.150108	0.118195	0.0874784	-0.220979	-0.123466	-0.0949629	-0.176615	-0.0887719	-0.0575687	-0.133371	0.0443591	-0.341011	-0.322783	-0.224365	-0.0585027	0.0328889	1195430
PIK3R2	0.0962912	-0.0543575	0.00749834	-0.010131	-0.090743	-0.0495325	-0.156352	-0.0958517	-0.0986239	0.0277487	0.0197315	-0.00282	-0.0271299	-0.103408	-0.00244025	0.186599	0.0373365	0.0419092	-0.115308	0.0066842	-0.0418296	-0.0285953	-0.0756563	-0.396004	-0.057506	-0.129438	-0.0387705	-0.269063	-0.314479	-0.564177	-0.249359	-0.353747	-0.468378	-0.0434014	0.00609474	-0.362048	-0.286601	-0.0646562	-0.342169	-0.38664	-0.385953	-0.362997	-0.492363	-0.579856	-0.574274	-0.313123	768825
GOLIM4	-0.2029	0.0180958	0.0164774	0.0329538	-0.525269	0.00474928	-0.143799	0.161223	0.336384	-0.231832	-0.0498377	0.240619	0.353011	0.162618	0.364437	-0.109941	-0.303197	0.0731313	-0.3016	-0.0991101	-0.0447607	-0.422944	-0.100087	0.196857	0.272206	-0.0916868	0.153006	-0.130371	-0.12902	0.208841	-0.0799572	-0.0187449	0.141939	-0.260092	0.234125	0.0273244	-0.0252449	0.137759	0.288082	0.0167675	0.132203	0.195291	0.105776	0.2935	0.123895	0.14827	10102980
MANBA	0.444399	0.238746	0.0708443	0.463138	0.0674264	-0.284611	0.0815067	0.165677	-0.134475	-0.0724893	0.0541889	0.0482935	0.0601244	-0.140143	-0.287694	0.660882	0.0316117	0.101667	0.163839	-0.121814	0.0999706	0.061494	0.392618	0.219593	0.185818	-0.242628	-0.389708	0.0720097	-0.0684846	0.380195	0.265822	0.240489	0.306999	-0.128308	0.498776	0.389481	0.3624	-0.331579	0.277447	0.225874	0.528991	-0.210963	0.183083	0.869113	0.256855	-0.0634456	273336
TRAF5	-0.450906	0.129422	-0.337589	-0.286538	-0.126024	-0.320891	0.225516	0.0374494	0.39207	0.129058	0.41606	-0.135741	0.270727	-0.301972	-0.454448	-0.364642	-0.0668363	0.0701501	-0.386649	-0.314582	-0.175333	0.287304	0.0942863	0	0	0	0	0	0	0	0	0	0	0	0	0	0	0	0	0	0	0	0	0	0	0	58021.4
PLOD2	-0.252114	0.786923	0.400127	-0.372232	-1.4374	0.328236	-1.28571	0.0977297	1.16552	-0.0922586	0.510498	0.23103	0.598154	0.221715	1.67056	0.453751	-1.06024	-0.0708116	-1.53965	-0.214234	0.302289	-0.48655	-0.669433	0.677225	0.694411	1.02804	0.705461	1.17019	1.22465	0.865154	0.51704	0.28846	1.18952	0.486074	0.900088	0.297731	-0.251179	0.363568	0.505704	-0.157436	-0.456987	1.85734	1.00916	1.17881	-0.130542	1.46563	2.16979e+06
MEIS1	0.260221	-0.488845	-0.329671	0.0703621	-0.257672	-0.708026	0.0305528	-0.529413	-0.318466	-0.516635	-0.212602	-0.258996	-0.342559	-0.116415	-0.395629	0	-0.111289	0.134296	0.107128	-0.136656	-0.646974	-0.147684	-0.493831	-1.62398	-1.05642	-0.396214	0.220045	-0.462827	-1.36995	-2.07974	-1.07442	0.174513	-2.20424	-0.727461	-0.353571	-2.01276	-1.4684	0.100635	-1.79842	-0.0414344	-0.166513	-1.59587	-1.89801	-2.24259	-2.12594	0.00323671	131272
EXOC5	-0.167963	-0.0757404	-0.0410039	-0.11127	0.065024	-0.19276	-0.119569	-0.13714	-0.17848	-0.193095	-0.215271	-0.0121281	-0.169568	-0.271453	0.0938034	0.0762754	0.0152766	-0.205772	-0.167374	-0.202437	-0.118927	-0.00543201	-0.1565	0.0699977	-0.111856	0.00334042	-0.226165	-0.025648	0.0215211	0.0998761	0.0303947	-0.0248801	0.0420381	0.0782374	-0.106838	0.190447	0.0764781	-0.154161	-0.0316941	0.0843832	0.123623	-0.106388	-0.0285315	0.0125049	0.00341713	-0.00773399	7847040
HMGN4	0.142609	-1.26368	-0.335004	-0.0273632	-0.293932	0.0529469	0.604602	0.332321	-0.259643	-0.211654	0.0283931	0.136023	-0.295311	0.280181	-1.31008	-0.871681	0.0176815	0.215067	-0.173039	0.563548	-0.261106	0.0954596	0.511134	-0.22809	-0.12918	-0.141424	-0.0434026	-0.0373533	-0.00256915	-0.724868	0.00438711	-0.206614	-0.338876	0.119334	-0.171929	-0.597195	-0.171364	0.0774015	0.11559	-0.0577403	-0.327696	0.109111	-0.0775082	-0.146958	-0.0151361	0.123826	7.31284e+06
NDUFA4	0.145356	0.0274166	0.188175	0.144211	0.342707	-0.369862	0.44696	-0.00955332	-0.207211	-0.0729155	0.159702	-0.0939794	-0.131438	-0.192512	-0.188595	0.0235529	-0.00668867	0.13096	0.5742	0.00461426	0.0351686	0.488879	0.457011	0.111658	-0.0547867	-0.303847	-0.392297	-0.286861	0.0438802	0.731132	0.231875	0.269331	0.42066	-0.112602	-0.278563	0.0956099	0.586073	-0.459421	0.238224	0.409559	0.304232	-0.207841	0.358642	0.541148	0.60742	-0.314821	3.38486e+07
PSMD14	-0.146424	-0.180312	0.0389285	-0.0950212	-0.0484374	-0.251435	-0.0432477	-0.0834801	-0.149224	-0.269495	-0.0853963	0.00276151	-0.0632792	-0.137464	0.00769522	-0.0670626	-0.0754092	0.0313906	0.0968152	0.00238203	-0.0610291	0.0241205	0.0162482	-0.210482	-0.194193	-0.13501	-0.091858	-0.145348	-0.270984	-0.0603014	-0.123025	-0.105471	-0.0410186	-0.100624	-0.0177445	-0.160079	0.0167738	-0.103734	-0.0331235	-0.049145	0.0300863	-0.196198	-0.11025	-0.0496202	-0.0352675	-0.148957	2.98544e+07
ZNF593	1.01827	0.150153	-0.0260733	1.27195	0.701246	0.625846	0.518379	0.721406	0.773383	1.03127	1.1475	0.954388	0.811932	0.791549	-0.489078	0.0119346	0.782878	0.967536	0	0.413321	0.470568	0.310149	0.839423	-0.0335977	-0.252974	-0.517781	0.12327	-0.337818	-0.436041	0	-0.214622	-0.122741	-0.950413	-0.0675618	-0.18488	-0.127897	-0.743893	-0.0792532	-0.36338	0.0127081	-0.209005	-0.481096	-0.594348	-0.872912	-0.466875	-0.346083	44480.1
BIN1	0.049098	-0.084983	-0.0672107	-0.0425939	-0.0363632	-0.0205216	0.215964	-0.102947	-0.126563	-0.0430834	0.0589911	0.045233	-0.218571	-0.0505571	-0.170756	-0.0145572	0.354939	-0.120441	-0.0980374	0.044226	0.0422926	0.257768	0.0248507	-0.247749	-0.193405	-0.13214	-0.154643	-0.0877133	-0.140567	-0.853064	-0.105354	-0.242679	-0.697162	0.10841	-0.162557	-0.250199	-0.231253	-0.159769	-0.477583	-0.010978	-0.00412605	-0.339907	-0.493666	-0.557954	-0.515804	-0.174048	7.94426e+06
KPNA3	0.184487	0.0912203	0.114478	0.0412158	0.233857	0.00957851	0.264006	0.027497	-0.155953	0.132964	0.0848481	0.0940804	-0.059307	0.0821957	0.0514101	0.185877	0.270364	0.242669	0.19228	0.137439	0.203228	0.354568	0.264578	-0.220991	-0.238488	-0.479036	-0.366926	-0.196914	-0.219058	-0.628788	-0.186405	-0.128885	-0.467969	-0.0061736	-0.196421	-0.237472	-0.341942	-0.341733	-0.411461	-0.0935615	-0.219222	-0.326805	-0.423451	-0.449513	-0.334365	-0.287208	6.46961e+06
STK25	0.206246	0.0018641	-0.220256	0.0156284	-0.314368	0.162263	-0.331718	-0.0834126	0.172191	0.0673288	0.139005	-0.150902	-0.177081	-0.183148	-0.379502	-0.226975	0.127189	0.0771231	-0.230031	0.165782	-0.0407974	-0.22348	-0.343101	-0.33108	-0.143364	-0.476522	-0.0855314	-0.297907	-0.513719	-0.602681	-0.0920098	-0.128816	-0.282416	-0.183773	-0.280002	-0.181506	-0.198262	-0.307029	-0.48531	-0.217298	-0.0670207	-0.294247	-0.528023	-0.165313	-0.658247	-0.45709	1203980
BCL9	0.167623	-0.259579	-0.309531	-0.143406	0.0245126	-0.12014	0.360908	-0.305589	0.310877	-0.262366	0.654424	0.0802266	-0.139083	0.0436201	0.0205384	-0.020667	-0.368378	0.187959	-0.082353	-0.326584	-0.161848	0.07683	-0.0717689	-0.476857	-0.345475	-0.226616	-0.14855	0.0538407	-0.260807	-0.963735	-0.410348	-0.672275	-0.839902	0.0780817	-0.15381	-0.772808	-0.397623	-0.141245	-0.773	-0.3191	-0.547003	-0.480831	-0.651478	-1.08359	-0.760009	-0.0802135	409216
LAD1	0.0126301	0.684316	0.187812	0.816299	-0.87533	0.627682	-1.00957	0.425935	1.28718	0.299204	0.84566	0.461956	0.901681	0.647851	0.858933	0.393292	-1.02451	0.0556271	-1.22961	-0.63988	0.340345	-0.0818452	-0.956533	0.355543	0.428169	0.303573	0.573572	0.625307	-0.39608	0	-1.58372	0.733079	-0.122779	0.680621	0.0670157	0	-0.495447	0.299499	0.203762	0.31781	-0.031777	0.118219	-0.395315	-1.12698	-0.563491	0.588352	42249.6
FAAH	0.400768	0.0692478	-0.0113305	0.191784	0.23617	0.109211	0.215886	0.207127	-0.16323	0.24388	0.249564	0.0550018	-0.189687	0.0938092	-0.232601	0.221502	0.392376	0.0826641	0.128263	0.0541471	0.0528121	0.389666	0.257529	-0.285895	-0.197377	-0.276949	-0.366394	-0.0806615	-0.210455	-0.905792	-0.159509	-0.317386	-0.825867	0.138334	-0.178665	-0.186545	-0.175879	-0.375636	-0.386679	0.0736225	0.0767064	-0.348146	-0.648862	-0.633537	-0.663178	-0.371703	1874400
CHL1	0.514294	-0.684931	0.136392	0.328737	0.524169	-0.295382	0.749155	0.343941	-0.0456668	0.303216	0.501796	0.0973283	0.245982	0.57012	-0.605928	-0.202723	0.371054	0.228746	0.140654	-0.145862	0.171694	1.22404	0.674795	-0.323385	-0.307018	-0.418757	-0.463657	-0.165432	-0.145823	-2.09002	-0.0262877	-0.370203	-1.42137	0.358683	-0.505254	-0.403021	-0.192517	-0.242482	-0.764183	0.191638	0.244971	-0.26505	-0.801628	-0.954655	-0.885124	-1.53148	1.80798e+06
VWA5A	0.410312	0.112588	0.0827202	0.261429	0.400056	-0.0173024	0.435345	0.219431	-0.147485	0.219822	0.0891805	-0.0779405	-0.0927928	0.0833992	-0.244497	0.279998	0.316554	0.235203	0.434427	0.28449	0.104323	0.65847	0.379702	-0.536131	-0.30906	-0.324938	-0.193259	-0.0620423	-0.36448	-1.00593	-0.298976	-0.157949	-0.912012	0.150707	-0.163675	-0.73432	-0.486632	-0.223073	-0.601726	-0.0866248	-0.100854	-0.455298	-0.787153	-0.9711	-0.947757	-0.240922	8211250
PES1	0.136051	0.0718413	-0.00975603	0.248684	-0.0616104	0.323586	-0.0581783	0.233466	0.397269	0.152143	0.0895982	0.0598987	0.321798	0.346663	0.1373	-0.0159005	0.0629951	0.228198	0.000610144	0.143348	0.026114	-0.304542	0.157206	0.122881	0.105977	0.082884	0.181459	0.184079	-0.0725617	0.137569	-0.0413851	0.222428	0.27088	-0.0950221	0.0644891	-0.0297014	-0.0822251	0.115202	0.132412	-0.0980474	0.0635409	0.173729	0.125007	0.211874	0.00855889	0.135173	4546790
DLL1	0	0	0	0	0	0	0	0	0	0	0	0	0	0	0	0	0	0	0	0	0	0	0	-0.055572	0.277192	0.362972	0.376397	-0.283294	-0.251494	0.096682	-0.730106	0.326404	-1.00916	-0.16108	0.152748	-0.181117	-0.438528	0.728941	-0.189671	0.0207377	0.422468	0.452537	-0.0264284	0.155506	0.0345084	0.791042	0
CACNA1A	0.260941	-0.100856	0.0264146	0.106114	0.118311	0.711017	0.363199	0.231824	-0.0246393	0.259522	0.120362	0.0529365	-0.0433056	0.164805	-0.0262026	0.23639	0.258389	0.315792	0.111192	-0.0238829	0.0433847	0.439112	0.138013	0.248759	0.0828752	-0.0932853	-0.0497207	0.82337	0.546063	-0.173871	0.486127	-0.233233	0.304076	1.04718	0.0284442	0.201437	0.350681	0.0859788	0.21536	0.332693	0.144892	0.208176	-0.0716089	0.142624	0.242333	0.378579	69441.7
EBAG9	0	-0.261369	-0.384881	-0.425197	-1.04565	0	-0.256979	0.593094	-0.351491	-0.152805	0.0428757	0.0501045	0	0	0	-0.576205	0.927315	0	0	0	0.39412	0.5208	0.953599	-0.224004	-0.122068	0.172529	0.212115	0.0998776	0.494164	0	0.719259	0.457153	0	4.54742	0.00668795	0	0	0.464481	0	0.778375	0	-0.875981	-1.40688	0	0	-0.2053	195855
SDCBP	-0.211165	0.776182	0.487034	0.707743	0.127879	0.0211149	0.118435	0.583568	0.521351	0.086813	0.132486	0.590828	0.803661	0.47353	0.73255	0.270839	-0.280206	0.802879	0.405641	0.344559	0.355235	-0.169453	0.279825	0.258535	0.164098	0.0765586	-0.0782404	0.0141647	-0.176691	1.22873	0.255115	0.339811	1.08097	0.152103	0.112802	0.211823	0.761223	0.173377	0.494559	0.265369	0.645636	0.440377	1.03794	1.33718	1.7162	-0.0198973	1.27084e+07
PITPNM1	0.143084	-0.102362	0.0518569	-0.0618944	0.222249	-0.133705	0.094834	-0.0492167	-0.239824	-0.010356	0.0436767	-0.0523525	-0.333193	-0.117801	-0.230197	0.0400142	0.209022	-0.161139	0.0891044	-0.0554801	-0.0639925	0.326554	0.0681883	-0.601062	-0.375323	-0.250828	-0.111592	-0.298664	-0.513984	-1.1616	-0.360964	-0.368394	-1.12657	-0.043248	-0.122316	-0.572235	-0.490078	-0.112929	-0.729899	-0.142225	-0.154611	-0.504291	-1.01717	-1.13035	-0.912816	-0.235187	2.3176e+06
MPHOSPH10	0.229773	-0.00849469	0.029044	0.34765	0.212104	0.251604	0.0745499	0.274142	0.266079	0.262452	0.303383	0.0290942	0.547163	0.489086	0.158431	-0.0206101	0.0620091	0.373674	0.090038	0.160542	-0.00270677	-0.124107	0.417359	0.0394273	0.0749794	0.0475098	0.19508	0.233379	0.00270213	0.0982566	-0.00598349	0.122026	0.309262	-0.0369543	0.11921	-0.0774766	-0.0431011	0.0407155	0.116793	-0.231351	-0.156309	0.0471858	0.0475818	0.115269	0.133809	0.033849	1.091e+06
NOP56	-0.0420759	-0.231744	-0.0599623	0.157687	-0.0364742	0.00116262	0.0483132	0.136123	0.0605925	0.0802923	-0.10503	-0.00876114	0.0455556	0.075137	0.0181169	-0.175849	-0.0106478	0.0841534	-0.0137621	0.115103	-0.0999895	-0.186621	0.107071	0.126037	0.116908	0.0318485	0.0915564	0.178472	0.0803444	0.317784	0.0944468	0.133405	0.335976	0.0921772	-0.023286	0.0775051	0.131728	0.0796247	0.271163	0.00470328	0.0156416	0.190337	0.161604	0.244074	0.245527	0.0614533	2.73302e+07
SOX1	0	0	0	0	0	0	0	0	0	0	0	0	0	0	0	0	0	0	0	0	0	0	0	0	0	0	0	0	0	0	0	0	0	0	0	0	0	0	0	0	0	0	0	0	0	0	0
RNASET2	-0.14509	-0.148719	0.208425	0.702147	-0.0566776	0.0972541	0.233607	0.270243	0.319599	0.0598148	0.313332	0.473211	0.167725	0.35577	0.239657	0.154872	0.00631595	0.154443	0.0966996	0.238674	0.0678817	0.414753	0.0688383	0.424301	0.156589	0.0805651	-0.0232285	0.533158	0.394365	0.240617	0.202661	-0.216339	0.223505	0.444089	-0.136858	0.163091	0.354217	-0.0202928	0.175429	0.520364	0.380043	0.277325	0.283097	-0.256862	0.190665	-1.09946	672140
MFNG	0.162845	0.0914726	-0.0471923	0.281193	0.165713	0.335543	0.347291	0.39476	0.555899	0.311043	0.340081	-0.0986284	1.01224	0.752502	0.17457	0.417783	-0.0466666	0.849076	0.511285	0.242506	-0.0846837	0.0559546	0.187011	0.758364	0.74352	0.284792	0.48243	0.617098	0.330349	0.707936	0.120323	-0.286913	0.989219	0.0379483	-0.139705	-0.0959434	0.387722	0.223397	0.815036	-0.836868	-0.902327	0.762923	0.692455	0.763157	0.756621	0.723482	798532
PODXL	-0.0218604	0.342644	0.0902692	0.413803	-0.0637881	0.119297	-0.289463	0.226638	0.56615	0.304727	0.305528	0.292465	0.433257	0.4471	0.536553	0.114444	-0.0217809	0.0755238	-0.45372	-0.274559	0.11584	0.310737	-0.214764	0.00365188	-0.0622264	0.0545609	-0.0400051	0.108281	-0.0153636	-0.286244	-0.246397	0.309072	-0.100722	0.0835124	0.00820247	-0.0317547	0.058696	-0.0539711	-0.070736	-0.00375668	0.154125	-0.117773	-0.136046	-0.574559	-0.322578	0.0392434	1.16702e+06
CCN1	-0.0627063	0.891773	0.0475208	0.791525	0.0393834	0.473252	0.36411	0.429387	1.27904	-0.0902668	0.769481	0.706972	1.09752	1.26638	0.502491	0.0866544	-0.457972	0.982893	-0.120317	-0.171206	0.237799	-0.154613	0.508941	-0.249363	0.0428929	-0.365608	0.310175	0.476329	-0.30962	-1.10192	0.0225379	0.569939	-1.26611	0.122024	0.174108	-0.725104	-0.247598	0.305326	-0.077494	0.259503	0.0739563	-0.193185	-0.573282	-2.1354	-0.93652	0.145545	58783.3
PEX12	0.520254	0.439076	0.300638	0.356281	0.546	0.242983	0.29077	0.158953	0.29536	0.364489	0.149257	0.253802	0.0586174	0.226208	0.32859	0.35334	0.369822	0.173588	0.2878	0.254748	0.24019	0.320675	0.27958	-0.457106	0.0198476	-0.103369	-0.0157926	-0.277251	-0.515923	-0.096298	-0.234303	0.00186858	-0.144772	-0.229473	0.0736352	-0.47726	-0.286398	-0.122797	-0.429584	-0.13003	-0.102222	-0.45655	-0.608867	-0.459972	-0.407722	-0.411514	443033
PIR	0.414502	0.300016	0.186849	0.384439	0.149669	0.276068	0.363876	0.203299	0.0888675	0.235791	0.190358	0.539757	0.353413	0.438919	0.110107	0.31257	0.467826	0.448151	0.194981	0.320373	0.296046	0.563578	0.439147	-0.125252	-0.0883217	-0.0804853	-0.193588	0.0692285	-0.1876	-0.554326	0.0253931	-0.266818	-0.558269	0.109213	0.0336124	-0.244937	-0.321154	-0.0718909	-0.0240683	-0.0488035	-0.101036	-0.305236	-0.144956	-0.557096	-0.526706	-0.0432929	4.91886e+06
PEX7	0.0218103	0.0904119	0.0478087	0.0204535	0.379058	0.0735694	-0.0743242	-0.144547	0.0811802	-0.0117387	0.119037	-0.381961	-0.0489488	0.291055	-0.146081	0.105891	0.228273	-0.0105656	0.208965	-0.0815283	0.114779	-0.378077	0.000708037	0.237564	-0.407681	-0.105961	-0.0940257	-0.233296	0.107979	-0.0479254	-0.505764	0.0724258	0.475165	-0.304831	-0.456078	0.162772	-0.0811524	-0.317063	-0.180626	-0.231203	0.208504	0.131165	0.00608817	0.14385	-0.28782	0.0246252	42507.5
KPNA4	-0.0430485	-0.13502	0.0483889	-0.147008	0.195132	-0.3139	0.300143	-0.115264	-0.328371	-0.233546	-0.115956	-0.0712721	-0.227423	-0.0692152	-0.0866572	0.00209681	0.123408	-0.0439021	0.106659	-0.185262	-0.0294306	0.358535	0.136281	-0.238041	-0.362842	-0.142797	-0.194037	-0.248811	-0.175777	-0.422761	-0.286132	-0.157937	-0.354887	-0.047841	-0.0510542	-0.30085	-0.171919	-0.206495	-0.281238	0.0603299	0.00498071	-0.263641	-0.274368	-0.474503	-0.373564	-0.0861387	4.62716e+06
NTN3	0.394147	0.383156	0.0437007	0.628081	0.273276	0.551538	0.145892	0.332585	0.354572	0.515636	0.283914	0.324764	0.426326	0.31867	0.191931	0.259806	0.259826	0.112061	-0.413407	0.149574	0.114141	-0.113097	0.0180071	0.238093	0.218224	0.25336	-0.0117769	0.261953	0.164422	0.018697	0.278109	-0.434825	0.475811	0.113311	-0.393943	-0.0421475	-0.0424814	-0.085622	-0.0643344	-0.328138	-0.431522	0.377768	0.22634	0.232699	0.152374	0.0870297	588121
E2F3	0.0751423	-0.215102	-0.51187	-0.514807	-0.528463	-0.416611	-0.220984	-0.841354	-0.544226	-0.516593	0.000287187	-0.512397	0.120487	0.103653	-0.368392	-0.361374	-0.365636	-0.283968	-0.235152	-0.285719	-0.280769	-0.27528	-0.423094	0.0462733	0.101174	0.0453503	0.199118	-0.212433	-0.317713	-0.0200531	0.0110171	0.0864857	0.00397329	0.19237	0.122093	-0.183047	-0.20957	-0.0371486	-0.0188587	-0.184561	-0.368147	-0.410624	0.0223472	0.0746107	0.162802	0.155171	40686.4
PPP6C	-0.157957	-0.133745	-0.100752	-0.243984	-0.0246959	-0.321744	-0.075489	-0.259595	-0.176006	-0.244385	-0.20102	-0.0723489	-0.182941	-0.288988	-0.050185	-0.0263788	-0.0110678	-0.291047	-0.117383	-0.328453	-0.197378	-0.0699771	-0.194508	-0.1311	-0.206707	-0.0800023	-0.206131	-0.152634	-0.194055	-0.0363565	-0.181271	-0.0106432	-0.123731	-0.132826	-0.0749417	-0.0554448	-0.161829	-0.11108	-0.133869	-0.0960895	0.0665745	-0.250348	-0.29799	-0.175827	-0.094185	-0.0227947	30161100
WNT10B	0.388905	0.161233	0.413749	0.485744	1.11391	-0.212599	0.788738	0.182544	0.138513	0.288635	0.549289	0.224767	0.022434	0.360035	-1.0346	0.227572	0.327463	0.482296	0.435545	0.439229	0.3036	1.36406	0.884755	0	0	0	0	0	0	0	0	0	0	0	0	0	0	0	0	0	0	0	0	0	0	0	12984.1
NME4	-0.136465	-0.0601194	-0.161257	-0.00606744	0.204441	-0.340848	0.0909449	-0.0884939	0.222442	-0.204603	0.117328	-0.208416	0.369434	0.26795	-0.119865	-0.0913226	-0.0687565	0.298288	0.0335784	-0.36928	-0.240453	0.146337	0.112103	-0.167236	-0.318259	-0.166366	0.0271662	-0.142233	-0.274728	-0.137922	-0.153081	-0.0503458	-0.125101	-0.0124843	0.100377	0.0533191	-0.207887	-0.0151421	-0.271294	-0.120061	-0.0811933	-0.0746424	-0.280573	-0.36037	-0.410101	-0.36563	1.56151e+06
CES2	-0.10525	-0.379481	-0.28513	-0.191215	-0.0787083	-0.207143	-0.101943	-0.257356	-0.216821	-0.0692963	-0.315572	-0.0253858	-0.0888213	-0.135407	-0.36077	-0.263894	-0.417118	-0.234194	-0.17155	-0.155578	-0.303274	-0.408348	0.00621051	-0.241766	-0.0946638	-0.0107918	-0.00582738	-0.145977	-0.267729	-0.371568	-0.119468	-0.0148268	-0.398968	-0.0129585	0.210512	-0.217367	-0.203896	0.0185381	-0.279793	-0.187717	-0.271053	-0.354897	-0.550667	-0.406764	-0.340581	-0.178385	215187
PIK3C2B	0.0504919	-0.288924	-0.174477	-0.0533125	0.226243	-0.156133	0.0813522	-0.227062	-0.276064	0.00126907	-0.273123	-0.282277	-0.150638	-0.313562	-0.259184	-0.241429	0.0517297	-0.0907595	0.0975592	0.0707275	-0.368538	-0.190146	0.104597	-0.262969	-0.293695	-0.202093	-0.272948	-0.187245	-0.262682	-0.267855	-0.138377	-0.181382	-0.29687	-0.0525487	-0.111139	-0.0837791	-0.160053	-0.246	-0.366529	-0.0132878	-0.0788418	-0.330164	-0.379397	-0.371815	-0.352705	-0.301577	5.99595e+06
MAN2B1	-0.456772	0.165906	0.0606992	0.323933	-0.0223728	-0.10082	0.050785	-0.0698542	0.145666	-0.302747	0.019433	0.425896	0.157791	-0.00534116	-0.193281	-0.36482	0.0235333	-0.0782829	0.122236	-0.0369579	-0.259793	-0.335415	0.398194	0.289239	-0.48584	-0.197648	-0.335078	-0.0297598	-0.454333	0.570002	0.137343	-0.194052	0.411448	-0.288619	-0.510239	0.536931	0.00530585	-0.202328	0.228003	0.196047	0.383933	0.0228183	0.0978682	0.715189	0.235495	0.0773662	4099730
WNT7A	0.524393	-0.00538394	0.326261	0.210893	1.23968	0.69426	0.844197	-0.245709	-0.651113	0.446816	0.303486	0.0895267	0.204114	0.664867	-0.710116	-0.191768	0.639555	0.519118	0.437181	0.327339	0.803774	1.19526	0.761019	-1.48535	-0.8372	-0.297365	0.253616	-0.354908	-1.07884	-2.97688	-0.925223	0.0953603	-2.67993	-0.205073	-0.0107786	-2.153	-1.18871	-0.159603	-1.73158	-0.23828	-0.426434	-1.06659	-2.09451	-2.94419	-2.53083	-0.352099	170116
UBE2C	-0.136633	0.388513	0.115706	0.504632	-0.463776	0.465616	-0.267622	0.404987	0.8744	0.193601	0.515598	0.319177	0.869883	0.505107	0.247898	-0.262245	-0.109562	0.373796	-0.942029	-0.334184	-0.237025	0.216032	-0.547069	0.0130249	-0.0808937	0.345419	0.279039	0.1814	-0.0700891	0.132262	-0.0806345	0.795066	0.247538	-0.17618	0.0359158	-0.176337	0.0786168	0.358527	-0.248936	0.107791	0.40016	0.228814	0.118339	0.0538157	-0.223934	0.33503	1.01214e+06
PDXK	0.340153	-0.000334277	0.0893362	0.184296	0.288886	0.102025	0.401952	0.0842452	-0.143289	0.104453	0.20216	0.0133832	0.0607567	0.223372	-0.17066	0.223958	0.244776	0.156971	0.337222	0.185171	0.00584489	0.478912	0.398785	-0.419945	-0.219615	-0.149622	-0.113041	-0.274813	-0.294464	-0.405626	-0.285872	-0.302716	-0.359755	-0.0354758	-0.049412	-0.461997	-0.355336	-0.199541	-0.353948	-0.166563	-0.274841	-0.34036	-0.42877	-0.418808	-0.461379	-0.0922072	2.53228e+07
SCD	-0.150738	0.483236	0.107591	0.0352236	0.294272	0.326172	0.00614285	-0.176106	0.0376023	-0.0059503	-0.0442524	-0.0206986	-0.0702261	-0.350631	0.85028	1.1587	0.775852	-0.425992	-0.338131	-0.585313	0.281347	-0.00154883	-0.409297	-0.0865254	0.017254	0.842038	0.0767739	0.114266	-0.028355	-0.0132582	0.0450293	0.452955	-0.0722572	0.261879	0.474053	0.594021	0.190105	-0.116708	-0.153208	0.316424	0.525006	-0.204087	-0.287198	-0.136857	-0.230615	0.736291	867359
DLGAP1	0.11021	0.127301	-0.136591	0.0872392	-0.28584	-0.0447437	0.191986	-0.104322	-0.0670731	0.00694317	-0.0564674	0.0939259	0.238196	0.125404	0.0948506	0.116958	-0.199887	0.0797704	-0.0454622	0.063459	0.131972	-0.0490671	0.0655187	-0.482278	-0.420834	-0.258575	-0.271952	-0.104702	-0.388849	-0.670798	-0.235326	-0.131751	-0.617311	0.186632	-0.1339	-0.421579	-0.535191	-0.284657	-0.498942	-0.0568665	-0.167644	-0.486173	-0.485161	-0.714631	-0.443791	-0.193834	823204
SH2B2	0.0446312	-0.0712566	0.0237604	-0.132628	0.00945319	0.00447776	0.0190104	-0.226124	-0.319747	0.0171903	-0.0928811	0.0259973	-0.157307	-0.145153	0.0059306	0.0289899	0.158667	-0.0061575	-0.0370359	-0.0834293	-0.121437	-0.0370959	0.0420039	-0.375158	-0.233263	-0.191431	-0.128798	-0.165272	-0.173266	-0.571766	-0.0424984	-0.196273	-0.45762	0.156693	-0.121249	-0.166842	-0.13774	-0.0658545	-0.363795	0.0580548	-0.202717	-0.217125	-0.559753	-0.531789	-0.425525	-0.27532	796830
PLPP3	0	-0.644717	-0.553944	0	-1.52526	0	1.03152	-0.518908	-0.575673	0	0	-0.0616956	-0.41244	0.251608	-0.361725	0	0	0.0756313	0	-0.676228	-0.532924	-0.196417	-1.28054	0.687138	-0.441544	-0.13711	-1.17527	0.370855	-0.118836	-0.112137	-0.326705	-0.0926005	0.082112	-0.411806	0	-0.00230068	0.0218613	-0.380597	0.0380567	0.710219	0.575881	0.280788	0.149887	-0.311239	0.0018308	-0.301677	53455.8
ARID1A	0.019287	-0.175003	-0.0265022	0.0516718	0.0597398	-0.0412754	0.24224	0.0457978	-0.0294575	0.0318837	0.0250896	0.148232	0.08214	0.109904	-0.131014	-0.187219	-0.00328627	0.177232	0.0123327	0.146657	0.0486727	-0.0471745	0.29261	-0.284361	-0.0881643	-0.160478	0.0707655	-0.0685967	-0.156642	-0.305607	-0.140094	-0.153397	-0.327071	0.00918767	-0.00258102	-0.350954	-0.261238	-0.0179777	-0.210074	-0.126081	-0.238266	-0.126055	-0.299434	-0.28501	-0.203884	-0.126948	2.4671e+06
SOCS2	0.244309	-0.237544	-0.0507622	0.165129	-0.101417	0.148193	0.0411412	0.143215	-0.25306	0.0397424	-0.400543	0.0579639	-0.049251	-0.145059	0.245978	0.184317	0.339456	0.408826	0.197729	0.21752	0.333556	0.0182783	0.158217	-0.12473	0.112224	-0.258309	0.0126077	-0.438009	-0.13205	-0.117537	0.071387	-0.0466705	-0.418885	0.201529	-0.171601	0.528078	0.00642334	-0.296726	0.12798	-0.187453	0.229418	-0.347071	0.115895	0.213508	-0.185893	-0.334487	68326.1
ADGRB1	-0.328783	-0.812232	-0.304207	-0.334291	0.146244	-0.318635	0.312995	-0.226633	-0.247548	-0.0440315	-0.164005	-0.158453	-0.226721	-0.0104403	-0.539298	-0.455787	-0.081129	-0.0594852	-0.136848	-0.357308	-0.149646	0.773011	0.175626	0.151614	-0.296942	-0.24703	-0.577095	0.0199301	-0.104767	-1.18354	-0.0230952	-0.0992157	-0.714038	0.372726	-0.314482	-0.189535	0.0529591	-0.406255	-0.211864	0.278064	0.291105	-0.277181	-0.315202	-0.569008	-0.403713	-0.465814	186532
CDK2AP1	0.0277247	-0.125574	-0.146348	0.133567	-0.0298161	-0.00414546	0.334906	0.0150359	0.0262838	-0.0668386	0.142069	0.106964	0.0945627	0.0869507	-0.188459	-0.144096	0.0183548	0.022276	-0.106963	0.0323483	0.0689972	-0.0406157	0.139731	-0.352245	-0.0863227	-0.165657	0.00822687	0.119815	-0.0358532	-0.321821	-0.207082	-0.490124	-0.371955	0.0210218	-0.0767253	-0.581983	-0.0444379	-0.10619	-0.186744	-0.064438	-0.273064	-0.106158	-0.0681678	-0.449714	-0.183137	-0.0161097	762558
SDHD	-0.0734758	0.0815215	-0.181478	0.253084	0.607552	0.253296	-0.0592895	0.00747589	-0.0843723	0.706466	0.0923088	-0.186184	0.402255	0.170271	0.076579	0.122936	-0.167805	-0.129601	0.142293	-0.18874	-0.633653	-0.237732	-0.19014	0.604535	0.183672	0.0514717	-0.0166523	0.827091	0.364116	1.01597	0.473097	0.220779	1.07199	0.25834	0.108614	-0.00427272	0.115518	-0.156581	0.438438	-0.498348	-0.193098	-0.0931851	0.413006	0.68196	0.686873	-0.011778	75291.8
PTPRT	0.435797	0.182479	0.104071	0.681502	0.970571	-0.239984	1.00194	0.101794	0.128224	0.359263	0.438227	-0.114558	0.870718	0.787868	-0.423349	0.317326	0.549385	0.667937	0.539551	0.117023	0.485033	0.96899	1.09482	0.178225	-0.158021	-0.327591	-0.374615	0.0691785	-0.0256288	-1.30723	-0.0251181	0.0805461	-0.953513	0.327522	-0.448467	-0.0725327	0.0675024	-0.134688	-0.242017	0.275255	0.455555	-0.318607	-0.835722	-0.93775	-0.92303	-0.137952	340692
C2CD2L	0.219862	-0.0196162	0.219652	0.385898	0.370548	-0.0382665	0.463434	0.291383	-0.226695	0.142028	-0.0395932	0.0485861	-0.140822	0.0767618	-0.0718752	0.159051	0.485199	0.15231	0.235124	0.297727	0.195415	0.33186	0.375178	-0.0569017	-0.0897848	-0.0243643	-0.175269	-0.103648	-0.0137605	-0.121506	0.0974296	-0.258861	-0.217006	0.138365	-0.0116533	0.00305668	-0.0474816	-0.176914	-0.0800292	0.00243979	-0.0779034	-0.0995513	-0.0957233	-0.0663231	-0.116054	-0.105792	1.75023e+06
NEMP1	-0.372576	-0.0312472	-0.191436	-0.258693	-0.270824	0.0203565	-0.379281	-0.263249	0.166327	-0.0586726	0.0334076	0.148121	0.0536704	-0.308033	0.244819	-0.0387012	-0.43317	-0.347091	-0.403163	-0.435032	-0.277824	-0.819158	-0.190989	0.00766185	0.238158	-0.0356597	-0.202126	0.0781108	0.0650466	0.468899	0.141472	0.198343	0.3302	0.148472	-0.221219	0.22854	0.0467167	-0.0919898	0.0345073	-0.132293	-0.0789792	0.0788371	0.20452	0.232832	0.220477	-0.059396	749632
ASTN1	0.303886	-0.502453	-0.0728577	0.340085	0.463341	-0.0565139	0.888607	0.348498	-0.149678	0.188148	0.345571	-0.022529	0.248356	0.525267	-0.749185	-0.590914	0.294829	0.306586	0.142476	0.128828	-0.0109762	1.00089	0.697549	-0.346332	-0.226211	-0.420001	-0.273138	0.0907367	-0.0317446	-1.28488	-0.0383764	-0.206433	-0.901908	0.32724	-0.387158	-0.210948	-0.156069	-0.260837	-0.482022	0.186876	0.0842532	-0.124228	-0.60317	-0.701325	-0.580919	-0.331092	1.47772e+06
TXNDC9	0.207429	0.0393011	0.0996597	-0.0522698	0.164692	0.113872	0.00652425	-0.138434	-0.209564	0.120268	-0.0150584	-0.0157373	-0.0867851	-0.0217121	-0.067977	0.220465	0.12023	0.0812129	0.0603868	0.0918596	0.00788043	0.12857	0.139185	-0.0121619	-0.0831326	-0.122221	-0.347778	-0.0947087	0.00560303	-0.161893	0.0396152	-0.0661345	-0.0978696	0.0580868	-0.230319	0.0185692	-0.0376771	-0.299044	-0.233041	-0.115153	0.099715	-0.333867	-0.230105	-0.192814	-0.183918	-0.302242	2685050
DPYSL4	0.453434	0.172555	0.465559	0.316076	-0.0523015	-0.0835343	0.713619	0.232232	-0.31931	0.0700741	-0.356617	1.06116	0.153161	0.464948	0.245554	-0.035432	0.617197	0.757715	0.354025	0.976451	0.804058	0.88134	0.926168	-0.836952	-0.505948	-0.600225	-0.229507	-0.441065	-0.384252	-1.53861	-0.408784	-0.870381	-1.58272	-0.201766	-0.360118	-0.559675	-0.455746	-0.211135	-0.896242	-0.350369	-0.780111	-0.419647	-0.641774	-1.05408	-0.701777	-0.520798	4.58715e+07
TRAFD1	0.184632	-0.0961403	-0.159694	0.11633	-0.127334	0.0991229	0.0708624	0.0474935	0.00882393	-0.0113579	0.0955514	-0.0186746	0.156069	0.0658352	-0.0792499	-0.0497741	-0.0361202	0.0342606	0.0366605	0.111323	-0.0327946	-0.000627904	0.0886644	-0.146285	-0.0193202	0.0402181	0.0608084	0.0600995	0.014222	-0.354955	-0.02503	-0.0607646	-0.20314	0.1488	0.0455384	-0.190877	-0.0733794	-0.0685715	-0.173307	-0.0189623	-0.109434	-0.066594	-0.212177	-0.196529	-0.334244	0.0215041	1.77723e+06
COX7A2L	0.263622	0.0261717	0.0960094	0.20632	0.235681	-0.029943	0.136019	0.0859633	-0.0809029	0.231939	0.0726042	-0.128858	-0.0430667	-0.101773	-0.0833562	0.0880635	0.32599	-0.00568349	0.219565	0.0833644	0.0368751	0.176604	0.294689	0.0789308	0.344079	-0.0831257	-0.0418993	-0.0715677	0.0538902	0.461808	0.356963	0.119991	0.308962	0.0737402	-0.0361035	0.0477954	0.260884	-0.0725869	0.516333	-0.023631	0.105498	0.0640509	0.217866	0.373224	0.422798	-0.0387014	8.3042e+06
ARHGAP33	-0.11418	-0.327508	-0.0140462	-0.0356319	0.0466169	-0.199745	0.176921	-0.229913	-0.272536	-0.0314926	-0.149306	0.0512994	-0.083697	-0.0258838	-0.181436	-0.312867	-0.0262974	-0.0798261	-0.220796	-0.220142	-0.0310157	0.148708	0.0182947	-0.323007	-0.166217	-0.265292	-0.295618	-0.0690252	-0.131546	-0.780903	-0.0403591	-0.237459	-0.63865	0.0795749	-0.310372	-0.255512	-0.251627	-0.217598	-0.467782	-0.042823	-0.112879	-0.294349	-0.486716	-0.580775	-0.520972	-0.373432	804911
UBFD1	0.0943974	-0.0841128	-0.0237983	-0.0550886	0.135152	0.0467044	0.384277	0.00793074	-0.130343	0.0765608	0.00497451	0.158218	0.0450271	0.0494856	0.0508591	0.225948	0.264541	-0.036925	0.180799	0.12862	0.0628279	0.384658	0.394276	-0.143144	-0.179201	-0.130277	-0.222141	-0.0984229	-0.042786	-0.407959	-0.119487	-0.270113	-0.25734	0.174007	-0.193632	-0.128938	-0.00502496	-0.210878	-0.129582	-0.0585852	-0.117541	-0.238151	-0.222152	-0.451858	-0.235411	-0.00178239	1.22756e+06
DYNC1I1	0.371751	0.129041	0.150402	0.199601	0.229594	-0.0589295	0.598679	0.177147	-0.412356	0.061986	0.0628929	-0.348898	-0.0968871	0.0961675	-0.277036	0.430854	0.611381	0.345029	0.643165	0.304894	0.131363	0.759202	0.354488	-0.396198	-0.24936	-0.109755	-0.135305	-0.188776	-0.324757	-0.733521	-0.0833276	-0.371489	-0.719564	0.0473362	-0.109259	-0.430586	-0.392064	-0.149538	-0.543906	-0.0880165	-0.147546	-0.440038	-0.460671	-0.584144	-0.547139	-0.143044	7.8908e+06
CIT	0.0877689	0.26892	-0.0962843	0.306196	-0.231928	0.295063	-0.0792656	0.169034	0.597216	0.287043	0.39143	0.282366	0.553948	0.351114	0.288457	0.216532	-0.0478563	0.132771	-0.254449	-0.37726	-0.0592971	0.176724	-0.0846348	-0.134225	-0.100339	-0.178101	0.06766	0.110382	-0.33143	-0.489268	-0.210318	0.038591	-0.10331	0.102598	-0.067552	-0.110146	-0.213094	0.0112193	-0.313554	0.0619635	0.077244	-0.0597569	-0.36822	-0.502103	-0.594821	0.0204192	671759
COPE	-0.0126698	0.104654	-0.0439321	-0.00793193	-0.086501	-0.0144011	-0.00835037	0.0182962	-0.0601024	-0.0386684	0.00491727	-0.0252632	0.0824268	0.100935	0.0372507	0.17652	0.226157	0.0448685	0.0911966	0.114279	0.0476174	0.0653401	-0.0275762	-0.105454	-0.158559	-0.12906	-0.145819	-0.183796	-0.126249	-0.0777113	-0.0395388	-0.142126	-0.0462185	-0.0713559	-0.0934736	0.00404422	-0.0204875	-0.0859823	-0.108863	-0.109161	-0.0358866	-0.150164	-0.105998	-0.151627	-0.0752331	-0.0920084	8.42557e+06
RFXANK	-0.105657	-0.165109	-0.281652	0.0154539	-0.278448	0.166419	-0.132293	-0.20182	0.295557	-0.0497635	0.215476	0.0331844	0.162365	-0.0490854	0.0906821	-0.0319745	-0.132598	-0.189063	-0.416488	-0.306431	-0.416713	-0.69878	-0.139753	0.384859	0.203388	0.186659	0.0225889	0.386151	0.124587	0.766606	0.0711097	0.114087	0.65573	-0.175339	0.0181605	0.448351	0.256637	-0.0564779	0.388802	-0.0256983	0.217424	-0.0938793	0.289164	0.33282	0.343207	0.0278153	221647
NCAN	-0.0131278	-0.355207	-0.185396	-0.184779	-0.363508	0.12372	-0.153566	-0.121936	-0.218541	-0.195167	-0.174223	0.0280693	-0.407959	-0.302998	-0.366893	-0.291825	-0.155095	-0.256576	-0.28013	0.251573	-0.36965	-0.622051	-0.231365	-0.346508	0.0707274	-0.193055	-0.0264589	0.0850192	-0.170147	-0.663223	0.0437682	-0.0142073	-0.315733	0.0536073	-0.0195988	-0.290027	-0.130797	-0.137518	-0.19663	0.00688416	-0.233418	-0.0911286	-0.0224087	-0.456637	-0.2038	-0.0515854	2.05854e+06
CDC42EP2	1.52299	0	0	1.8449	1.84547	2.14989	2.03001	0.733268	1.84679	1.33438	1.42808	0	1.603	0	1.37105	0	1.46952	1.88994	1.32536	-0.424707	0	1.48937	1.09947	0.482209	0.682217	0.580272	0.453694	1.1426	0.224199	0	0.703371	-0.090711	-0.168598	1.00885	1.08926	0.789841	0.947881	0.16713	0.122741	0.245509	-0.453372	0	0.384184	0	-0.149487	0.346468	54719.8
AP3D1	0.0340577	-0.117933	-0.0578455	-0.0642198	0.0838264	-0.215512	-0.0616994	-0.202364	-0.198376	-0.129431	-0.182959	-0.134513	-0.267488	-0.177919	-0.123897	0.0305105	0.0558054	-0.13413	0.015782	-0.132943	-0.206644	0.03752	-0.0624387	-0.00662037	-0.0550007	-0.0885079	-0.206495	0.00531082	-0.0888684	0.0174303	0.0445339	-0.0605392	-0.115131	0.0369989	-0.153788	0.0518463	-0.0559122	-0.188271	-0.126377	0.0209646	0.0580466	-0.12482	-0.127477	-0.0971072	-0.0515666	-0.178194	1.16796e+07
CCS	0.344529	0.0625748	-0.0352917	0.17536	0.00283904	0.281244	0.114697	0.23643	0.276206	0.0728568	0.202387	0.0592604	0.235709	0.325944	0.0707083	0.125645	0.178607	0.0899959	0.0425623	0.17722	0.122928	0.0200172	0.0152749	-0.139833	0.0820617	-0.0401861	0.0426622	-0.0291229	-0.12327	-0.191389	-0.219032	-0.223522	-0.182218	-0.00978277	-0.0540704	-0.396812	-0.312381	-0.01598	-0.0860342	-0.284171	-0.469953	0.00327902	-0.146677	-0.190578	-0.197376	0.0418098	2.57046e+06
ZNF195	-0.0906209	-0.039227	-0.243663	0.293981	-0.318485	0.279651	-0.0458986	0.120431	0.216858	0.0820293	0.277353	0.0222503	0.315561	0.0794711	-0.168108	-0.120838	-0.0938328	0.00897385	-0.243915	-0.167595	-0.0336539	-0.310577	-0.00227179	0.209604	0.0269723	-0.0111366	0.0416568	0.344407	0.00804725	0.120987	-0.185026	-0.115116	0.156365	-0.0249945	-0.430398	0.303701	0.103772	0.113438	-0.0285599	-0.0460092	0.249419	-0.325263	-0.176973	-0.0846907	0.0068578	-0.128939	270531
ABLIM1	0.414376	-0.192262	0.941742	0.897472	0.612437	-0.302994	2.10198	0.558925	0.223888	0.971209	0.706843	1.06133	1.03941	0.430636	0.327667	0	1.14858	0.606588	1.79131	0.0432919	0.146003	1.29522	1.10558	0.766687	-0.102328	-0.651964	-1.15026	0.192407	0.237813	-0.730845	0.662465	-0.173855	-0.413608	0.650396	-0.599294	0.999017	0.514014	-0.637062	-0.0229569	0.664907	1.07337	-0.505253	-0.173363	0.08273	0.246435	-0.694375	1.56733e+06
DVL1	-0.141317	-0.0633105	-0.0346208	-0.0820981	-0.011843	-0.106563	0.0389729	-0.158865	-0.0979085	-0.0679529	-0.0983262	0.0503173	-0.0654485	-0.0207977	0.0235866	-0.136883	-0.0450242	0.0905028	-0.0736963	-0.0833365	0.016227	-0.0244186	0.0584558	-0.0577893	-0.0447795	-0.181025	-0.266291	0.0070915	-0.0468187	-0.116431	0.077555	-0.165119	-0.114533	0.200594	-0.284912	-0.0498102	0.00141719	-0.190945	-0.0851084	-0.023033	-0.0263769	-0.077043	-0.114022	-0.0236007	-0.0250436	-0.216019	725802
DNALI1	0	0	0	0	0	0	0	0	0	0	0	0	0	0	0	0	0	0	0	0	0	0	0	-0.511783	-0.163207	-0.0989169	0.324975	-0.210533	-0.591166	-0.847087	-0.201821	0	-0.484066	-0.408098	-0.0248596	-1.62094	0	-0.491608	-0.252059	-0.697147	0	-0.387431	-0.696023	-0.365113	-0.844152	-0.315444	0
CHD1	-0.00812896	-0.00677868	-0.0201167	0.153192	-0.0592184	0.126556	-0.0849901	0.126839	0.329446	0.110406	0.120457	0.0385541	0.23095	0.0586526	0.151921	-0.00105525	-0.0649061	0.091964	-0.272874	-0.0567867	-0.053329	-0.312361	0.0529853	0.112053	0.182043	0.0805351	0.257684	0.17924	0.00213084	0.236825	0.0152206	0.183936	0.328869	0.065796	0.108432	0.0758071	-0.0326282	0.151857	0.160251	-0.0354391	0.105111	0.208371	0.149745	0.0702586	0.0878922	0.0830224	801902
CHD2	-0.100155	-0.0567299	-0.0891741	0.0546419	-0.118517	0.0558274	-0.109164	0.055599	0.221419	0.0373286	-0.0218364	0.103135	0.109214	0.075963	0.027691	-0.14707	-0.191769	-0.0157531	-0.21271	-0.0746586	-0.15527	-0.31515	-0.0277139	-0.0528697	-0.0091922	0.012556	0.141912	0.0721736	-0.0490548	0.0177993	-0.10063	-0.0293644	-0.0242595	-0.00349092	0.0133144	-0.207114	-0.167733	-0.00313339	-0.010953	-0.218904	-0.161295	0.0320224	-0.144704	-0.117774	-0.14854	0.00606303	3.24039e+06
KCNK3	-0.158947	-0.310208	-0.262282	-0.338331	-0.121225	-0.0420983	-0.377648	-0.481009	-0.306834	-0.198074	-0.23092	-0.24298	-0.16171	-0.11568	0.000564452	-0.228521	-0.122865	-0.39371	-0.447691	-0.44619	-0.127646	-0.0243391	-0.25928	0.110725	0.0732029	-0.0719107	-0.453241	-0.0582946	-0.0466973	0.269814	0.24153	-0.248305	-0.0538845	0.163064	-0.397771	0.130532	-0.00222953	-0.5463	-0.0763621	-0.310176	-0.024761	-0.240459	-0.18631	0.18569	-0.298024	-0.134893	857769
GOSR2	0.134388	0.0621461	0.0869315	-0.00253612	0.15451	0.0715757	0.238273	0.0532325	-0.0843947	-0.00061243	-0.142943	0.178517	-0.076185	0.0164188	0.234227	0.213505	0.228016	0.12222	0.28035	0.083369	0.0200228	0.300776	0.103506	-0.133155	-0.157741	-0.316471	-0.370949	-0.136179	-0.297578	-0.315636	-0.171267	-0.0721352	-0.355313	-0.0573469	-0.167396	-0.123579	-0.114813	-0.347319	-0.352218	-0.0851506	0.074279	-0.277519	-0.291933	-0.256904	-0.167067	-0.316936	4.20188e+06
TOR1A	-0.241595	-0.299696	-0.0541269	-0.0462322	0.092128	-0.431426	-0.186878	-0.00380702	-0.135305	-0.15901	-0.385159	0.0491649	-0.071903	-0.128147	0.0200918	-0.18558	-0.0713918	-0.205327	-0.150266	-0.128158	-0.278697	-0.106214	0.0207947	0.0898269	-0.0496705	-0.266154	-0.306159	-0.114373	-0.0431747	0.0865015	-0.176792	0.0884675	-0.0549477	-0.180638	-0.18988	-0.0531597	-0.0498575	-0.11206	0.124893	0.0377958	0.0876708	-0.103538	-0.237674	-0.0223421	0.0554333	-0.231576	2313420
TOR1B	-0.101245	0.0473536	-0.106677	0.2505	0.146635	0.00364635	-0.00504974	0.0375557	0.143019	0.175413	-0.0018321	-0.0242857	0.294477	0.0648999	0.114857	-0.167317	-0.346505	0.176168	-0.0459481	-0.218979	-0.360404	-0.206706	0.0492622	0.219266	0.336749	0.00832471	0.0570738	0.0350355	0.1538	0.380656	0.130038	0.202132	0.389466	-0.104119	-0.0399851	0.0940495	0.0240091	-0.0141954	0.336505	-0.200887	0.061955	0.029849	0.010943	0.265694	0.268871	0.313859	660830
STX16	0.401382	0.193715	0.0816789	0.363432	0.387528	0.295818	0.408529	0.255743	0.0697359	0.326578	0.40965	0.0285694	-0.104301	0.160116	-0.0362802	0.282356	0.407171	0.102926	0.127362	0.20199	0.114184	0.4763	0.222939	-0.361096	-0.0434815	0.0374167	-0.102914	-0.0545257	-0.121088	-0.644412	-0.259752	-0.166523	-0.493824	0.0873477	0.139771	-0.335873	-0.265072	-0.120836	-0.554836	-0.187347	-0.229919	-0.274168	-0.549494	-0.665803	-0.511885	-0.0757021	1929480
ADAM10	0.347495	-0.0977279	0.0433509	0.0846685	-0.0707003	0.00555805	0.0269784	0.131682	0.0941821	-0.155877	-0.146573	-0.0230723	-0.00391584	-0.0198205	0.0637815	-0.06348	-0.0244871	0.0179936	0.0187505	0.059024	0.1058	-0.148291	-0.0164108	0.105729	0.439774	0.00848024	0.0403436	0.0565056	0.106803	0.298144	0.0369979	0.0247297	0.252215	0.0148068	-0.0806072	0.190188	0.0737983	0.0609624	0.153661	0.0739538	-0.0146149	0.257823	0.230282	0.408093	0.211878	0.140759	4.65461e+06
ABCD4	0.197729	-0.457583	0.157636	-0.0722238	0.398003	0.0530132	0	-0.0526539	-0.0330707	-0.764992	0.205812	0.176883	-0.14915	-0.149898	0.369869	-0.140374	-0.806993	-0.385291	-0.432608	-0.165042	-0.413004	0.190646	-0.126667	0.063142	0.158855	-0.00476481	0.169325	0.569415	0.00264662	0.661511	0.116624	0.100501	-0.0130619	0.287264	0.512204	0.282664	0.233019	0.0675818	0.279611	0.260481	0.270162	0.538481	-0.13113	0.22065	0.436861	0.298198	2.01187e+06
EI24	0.164366	0.154689	0.0626189	0.0229318	0.0501706	0.261966	0.0033576	0.0667491	0.320702	0.108025	0.0312463	0.176168	0.0309378	0.119193	0.0832493	0.333838	0.225509	-0.0312497	-0.158984	0.00457315	0.151841	-0.107954	0.064838	-0.169644	0.0900878	0.00642992	-0.0305001	-0.118921	-0.0530069	-0.103998	-0.205962	-0.0719122	-0.130568	-0.135391	0.0611747	-0.0162278	-0.363933	-0.0667702	-0.142284	-0.0534872	-0.148503	-0.0299609	-0.265545	-0.0811062	-0.22946	0.0569431	5.03428e+06
ENC1	0.0535637	-0.168838	-0.196772	0.178296	-0.274842	0.146753	-0.234742	0.180629	0.2378	-0.0114166	-0.0949938	-0.132826	0.240257	-0.127512	0.184646	-0.106965	0.0268728	-0.165525	-0.130797	0.13699	-0.319399	-0.198142	-0.311311	0.00516064	-0.370997	-0.156303	-0.0750027	-0.0250105	-0.248432	-0.150588	0.142427	-0.118778	-0.301794	0.129195	-0.336536	0.154135	-0.031906	-0.0882584	-0.159325	-0.0502537	0.237971	-0.243378	-0.309506	-0.234352	-0.0685624	-0.33809	908464
TP53I11	0.0444093	-0.302539	0.0108758	0.135863	-0.201498	-0.0309258	-0.0125176	-0.0515128	0.0148889	-0.174308	-0.168352	-0.16357	-0.174493	-0.143938	-0.079094	-0.0333192	0.00828763	-0.0760653	-0.162847	0.124334	0.0275569	-0.0494537	-0.0628155	0.0269024	0.0717939	0.0188613	0.0469682	0.0357774	0.12027	-0.151242	-0.0374558	-0.318574	-0.21405	0.0870321	0.162935	0.0755047	-0.095078	-0.0335162	0.218433	-0.102687	-0.00887149	0.150296	-0.0689204	0.0470636	0.0134662	-0.014095	25249900
PTGES	0.350249	0.458762	0.17268	0.150396	0.492723	0.102564	0.163164	-0.0653235	-0.186738	0.339224	0.22978	0.282062	0.16241	-0.295191	-0.291619	0.464205	0.321011	-0.211032	0.0935425	0.0214729	0.197536	0.0212748	0.140676	-0.327078	-0.52867	0.144954	-0.184744	-0.33736	-1.04286	0.105683	-0.20302	-0.503368	0.108446	-0.214969	-0.7581	-0.987154	-0.461683	-0.480967	-0.760128	-0.642456	-0.816834	-0.44271	-0.781121	-0.257603	-0.28317	-0.352787	72936.6
KMT2D	0.00971775	-0.134605	-0.154931	0.0812094	-0.0507773	0.143423	0.062198	0.00797957	0.1933	0.121166	0.138902	0.0368489	0.151067	0.18412	-0.0611698	-0.113898	-0.0344669	0.0326459	-0.21612	-0.038052	-0.071224	-0.220025	-0.120785	0.0845256	0.163189	0.0774309	0.0544371	0.103878	0.0770521	0.151545	0.074789	0.0393287	0.173124	0.0996165	-0.0170024	0.0689763	-0.0498042	0.00798138	0.090024	-0.0425166	0.00762445	0.01855	-0.0110341	0.110636	-0.0280817	-0.0581284	2810260
ZNF197	-1.48447	-0.901057	0	-0.527355	-0.0172662	-0.676197	0.258819	-0.719284	0.239465	-1.76359	0	0.399265	0.00158361	-0.707807	0.00999101	0	-0.890266	0.105382	-0.0728665	-1.06735	-0.139249	0	0.0201507	0.0174494	-0.768669	-0.165236	-0.386394	-0.582643	-0.433116	-0.294679	-0.654981	-0.243542	0.444203	0.360704	-0.0247046	0.32708	-0.123991	-0.620827	-1.05762	0.0665358	-0.278926	-0.830165	-1.01486	-0.222517	-0.518171	-0.439278	7730.3
ITGB1BP1	-0.268198	-0.300655	-0.164402	-0.272245	-0.0222178	-0.234411	-0.195315	-0.297578	-0.226519	-0.475496	-0.143447	0.0577483	-0.0890367	-0.330832	-0.0450827	-0.149797	-0.0246868	-0.294995	-0.206535	-0.296192	-0.0738713	-0.209279	-0.17074	-0.0220052	-0.276643	-0.102098	-0.489486	-0.0718018	-0.171736	0.00523741	-0.192355	-0.209885	0.232569	-0.191893	-0.267021	0.0508097	-0.0590906	-0.271472	-0.0175575	-0.263415	-0.0364736	-0.040641	0.032135	0.464956	0.103971	-0.225241	533342
TRDMT1	0.808876	0.856492	0.505974	0.309405	0.184647	0.661526	-0.116316	0.976644	0.475638	0	0.825579	0.953041	0.536204	0.991364	0.154299	0.274819	0.222406	0.432511	0.00451174	0.0533102	-0.0463329	0	0.330269	0.165137	0.22928	0.367197	0.734388	0.556281	-0.188813	0	0	0	0.490765	-0.203132	-0.358908	0.720061	-0.327615	0.0853919	0.752766	-0.0415372	0.743214	-0.233006	0.585743	0.0389766	-0.527904	0.0138738	10941.2
APAF1	-0.241864	-0.0915959	-0.0414862	-0.191231	-0.38048	-0.190065	-0.343578	-0.233285	-0.0718207	-0.275251	-0.207349	0.102126	-0.228966	-0.455019	0.116035	-0.228302	-0.346185	-0.30591	-0.271525	-0.244146	-0.132342	-0.363659	-0.371593	-0.00566526	-0.11434	-0.0128471	-0.269012	0.0340118	0.0555691	0.0440539	-0.0409579	0.114732	0.0247516	-0.0129848	-0.153138	0.122536	0.000901902	-0.165231	-0.0818928	0.11771	0.0782133	-0.063867	-0.0617805	0.0270113	0.00181032	-0.0789599	2928400
[truncated: 9,402 more rows]
