# Supplementary material for: A human lysosomal storage disorder toolkit for decoding proteome landscapes in cortical-like and dopaminergic-like induced neurons
Source: Proc Natl Acad Sci U S A. 2026 Jul 1;123(27):e2609132123. doi: 10.1073/pnas.2609132123 (PMC13342943; doi:10.1073/pnas.2609132123)
Supplement: Supplementary file 4 — Dataset S03 (XLSX) [file pnas.2609132123.sd03.xlsx]

## Sheet: Index
Dataset	Description
Dataset S1	Generation of CRISPR-edited cell lines for interrogation of lysosomal storage disease gene function analysis. This file contains gRNA sequences as well as allele sequencing results for all edits examined. Additionally this file contains annotations of proteins to individual organelles
Dataset S2	nDIA whole cell proteomics of day 50 idfferentiated iN, iDA of LSD mutants
Dataset S3	nDIA whole cell proteomics of day30 differentiated iN, iDA of select LSD mutants
Dataset S4	Protein-protein intearaction database, neuronal baseline PPI and complexes. KO vulnearbility of complexes
Dataset S5	TMT-based analysis of LysoIP sample proteomics of untagged, Control and ASAH1-/- HeLa cells
Dataset S6	Label free lipidomics of WC and LysoIP of untagged, Control and ASAH1-/- HeLa cells

## Sheet: nDIA_day30
Genes	GRN_iDA_log2_fold_change	GBA1_iDA_log2_fold_change	SMPD1_iDA_log2_fold_change	ASAH1_iDA_log2_fold_change	SMPD1_iN_log2_fold_change	GBA1_iN_log2_fold_change	GRN_iN_log2_fold_change	ASAH1_iN_log2_fold_change	GRN_iDA_mean_ctrl	GBA1_iDA_mean_ctrl	SMPD1_iDA_mean_ctrl	ASAH1_iDA_mean_ctrl	SMPD1_iN_mean_ctrl	GBA1_iN_mean_ctrl	GRN_iN_mean_ctrl	ASAH1_iN_mean_ctrl	GRN_iDA_mean_ko	GBA1_iDA_mean_ko	SMPD1_iDA_mean_ko	ASAH1_iDA_mean_ko	SMPD1_iN_mean_ko	GBA1_iN_mean_ko	GRN_iN_mean_ko	ASAH1_iN_mean_ko	GRN_iDA_neg_log10_q_value	GBA1_iDA_neg_log10_q_value	SMPD1_iDA_neg_log10_q_value	ASAH1_iDA_neg_log10_q_value	SMPD1_iN_neg_log10_q_value	GBA1_iN_neg_log10_q_value	GRN_iN_neg_log10_q_value	ASAH1_iN_neg_log10_q_value	GRN_iDA_neg_log10_p_value	GBA1_iDA_neg_log10_p_value	SMPD1_iDA_neg_log10_p_value	ASAH1_iDA_neg_log10_p_value	SMPD1_iN_neg_log10_p_value	GBA1_iN_neg_log10_p_value	GRN_iN_neg_log10_p_value	ASAH1_iN_neg_log10_p_value
TADA2A	-0.0329346	-0.152456	-0.056651	-0.061556	0.131936	0.0372885	0.00464294	-0.00370678	669549	669549	669549	669549	614564	614564	614564	614564	654437	602405	643767	641582	673416	630655	616545	612987	0.0311498	0.100493	0.0515505	0.057488	0.139748	0.033445	0.00233086	0.00257393	0.0759372	0.230147	0.122939	0.136249	0.313168	0.0815307	0.00562154	0.00618907
TMEM120A	-0.218229	-0.0898043	-0.0567659	-0.124862	-0.244032	-0.209668	-0.0752969	-0.29261	5.26828e+06	5.26828e+06	5.26828e+06	5.26828e+06	3.48329e+06	3.48329e+06	3.48329e+06	3.48329e+06	4.52872e+06	4.95034e+06	5.06502e+06	4831500	2941230	3012130	3.30616e+06	2.84384e+06	1.43477	0.20152	0.100629	0.399744	0.604293	0.754237	0.232801	0.757219	3.09015	0.441432	0.230478	0.834908	1.23408	1.53179	0.504567	1.53764
NUDT4;NUDT4B	0.344998	-0.0239482	-0.521165	0.227785	0.0912536	0.536038	-0.0548826	0.423135	45713.6	45713.6	45713.6	45713.6	53485.1	53485.1	53485.1	53485.1	58063.1	44961	31853.7	53532.2	56977.4	77552.6	51488.7	71714.9	0.766997	0.0208128	0.218547	0.180575	0.0454123	0.710215	0.0437937	0.679039	1.55772	0.0512654	0.475865	0.398498	0.109194	1.44284	0.105627	1.38058
ATP11C	-0.0353624	-0.087355	-0.0282601	-0.094333	0.00797674	-0.0241483	0.128551	0.134352	2.50716e+06	2.50716e+06	2.50716e+06	2.50716e+06	3.03311e+06	3.03311e+06	3.03311e+06	3.03311e+06	2446450	2.35985e+06	2.45852e+06	2.34847e+06	3.04992e+06	2982760	3.31578e+06	3.32914e+06	0.0544713	0.123229	0.0427757	0.177463	0.0179377	0.0588204	0.475581	0.431711	0.129501	0.278414	0.103386	0.391852	0.0441979	0.13926	0.982549	0.897299
ENAH	-0.172019	0.0197943	0.695301	-0.222528	-0.358542	-0.520937	-0.960788	-1.36066	1.92334e+06	1.92334e+06	1.92334e+06	1.92334e+06	3.29854e+06	3.29854e+06	3.29854e+06	3.29854e+06	1.4682e+06	1.80021e+06	1.90653e+06	1.83412e+06	3.17927e+06	3.02049e+06	2.87851e+06	2.93043e+06	0.425316	0.11105	0.198821	0.230225	0.111078	0.285203	0.556857	0.555655	0.882726	0.246132	0.434968	0.484491	0.250935	0.604792	1.14087	1.14129
BCL2L12	-0.100495	0.218899	-0.0318946	0.535127	0.468813	0.485486	-0.0100609	0.673454	97860.7	97860.7	97860.7	97860.7	74974.8	74974.8	74974.8	74974.8	91276	113895	95721	141807	103763	104969	74453.8	119576	0.0444822	0.136521	0.0138164	0.399201	0.766155	0.723598	0.00822775	1.20332	0.107189	0.306341	0.0342409	0.833876	1.55607	1.46985	0.0205833	2.50055
DCAF13	-0.149628	0.0136857	-0.0557518	-0.0237124	0.0156963	0.121649	-0.0448812	0.172982	1497170	1497170	1497170	1497170	1.24354e+06	1.24354e+06	1.24354e+06	1.24354e+06	1.34967e+06	1511440	1.44042e+06	1.47276e+06	1257140	1352940	1.20545e+06	1.40195e+06	0.252976	0.0253683	0.137028	0.056755	0.0328341	0.241316	0.10847	0.375163	0.545385	0.0623757	0.307427	0.134616	0.0799124	0.521443	0.246881	0.786932
TTR	0.752286	0.274144	-0.131416	0.059775	0	0	0	0	90090.2	90090.2	90090.2	90090.2	0	0	0	0	151753	108944	82246.5	93901.3	56268.2	0	29355.8	58310.3	0.547755	0.104282	0.0563193	0.0221615	0	0	0	0	1.12298	0.238127	0.133606	0.0545812	0	0	0	0
ANK3	0	0	0	-0.495616	0	0	-0.872534	-1.8196	2.06656e+06	2.06656e+06	2.06656e+06	2.06656e+06	3.70967e+06	3.70967e+06	3.70967e+06	3.70967e+06	0	0	0	2.07161e+06	0	0	2.86723e+06	2.62745e+06	0	0	0	0	0	0	0	0	0	0	0	0	0	0	0	0
SCAMP1	0	1.45296	0.510169	-0.0836302	0	0	0	0	5.89429e+06	5.89429e+06	5.89429e+06	5.89429e+06	0	0	0	0	0	5.42938e+06	5.69831e+06	5.13658e+06	2.65272e+06	0	0	0	0	0	0.139066	0.113713	0	0	0	0	0	0	0.30415	0.258059	0	0	0	0
SRCIN1	1.16102	-0.0981065	-0.0928731	0.0618939	0	0	-0.614208	0	2549848	2549848	2549848	2549848	1.95114e+06	1.95114e+06	1.95114e+06	1.95114e+06	3.51875e+06	2.51063e+06	2.45878e+06	2.50607e+06	0	0	1.40907e+06	0	1.04882	0.0760926	0.100444	0.0531924	0	0	0	0	2.29563	0.177172	0.227301	0.126079	0	0	0	0
LENG9	0.745058	0.25203	0.065235	0.14327	0.183639	0.453535	-0.175789	-0.620402	177471	177471	177471	177471	81819.5	81819.5	81819.5	81819.5	297449	211347	185680	196000	92926.1	112043	72433.4	53222.8	1.18415	0.272523	0.0526597	0.102619	0.123989	0.337371	0.0733037	0.290216	2.45634	0.584706	0.125396	0.234718	0.280034	0.713166	0.171222	0.6201
CYFIP1	-0.0585548	-0.0529561	-0.243107	0.0182327	-0.0534604	-0.09429	0.340223	0.118546	9689550	9689550	9689550	9689550	8.18485e+06	8.18485e+06	8.18485e+06	8.18485e+06	9.30415e+06	9340330	8.18693e+06	9.81278e+06	7.88711e+06	7.66702e+06	1.03616e+07	8.88581e+06	0.0621112	0.067299	0.734838	0.0428513	0.196073	0.382814	1.2005	0.414874	0.146476	0.157786	1.4925	0.103552	0.430128	0.801844	2.49441	0.864233
RSBN1	-0.0957432	-0.0497831	-0.0514299	-0.140511	-0.157444	-0.100636	-0.106102	-0.218372	4.03743e+06	4.03743e+06	4.03743e+06	4.03743e+06	6.3016e+06	6.3016e+06	6.3016e+06	6.3016e+06	3778190	3900490	3896040	3662750	5650090	5.87701e+06	5854780	5.41644e+06	0.524979	0.249906	0.348377	1.0273	0.513712	0.345482	0.356653	0.718276	1.07867	0.539152	0.734477	2.10172	1.05695	0.728901	0.750544	1.45907
LAMTOR4	-0.0253145	0.682527	0.128506	0.11831	0.0403704	0.146102	-0.183476	-0.388523	2.50778e+06	2.50778e+06	2.50778e+06	2.50778e+06	2.21474e+06	2.21474e+06	2.21474e+06	2.21474e+06	2.85274e+06	2.82936e+06	2.62513e+06	2.47064e+06	2.30157e+06	2.51718e+06	2.30794e+06	2.33409e+06	0.386847	0.794387	0.099004	0.0701398	0.0594669	0.318871	0.235498	0.58509	0.805178	1.61606	0.224511	0.163339	0.14049	0.659035	0.50566	1.20591
TPM3	0.995778	-0.198988	0.106713	-0.463283	0.381433	-0.216292	-0.0726843	-0.413153	7.105e+07	7.105e+07	7.105e+07	7.105e+07	8.60322e+07	8.60322e+07	8.60322e+07	8.60322e+07	8.05044e+07	6.82541e+07	6.89646e+07	6.26783e+07	8.55221e+07	7.94165e+07	8.54683e+07	7.41876e+07	0.752961	0.405351	0.188204	0.431436	0.28253	0.664923	0.180593	0.731261	1.53677	0.836096	0.411117	0.898383	0.593325	1.36624	0.37996	1.51247
PRDM11	-0.447521	-0.291505	-0.158059	-0.0356486	-0.0434782	-0.349826	-0.355279	-0.192248	64242.7	64242.7	64242.7	64242.7	101406	101406	101406	101406	47109.3	52489.5	57576.3	62674.8	98395.8	79571.3	79271.1	88754.9	0.336187	0.188675	0.0705681	0.0201474	0.0842653	0.941822	0.691947	0.322187	0.710833	0.414999	0.165295	0.0496991	0.195183	1.91885	1.4062	0.683219
HDGFL2	0	0	0	0	-0.438525	-0.0854837	0.151462	-0.76081	0	0	0	0	1.16159e+07	1.16159e+07	1.16159e+07	1.16159e+07	0	6.47378e+06	6.59814e+06	0	1.06187e+07	1.07039e+07	1.00151e+07	9.43216e+06	0	0	0	0	0.368254	0.252654	0.523792	0.39582	0	0	0	0	0.772006	0.538462	1.07971	0.825188
MAGI1	0	0	0	0	-0.317219	-0.192252	-0.767379	-0.208704	0	0	0	0	1.60917e+06	1.60917e+06	1.60917e+06	1.60917e+06	0	1.81012e+06	0	0	1.52907e+06	1.58201e+06	1.24658e+06	1.37937e+06	0	0	0	0	0.134061	0.0703581	0	0.210533	0	0	0	0	0.300657	0.162453	0	0.440573
VPS11	0.150416	0.0379677	0.0611358	-0.00854782	0.366315	0.356438	0.383195	0.565091	3.4296e+06	3.4296e+06	3.4296e+06	3.4296e+06	2927231	2927231	2927231	2927231	3.64692e+06	3.50484e+06	3.41111e+06	3367050	3.12095e+06	3085175	3229495	3.28056e+06	0.126347	0.0869951	0.0871127	0.127982	0.439078	0.268487	0.59505	0.535425	0.279587	0.19245	0.200102	0.285679	0.904635	0.562549	1.21535	1.09887
TAP2	-0.696058	-0.0428499	-0.565809	-0.503747	0	0	0	0	41562.2	41562.2	41562.2	41562.2	0	0	0	0	25654.6	40345.9	28078.5	29312.7	12632.4	11131.7	0	0	0.395272	0.0174258	0.332104	0.23675	0	0	0	0	0.82614	0.0429034	0.702595	0.512342	0	0	0	0
RAVER1	0.0902702	0.235673	-0.0441853	0.0286351	-0.11677	0.0409803	-0.263456	-0.115365	3.50433e+06	3.50433e+06	3.50433e+06	3.50433e+06	4.30401e+06	4.30401e+06	4.30401e+06	4.30401e+06	3.73061e+06	4.1262e+06	3.39863e+06	3.57458e+06	3.96938e+06	4.42802e+06	3585630	3.97324e+06	0.0871135	0.371042	0.0345449	0.0221185	0.180764	0.0526639	0.511801	0.185244	0.201357	0.778992	0.0841552	0.0544587	0.398928	0.125434	1.053	0.408111
HMGN3	0	0	0	0	-0.70662	-0.236474	-0.47404	-1.47066	0	0	0	0	1.03686e+06	1.03686e+06	1.03686e+06	1.03686e+06	197659	95924.6	0	0	635341	880106	746484	374117	0	0	0	0	1.16619	0.408483	1.21339	1.27161	0	0	0	0	2.41058	0.851884	2.52309	2.66479
RBM26	-0.321225	0.0420968	0.114352	0.00189755	-0.582918	-0.0242528	-0.718835	-0.234565	2.5981e+06	2.5981e+06	2.5981e+06	2.5981e+06	3.40492e+06	3.40492e+06	3.40492e+06	3.40492e+06	2.45654e+06	2.62109e+06	2.53222e+06	2.54533e+06	3.19062e+06	3.32411e+06	2.95099e+06	3.08138e+06	0.25797	0.0177048	0.0915302	0.0478344	0.432759	0.0590404	0.59784	0.267451	0.546217	0.0436217	0.209867	0.111579	0.898389	0.134423	1.22457	0.566927
TJP1	0.0757402	0.091963	0.0336148	0.0580119	0.0969341	0.0097488	0.205475	0.078969	2.3525e+06	2.3525e+06	2.3525e+06	2.3525e+06	2.94238e+06	2.94238e+06	2.94238e+06	2.94238e+06	2479300	2.50734e+06	2.40795e+06	2449020	3.14687e+06	2.96233e+06	3.39275e+06	3.10792e+06	0.685344	0.387607	0.240071	0.353858	0.298673	0.0245077	0.845378	0.30069	1.39323	0.811116	0.51893	0.745099	0.636698	0.0602281	1.71808	0.640639
NOL4L	0.288064	-0.0174988	-0.00803029	0.119918	-0.153058	-0.16452	-0.143796	-0.317488	7731140	7731140	7731140	7731140	9711510	9711510	9711510	9711510	9.43973e+06	7.63793e+06	7.68823e+06	8.40122e+06	8733970	8.66486e+06	8790220	7.79315e+06	1.14074	0.0699643	0.0159752	0.666275	0.268178	0.336382	0.310653	0.67711	2.35003	0.163835	0.0393612	1.3544	0.576036	0.711266	0.660155	1.3767
HAPSTR1	1.10873	-0.0980272	-0.136027	-0.337654	0.347872	0.128941	-0.463925	-0.434454	51216.4	51216.4	51216.4	51216.4	48151.1	48151.1	48151.1	48151.1	110451	47851.9	46608	40528.9	61281	52652.7	34910.1	35630.5	0	0.0359666	0	0	0.321152	0.0888357	0.670936	0.832935	0	0.0874844	0	0	0.681192	0.205013	1.36394	1.69261
PCDH7	2.52572	0.141495	0.27197	0.0110175	0.469446	0.401659	0.0406574	0.643769	242934	242934	242934	242934	191948	191948	191948	191948	1.39896e+06	267967	293332	244796	265767	253568	197434	299901	2.12683	0.148697	0.303999	0.00729978	0.390073	0.692839	0.0263633	1.22604	5.57675	0.332169	0.646929	0.0181806	0.815873	1.40817	0.0647082	2.55614
KCNN1	0	0.539938	0	2.24771	-1.83248	-1.94633	-0.971727	-2.68754	1109.72	1109.72	1109.72	1109.72	4104.41	4104.41	4104.41	4104.41	0	1613.44	0	5270.41	1152.44	1064.99	2092.82	637.12	0	0	0	0	0	0	0	0.255558	0	0	0	0	0	0	0	0.550685
PSMC6	0.239817	0.360913	0.436105	0.372284	0.271602	0.172184	-0.0966831	-0.0715677	1.90338e+07	1.90338e+07	1.90338e+07	1.90338e+07	1.9314e+07	1.9314e+07	1.9314e+07	1.9314e+07	1.91238e+07	1.98794e+07	1.93528e+07	1.85974e+07	1.8911e+07	1.91657e+07	1.76098e+07	1.85278e+07	0.114855	0.402768	0.175396	0.244112	0.412461	0.126464	0.369216	0.132339	0.254592	0.838895	0.384725	0.524885	0.850404	0.280754	0.760666	0.286192
DOCK1	-0.270003	0.190794	-0.148015	0.106708	0.0849669	0.226174	0.275001	0.319762	335802	335802	335802	335802	343645	343645	343645	343645	278487	383282	303058	361581	364492	401971	415809	428912	0.572051	0.82615	0.526425	0.318143	0.227871	0.371982	0.621557	0.901431	1.1702	1.679	1.08151	0.675339	0.494746	0.780878	1.26751	1.83463
AAK1	1.21077	-0.0357427	0.0584329	-0.0764204	-0.0873492	-0.194587	-0.528489	-0.452267	4.75856e+06	4.75856e+06	4.75856e+06	4.75856e+06	4.77121e+06	4.77121e+06	4.77121e+06	4.77121e+06	6.74686e+06	4.80762e+06	4781500	4644710	4.68536e+06	4.55982e+06	4.25997e+06	4.39344e+06	1.0541	0.0963778	0.0221435	0.0936548	0.0277306	0.108696	0.329007	0.248117	2.21091	0.217609	0.0542299	0.209687	0.0675586	0.247523	0.696634	0.532374
RPP21;TRIM39-RPP21	-0.0864109	0.059667	-0.316602	-0.27034	0.478761	0.287618	-0.084647	-0.0852821	50911.9	50911.9	50911.9	50911.9	61032.1	61032.1	61032.1	61032.1	47952.1	53061.7	40880.2	42212.3	85051.1	74497.3	57554.2	57528.9	0.0389248	0.0281039	0.164351	0.125246	0.704277	0.34857	0.0731117	0.0523081	0.0944343	0.0687953	0.364612	0.282706	1.43094	0.734801	0.170783	0.124583
SAA2-SAA4	0.790713	0.705422	0.502413	0.888885	0	0	0	0	240052	240052	240052	240052	0	0	0	0	415273	391434	340053	444515	0	0	0	0	0	0	0	0	0	0	0	0	0	0	0	0	0	0	0	0
PHF20L1	-0.154866	0.0937487	-0.0718101	0.0227955	-0.164114	-0.198757	-0.362174	-0.431433	1353750	1353750	1353750	1353750	2024980	2024980	2024980	2024980	1215960	1444640	1.28802e+06	1375310	1.80725e+06	1.76437e+06	1.57542e+06	1.50157e+06	0.372891	0.149123	0.146215	0.0387128	0.339747	0.267601	0.725743	0.782536	0.782601	0.333026	0.327088	0.0939725	0.717704	0.574938	1.47429	1.58875
LAMA4	-0.550108	-0.171165	-0.300617	0	0	-0.815946	1.49567	0.24967	16969.4	16969.4	16969.4	16969.4	6073.33	6073.33	6073.33	6073.33	11589.6	15071	13777.6	0	0	3449.87	17126.5	7220.8	0	0.0581113	0.140975	0	0	0	0	0	0	0.137675	0.315684	0	0	0	0	0
MYEF2	0.620415	-0.269142	-0.0529084	0.385343	-0.0802667	-0.218097	-0.449347	-0.380479	3.70585e+07	3.70585e+07	3.70585e+07	3.70585e+07	4.46407e+07	4.46407e+07	4.46407e+07	4.46407e+07	3.76341e+07	3.59527e+07	3.51887e+07	3.76709e+07	4.44647e+07	4.356e+07	4.26721e+07	4.30611e+07	0.33478	0.171918	0.169878	0.1544	0.0171482	0.136813	0.286835	0.217819	0.686259	0.380385	0.362528	0.341784	0.0420552	0.304644	0.609746	0.466978
FADS1	0.41399	-0.142298	0.0504467	0.216163	-0.664439	-0.235172	-0.398328	-1.21993	2.70933e+06	2.70933e+06	2.70933e+06	2.70933e+06	3115620	3115620	3115620	3115620	2858445	2533440	2.6399e+06	2808320	2572940	2.87445e+06	2.80489e+06	2.20226e+06	0.847921	0.118261	0.46995	0.182479	0.742304	0.334728	0.66283	1.31914	1.81931	0.260146	0.971697	0.388704	1.51492	0.705351	1.35207	2.78577
NRXN3	1.59919	-0.225391	0	1.0658	0	0	0	0	216622	216622	216622	216622	0	0	0	0	390388	231527	0	285697	0	0	0	0	0	0	0	0	0	0	0	0	0	0	0	0	0	0	0	0
EPB41L3	2.10641	-1.34309	0.134513	-1.61872	1.18668	-1.11792	1.488	-2.05802	2.02448e+07	2.02448e+07	2.02448e+07	2.02448e+07	1.46902e+07	1.46902e+07	1.46902e+07	1.46902e+07	2.45494e+07	1.74776e+07	1.96641e+07	1.68584e+07	1.53302e+07	1.33462e+07	1.64676e+07	1.26632e+07	0.44298	0.283609	0.158378	0.50804	0.196882	0.245347	0.341822	0.31284	0.949029	0.597194	0.347187	1.05158	0.423304	0.518671	0.716194	0.654622
ELAVL2	-0.482937	-0.285262	-0.171128	-0.0990071	0.043647	-0.0504032	0.106197	0.229883	8028690	8028690	8028690	8028690	7.98897e+06	7.98897e+06	7.98897e+06	7.98897e+06	5.74468e+06	6.58828e+06	7.13066e+06	7496190	8.23436e+06	7.71468e+06	8.59922e+06	9.36898e+06	1.19728	0.709814	0.66872	0.46166	0.0512881	0.074437	0.186583	0.514525	2.48735	1.44193	1.3592	0.955851	0.122371	0.173771	0.410883	1.05853
UNKL	0.0752174	0.012387	-0.0314335	-0.0424693	0.0494446	0.102003	0.203981	0.0879831	1.9939e+06	1.9939e+06	1.9939e+06	1.9939e+06	2.22783e+06	2.22783e+06	2.22783e+06	2.22783e+06	2.10062e+06	2.0111e+06	1950930	1.93606e+06	2305510	2391050	2566180	2.36793e+06	0.0678119	0.0085154	0.0246303	0.0284403	0.0694898	0.144294	0.239374	0.127159	0.158999	0.0212664	0.0605204	0.0695908	0.162765	0.322921	0.517603	0.286767
GPSM1	0.225167	-0.036702	-0.087709	-0.0198334	-0.196423	-0.209295	-0.308751	-0.413116	13164000	13164000	13164000	13164000	10022430	10022430	10022430	10022430	1.53876e+07	1.28333e+07	1.23875e+07	1.29843e+07	8746690	8669000	8.09151e+06	7526840	1.07221	0.327828	0.733068	0.0697761	0.815946	1.01502	1.32306	1.50507	2.19962	0.694145	1.48868	0.16337	1.65796	2.07538	2.78826	3.28534
PRXL2B	-0.0839746	-0.130913	-0.162711	-0.101394	-0.124369	-0.0631022	-0.00089926	-0.143645	3.95077e+06	3.95077e+06	3.95077e+06	3.95077e+06	3.27917e+06	3.27917e+06	3.27917e+06	3.27917e+06	3727370	3608050	3.5294e+06	3.68264e+06	3008330	3.13884e+06	3277130	2.9684e+06	0.204649	0.493047	0.706525	0.434694	0.437819	0.476057	0.00342669	0.491004	0.447658	1.01658	1.43542	0.903008	0.909307	0.983594	0.00840737	1.01251
CHGB	-0.231593	0.432557	-0.0454388	0.27685	-0.320463	-0.157031	-0.267808	-0.941469	3.87488e+06	3.87488e+06	3.87488e+06	3.87488e+06	2.92083e+06	2.92083e+06	2.92083e+06	2.92083e+06	3.66609e+06	4.39759e+06	3.63738e+06	4197475	2.69464e+06	2.7928e+06	2868295	2.23294e+06	0.101808	0.823016	0.563646	0.266439	0.491473	0.107258	0.467061	1.11049	0.231342	1.71989	1.16512	0.570231	1.01341	0.244308	0.965738	2.29297
ELOVL5	0.234119	-0.0254972	-0.111721	-0.0508926	-0.155311	0.112959	0.26517	0.694231	5378070	5378070	5378070	5378070	3.26696e+06	3.26696e+06	3.26696e+06	3.26696e+06	6.32562e+06	5.28386e+06	4.97731e+06	5191660	2.93353e+06	3533030	3.92616e+06	5.28601e+06	0.360958	0.0267934	0.155146	0.0294375	0.0843972	0.0643021	0.175021	0.675527	0.759085	0.0657455	0.345249	0.0718755	0.195458	0.151395	0.386964	1.3735
NAA15	0	0.21645	-0.0743783	0	-0.497345	0.242188	-0.340999	0.0404342	4.36043e+06	4.36043e+06	4.36043e+06	4.36043e+06	4.29996e+06	4.29996e+06	4.29996e+06	4.29996e+06	0	4.55062e+06	4.39157e+06	0	4.40102e+06	4.37576e+06	4.36048e+06	4.514e+06	0	0	0	0	0.170915	0.07435	0.0898928	0.180005	0	0	0	0	0.378046	0.172957	0.206585	0.380342
PCNP	0	0	0	0	0.735629	0.154625	0.160313	-1.06605	0	0	0	0	5.01795e+06	5.01795e+06	5.01795e+06	5.01795e+06	3.18648e+06	0	0	0	4.49866e+06	4.13187e+06	4.10409e+06	3.03029e+06	0	0	0	0	0.518865	0.652753	0.626303	0	0	0	0	0	1.06807	1.34333	1.29948	0
PPIAL4C	0	0	0	0	0	0	0	0	0	0	0	0	0	0	0	0	0	0	0	0	0	0	0	0	0	0	0	0	0	0	0	0	0	0	0	0	0	0	0	0
GATD3;GATD3B	0.134785	-0.149332	-0.147454	-0.261607	-0.183628	-0.190054	-0.0536418	-0.147601	18952400	18952400	18952400	18952400	2.15668e+07	2.15668e+07	2.15668e+07	2.15668e+07	20808400	1.70888e+07	1.7111e+07	15809300	18989300	18904900	2.07797e+07	1.94695e+07	0.151369	0.254313	0.29103	0.446728	0.598345	0.692085	0.18464	0.568737	0.337612	0.548165	0.621685	0.926393	1.22249	1.40658	0.406981	1.16345
SIK1B	0.783923	-0.233923	-0.187857	-0.692407	0	0	0	0	12942.6	12942.6	12942.6	12942.6	0	0	0	0	22284.6	11005.3	11362.4	8009.13	15229.9	0	0	0	0	0.125545	0.0903263	0.535564	0	0	0	0	0	0.283339	0.208323	1.09893	0	0	0	0
GSTZ1	-0.161092	-0.108791	-0.134321	0.177955	-0.0146903	-0.00430892	0.146267	0.00138491	3.96727e+06	3.96727e+06	3.96727e+06	3.96727e+06	3.39787e+06	3.39787e+06	3.39787e+06	3.39787e+06	3.54812e+06	3.6791e+06	3614570	4.48809e+06	3363450	3387740	3.76043e+06	3.40114e+06	0.350728	0.12665	0.226149	0.329819	0.0109198	0.00500098	0.200614	0.00146157	0.73909	0.28564	0.491306	0.698093	0.0271252	0.0125115	0.439612	0.00344701
DDX46	-0.474839	0.00881148	-0.0400856	-0.0491367	0.138233	0.194441	-0.324467	-0.201685	6.2927e+06	6.2927e+06	6.2927e+06	6.2927e+06	6.70568e+06	6.70568e+06	6.70568e+06	6.70568e+06	5403391	6.71015e+06	6.36509e+06	6.28497e+06	6.83376e+06	7.0148e+06	6.76276e+06	6.95724e+06	0.524216	0.210515	0.0415163	0.0208917	0.0504343	0.110084	0.179427	0.199569	1.07724	0.454452	0.100162	0.0506226	0.119663	0.250465	0.392871	0.437207
PPA2	-0.128828	-0.118908	0.0911352	-0.0857336	-0.334474	-0.382988	-0.0869741	-0.401275	6.91386e+06	6.91386e+06	6.91386e+06	6.91386e+06	6.92903e+06	6.92903e+06	6.92903e+06	6.92903e+06	6440480	6.76905e+06	6.98211e+06	6.67024e+06	6256295	6202465	7.05349e+06	6.23724e+06	0.178066	0.0749215	0.0986705	0.202895	0.483929	0.413505	0.35839	0.418728	0.377093	0.170567	0.225541	0.430096	0.999069	0.861643	0.754017	0.871943
TTC8	0.261761	0.0999414	-0.358547	-0.00627377	-0.255	0.0606721	-0.0762195	-0.358078	249278	249278	249278	249278	327439	327439	327439	327439	298869	267158	194424	248196	274389	341503	310589	255469	0.215995	0.17704	0.400544	0.00478197	0.546909	0.157438	0.0882556	0.81737	0.470584	0.39103	0.836428	0.0119895	1.12133	0.350047	0.203818	1.66087
CDK11B	-0.236659	-0.00413779	-0.00677664	-0.0154876	-0.0601288	-0.0333527	0.000848677	0.0271068	4.52749e+06	4.52749e+06	4.52749e+06	4.52749e+06	5262580	5262580	5262580	5262580	3.84252e+06	4514520	4506270	4.47914e+06	5.04775e+06	5.14231e+06	5.26568e+06	5.36239e+06	0.745526	0.00387914	0.0194315	0.0346033	0.114605	0.0555904	0.000916007	0.0403099	1.51426	0.00960764	0.0478974	0.0843022	0.259879	0.131915	0.00216898	0.0977942
NCAM1	1.99739	-1.01358	-0.542839	-0.628816	-0.488305	-0.766664	-0.751968	-0.903396	7.78218e+07	7.78218e+07	7.78218e+07	7.78218e+07	6.57527e+07	6.57527e+07	6.57527e+07	6.57527e+07	1.07781e+08	6.93476e+07	7.18808e+07	7.21986e+07	5.81833e+07	5.7071e+07	5.51494e+07	5.38613e+07	0.317949	0.116434	0.0776452	0.0853664	0.249938	0.243032	0.324849	0.401	0.672652	0.261561	0.179382	0.195208	0.520417	0.516619	0.675039	0.837049
NRXN1	-0.681483	-0.520175	-0.54044	0.306553	-0.10986	-0.25276	-0.560458	-0.676045	1.37315e+06	1.37315e+06	1.37315e+06	1.37315e+06	1.72411e+06	1.72411e+06	1.72411e+06	1.72411e+06	1.44896e+06	1.3949e+06	1.42519e+06	1.73284e+06	1.60924e+06	1.63592e+06	1.38516e+06	1.55359e+06	0	0.288897	0.263868	0.342586	0.165806	0.107852	0.593956	0.302047	0	0.59988	0.558942	0.7022	0.351944	0.245238	1.23078	0.639562
HLA-F	-0.249897	-0.00348598	-0.302145	0.107051	-0.478457	-0.346337	0.103735	-0.244318	47581.9	47581.9	47581.9	47581.9	14636	14636	14636	14636	40014.3	47467.1	38591.1	51246.9	10504.9	11512.3	15727.1	12355.9	0.862814	0.00763854	0.719207	0.169012	0.870334	0.503414	0.186403	0.586383	1.75382	0.0191103	1.46102	0.374501	1.76991	1.03687	0.410534	1.19907
SLC12A5	0	0	0	0	0.25433	-0.109119	-0.400112	-0.541634	0	0	0	0	515530	515530	515530	515530	1.4059e+06	763632	754333	904211	517698	509818	495361	583483	0	0	0	0	0.0383822	0.0437566	0.198439	0	0	0	0	0	0.0897251	0.102936	0.426796	0
SPTAN1	0	-0.0987793	0.126792	0.562902	-0.0187962	-0.648438	-0.230504	-0.526667	1.61046e+07	1.61046e+07	1.61046e+07	1.61046e+07	2.09099e+07	2.09099e+07	2.09099e+07	2.09099e+07	0	1.46793e+07	1.58337e+07	1.62319e+07	1.96578e+07	1.81963e+07	2.04174e+07	1.7103e+07	0	0.188185	0.0761669	0	0.264938	0.680027	0.159608	0.540826	0	0.39859	0.175446	0	0.553691	1.39934	0.354712	1.11617
HLA-C	-0.585155	-0.45577	-0.82207	-0.738842	-0.960286	-1.06519	0.661017	-1.30946	3.42656e+06	3.42656e+06	3.42656e+06	3.42656e+06	895246	895246	895246	895246	2.66516e+06	3.04017e+06	2.57985e+06	2.71011e+06	593115	569532	1.0555e+06	497986	0.523155	0.406146	0.940999	0.743207	0.338621	0.450746	0.403966	0.542638	1.0793	0.84731	1.92274	1.51054	0.71051	0.93447	0.838428	1.11357
HSPA1B	0.324873	0.0967196	-0.0132761	-0.0844602	-0.113153	-0.208506	-0.303026	-0.47297	8.68878e+07	8.68878e+07	8.68878e+07	8.68878e+07	1.4002e+08	1.4002e+08	1.4002e+08	1.4002e+08	1.08832e+08	92912500	8.60919e+07	81947100	1.29457e+08	1.21178e+08	113493000	1.00881e+08	0.693314	0.148824	0.0136906	0.132087	0.46646	0.95706	0.923656	1.43164	1.40935	0.3324	0.0339401	0.29712	0.965116	1.95193	1.88048	3.0804
WDR46	-0.625943	0.324666	-0.00489515	-0.025604	-0.301289	0.319178	-0.009832	0.255075	1.58662e+06	1.58662e+06	1.58662e+06	1.58662e+06	1.46089e+06	1.46089e+06	1.46089e+06	1.46089e+06	1.22618e+06	1.66366e+06	1.57307e+06	1.56616e+06	1.46915e+06	1.59926e+06	1.48346e+06	1.67878e+06	0.542664	0.160986	0.0141052	0.0166736	0.286184	0.16141	0.049883	0.292847	1.11656	0.348214	0.0349196	0.0405895	0.606517	0.358516	0.118665	0.599842
RPP21	-0.322132	-0.054597	-0.0919168	-0.160916	-0.0121497	0.151208	0.0381285	-0.148455	240957	240957	240957	240957	279191	279191	279191	279191	192738	232009	226084	215526	276849	310041	286668	251890	0.340701	0.067321	0.0785667	0.312489	0.00695407	0.185731	0.0373151	0.118626	0.719556	0.157826	0.182906	0.663905	0.0172952	0.409121	0.0906304	0.268512
CPNE5	0.929521	-0.238588	-0.102401	0.380988	-0.0572122	-0.146164	-0.400745	-1.16264	107336	107336	107336	107336	173163	173163	173163	173163	204436	90975.1	99981.4	139776	166431	156479	131166	77351.1	0.657432	0.173179	0.0549023	0.297826	0.0415123	0.108747	0.222906	0.855482	1.33647	0.383106	0.130453	0.635081	0.100546	0.247448	0.484852	1.73864
FRMD4A	0.111825	-0.399539	-0.243902	-1.22929	0	0	0	0	361322	361322	361322	361322	0	0	0	0	502973	358406	342896	334772	0	0	0	0	0.458042	0	0.142382	0	0	0	0	0	0.968552	0	0.310977	0	0	0	0	0
PNMA6F	-0.425765	-0.403399	-0.301497	-0.828542	-0.392719	-0.366208	0	0	513263	513263	513263	513263	336644	336644	336644	336644	382096	388065	416467	289017	256420	261175	0	0	0.520088	0.731615	0.537506	0.93819	0.801886	0.430916	0	0	1.06908	1.48583	1.10271	1.9111	1.62879	0.895691	0	0
PON2	-0.868213	-0.145428	-0.259344	-0.108288	-0.137643	0.138562	0.0701379	0.241564	3.28237e+06	3.28237e+06	3.28237e+06	3.28237e+06	2028490	2028490	2028490	2028490	1.79817e+06	2967630	2.74232e+06	3045020	1.8439e+06	2.23298e+06	2.12954e+06	2398230	1.14149	0.251375	0.511089	0.102728	0.195585	0.174466	0.0871409	0.387223	2.35209	0.542243	1.05164	0.234958	0.429123	0.385824	0.201417	0.81043
CELF2	-0.126293	0.138199	-0.312464	0	-0.837318	-0.906903	-1.26681	-1.83833	9.1393e+06	9.1393e+06	9.1393e+06	9.1393e+06	9.16006e+06	9.16006e+06	9.16006e+06	9.16006e+06	9.08175e+06	8.90062e+06	8.10847e+06	0	8.39566e+06	9.90914e+06	6.80538e+06	7.96119e+06	0	0.0840606	0	0	0.336823	0.876949	0.829885	0.871513	0	0.193533	0	0	0.706298	1.94018	1.68771	1.87576
DOCK11	-0.675332	-0.416766	-0.0947086	-0.604663	0.499619	0.129931	0.635735	0.30929	1.82618e+06	1.82618e+06	1.82618e+06	1.82618e+06	2.69126e+06	2.69126e+06	2.69126e+06	2.69126e+06	1.35427e+06	1.64128e+06	1.84239e+06	1.42661e+06	2.82426e+06	2.62825e+06	3.17414e+06	2.74935e+06	0.833371	0.563559	0.146949	0	0.165786	0.169471	0.732227	0.139958	1.80709	1.1583	0.327254	0	0.366592	0.372624	1.5217	0.302297
TBCD	0	0	0	0	0	0	0	0	8.72983e+06	8.72983e+06	8.72983e+06	8.72983e+06	0	0	0	0	0	0	0	0	0	0	0	0	0	0	0	0	0	0	0	0	0	0	0	0	0	0	0	0
INPP5F	0.389043	0	-0.228159	-0.4412	0.0884725	0	-0.339775	0.078409	8.04465e+06	8.04465e+06	8.04465e+06	8.04465e+06	1.06912e+07	1.06912e+07	1.06912e+07	1.06912e+07	8.86162e+06	0	8.22303e+06	7.04656e+06	1.07921e+07	0	1.11579e+07	1.0822e+07	0.444605	0	0.344997	0.730152	0.0370925	0	0.364118	0.0551549	0.916889	0	0.717335	1.55876	0.0900444	0	0.764326	0.130614
SERINC5	-1.01885	-0.105005	0.0741964	0.0457348	0.3386	0.150816	0.915274	0.753353	2.9909e+06	2.9909e+06	2.9909e+06	2.9909e+06	1.15347e+06	1.15347e+06	1.15347e+06	1.15347e+06	1.47604e+06	2.78095e+06	3.14875e+06	3.08724e+06	1458600	1.28058e+06	2.17537e+06	1.94442e+06	1.20638	0.110892	0.0816946	0.0670733	0.734004	0.340842	1.53888	0.809527	2.50731	0.252045	0.189711	0.157288	1.49073	0.719837	3.37033	1.64526
TMEM184B	0.694881	0.0979762	0.406546	0.0355799	0.177329	-0.184849	0.228029	-0.0975257	256227	256227	256227	256227	190758	190758	190758	190758	414768	274232	339631	262625	215707	167818	223423	178289	0.573223	0.0419003	0.234904	0.0104934	0.0959799	0	0.262265	0.0456556	1.17272	0.101453	0.508809	0.026033	0.220338	0	0.56422	0.109774
CKB	0.272943	-0.410589	-0.481918	-0.577524	-0.665845	-0.608464	-0.13195	-1.04428	2.40263e+08	2.40263e+08	2.40263e+08	2.40263e+08	3.2489e+08	3.2489e+08	3.2489e+08	3.2489e+08	2.65405e+08	2.35823e+08	2.33751e+08	2.29075e+08	2.88833e+08	2.80244e+08	2.96899e+08	2.55146e+08	0.402502	0.210787	0.244854	0.32207	0.429873	0.524879	0.25052	0.69483	0.83851	0.450909	0.506094	0.673107	0.893349	1.08596	0.523728	1.43622
PROS1	0	0	0	-0.213157	-0.0532101	-0.17862	0.234947	0.0393627	166302	166302	166302	166302	542678	542678	542678	542678	0	0	0	143460	523027	479482	638658	557688	0	0	0	0	0.0524388	0.183132	0.344517	0.0353602	0	0	0	0	0.124867	0.403827	0.726943	0.0860022
FPGT	-0.156847	-0.00464226	-0.129076	-0.190737	0.106426	-0.000192206	-0.0783439	-0.0114957	6677870	6677870	6677870	6677870	6.43058e+06	6.43058e+06	6.43058e+06	6.43058e+06	5.98994e+06	6.65642e+06	6.10636e+06	5850870	6.9229e+06	6.42973e+06	6090690	6.37955e+06	0.263073	0.00501028	0.246625	0.370739	0.300772	0.000661117	0.318297	0.0151648	0.565815	0.0125329	0.532336	0.778339	0.640788	0.00156348	0.675611	0.0374168
CCDC149	0.224761	-0.149152	-0.134425	0.0932637	0.0681811	-0.262193	0.337241	0.0558023	70910.7	70910.7	70910.7	70910.7	71299.4	71299.4	71299.4	71299.4	82865.1	63945.8	64602	75646.1	74749.8	59450.8	90075.2	74111.2	0.316979	0.164475	0.13243	0.118204	0.100553	1.45278	0.443398	0.155887	0.673019	0.364863	0.29778	0.267599	0.230303	3.13916	0.91996	0.346786
CLASP2	1.04051	0.308999	-0.505768	0	0	0	0	0	3.40821e+06	3.40821e+06	3.40821e+06	3.40821e+06	0	0	0	0	4662002	3394912	3.46593e+06	0	4.80562e+06	4.57444e+06	3.86771e+06	3.88057e+06	0	0	0	0	0	0	0	0	0	0	0	0	0	0	0	0
TMEM275	0.731943	0	0.569862	-0.958239	0	0	0	0	9066.13	9066.13	9066.13	9066.13	0	0	0	0	15057.7	0	13457.6	4666.2	0	0	0	0	0	0	0	0	0	0	0	0	0	0	0	0	0	0	0	0
ERVK3-1	0.871084	0.216436	0.378866	0.161316	0.0708683	-0.526833	0.740968	0.103577	23257.8	23257.8	23257.8	23257.8	31729.4	31729.4	31729.4	31729.4	42539.3	27022.2	30242.5	26009.3	33326.9	22022.6	53029.2	34091.2	1.0215	0.224231	0.106075	0	0.0215981	0.153855	0.301984	0.0238456	2.08878	0.487432	0.24193	0	0.0531031	0.342754	0.643125	0.0586282
DIP2C	0.407035	0.0788558	0.0450681	-0.425629	0.031287	-0.638033	-0.54347	-0.601694	1.70708e+06	1.70708e+06	1.70708e+06	1.70708e+06	1.56647e+06	1.56647e+06	1.56647e+06	1.56647e+06	1.95295e+06	1.71599e+06	1.68659e+06	1.6002e+06	1.51231e+06	1.41529e+06	1.50864e+06	1.45811e+06	0.777826	0.0426592	0.0486843	0.359699	0.0882586	0.507275	0.338359	0.449836	1.65409	0.101029	0.116558	0.750679	0.202391	1.04407	0.704899	0.932014
CSNK1G1	0.00258591	0.079877	-0.0146936	0.0702964	0.0653378	-0.105752	0.0265442	0.125541	208656	208656	208656	208656	190870	190870	190870	190870	209030	220534	206541	219074	199713	177380	194415	208224	0.00184007	0.085784	0.0133562	0.0771659	0.0867081	0.264461	0.0523034	0.159568	0.00437892	0.198431	0.0330928	0.179737	0.200475	0.568714	0.124565	0.354661
CENPVL1;CENPVL2	0.317201	-0.598422	0	-1.30688	0	0.0385117	0	0	73328.2	73328.2	73328.2	73328.2	51301.5	51301.5	51301.5	51301.5	91360.4	48431.5	0	29638.8	0	52689.4	0	0	0	0	0	0	0	0	0	0	0	0	0	0	0	0	0	0
PACSIN2	-0.409506	0.250277	0.358988	0.25902	0.252983	-0.174259	0.195127	-0.283221	5.43979e+06	5.43979e+06	5.43979e+06	5.43979e+06	6.0198e+06	6.0198e+06	6.0198e+06	6.0198e+06	4994285	5.50346e+06	5.36933e+06	5.17644e+06	6.16915e+06	5.91493e+06	6.38533e+06	5.88394e+06	0.548569	0.246768	0.499364	0.409898	0.185899	0.142825	0.312072	0.297755	1.12511	0.5173	1.02972	0.854032	0.406389	0.318013	0.658815	0.623784
DCLK2	0.565939	0.0900488	-0.118659	-0.0224159	0.253058	-0.268179	-0.589726	-0.255924	2.66641e+06	2.66641e+06	2.66641e+06	2.66641e+06	4.06134e+06	4.06134e+06	4.06134e+06	4.06134e+06	3.19908e+06	2.63472e+06	2.61749e+06	3.03024e+06	3.88097e+06	3.64176e+06	2.97118e+06	3.59809e+06	0.693893	0.045481	0.0603399	0.455836	0.153266	0.198293	0.45642	0.16848	1.44946	0.109426	0.141891	0.939504	0.339449	0.433501	0.942707	0.36603
NBDY	1.02616	0.393034	0.203296	-0.0739553	-0.0739659	-0.18698	-0.671371	-1.01286	246100	246100	246100	246100	847253	847253	847253	847253	501205	323167	283341	233802	804910	744263	531999	419867	0.937574	0.237998	0.137509	0.0374721	0.0600934	0.194147	0.68589	0.889415	1.90958	0.514816	0.308387	0.091002	0.142174	0.426231	1.39435	1.81006
AGAP1	0.965874	0.0148934	-0.0936512	-0.0611793	-0.167327	-0.298285	-0.563681	-0.597178	5.00033e+06	5.00033e+06	5.00033e+06	5.00033e+06	5.53779e+06	5.53779e+06	5.53779e+06	5.53779e+06	7.06167e+06	4.95276e+06	4.73679e+06	4.99231e+06	5.30695e+06	5.05043e+06	4.68997e+06	4.444e+06	1.04208	0.0308037	0.155029	0.0312324	0.195111	0.561648	0.914164	1.03033	2.18697	0.0750576	0.330755	0.0744473	0.425838	1.15344	1.88377	2.15458
CENPVL3	0.127211	-0.0603073	-0.0124838	-0.0856779	-0.112424	-0.199271	-0.0142335	0.277172	672102	672102	672102	672102	510963	510963	510963	510963	734057	644586	666312	633350	472657	445044	505947	619194	0.201162	0.0751985	0.0124416	0.111342	0.146686	0.220411	0.0154598	0.395906	0.44071	0.175465	0.0308188	0.253085	0.328013	0.479723	0.0381592	0.827271
TACC2	2.04801	-0.209908	0.0310579	-1.5346	-0.00671002	0.276811	-1.38138	-1.09009	2.67895e+06	2.67895e+06	2.67895e+06	2.67895e+06	1.79389e+06	1.79389e+06	1.79389e+06	1.79389e+06	3.81748e+06	2.55822e+06	2.59354e+06	1.75942e+06	1.74135e+06	1.73646e+06	1.57435e+06	1.54725e+06	1.11608	0.108626	0.0629739	0.669943	0	0	0	0	2.34909	0.243367	0.147385	1.41784	0	0	0	0
DHX16	0	0	0	0	0	1.75593	1.28229	1.51762	0	0	0	0	2.064e+06	2.064e+06	2.064e+06	2.064e+06	1.61696e+06	0	0	0	0	2.20102e+06	2.02004e+06	2.09925e+06	0	0	0	0	0	0	0	0	0	0	0	0	0	0	0	0
HLA-A	-0.338133	-0.096194	-0.223038	-0.0363892	-0.564799	-0.688625	0.685994	-0.627828	6.80982e+06	6.80982e+06	6.80982e+06	6.80982e+06	2.85558e+06	2.85558e+06	2.85558e+06	2.85558e+06	5.88243e+06	6.55881e+06	6.3178e+06	6.68233e+06	2.34679e+06	2239125	3788855	2361373	0.369163	0.0625033	0.236479	0.033328	0.347658	0.46684	0.660412	0.568802	0.760255	0.145605	0.509813	0.078609	0.732087	0.96571	1.34401	1.17063
HLA-DPB1	-1.4557	0	-0.619118	-0.470972	0	0	0	0	35606.2	35606.2	35606.2	35606.2	0	0	0	0	21836.4	0	28772.1	25679.8	0	0	0	0	0	0	0	0	0	0	0	0	0	0	0	0	0	0	0	0
HSPA12A	0	0	0	0	0	0	0	0	0	0	0	0	0	0	0	0	0	0	0	0	0	0	0	0	0	0	0	0	0	0	0	0	0	0	0	0	0	0	0	0
ARID1B	0	0	0	0	-0.766312	-0.157861	-0.812038	-0.281515	0	0	0	0	1.63777e+06	1.63777e+06	1.63777e+06	1.63777e+06	1.25422e+06	0	0	0	1.43054e+06	1.51661e+06	1.40972e+06	1.47527e+06	0	0	0	0	0.446869	0.228174	0.473493	0	0	0	0	0	0.926503	0.47843	0.9786	0
RAB11FIP5	0.650519	0.122011	0.0036545	-0.0413292	-0.248998	-0.0973486	-0.456518	-0.409855	1.56263e+06	1.56263e+06	1.56263e+06	1.56263e+06	965573	965573	965573	965573	2.45292e+06	1.70054e+06	1.5666e+06	1.5185e+06	812511	902569	703655	726786	1.51232	0.690554	0.00819758	0.141257	0.818698	0.541228	1.73671	0.594019	3.30286	1.40365	0.0204904	0.316288	1.66344	1.10999	3.99191	1.21386
STXBP1	1.58009	-0.385516	-0.337858	-0.359608	0.112855	-0.206451	0.39776	-0.568159	7.83214e+07	7.83214e+07	7.83214e+07	7.83214e+07	4.9471e+07	4.9471e+07	4.9471e+07	4.9471e+07	1.14744e+08	7.23185e+07	7.22897e+07	7.05044e+07	4.93519e+07	4.6414e+07	5.34413e+07	4.41584e+07	0.850802	0.277018	0.21841	0.2258	0.0640946	0.198514	0.367873	0.567254	1.76758	0.586039	0.469326	0.48217	0.149209	0.425616	0.755726	1.16342
EPB41L1	3.92843	-0.180454	0.150603	0.49044	-0.334898	-0.344641	-1.41352	-1.07606	6.93907e+06	6.93907e+06	6.93907e+06	6.93907e+06	9.22554e+06	9.22554e+06	9.22554e+06	9.22554e+06	1.29967e+07	6.88419e+06	6.74584e+06	7.1675e+06	8.80274e+06	8.79222e+06	6.60677e+06	7.17619e+06	1.18549	0.0582105	0.121145	0.346334	0.132245	0.114271	0.698167	0.475044	2.52894	0.135978	0.273831	0.721647	0.293237	0.258222	1.41962	0.977998
SH3PXD2B	0.0359009	0.16884	-0.00387995	-0.234571	0.615532	0.226006	0.277705	0.429344	1.97716e+07	1.97716e+07	1.97716e+07	1.97716e+07	1.07282e+07	1.07282e+07	1.07282e+07	1.07282e+07	2.28867e+07	2.09637e+07	20069290	1.81698e+07	1.23923e+07	1.14986e+07	1.11632e+07	1.22596e+07	0.742885	0.153992	0.0736373	0.400397	0.410563	0.326813	0.212437	0.610366	1.53232	0.341463	0.170989	0.82908	0.855964	0.679863	0.452832	1.26119
BRD3OS	0	0	0	0	0	0	0	-0.74196	0	0	0	0	5459.15	5459.15	5459.15	5459.15	0	1911.06	0	0	0	0	0	3264.17	0	0	0	0	0	0	0	0	0	0	0	0	0	0	0	0
PNMA8C	0.435205	0.362983	0.213817	0.383517	-0.483613	-0.380729	-0.374617	-0.50991	377872	377872	377872	377872	657052	657052	657052	657052	510922	485975	438238	492941	469913	504648	506791	461425	0.573637	0.396895	0.222806	0.648532	0.873309	1.55211	0.910014	1.52038	1.17371	0.829199	0.484632	1.31984	1.77598	3.40998	1.85248	3.32535
AMT	0.914792	0.280368	0.205771	0.251476	-0.0425021	0	1.71742	-0.421497	1.83744e+06	1.83744e+06	1.83744e+06	1.83744e+06	1.27692e+06	1.27692e+06	1.27692e+06	1.27692e+06	2.24405e+06	1.90177e+06	1.67703e+06	2.01862e+06	1.04012e+06	0	1.35699e+06	1.03282e+06	0.612093	0.285688	0.283176	0.285146	0	0	0	0	1.25026	0.602247	0.604238	0.607295	0	0	0	0
GSE1	0.634827	0.418963	0.355825	0.0870177	0.0271825	0.0343687	-0.157623	-0.893034	2.20216e+06	2.20216e+06	2.20216e+06	2.20216e+06	3.93632e+06	3.93632e+06	3.93632e+06	3.93632e+06	2.52916e+06	2374667	2.22105e+06	2.21754e+06	3.6097e+06	3.64834e+06	3.78211e+06	2.66117e+06	0.419712	0.308047	0.111918	0.0346753	0.225673	0.207589	0.0678506	0.707637	0.872506	0.64574	0.245064	0.0818766	0.481692	0.445493	0.158049	1.48805
FBRSL1	1.22884	0.432935	0.392861	0.803432	-0.447523	-0.449278	-0.498733	-1.05973	457062	457062	457062	457062	957073	957073	957073	957073	462705	574442	490574	600405	881474	804936	935259	661137	0.160799	0.180806	0.129336	0.293898	0.258942	0.390337	0.152571	0.57372	0.342035	0.388766	0.288574	0.627126	0.557537	0.808138	0.333475	1.17751
PLEKHA6	0.0833486	-0.0972584	-0.0240895	0.044725	-0.066644	-0.179046	0.0405633	-0.351045	2.37032e+06	2.37032e+06	2.37032e+06	2.37032e+06	3.62378e+06	3.62378e+06	3.62378e+06	3.62378e+06	2.5113e+06	2.2158e+06	2.33107e+06	2.44496e+06	3.46019e+06	3200840	3.72712e+06	2.8411e+06	0.371673	0.389012	0.0664079	0.198493	0.166384	0.511375	0.0771729	0.821673	0.780293	0.813706	0.155817	0.435147	0.369179	1.05216	0.179766	1.66989
UNC13B	-0.779117	-0.72048	0.210164	-0.663056	-0.261274	-0.480991	-0.205399	-0.392414	1.4811e+06	1.4811e+06	1.4811e+06	1.4811e+06	1.75438e+06	1.75438e+06	1.75438e+06	1.75438e+06	1.39941e+06	1.25761e+06	1.39573e+06	1.29843e+06	1.69137e+06	1.70915e+06	1.69505e+06	1.72209e+06	0	0.591295	0.300411	0	0.180381	0.117528	0.119209	0.0591767	0	1.2092	0.640177	0	0.393884	0.263959	0.267667	0.138767
PSD	-0.852702	0	0	0.98637	0	0	0	0	369215	369215	369215	369215	0	0	0	0	400075	0	0	356338	318598	0	0	0	0	0	0	0	0	0	0	0	0	0	0	0	0	0	0	0
RBMS3	0	0	0	0	0.390573	0.57776	0.302904	0.509468	0	0	0	0	52128.6	52128.6	52128.6	52128.6	106663	59154.4	38532	55821.3	68336.1	77803.5	64307.1	74206.4	0	0	0	0	0.230229	0.277091	0.202672	0.461357	0	0	0	0	0.499573	0.593965	0.44381	0.955204
ZEB2	0	0	0	0	0	0	0	0	0	0	0	0	0	0	0	0	0	0	988626	1.1981e+06	1.72278e+06	1.55535e+06	1.85868e+06	1.89185e+06	0	0	0	0	0	0	0	0	0	0	0	0	0	0	0	0
RAP1GAP2	0.687505	0.0660507	-0.0656009	-0.128713	-0.292284	-0.215266	-0.488051	-0.910924	3.39552e+06	3.39552e+06	3.39552e+06	3.39552e+06	1.85363e+06	1.85363e+06	1.85363e+06	1.85363e+06	5.46847e+06	3.55459e+06	3.24458e+06	3105700	1.51369e+06	1596690	1.32161e+06	985841	1.1692	0.0676914	0.068602	0.195092	0.753883	0.528779	1.05205	1.40339	2.41863	0.158681	0.160862	0.428109	1.53114	1.08615	2.15627	3.00211
PXN	-0.159679	0.549996	-0.0494047	-0.311141	-0.427344	-0.506691	-1.30169	-2.5364	570237	570237	570237	570237	738417	738417	738417	738417	528172	590279	532692	556468	700450	694596	687524	548036	0.419342	0	0.179849	0	0.102486	0.163256	0.460676	0.790258	0.875118	0	0.390976	0	0.233255	0.362373	0.947251	1.6105
MYO18A	0	0	0	0	-0.503931	-0.0619585	0.96707	0	0	0	0	0	7.18767e+06	7.18767e+06	7.18767e+06	7.18767e+06	0	0	0	6.14554e+06	6.99657e+06	7.05165e+06	7.42029e+06	0	0	0	0	0	0	0	0	0	0	0	0	0	0	0	0	0
FARP1	0.80522	-0.0289966	-0.122187	0.478327	-0.38437	-0.434268	-0.535192	-0.780253	6.74204e+06	6.74204e+06	6.74204e+06	6.74204e+06	5.95976e+06	5.95976e+06	5.95976e+06	5.95976e+06	8.45786e+06	6.76718e+06	6.215e+06	7.85904e+06	6.10976e+06	5.76927e+06	6.33334e+06	6.00892e+06	0.519424	0.0136307	0.0917725	0.2899	0.722263	0.490011	1.11526	1.00016	1.06831	0.0336661	0.202403	0.618898	1.47463	1.00984	2.30121	2.06367
TEPSIN	0.244466	0.0858385	0.0117921	-0.0431227	-0.0125849	0.197921	-0.15554	-0.200818	948404	948404	948404	948404	1399690	1399690	1399690	1399690	1123530	1006545	956187	920475	1.38753e+06	1.60551e+06	1.25664e+06	1217810	0.275705	0.0820151	0.00884834	0.0245121	0.0137433	0.273743	0.166765	0.317373	0.591221	0.190396	0.0220089	0.0602495	0.0340805	0.587197	0.36995	0.673804
LIN28B	-0.617794	-0.0920883	-0.137617	-0.402617	-0.144569	0.022358	-0.210754	-0.171356	7.40229e+06	7.40229e+06	7.40229e+06	7.40229e+06	8.45197e+06	8.45197e+06	8.45197e+06	8.45197e+06	4.82383e+06	6.94456e+06	6.72883e+06	5.59972e+06	7646070	8583970	7.30322e+06	7.50541e+06	1.2538	0.22693	0.430657	1.07365	0.296322	0.0299589	0.351555	0.289697	2.62319	0.492875	0.895198	2.20325	0.632173	0.0731269	0.740645	0.619071
ACY1	-0.848756	-0.209482	-0.414364	-0.0711085	-0.366508	-0.619094	-0.570438	-1.1739	1251800	1251800	1251800	1251800	932077	932077	932077	932077	967342	1.24168e+06	1.12628e+06	1248951	819053	781510	764078	683355	0.216752	0.0722479	0.137697	0.0245196	0.478003	0.440849	0.670478	0.69052	0.471925	0.165716	0.308529	0.0596645	0.985265	0.914352	1.38911	1.40606
KIAA1671	1.01893	-0.0764487	-0.235937	0.112797	0.169902	-0.186107	0.267409	0.372018	320953	320953	320953	320953	280477	280477	280477	280477	455097	300009	288853	327400	296171	264148	309663	315062	0.539822	0.225025	0.0974031	0.129831	0.0958803	0.0817942	0.312692	0.207965	1.10722	0.488789	0.214311	0.284007	0.218378	0.189609	0.662656	0.442254
FAM193A	-0.11356	0.0955797	-0.0402337	0.0908106	-0.0553039	-0.048853	-0.178176	-0.0243983	519345	519345	519345	519345	636774	636774	636774	636774	480033	554917	505061	553086	612826	615573	562794	626096	0.576768	0.988928	0.0659146	0.182971	0.0809588	0.13756	0.503919	0.0442753	1.18	2.01952	0.154799	0.403494	0.188065	0.308496	1.0379	0.106748
BEGAIN	0.924756	0.350141	-0.0307738	0.118179	0	-1.00181	0	0	95301.9	95301.9	95301.9	95301.9	47035	47035	47035	47035	180918	121480	93290.6	103437	0	23488	0	0	1.0261	0.177928	0.0161234	0.10999	0	0	0	0	2.09907	0.392853	0.0396743	0.250134	0	0	0	0
KIF16B	0.27838	0.1688	0.200226	0.072879	-0.212	0.0232051	-0.0843142	0.15221	2.88875e+06	2.88875e+06	2.88875e+06	2.88875e+06	3.00943e+06	3.00943e+06	3.00943e+06	3.00943e+06	3.50357e+06	3.24731e+06	3.31883e+06	3038430	2.59816e+06	3.05822e+06	2838590	3.34429e+06	0.241395	0.142954	0.152168	0.0478876	0.510794	0.0262751	0.133308	0.0904832	0.521619	0.319817	0.33919	0.114822	1.05097	0.0645231	0.299567	0.208715
NEDD4L	0.492634	0.381355	-0.10807	0.130313	0	0	0	0	3.03991e+06	3.03991e+06	3.03991e+06	3.03991e+06	0	0	0	0	4.72439e+06	3.31431e+06	2.99403e+06	2.95397e+06	0	0	0	2.73954e+06	0.792327	0.580189	0.0959509	0.257712	0	0	0	0	1.71771	1.20098	0.212254	0.549406	0	0	0	0
DPY19L1	-0.201981	-0.208311	-0.0843854	0.0630298	-0.253939	-0.148013	-0.036108	0.118775	1.74969e+06	1.74969e+06	1.74969e+06	1.74969e+06	1008987	1008987	1008987	1008987	1.52111e+06	1.51445e+06	1.65029e+06	1827830	846140	910603	984047	1.09557e+06	0.451771	0.329996	0.235292	0.0506508	0.282147	0.208957	0.0334206	0.14039	0.936383	0.698533	0.509607	0.120945	0.60408	0.456502	0.0814564	0.314505
ABHD14A-ACY1	-0.256263	-0.103115	-0.117473	-0.117394	-0.276753	-0.221105	-0.248781	-0.296777	1.73008e+06	1.73008e+06	1.73008e+06	1.73008e+06	1524060	1524060	1524060	1524060	1.44851e+06	1.61074e+06	1.59479e+06	1.59487e+06	1258030	1.3075e+06	1282660	1240690	0.647507	0.241611	0.275722	0.166016	0.684218	0.560514	0.601785	0.772684	1.31807	0.522021	0.591286	0.368319	1.39113	1.14738	1.22919	1.56901
ASAH1	0.0226593	-0.736405	-0.596916	0	-0.398553	0.0439606	0.452137	0	16616520	16616520	16616520	16616520	10288130	10288130	10288130	10288130	1.68796e+07	9.97379e+06	1.09863e+07	0	7804770	1.06064e+07	1.40748e+07	0	0.00451458	0.28501	0.257938	0	0.32089	0.0133728	0.313065	0	0.0112591	0.60958	0.555541	0	0.680717	0.033138	0.665036	0
PLEKHG4B	1.15619	0	0	0	0	0	0	0	1648.51	1648.51	1648.51	1648.51	0	0	0	0	3673.99	0	0	0	0	0	0	0	0	0	0	0	0	0	0	0	0	0	0	0	0	0	0	0
PLCXD2	0.0370896	-0.0306504	-0.171236	-0.0694376	-0.535072	-0.461242	-0.597176	-0.58239	120946	120946	120946	120946	114808	114808	114808	114808	124096	118404	107410	115263	79232.1	83392.3	75893.7	76675.6	0.029173	0.0234598	0.197885	0.0818145	0.614266	0.579822	0.673901	0.719312	0.0712811	0.0577239	0.433945	0.189969	1.25331	1.18614	1.36986	1.46121
DPYSL2	1.3988	0.0568302	-0.0472705	-0.077718	-0.00709391	-0.194436	-0.617285	-0.472559	4.8405e+08	4.8405e+08	4.8405e+08	4.8405e+08	6.87955e+08	6.87955e+08	6.87955e+08	6.87955e+08	677751800	4.77065e+08	4.91243e+08	4.51233e+08	6.92611e+08	6.48881e+08	5.60685e+08	5.63585e+08	1.23846	0.0808941	0.0773847	0.238972	0.00874877	0.106673	0.416837	0.364273	2.71556	0.18625	0.177004	0.496283	0.0217382	0.240527	0.862566	0.752424
GLDC	0	0	0	0	-0.0709962	1.22926	0.284334	-0.357361	0	0	0	0	7.94452e+06	7.94452e+06	7.94452e+06	7.94452e+06	0	0	0	0	6.47905e+06	7.14936e+06	5.91856e+06	6.32737e+06	0	0	0	0	0	0	0	0	0	0	0	0	0	0	0	0
MSANTD7	0.18777	-0.12001	-0.198754	0.171599	-0.225571	-0.0497007	-0.243869	-0.256219	134797	134797	134797	134797	186387	186387	186387	186387	153534	124037	117449	151822	159409	180075	157400	156058	0.191396	0.182734	0.236511	0.315535	0.349587	0.0820371	0.313568	0.447713	0.420388	0.40298	0.511922	0.670026	0.736838	0.190455	0.666042	0.92829
HNRNPU	-0.54423	-1.10392	-0.0260755	-0.812523	-0.228312	-0.171626	0.761683	0.179953	1.27384e+08	1.27384e+08	1.27384e+08	1.27384e+08	1.18617e+08	1.18617e+08	1.18617e+08	1.18617e+08	1.20639e+08	1.25812e+08	1.21815e+08	1.30475e+08	1.17187e+08	1.20247e+08	1.16685e+08	1.24249e+08	0.0891799	0.0850055	0.152732	0.127458	0.0501502	0.11339	0.182688	0.151251	0.203062	0.194434	0.326085	0.286178	0.118203	0.25683	0.401141	0.335642
RPS10-NUDT3	-0.076165	-0.104615	-0.0473006	-0.111362	0.0252542	0.110405	0.175613	0.213632	3.11779e+07	3.11779e+07	3.11779e+07	3.11779e+07	2.17e+07	2.17e+07	2.17e+07	2.17e+07	2.95746e+07	2.89971e+07	30172300	2.88618e+07	2.20832e+07	23425800	24508900	2.51634e+07	0.122404	0.0864499	0.0688795	0.131617	0.0479377	0.272383	0.476674	0.675629	0.276673	0.199933	0.161446	0.296133	0.114947	0.58442	0.984865	1.37387
GFAP	0	0	0	0	1.16691	0.495331	0.598907	0.744893	0	0	0	0	102146	102146	102146	102146	0	0	111828	0	152152	105879	132603	123340	0	0	0	0	0	0	0	0	0	0	0	0	0	0	0	0
MED17	-0.426995	0.0178386	-0.0704165	-0.141286	-0.0555551	-0.221641	-0.0835691	-0.107319	270546	270546	270546	270546	407262	407262	407262	407262	201235	273912	257658	245307	391877	349263	384341	378066	0.417308	0.0155026	0.0515462	0.126291	0.0398124	0.22151	0.0479437	0.101137	0.869177	0.0382433	0.122933	0.284959	0.0965669	0.481956	0.11496	0.231566
PRICKLE2	0.19711	0.0566974	-0.0662155	-0.136596	-0.173064	-0.158964	-0.570058	-0.708421	1.34374e+06	1.34374e+06	1.34374e+06	1.34374e+06	781322	781322	781322	781322	1.54047e+06	1.3976e+06	1.28346e+06	1.22235e+06	692999	699806	526291	478161	0.585969	0.073084	0.125721	0.257291	0.586617	0.705783	1.2141	1.40371	1.19815	0.17071	0.283742	0.554206	1.1995	1.43397	2.5246	3.00311
HNRNPR	0	0	0	0	0	0	0	0	0	0	0	0	0	0	0	0	0	0	0	2.91483e+07	3.1038e+07	3.254e+07	0	3.24383e+07	0	0	0	0	0	0	0	0	0	0	0	0	0	0	0	0
MON2	-0.0657576	-0.0530489	-0.0550836	-0.0633963	-0.0155903	-0.0196287	-0.0159331	-0.022682	2323640	2323640	2323640	2323640	2.22643e+06	2.22643e+06	2.22643e+06	2.22643e+06	2.22011e+06	2239750	2.23659e+06	2.22374e+06	2.2025e+06	2196340	2.20197e+06	2.1917e+06	0.0673568	0.125188	0.259026	0.313193	0.0326202	0.0427396	0.0233436	0.046809	0.157931	0.282591	0.557743	0.665286	0.0793485	0.103315	0.0574148	0.112325
ASAP2	0.795472	0.32006	-0.0324818	-0.435924	0	0	0	0	1.11375e+06	1.11375e+06	1.11375e+06	1.11375e+06	0	0	0	0	1.39697e+06	1.05099e+06	1.06592e+06	1.03005e+06	0	693078	0	798952	0.529179	0.377528	0.0977695	0.280782	0	0	0	0	1.08925	0.790095	0.21791	0.600253	0	0	0	0
TMEM8B	0.0961788	0.459592	0.041483	0.122877	-0.894784	-0.487068	0.0369094	-0.124459	20139.7	20139.7	20139.7	20139.7	26132.9	26132.9	26132.9	26132.9	21528.1	27695.2	20727.2	21930.2	14055	18645.1	26810.1	23973	0	0	0	0	0	0.517418	0.0416783	0.0535929	0	0	0	0	0	1.06393	0.100982	0.12752
CCDC9	0.34919	0.0323882	0.0466754	-0.138391	-0.0452418	-0.168047	-0.19254	-0.471207	52176.6	52176.6	52176.6	52176.6	98987.4	98987.4	98987.4	98987.4	66464.9	53361.2	53892.2	47404.1	95931.4	88103.5	86620.3	71405.7	0.356961	0.0205234	0.0506243	0.0744581	0.0369611	0.188769	0.243709	0.611057	0.751153	0.0505818	0.120867	0.173815	0.0897962	0.415189	0.526401	1.2471
CHD4	-0.161441	-0.00638216	-0.0558546	0.0701153	-0.103172	-0.0594798	-0.0193028	-0.0670206	2.20888e+07	2.20888e+07	2.20888e+07	2.20888e+07	2.64323e+07	2.64323e+07	2.64323e+07	2.64323e+07	1.97503e+07	2.19913e+07	2.12499e+07	23188800	2.46081e+07	2.53647e+07	2.6081e+07	25232500	0.555844	0.0105208	0.282706	0.304405	0.42899	0.240267	0.0472085	0.266117	1.13849	0.0260903	0.605144	0.647759	0.891885	0.519325	0.113242	0.571905
HDAC6	0.0809683	-0.0477432	-0.0488366	-0.0109514	-0.0831749	-0.0227504	-0.158165	-0.144046	9.46819e+06	9.46819e+06	9.46819e+06	9.46819e+06	8.49969e+06	8.49969e+06	8.49969e+06	8.49969e+06	1.00148e+07	9.15998e+06	9.15304e+06	9.39659e+06	8.02352e+06	8366710	7.61712e+06	7.69203e+06	0.358991	0.337592	0.223178	0.0532529	0.280781	0.0805256	0.701016	0.665207	0.755388	0.713579	0.485415	0.12672	0.601489	0.187207	1.42467	1.35219
RELCH	0.111883	-0.0679001	-0.0119994	-0.063062	0.0373603	0.0336655	-0.0184386	-0.000980839	1.37714e+07	1.37714e+07	1.37714e+07	1.37714e+07	13880000	13880000	13880000	13880000	1.48819e+07	13138300	1.36574e+07	1.31824e+07	1.42441e+07	14207700	1.37037e+07	1.38706e+07	1.07078	0.445577	0.0754099	0.288824	0.0691443	0.103143	0.0427944	0.00250452	2.19635	0.92412	0.175948	0.617335	0.16201	0.235809	0.10344	0.0060384
ATXN2	0.554944	-0.251093	-0.0234297	-0.65616	-0.160336	-0.368735	-0.921294	-1.10831	1.29517e+06	1.29517e+06	1.29517e+06	1.29517e+06	1830130	1830130	1830130	1830130	1.4673e+06	1.21892e+06	1.27747e+06	1.0621e+06	1.73831e+06	1.62671e+06	1.42e+06	1.33293e+06	0.39767	0.283327	0.0463484	0.604789	0.0952727	0.335235	0.892381	0.879532	0.830791	0.604499	0.107053	1.23927	0.216767	0.70792	1.82589	1.78912
SGCE	0.273103	0.162359	0.0340328	-0.0600143	-0.0829208	-0.719051	-0.177113	-0.212348	49354.5	49354.5	49354.5	49354.5	34642.2	34642.2	34642.2	34642.2	59640.2	55233.4	50532.6	47343.5	32707.2	21045	30640	29900.8	0.330586	0.128804	0.0281598	0.0354083	0.173745	0.764034	0.183434	0.354312	0.69966	0.290183	0.0689208	0.0861159	0.384263	1.55161	0.404424	0.745927
TPM4	0.0757363	-0.0415625	-0.126713	-0.452263	0.0978046	-0.469431	0.144491	-0.712593	2.53253e+07	2.53253e+07	2.53253e+07	2.53253e+07	2.8756e+07	2.8756e+07	2.8756e+07	2.8756e+07	3.0092e+07	2.4731e+07	2.48528e+07	2.30652e+07	3.01397e+07	2.38111e+07	3.06069e+07	2.22924e+07	0.648215	0.058191	0.0540196	0.369277	0.118985	0.534373	0.201201	0.606237	1.34764	0.132235	0.126708	0.772605	0.261924	1.1015	0.4321	1.23805
ATP13A3	0.302256	0.132806	-0.354105	-0.123658	0.188086	0.0338057	-0.033221	0.421548	1.49095e+06	1.49095e+06	1.49095e+06	1.49095e+06	1608390	1608390	1608390	1608390	1.83844e+06	1634710	1166449	1.36848e+06	1832360	1.64652e+06	1.57178e+06	2154220	0.662742	0.16007	0.500689	0.19939	0.123547	0.0268303	0.0288467	0.745563	1.34715	0.35575	1.03155	0.437054	0.279019	0.0658176	0.0704956	1.51439
DDX3X	-0.0273754	0.0147211	-0.0123531	0.0197898	0.119986	0.0934909	0.0434118	0.272814	3.28682e+07	3.28682e+07	3.28682e+07	3.28682e+07	3.26294e+07	3.26294e+07	3.26294e+07	3.26294e+07	3.22504e+07	3.32053e+07	3.25879e+07	3.33221e+07	35459200	3.48139e+07	33626200	3.94216e+07	0.11259	0.0251918	0.0709817	0.166601	0.417875	1.02427	0.377533	1.22209	0.255611	0.0619037	0.166225	0.369641	0.870287	2.0946	0.791525	2.54571
TSC2	0.0397385	0.0141891	0.0623437	-0.00115196	0.0915955	-0.0211763	0.0403593	0.0107939	16788700	16788700	16788700	16788700	1.89485e+07	1.89485e+07	1.89485e+07	1.89485e+07	1.72576e+07	1.69546e+07	17530100	16775300	20190500	1.86724e+07	1.9486e+07	1.90908e+07	0.135096	0.0753248	0.720893	0.00453573	0.194435	0.136766	0.136318	0.0416205	0.303393	0.175704	1.46431	0.0113097	0.426853	0.306867	0.305911	0.100855
PDLIM3	-0.601557	-0.219597	-0.740015	0.476238	0	0	0	0	3.37581e+07	3.37581e+07	3.37581e+07	3.37581e+07	0	0	0	0	2.23467e+07	3.10458e+07	3.05875e+07	3.83555e+07	1.28335e+07	1.10044e+07	1.51903e+07	1.31747e+07	0.830009	0.331854	0.889432	0.495593	0	0	0	0	1.86357	0.68469	1.81332	1.02249	0	0	0	0
GRIP1	0	0	0	0	0.0864494	0.445075	-0.0375002	0.160173	0	0	0	0	1.00619e+06	1.00619e+06	1.00619e+06	1.00619e+06	1.21549e+06	0	912937	834105	981850	1.00685e+06	751806	858298	0	0	0	0	0.0638032	0.133211	0	0.45376	0	0	0	0	0.150157	0.289374	0	0.937933
COL25A1	0	-0.234481	0	-0.522236	0	0	0	0	26944.6	26944.6	26944.6	26944.6	0	0	0	0	0	22902.7	0	18761.3	0	0	0	0	0	0.0924106	0	0.201252	0	0	0	0	0	0.212992	0	0.440899	0	0	0	0
ACTB	-0.530087	-0.785758	-0.591989	-0.944398	0	0.467256	0.861097	2.83395	1.00697e+09	1.00697e+09	1.00697e+09	1.00697e+09	6.85645e+08	6.85645e+08	6.85645e+08	6.85645e+08	1.28474e+09	9.39803e+08	8.8791e+08	1.04272e+09	0	7.29031e+08	7.84157e+08	7.86116e+08	0	0	0	0	0	0	0	0.690189	0	0	0	0	0	0	0	1.45718
SMARCA4	-1.24033	-0.370286	-0.0393078	0.298352	-0.742561	-0.802628	-0.286375	-0.714499	4.88224e+06	4.88224e+06	4.88224e+06	4.88224e+06	6.98955e+06	6.98955e+06	6.98955e+06	6.98955e+06	4.02399e+06	4.76367e+06	4.80094e+06	5.13973e+06	6.54133e+06	6.45495e+06	6.85374e+06	6.51284e+06	0.546953	0.0971291	0.0821735	0.226051	0.344282	0.496194	0.118873	0.320619	1.1329	0.22268	0.188088	0.487204	0.71766	1.01642	0.262518	0.672331
PPFIA1	0.170913	-0.0149846	-0.0167391	-0.159089	-0.0439767	-0.156733	-0.131212	-0.168157	1.70977e+06	1.70977e+06	1.70977e+06	1.70977e+06	2.07911e+06	2.07911e+06	2.07911e+06	2.07911e+06	1.92481e+06	1.69211e+06	1690050	1.53126e+06	2.01669e+06	1.86508e+06	1.89836e+06	1.85037e+06	0.526853	0.0391845	0.0441076	0.59984	0.0657146	0.505241	0.35524	0.462199	1.08228	0.0950703	0.106406	1.22561	0.154364	1.04033	0.747663	0.956956
CACNA1E	2.56849	0.577836	0.474084	0.245297	0	-0.665939	-1.02784	0	426813	426813	426813	426813	261269	261269	261269	261269	917727	409451	449311	384660	0	224103	199090	0	1.13842	0.572196	0.195426	0.470561	0	0	0	0	2.38783	1.17099	0.428381	0.970569	0	0	0	0
MEA1	0.369595	-0.0330683	-0.0777015	-0.110833	-0.0323441	-0.133518	-0.263967	-0.78625	344256	344256	344256	344256	979802	979802	979802	979802	444775	336455	326205	318799	958080	893194	815974	568138	0.256243	0.0718806	0.437476	0.0858719	0.0293805	0.213656	0.383982	1.01425	0.552054	0.168139	0.908633	0.198655	0.0717266	0.465916	0.804231	2.07371
FRY	0.299797	0.0422974	-0.0276979	0.12913	0.0723962	-0.0356925	-0.315737	-0.138168	2.0357e+06	2.0357e+06	2.0357e+06	2.0357e+06	838101	838101	838101	838101	2.50588e+06	2.09626e+06	1.99699e+06	2.22631e+06	881231	817620	673364	761559	1.06113	0.104423	0.0467546	0.30796	0.132014	0.0725571	0.995775	0.366528	2.17554	0.238419	0.112231	0.654869	0.296976	0.169597	2.03384	0.770225
SUCLA2	0.240244	-0.0908878	-0.0935966	-0.0561729	-0.0596623	-0.0717647	0.177677	0.115226	54485100	54485100	54485100	54485100	47933900	47933900	47933900	47933900	64357400	51158500	5.10625e+07	5.24044e+07	4.5992e+07	4.56078e+07	5.42162e+07	5.19193e+07	0.77883	0.176154	0.255119	0.104692	0.128699	0.2594	0.667883	0.339012	1.58114	0.389305	0.549806	0.239009	0.289935	0.558534	1.35757	0.716273
GATD3	0.128782	-0.116904	-0.13699	-0.104527	-0.138234	-0.131637	-0.00467586	-0.18082	20242700	20242700	20242700	20242700	25300200	25300200	25300200	25300200	2.21328e+07	18667100	18409000	1.88279e+07	2.29885e+07	23093900	2.52183e+07	2.23199e+07	0.544083	0.352041	0.53697	0.307757	0.643196	0.412321	0.0144561	0.775338	1.11582	0.741529	1.10171	0.654465	1.3093	0.859498	0.0357858	1.57383
CASK	0.588187	0.0027641	-0.105327	-0.172284	0.353779	0.200933	0.92563	0.78673	5.87589e+06	5.87589e+06	5.87589e+06	5.87589e+06	4.84817e+06	4.84817e+06	4.84817e+06	4.84817e+06	6.2701e+06	5.84084e+06	5.47202e+06	5.55226e+06	5.11552e+06	4.99996e+06	5.80366e+06	5.31277e+06	0.593959	0.0287896	0.219925	0.411383	0.156795	0.106526	0.429348	0.226998	1.21955	0.0690074	0.46418	0.857835	0.344716	0.238287	0.889518	0.491049
MYT1L	0.562111	0.124451	-0.0857821	0.167649	0.060344	0.0203334	-0.178066	-0.0388387	1.14767e+06	1.14767e+06	1.14767e+06	1.14767e+06	1.38018e+06	1.38018e+06	1.38018e+06	1.38018e+06	1.69445e+06	1.25106e+06	1081416	1289090	1439130	1.39977e+06	1219920	1.34352e+06	1.33106	0.410673	0.121793	0.428321	0.0642275	0.0216984	0.211073	0.041347	2.80821	0.85619	0.275334	0.890592	0.151218	0.0533086	0.460674	0.100202
ARHGEF7	1.0067	-0.0743395	0.464092	-0.600096	0.150111	-1.02391	-0.555335	-0.985225	4.26174e+06	4.26174e+06	4.26174e+06	4.26174e+06	4.97881e+06	4.97881e+06	4.97881e+06	4.97881e+06	5.35227e+06	4.13292e+06	4.46654e+06	3.81615e+06	5.1159e+06	4.42079e+06	4.58203e+06	4.45155e+06	0.524576	0.0553621	0.281429	0.378865	0.137078	0.608864	0.36275	0.597428	1.07746	0.130577	0.592676	0.781872	0.302558	1.24234	0.761213	1.22277
KCTD1	-0.0420158	0.0612906	-0.114005	0.228045	-0.135205	-0.181132	-0.259909	-0.144885	317805	317805	317805	317805	408170	408170	408170	408170	308683	331597	293658	372228	371656	360011	340880	369170	0.0686616	0.110488	0.126607	0.499601	0.316974	0.259088	0.588663	0.353047	0.160987	0.251209	0.285533	1.02951	0.67301	0.557855	1.20334	0.743532
FOXO3B	0.306066	-0.087859	0.175311	-0.194033	-0.0913581	-0.0259474	-0.621088	-0.562934	158424	158424	158424	158424	254667	254667	254667	254667	195865	149064	178894	138488	239040	250127	165579	172390	1.09982	0.107601	0.330889	0.57621	0.140968	0.0312903	0.826815	0.886071	2.25832	0.24504	0.700295	1.17892	0.315675	0.0762963	1.6806	1.80304
R3HCC1L	-0.357235	-0.153767	-0.107395	-0.270791	-0.146407	-0.0923103	-0.0723412	-0.375131	1.06976e+06	1.06976e+06	1.06976e+06	1.06976e+06	1.02064e+06	1.02064e+06	1.02064e+06	1.02064e+06	835121	961611	993021	886689	922143	957378	970721	786947	0.580125	0.247421	0.163822	0.375765	0.342887	0.157901	0.12199	1.18009	1.18676	0.53399	0.363488	0.788106	0.723781	0.351012	0.275719	2.44585
CREG1	-0.323438	0.300619	0.242751	0.378793	0.409238	0.169944	0.389432	0.853401	432120	432120	432120	432120	505300	505300	505300	505300	345335	532231	511305	561866	671031	568470	661882	912954	0.158996	0.202917	0.150068	0.200006	0.258054	0.111301	0.403106	0.845301	0.353451	0.444301	0.334929	0.438333	0.555744	0.252977	0.841312	1.71794
IMPDH1	-0.126564	-0.315661	-0.366364	-0.28593	-0.359577	-0.00458056	-0.527149	-0.162408	5.45316e+06	5.45316e+06	5.45316e+06	5.45316e+06	3.89048e+06	3.89048e+06	3.89048e+06	3.89048e+06	5.31323e+06	5.69286e+06	5.5232e+06	5.36723e+06	3.74894e+06	4.1845e+06	3.27833e+06	4.22434e+06	0.0743268	0.323454	0.180036	0.110375	0.228653	0.244285	0.716908	0.475045	0.172656	0.684927	0.39468	0.249078	0.492351	0.512916	1.52022	0.977427
SORBS1	0	0	0	0	-0.408797	0.85975	-1.02996	-2.17039	0	0	0	0	2.80217e+06	2.80217e+06	2.80217e+06	2.80217e+06	0	0	0	0	2.46727e+06	2.44308e+06	2.17737e+06	1.91097e+06	0	0	0	0	0.349516	0.510295	0.798657	1.13226	0	0	0	0	0.728274	1.04943	1.65666	2.39767
QSER1	-0.0288402	-0.183362	-0.328432	-0.114452	-0.0396917	-0.0761669	-0.0751021	-0.125202	135476	135476	135476	135476	217979	217979	217979	217979	132794	119306	107893	125143	212064	206769	206922	199860	0.0165141	0.125574	0.302532	0.0862499	0.0300185	0.0908225	0.0768241	0.136579	0.0406016	0.283399	0.644128	0.199502	0.0732704	0.209392	0.178999	0.306495
SNPH	1.07248	-0.151006	-0.301369	-0.00784494	0.0882942	0.29485	-0.422861	-0.287566	1573692	1573692	1573692	1573692	735111	735111	735111	735111	2.25899e+06	1.4722e+06	1.36868e+06	1.48992e+06	703361	749989	626938	640048	1.05347	0.118881	0.289539	0.177943	0.137396	0.266923	0.351003	0.294175	2.19057	0.267507	0.614045	0.392864	0.308319	0.555532	0.733797	0.614021
IQSEC1	0	0	0	0	-0.419337	-0.313384	-0.558539	-1.0267	0	0	0	0	4.95257e+06	4.95257e+06	4.95257e+06	4.95257e+06	3.85884e+06	0	0	0	4.55764e+06	4.38318e+06	5.08887e+06	3.76182e+06	0	0	0	0	0.321864	0.393683	0.208519	0	0	0	0	0	0.676183	0.808071	0.45453	0
RALGAPA2	-1.01057	-0.251777	-0.439432	-0.174724	0.510092	0.460183	0.436809	0.245866	2.70009e+06	2.70009e+06	2.70009e+06	2.70009e+06	1.20076e+06	1.20076e+06	1.20076e+06	1.20076e+06	2.19365e+06	2.57641e+06	2.35237e+06	2.47046e+06	1.32604e+06	1.30317e+06	1.38332e+06	1.38323e+06	0.493583	0.297857	0.43306	0.228918	0.513484	0.37094	0.336655	0.307378	1.01768	0.633666	0.894555	0.481923	1.05957	0.767037	0.698269	0.629558
LARP1B	-0.26038	-0.300586	-0.1009	-0.378182	-0.326221	-0.272299	-0.709737	-0.507342	14256.5	14256.5	14256.5	14256.5	19493.3	19493.3	19493.3	19493.3	11902.3	11575.2	13293.5	10969.1	15548.3	16140.5	11918.8	13713.9	0.0961124	0.16807	0.0347006	0.231908	0.60765	0.373154	0.574792	0.787175	0.220637	0.372571	0.0845141	0.502815	1.24029	0.783119	1.17607	1.59856
ECE1	0.237384	0.24784	0.0460063	0.256066	0.0489784	0.221645	0.404809	0.214072	1.1969e+06	1.1969e+06	1.1969e+06	1.1969e+06	815764	815764	815764	815764	1.41097e+06	1.42124e+06	1.23569e+06	1.42936e+06	843934	951231	1.08e+06	946251	1.12727	0.906854	0.127028	0.966779	0.0913026	0.611984	0.799278	0.443781	2.31898	1.84604	0.286515	1.97274	0.210527	1.249	1.6231	0.920687
PPP1R13B	0.544527	-0.0420586	0.0453397	-0.166609	0.11885	0.0949451	-0.298304	-0.429523	36034.2	36034.2	36034.2	36034.2	40658.2	40658.2	40658.2	40658.2	52557.4	34998.9	37184.7	32104.1	44149.5	43424	33063.6	30189	0.686367	0.11693	0.033031	0.161323	0.134143	0.14596	0.897565	0.792855	1.39537	0.264901	0.0804286	0.358478	0.301316	0.326458	1.82716	1.6099
ANKS1A	0.234129	-0.13212	-0.0903816	-0.165836	-0.285067	0.0935585	-0.253172	-0.30824	3.15062e+06	3.15062e+06	3.15062e+06	3.15062e+06	3490315	3490315	3490315	3490315	3.51732e+06	3.12722e+06	3204104	3.01388e+06	3.41314e+06	3.43364e+06	3.04459e+06	3.05655e+06	0.343869	0.107748	0.204068	0.0924841	0.167854	0.231246	0.40726	0.45617	0.705698	0.245446	0.43833	0.212927	0.367114	0.498194	0.827897	0.93728
VKORC1L1	-0.239408	-0.323316	-0.19569	-0.22394	-0.218839	-0.251388	0.00179619	-0.0955017	7.9036e+06	7.9036e+06	7.9036e+06	7.9036e+06	6159350	6159350	6159350	6159350	6695080	6.3168e+06	6.90107e+06	6.76725e+06	5.29246e+06	5.17439e+06	6.16702e+06	5.76482e+06	0.461478	0.528044	0.344757	0.328147	0.858385	0.586431	0.00228297	0.158388	0.955422	1.08465	0.72743	0.694757	1.74484	1.19915	0.00548606	0.352084
HNRNPL	0.308571	-0.0854838	-0.089168	-0.209454	0.111402	-0.0483798	-0.155505	0.0612432	1.10575e+08	1.10575e+08	1.10575e+08	1.10575e+08	1.26873e+08	1.26873e+08	1.26873e+08	1.26873e+08	1.16383e+08	1.1195e+08	1.04834e+08	1.13892e+08	1.2112e+08	1.29602e+08	1.21855e+08	1.22861e+08	0.0845294	0.0377791	0.318812	0.194667	0.186496	0.0540649	0.128141	0.0968891	0.195033	0.0906806	0.65085	0.426654	0.406948	0.128027	0.286566	0.221927
LMTK3	1.63652	0.0317536	0.150896	-0.0684619	-0.303829	-0.175894	-1.51474	-1.36361	1.93473e+06	1.93473e+06	1.93473e+06	1.93473e+06	3.93436e+06	3.93436e+06	3.93436e+06	3.93436e+06	3.27879e+06	1.90151e+06	1.95805e+06	1.90824e+06	3.19661e+06	3.39877e+06	2.03855e+06	2.25779e+06	1.37234	0.0464343	0.0753281	0.0281634	0.390182	0.315029	1.12971	1.11511	3.09206	0.111303	0.173092	0.0689017	0.792794	0.651205	2.4128	2.34196
RAB12	0.909167	0.067622	0.0822912	-0.0326253	-0.00289936	0.0217558	-0.603538	-0.120815	9.37201e+06	9.37201e+06	9.37201e+06	9.37201e+06	7.37908e+06	7.37908e+06	7.37908e+06	7.37908e+06	1.19721e+07	9.57487e+06	9.30553e+06	9.14378e+06	7.39402e+06	7.24935e+06	5.99989e+06	6.8117e+06	1.06112	0.0604991	0.0804997	0.109937	0.00375613	0.0524306	0.62255	0.154833	2.55219	0.14274	0.18527	0.240243	0.00927056	0.124389	1.28406	0.329459
HMBS	0.280367	0.179686	0.16465	-0.00666575	-0.211205	-0.162553	-0.213003	-0.398804	1.92565e+06	1.92565e+06	1.92565e+06	1.92565e+06	2298110	2298110	2298110	2298110	2.33871e+06	2.18107e+06	2.15845e+06	1.91678e+06	1.98514e+06	2053230	1982670	1.74309e+06	0.249586	0.386895	0.264029	0.00346459	0.349457	0.240151	0.34817	0.523383	0.538482	0.809689	0.567776	0.00847061	0.736549	0.51908	0.734094	1.07551
MPRIP	-0.245883	0.224279	-0.127466	-0.00293399	-0.306109	-0.179511	-0.549796	-0.791284	2.69038e+06	2.69038e+06	2.69038e+06	2.69038e+06	3.24333e+06	3.24333e+06	3.24333e+06	3.24333e+06	2.49637e+06	2.79044e+06	2.62427e+06	2.71795e+06	2.91154e+06	3.00695e+06	2.65804e+06	2.46451e+06	0.252856	0.103832	0.10574	0.0521299	0.406887	0.281402	0.821342	0.958056	0.53891	0.236996	0.240107	0.121379	0.841963	0.590848	1.68784	1.97433
LRBA	-0.0143912	0.0701466	-0.0724552	0.0768465	-0.0448419	0.0582229	-0.0871011	0.140111	1.31511e+06	1.31511e+06	1.31511e+06	1.31511e+06	1.24025e+06	1.24025e+06	1.24025e+06	1.24025e+06	1302060	1.38064e+06	1.2507e+06	1.38706e+06	1.2023e+06	1291330	1167590	1.36675e+06	0.0435708	0.658457	0.235172	0.315115	0.100267	0.160582	0.226237	0.523045	0.105142	1.3384	0.509357	0.669254	0.229684	0.356898	0.491497	1.07485
MRTFA	0.356423	0.130937	0.154922	-0.0720736	-0.0132879	-0.161836	-0.234716	-0.208138	1.27163e+06	1.27163e+06	1.27163e+06	1.27163e+06	1.67391e+06	1.67391e+06	1.67391e+06	1.67391e+06	1.628e+06	1.39244e+06	1415780	1209660	1658560	1.49628e+06	1.42257e+06	1.44902e+06	1.60425	0.550563	0.978331	0.122297	0.0192249	0.384934	0.496346	0.448785	3.56028	1.12826	1.99666	0.276448	0.047464	0.806085	1.02293	0.930502
EEF1AKMT2	0.0221264	0.294519	0.0352657	0.159324	-0.11365	-0.161594	-0.0698328	-0.161131	935227	935227	935227	935227	1266130	1266130	1266130	1266130	949681	1.14703e+06	958370	1.04443e+06	1.17022e+06	1.13197e+06	1.2063e+06	1132330	0.0250849	0.633921	0.0529727	0.219205	0.191945	0.58597	0.191899	0.737152	0.0616275	1.29138	0.126085	0.477204	0.421568	1.19815	0.421453	1.49734
LOC114841035	0.740157	-0.00268148	0.245001	0.114805	0.0155085	0.162944	-0.308476	-0.123071	83704.3	83704.3	83704.3	83704.3	85707.9	85707.9	85707.9	85707.9	139816	83548.9	99197.5	90637.4	86634.2	95955.9	69208.6	78699.6	0.35598	0.00137773	0.108915	0.0572308	0.0108862	0.135072	0.152789	0.117684	0.749154	0.00323064	0.247811	0.135664	0.0270437	0.303315	0.340479	0.266495
ELAVL4	3.19173	1.48259	0.606972	1.04038	-0.753938	-0.474476	-1.07346	0	1.55794e+06	1.55794e+06	1.55794e+06	1.55794e+06	2.31675e+06	2.31675e+06	2.31675e+06	2.31675e+06	1.62816e+06	1.68146e+06	1.57092e+06	1.47158e+06	2.05993e+06	2.03259e+06	1.92691e+06	0	0	0	0	0	0.315912	0.245674	0	0	0	0	0	0	0.654178	0.513932	0	0
AGRN	0.46295	0.190941	-0.0969174	-0.0871115	-0.525389	-0.368616	-0.509628	-0.987465	2.16124e+07	2.16124e+07	2.16124e+07	2.16124e+07	1.90713e+07	1.90713e+07	1.90713e+07	1.90713e+07	2.63515e+07	23875415	2.21427e+07	2.15582e+07	1.63873e+07	1.86301e+07	1.50438e+07	1.47265e+07	0.487921	0.186452	0.130016	0.0392515	0.326853	0.168714	0.419308	0.642229	1.00663	0.400764	0.292724	0.091435	0.691832	0.364717	0.867415	1.30887
CLUH	-0.456499	0.346546	0.0891532	-0.00121316	0.129629	-0.109999	0.0316838	0.751047	1.87243e+06	1.87243e+06	1.87243e+06	1.87243e+06	1.34036e+06	1.34036e+06	1.34036e+06	1.34036e+06	1.66024e+06	1.96631e+06	1907879	1.76724e+06	1.45493e+06	1.40692e+06	1.49593e+06	1.61197e+06	0.480607	0.396803	0.0575906	0.232285	0.154842	0.440621	0.458466	0	0.99109	0.826236	0.136032	0.494533	0.329631	0.914019	0.947355	0
SNX25	0.249086	0.167169	0.0755413	0.0437288	-0.594823	-0.404543	-0.356529	-0.341428	145434	145434	145434	145434	143087	143087	143087	143087	172842	163301	153252	149910	94741.8	108099	111757	112933	0.25038	0.152613	0.0542639	0.0293849	0.456253	0.317338	0.258391	0.241081	0.540148	0.340135	0.129046	0.0717375	0.945055	0.673711	0.55647	0.521024
DIP2A	-0.123519	-0.0914781	-0.0637583	0.0675933	-0.0444336	-0.194992	0.0430724	-0.0458444	1.77525e+06	1.77525e+06	1.77525e+06	1.77525e+06	1.53349e+06	1.53349e+06	1.53349e+06	1.53349e+06	1629580	1.66618e+06	1698500	1860400	1.48698e+06	1339620	1579960	1.48552e+06	0.317803	0.40295	0.221775	0.305291	0.0532599	0.469102	0.0640679	0.0713744	0.674648	0.841	0.482485	0.649586	0.126745	0.97012	0.150862	0.167086
SPECC1L	0.476944	-0.144885	-0.0263857	-0.619797	0.00742475	0.141489	-0.057608	-0.287489	5.50597e+06	5.50597e+06	5.50597e+06	5.50597e+06	6034305	6034305	6034305	6034305	6.50964e+06	5.34398e+06	5.47599e+06	4637000	6.17765e+06	6084180	5.80401e+06	5.73123e+06	0.619762	0.0893816	0.00972501	0.64639	0.15842	0.11111	0.0773959	0.195544	1.27958	0.204629	0.0241499	1.32444	0.349649	0.24953	0.175795	0.421668
FKBP2	-0.201333	-0.3197	-0.144771	-0.367267	-0.387274	-0.175101	-0.118289	-0.577673	2.7976e+07	2.7976e+07	2.7976e+07	2.7976e+07	2.04784e+07	2.04784e+07	2.04784e+07	2.04784e+07	24332000	2.24154e+07	25304900	2.16884e+07	15657200	18137800	18866300	13721400	0.435892	0.865336	0.285376	0.842139	0.845766	0.304958	0.264726	1.11824	0.90539	1.75913	0.610356	1.71134	1.71897	0.648859	0.569168	2.29877
WDR26	0.0737802	0.0616431	0.00786696	0.0768021	-0.0394541	0.0414188	-0.174854	0.0226893	3626650	3626650	3626650	3626650	3.93299e+06	3.93299e+06	3.93299e+06	3.93299e+06	3.81694e+06	3.78497e+06	3646480	3.82495e+06	3.82689e+06	4.04754e+06	3484070	3.99534e+06	0.561249	0.213631	0.0197981	0.643702	0.364525	0.35182	1.57384	0.0573706	1.14881	0.465867	0.048809	1.31014	0.766225	0.741138	3.47214	0.135984
TNK2	-0.191653	-0.000954663	-0.144141	0.0435988	-0.248873	-0.321187	-0.291982	-0.420399	1.49155e+06	1.49155e+06	1.49155e+06	1.49155e+06	1.55039e+06	1.55039e+06	1.55039e+06	1.55039e+06	1.30601e+06	1.49057e+06	1.34973e+06	1.53732e+06	1.30473e+06	1.24095e+06	1.26632e+06	1.15848e+06	0.209057	0.00170649	0.415062	0.113787	0.588733	0.602594	0.571689	0.642488	0.456698	0.00404453	0.864609	0.25808	1.20348	1.23071	1.16952	1.30789
LOC122526780	0.372795	0.18737	-0.100848	0.109955	-0.373661	0.0658361	-0.695642	-0.0912671	89632.8	89632.8	89632.8	89632.8	99169.6	99169.6	99169.6	99169.6	116062	102064	83581.2	96731.2	76541.2	103800	61230.7	93090.3	0.343539	0.231799	0.0969907	0.0894124	0.356388	0.0486402	0.622337	0.0594835	0.725041	0.502593	0.222515	0.206215	0.749995	0.11645	1.26914	0.140828
SCN3A	0	0.467458	0	0	-1.42623	0.123097	0.0967895	0.414229	742560	742560	742560	742560	895246	895246	895246	895246	0	755075	0	0	915608	856477	894863	929525	0	0	0	0	0	0.233954	0	0	0	0	0	0	0	0.500159	0	0
H3-7	0.402553	-0.0907267	-0.266873	0.28194	-0.163779	0.0623356	0.154489	0.186739	126994000	126994000	126994000	126994000	1.19086e+08	1.19086e+08	1.19086e+08	1.19086e+08	1.67866e+08	1.19254e+08	105547100	154403000	1.06306e+08	124344600	1.32546e+08	1.35543e+08	0.253348	0.073513	0.307956	0.322616	0.144039	0.033008	0.104528	0.107709	0.546152	0.171624	0.654843	0.684079	0.322375	0.0803549	0.238639	0.245225
ZCCHC14	-0.0759346	0.17451	-0.13166	-0.086304	0.193194	-0.0192218	-0.509471	-0.11897	46493.2	46493.2	46493.2	46493.2	54584.3	54584.3	54584.3	54584.3	44109.4	52471.4	42438.1	43793.5	62405.8	53861.9	38344.4	50263.7	0	0.121691	0.188617	0.136738	0.179708	0.0126989	0.374584	0.124318	0	0.275107	0.41488	0.306805	0.396574	0.031489	0.78584	0.280678
MYO6	-1.84836	-0.713671	-0.581871	-0.712864	-1.09025	-0.190971	-0.652546	-0.938714	6.83409e+06	6.83409e+06	6.83409e+06	6.83409e+06	5.51534e+06	5.51534e+06	5.51534e+06	5.51534e+06	5.21241e+06	6263661	6.28268e+06	6.29107e+06	4.81038e+06	5.49355e+06	5.11738e+06	4.9257e+06	0.651486	0.201337	0.223426	0.283614	0.457659	0.0906675	0.243686	0.330215	1.32807	0.439732	0.484686	0.604449	0.945486	0.206202	0.518043	0.680705
SBK1	0.335074	-0.0183994	-0.0887085	-0.0140229	-0.112216	-0.185063	-0.363382	-0.415876	718852	718852	718852	718852	893170	893170	893170	893170	906790	709743	675983	711899	826331	785642	694297	669488	0.485781	0.0179033	0.118176	0.0132126	0.248656	0.694069	0.872447	0.929675	1.00207	0.0440984	0.26752	0.0327137	0.536506	1.41093	1.77422	1.89357
RYR2	-0.205779	0.00416178	-0.120181	0.398136	0	0	0	0	896076	896076	896076	896076	0	0	0	0	776961	898665	824455	1.18085e+06	179166	0	251885	389899	0.602214	0.00790145	0.327293	0.756515	0	0	0	0	1.22998	0.0197741	0.693133	1.53584	0	0	0	0
SPCS1	0.560888	-0.115267	-0.477071	-0.316567	-0.482414	-0.765042	-0.262456	-0.363825	338152	338152	338152	338152	330248	330248	330248	330248	498835	312186	242940	271529	236384	194330	275317	256636	0.356674	0.0353263	0.291173	0.180647	0.435129	0.742299	0.309756	0.345882	0.750595	0.0859113	0.621971	0.398679	0.903882	1.50746	0.658367	0.729853
SAMD8	0.524415	0.0421307	-0.0434563	0.235152	-0.138251	0.00790032	-0.402184	-0.0800548	195793	195793	195793	195793	173857	173857	173857	173857	281619	201595	189983	230454	157970	174812	131560	164472	0.183358	0.0273481	0.0297167	0.485061	0	0.0033243	0.309707	0.0306469	0.404285	0.0670126	0.0725201	1.00073	0	0.00813942	0.65829	0.0746544
MACF1	0	1.09636	-0.646097	0.695065	0	0.315635	0.322328	1.9182	7.8343e+06	7.8343e+06	7.8343e+06	7.8343e+06	8.49423e+06	8.49423e+06	8.49423e+06	8.49423e+06	0	7.72711e+06	7.65977e+06	8.33604e+06	0	7.89388e+06	8.87544e+06	8.74738e+06	0	0	0	0	0	0	0	0	0	0	0	0	0	0	0	0
UFSP1	-0.345633	0.0387635	-0.283936	-0.364108	-0.559708	-0.634896	-0.161169	-0.484395	121886	121886	121886	121886	94819	94819	94819	94819	95920	125206	100111	94699.5	64328.9	61062.2	84796.6	67776.3	0.19424	0.0308001	0.361774	0.393773	0.200176	0	0.0545521	0	0.426422	0.0750611	0.760698	0.823139	0.43868	0	0.129677	0
ALDH5A1	0	0	0	0	0	0	0	0	0	0	0	0	0	0	0	0	0	0	0	8.86965e+06	0	0	0	0	0	0	0	0	0	0	0	0	0	0	0	0	0	0	0	0
ANK2	1.11911	-0.169047	0	-0.556789	-0.514625	-0.607536	-0.466415	-1.11275	1.40838e+07	1.40838e+07	1.40838e+07	1.40838e+07	1.49152e+07	1.49152e+07	1.49152e+07	1.49152e+07	1.61352e+07	1.33644e+07	0	1.58689e+07	1.60029e+07	1.43805e+07	1.87615e+07	1.46598e+07	0	0	0	0	0.401285	0	0.989702	0	0	0	0	0	0.837708	0	2.13557	0
TMEM145	-0.222335	-0.000153987	0.0829414	-0.140482	0.0620906	0.195544	0.0964203	0.0707577	32793	32793	32793	32793	17057.2	17057.2	17057.2	17057.2	28109.4	32789.5	34733.5	29750.3	17807.3	19533.2	18236.2	17914.6	0.170442	7.05921e-05	0.0659804	0.0846126	0.0358246	0.141424	0.0503175	0.0477112	0.377477	0.000173842	0.154916	0.195897	0.0871099	0.316653	0.120154	0.114404
ACAT1	-0.413826	-0.286528	-0.0530855	-0.079065	0.511885	0.763234	0	0.795865	2.72417e+07	2.72417e+07	2.72417e+07	2.72417e+07	1.80994e+07	1.80994e+07	1.80994e+07	1.80994e+07	2.68497e+07	2.38512e+07	2.58094e+07	2.35494e+07	1.78663e+07	16709284	0	1.74335e+07	0.108012	0.171676	0.0613648	0.196886	0	0	0	0	0.240438	0.371834	0.140091	0.42458	0	0	0	0
ALDH3A2	-0.0229997	-0.0107531	0.016404	0.0487436	-0.0766367	-0.110436	-0.0600989	-0.0294887	1.72507e+07	1.72507e+07	1.72507e+07	1.72507e+07	15943000	15943000	15943000	15943000	16977900	1.71226e+07	17448000	1.78435e+07	15118200	1.47681e+07	15292500	1.56204e+07	0.0188043	0.00932895	0.011604	0.0376319	0.130025	0.337498	0.0987255	0.0642275	0.0463005	0.0231742	0.0287651	0.0914268	0.292697	0.713428	0.226367	0.151219
AP1S2	0.174337	0.0343982	0.0619582	-0.190263	-0.047016	-0.215307	-0.202976	-0.330556	7.1275e+06	7.1275e+06	7.1275e+06	7.1275e+06	1.01403e+07	1.01403e+07	1.01403e+07	1.01403e+07	8.04299e+06	7299480	7.44026e+06	6.24687e+06	9815200	8734510	8.80948e+06	8.0639e+06	0.311361	0.0620748	0.108802	0.336654	0.0707368	0.436256	0.366698	0.413831	0.661565	0.14639	0.247582	0.71171	0.165662	0.906178	0.77058	0.862242
ARHGEF9	-0.0526889	0.0233742	-0.0970845	-0.0246813	-0.0418813	-0.281838	-0.476348	-0.504017	231199	231199	231199	231199	387697	387697	387697	387697	222908	234975	216153	227277	376604	318897	278674	273381	0.0565801	0.0202972	0.179447	0.0283982	0.0301587	0.244691	0.490884	0.526302	0.134172	0.0500407	0.396025	0.0694712	0.0736052	0.528411	1.01225	1.08121
EED	0.201186	0.241307	-0.00872081	0.204227	-0.00806643	0.006245	-0.0927556	-0.00620418	1347920	1347920	1347920	1347920	1492210	1492210	1492210	1492210	1.54963e+06	1.59333e+06	1.3398e+06	1.5529e+06	1483890	1.49868e+06	1399290	1.48581e+06	0.564968	0.794324	0.0152048	1.0913	0.015983	0.00962974	0.270578	0.0074809	1.15608	1.61294	0.037517	2.24062	0.0393747	0.0238554	0.580871	0.018709
CPEB2	0	0	0	0	-0.0527852	0.916557	-1.1213	-0.0159382	0	0	0	0	544144	544144	544144	544144	692574	0	0	0	564123	654813	478391	612874	0	0	0	0	0.175217	0.274142	0	0.67078	0	0	0	0	0.381256	0.585651	0	1.38127
WIZ	0	0	0	0	-0.897499	-0.0785358	-0.544109	-0.795163	0	0	0	0	974230	974230	974230	974230	0	527148	571564	582644	826190	880175	766513	816752	0	0	0	0	0.485538	0.158033	0.457486	0.430123	0	0	0	0	1.00187	0.343489	0.941156	0.892986
DUS4L-BCAP29	-0.729719	-0.322993	-0.0730545	-0.0771096	-0.0182638	-0.162131	0.218846	0.189931	2523520	2523520	2523520	2523520	2.7547e+06	2.7547e+06	2.7547e+06	2.7547e+06	1.52174e+06	2.01733e+06	2.39892e+06	2.39218e+06	2.72004e+06	2.46188e+06	3.20592e+06	3.14231e+06	0.610411	0.233747	0.0496871	0.0503525	0.0216541	0.280601	0.458197	0.380047	1.24568	0.506594	0.118792	0.120263	0.053228	0.601064	0.949004	0.796473
MAPK8IP3	0.054385	-0.0649929	-0.0954033	-0.0841861	0.04303	-0.0233498	0.187575	0.0659205	6.49966e+06	6.49966e+06	6.49966e+06	6.49966e+06	5614800	5614800	5614800	5614800	6.74936e+06	6.21335e+06	6.08375e+06	6131240	5784790	5.52466e+06	6.3944e+06	5.87731e+06	0.0777704	0.21046	0.32596	0.309976	0.156485	0.056777	0.736909	0.187439	0.181143	0.459431	0.690476	0.658802	0.348012	0.134669	1.49674	0.412615
CTNND1	0	0	0	0	0.600758	-0.211277	-0.162065	0.292777	0	0	0	0	8.35437e+06	8.35437e+06	8.35437e+06	8.35437e+06	0	7.53527e+06	0	7.50408e+06	8.8739e+06	8.38653e+06	9.10246e+06	8.7948e+06	0	0	0	0	0	0.0649371	0	0.260605	0	0	0	0	0	0.150377	0	0.555905
MAP2	1.38597	-0.0091935	0.131056	-0.223225	-0.332335	-0.363247	-2.19823	-1.10865	2.7343e+07	2.7343e+07	2.7343e+07	2.7343e+07	6.50761e+07	6.50761e+07	6.50761e+07	6.50761e+07	5.1657e+07	2.74225e+07	3.02095e+07	2.54663e+07	5.64016e+07	5.885e+07	3.36887e+07	4.02148e+07	1.14912	0.0199238	0.205603	0.17673	0.564988	0.489751	1.68538	1.32232	2.63185	0.0488736	0.431203	0.387466	1.16498	1.01012	3.82917	2.78699
CDKL5	0.109159	0.108424	-0.208049	0.0604978	-0.132479	0.050335	-0.0728342	-0.165443	2.25286e+06	2.25286e+06	2.25286e+06	2.25286e+06	1.79316e+06	1.79316e+06	1.79316e+06	1.79316e+06	2.42994e+06	2428700	1950320	2.34934e+06	1635830	1.85682e+06	1.70488e+06	1.59888e+06	0.215481	0.193289	0.344929	0.118387	0.150897	0.0483724	0.0885127	0.271995	0.469507	0.424426	0.727791	0.268004	0.336654	0.115922	0.204354	0.583675
GBF1	-0.195282	0.0500156	-0.0548486	0.023937	-0.0507777	-0.0880825	0.00443511	-0.041364	7.45575e+06	7.45575e+06	7.45575e+06	7.45575e+06	7437680	7437680	7437680	7437680	6.51187e+06	7.71876e+06	7.17761e+06	7.58048e+06	7.18045e+06	6.99716e+06	7460580	7227460	0.852898	0.0939681	0.227599	0.0977416	0.154286	0.514878	0.00789018	0.124935	1.7333	0.216219	0.494204	0.224184	0.343624	1.05918	0.0197453	0.282035
SWSAP1	1.22589	0.247363	0.285821	0.884413	0.350804	0.272098	0.239339	0.111678	268329	268329	268329	268329	529986	529986	529986	529986	627620	318516	327121	495339	675876	639992	625623	572642	0	0	0.125871	0.244084	0.400752	0.272185	0.287139	0.0921186	0	0	0.284067	0.527214	0.836841	0.584036	0.613899	0.212344
N4BP2L2	0.115259	-0.263086	-0.307201	-0.500587	0.205487	-0.172413	0.154266	-0.02578	34918.1	34918.1	34918.1	34918.1	27251	27251	27251	27251	37822.3	29097.4	28221.1	24680.8	31422.5	24181.4	30326.5	26768.4	0.142113	0.281149	0.466706	0.608517	0.240851	0.0985369	0.135262	0.0158178	0.318106	0.602173	0.965568	1.24193	0.520572	0.225959	0.303743	0.0389865
PTBP2	1.84541	0.660349	0.758381	0.164372	-0.401935	-0.71178	-1.84019	-1.29412	3.10443e+06	3.10443e+06	3.10443e+06	3.10443e+06	5.03403e+06	5.03403e+06	5.03403e+06	5.03403e+06	3.46764e+06	2.96802e+06	3.1592e+06	2.91665e+06	4.53465e+06	4.49532e+06	3.93006e+06	3.68693e+06	0	0	0	0	0.320655	0.427358	0.818796	0.638933	0	0	0	0	0.665173	0.879678	1.68864	1.3491
LMNA	1.27969	-0.153992	-0.386223	-0.283475	0	-0.146335	-0.371013	-1.58939	2.56192e+06	2.56192e+06	2.56192e+06	2.56192e+06	899556	899556	899556	899556	2.98464e+06	2.61137e+06	2.37748e+06	2.56916e+06	0	687254	1.2911e+06	640912	0.417306	0.0658416	0.229736	0.038856	0	0	0	0	0.865145	0.151382	0.497645	0.0922403	0	0	0	0
NALCN	2.68203	0.708268	1.20925	0.944392	-0.407968	-0.685505	0	0	52707.8	52707.8	52707.8	52707.8	64878.8	64878.8	64878.8	64878.8	338256	86116.2	121870	101430	48898.2	40340.9	0	0	0	0	0	0	0.258208	0	0	0	0	0	0	0	0.556123	0	0	0
KIF1A	-0.543247	-0.0435028	-0.0939025	0.259656	-0.00999176	-0.173302	0.487244	0.493148	5.37719e+06	5.37719e+06	5.37719e+06	5.37719e+06	5.58009e+06	5.58009e+06	5.58009e+06	5.58009e+06	5.7866e+06	5.40926e+06	5.31409e+06	5.01262e+06	5.13149e+06	5.19285e+06	5.41639e+06	5.02614e+06	0.534985	0.0359989	0.127802	0.624427	0.612548	0.341707	0.409762	0.734783	1.09832	0.0874683	0.284979	1.28824	1.27435	0.702044	0.854379	1.5197
GDAP1	0.184623	-0.500825	-0.324271	-0.123222	-0.0543172	-0.287603	0.152496	0.0796998	1.6403e+07	1.6403e+07	1.6403e+07	1.6403e+07	1.20663e+07	1.20663e+07	1.20663e+07	1.20663e+07	1.86016e+07	1.43427e+07	1.47294e+07	1.56675e+07	1.12163e+07	1.05546e+07	1.23594e+07	1.18244e+07	0.0704289	0.607192	0.369525	0.0812336	0.21043	0.385997	0.39658	0.11032	0.158291	1.25344	0.771878	0.187695	0.450722	0.807006	0.818162	0.250419
LCOR	0.314065	-0.0421627	-0.114615	-0.0418188	-0.318476	-0.348012	-0.404336	-0.597823	1.32971e+06	1.32971e+06	1.32971e+06	1.32971e+06	1.44899e+06	1.44899e+06	1.44899e+06	1.44899e+06	1.5996e+06	1.26932e+06	1.28909e+06	1.29118e+06	1286295	1.32099e+06	1.22518e+06	1.12015e+06	0.471931	0.164805	0.162038	0.0571681	0.31494	0.375076	0.390957	0.546351	0.971795	0.360368	0.358698	0.130057	0.664835	0.786411	0.815878	1.12589
KIF2A	0.301236	-0.277003	-0.0378388	-0.427276	0.0504855	-0.242636	-0.173123	-0.249822	1.03454e+07	1.03454e+07	1.03454e+07	1.03454e+07	8.85531e+06	8.85531e+06	8.85531e+06	8.85531e+06	1.24629e+07	1.00133e+07	1.01093e+07	9.46917e+06	8.7568e+06	8.40388e+06	8.69208e+06	8.30707e+06	0.573409	0.435994	0.04711	0.589187	0.079433	0.720516	0.515405	0.437252	1.18345	0.898276	0.109756	1.20736	0.18377	1.4845	1.06318	0.90797
MACROD1	0.768465	-0.549749	-0.3234	-0.981993	-0.395854	-0.270843	0.590956	-0.387505	1.96001e+07	1.96001e+07	1.96001e+07	1.96001e+07	1.13549e+07	1.13549e+07	1.13549e+07	1.13549e+07	23231865	1.70637e+07	1.7312e+07	1.56931e+07	9.532e+06	9.9979e+06	1.3001e+07	9.32916e+06	1.16769	0.60685	0.528945	0.980099	0.364757	0.273953	0.467039	0.301961	2.49287	1.24272	1.09179	2.00701	0.760228	0.574597	0.966095	0.633796
SEPTIN9	0	0	0	0	0.0377398	-1.07368	1.12105	-0.374409	0	0	0	0	1.98963e+07	1.98963e+07	1.98963e+07	1.98963e+07	0	0	0	1.85247e+07	1.96025e+07	1.86713e+07	2.2488e+07	1.90545e+07	0	0	0	0	0	0	0.469813	0.164354	0	0	0	0	0	0	0.955782	0.360466
SBF2	-0.0672791	0.0117071	-0.0442099	0.021926	-0.0184559	-0.15109	-0.0739109	-0.153523	2.5099e+06	2.5099e+06	2.5099e+06	2.5099e+06	3086780	3086780	3086780	3086780	2.39554e+06	2.53035e+06	2434150	2.54833e+06	3.04754e+06	2779860	2.93262e+06	2.77518e+06	0.302782	0.0494864	0.166701	0.0614959	0.0345635	0.527812	0.215213	0.429834	0.644617	0.118355	0.369842	0.14522	0.0841956	1.08412	0.468998	0.893614
CTSC	-0.508622	-0.428345	-0.12901	0.232451	0.14376	0.0772561	-0.0335907	0.569114	1.85703e+07	1.85703e+07	1.85703e+07	1.85703e+07	10938100	10938100	10938100	10938100	1.3053e+07	1.37999e+07	16981800	2.1817e+07	12084200	11539800	1.06864e+07	16227900	1.34899	1.14582	0.305944	0.819844	0.618805	0.270346	0.097448	1.08537	2.85983	2.36345	0.650897	1.66589	1.262	0.5803	0.2236	2.22757
IMPDH2	0.123964	0.253307	0.109844	0.191171	-0.23873	0.161867	-0.0412743	-0.414181	27993393	27993393	27993393	27993393	2.48693e+07	2.48693e+07	2.48693e+07	2.48693e+07	2.77225e+07	2.87878e+07	2.80085e+07	2.79787e+07	2.46335e+07	2.54315e+07	2.37432e+07	2.59783e+07	0.0702744	0.22968	0.0280135	0.109426	0.0994643	0.137688	0.183095	0.422808	0.163701	0.489637	0.0668404	0.239508	0.22604	0.308492	0.392249	0.878922
MACROH2A2	0	0	0	0	0.081253	-0.56177	0.585215	0.145456	0	0	0	0	7.3536e+07	7.3536e+07	7.3536e+07	7.3536e+07	0	0	0	0	6.65248e+07	7.18478e+07	6.66454e+07	6.51463e+07	0	0	0	0	0.165048	0.0952707	0.410744	0.309579	0	0	0	0	0.351856	0.2187	0.847278	0.64327
LOC122319436	0.208584	0.158117	0.200279	0.00702759	-0.11724	-0.0456815	-0.615175	-0.860317	137892	137892	137892	137892	102719	102719	102719	102719	159342	153864	158427	138566	94701.4	99517.1	67059.9	56580.7	0.198716	0.189026	0.219807	0.00643052	0.116718	0.055604	0.79186	0.844315	0.435626	0.415689	0.478432	0.0160088	0.264478	0.131946	1.60783	1.71576
MARK3	0	0	0	0	0	0	0	0	0	0	0	0	0	0	0	0	0	0	0	0	0	0	0	0	0	0	0	0	0	0	0	0	0	0	0	0	0	0	0	0
HNRNPA3	-1.31285	-0.560683	0.264301	0.150766	0.967278	0.444721	0.466498	0.404795	5.04378e+07	5.04378e+07	5.04378e+07	5.04378e+07	5.42816e+07	5.42816e+07	5.42816e+07	5.42816e+07	4.94595e+07	4.79006e+07	4.48914e+07	4.81746e+07	5.22887e+07	5.2592e+07	4.97688e+07	5.29868e+07	0	0.174675	0.389595	0.295902	0.351373	0.169225	0.380138	0.221904	0	0.375606	0.812885	0.623033	0.728994	0.3648	0.796032	0.473103
ACO2	0.0732865	-0.380894	-0.281798	-0.445753	-0.121631	-0.281306	0.24249	-0.281081	1.18051e+08	1.18051e+08	1.18051e+08	1.18051e+08	1.03161e+08	1.03161e+08	1.03161e+08	1.03161e+08	1.21068e+08	1.0342e+08	1.07386e+08	1.02054e+08	9.62152e+07	9.32915e+07	1.11904e+08	9.28294e+07	0.0770565	0.619748	0.459956	0.768331	0.611959	0.442956	0.480494	0.430174	0.179041	1.26407	0.952033	1.567	1.26268	0.918555	0.991943	0.893163
DNMT1	-0.607032	0.311273	-0.282987	0.290107	0.500126	0.819937	0.210394	0.419928	1.98581e+06	1.98581e+06	1.98581e+06	1.98581e+06	2.01595e+06	2.01595e+06	2.01595e+06	2.01595e+06	1.83668e+06	2.19566e+06	2.05359e+06	2.27815e+06	1.97768e+06	2.11875e+06	2.11197e+06	2.1574e+06	0	0.352067	0.267249	0.433416	0.144393	0.440311	0.150021	0.286885	0	0.73922	0.57358	0.890114	0.317904	0.910075	0.334651	0.612311
STAT3	-0.243026	0.499762	0.441558	0.374464	0.595438	0.570732	0.708516	0.845165	580830	580830	580830	580830	595243	595243	595243	595243	573837	701026	603808	654908	672904	703347	690854	744437	0.173983	0.469897	0.311314	0.221927	0.329728	0.448865	0.507807	0.665797	0.369226	0.970292	0.648865	0.479626	0.693126	0.928318	1.04642	1.37368
PSEN2	0.633895	0.234188	0.0113417	0.108941	0.165376	-0.0632603	0.432289	0.288368	497015	497015	497015	497015	781438	781438	781438	781438	771243	584612	500938	535999	876350	747914	1.05445e+06	954338	0.83233	0.181922	0.0050429	0.0850492	0.17288	0.048701	0.442669	0.266607	1.69147	0.401279	0.0126125	0.196916	0.382501	0.116597	0.918604	0.572853
ABCA1	0.157796	0.141283	0.069872	0.225179	-0.014908	0.0730253	-0.26113	0.0875399	42066.7	42066.7	42066.7	42066.7	56691.4	56691.4	56691.4	56691.4	46928.8	46394.8	44154.2	49172.7	56108.6	59634.9	47305.3	60237.9	0	0	0	0	0.00838566	0.0318995	0.25163	0.0956542	0	0	0	0	0.02092	0.0776659	0.542751	0.219669
KIF23	0.389239	0.394044	0.376697	0.437427	0.183147	0.0830818	-0.302578	0.788427	408423	408423	408423	408423	564225	564225	564225	564225	534913	536698	530283	553082	640597	597671	457475	974524	0.542458	0.422525	0.442863	0.535049	0.180825	0.152042	0.970796	1.57324	1.11247	0.87899	0.918943	1.09778	0.399058	0.338943	1.98085	3.46937
KPNA2	0.00284502	0.111168	-0.00801852	0.087856	0.104085	0.271044	-0.0149386	0.311068	1.63461e+07	1.63461e+07	1.63461e+07	1.63461e+07	1.42249e+07	1.42249e+07	1.42249e+07	1.42249e+07	16378400	17655500	1.62555e+07	17372500	1.52891e+07	1.71649e+07	1.40783e+07	1.76477e+07	0.0056089	0.4021	0.0164842	0.254259	0.13237	0.696755	0.0270986	0.65341	0.0139817	0.839465	0.0405357	0.548071	0.297677	1.41629	0.0664233	1.32915
SYNCRIP	-0.473244	-0.393142	-0.195274	-0.461599	-0.162227	0.0482512	-0.587441	-0.434659	6.83216e+07	6.83216e+07	6.83216e+07	6.83216e+07	7.46669e+07	7.46669e+07	7.46669e+07	7.46669e+07	6.28485e+07	6.57328e+07	6.40945e+07	6.70262e+07	71696185	7.59819e+07	67444995	7.35684e+07	0.694825	0.466304	0.183629	0.297319	0.074139	0.0269423	0.352587	0.16868	1.41587	0.964766	0.400846	0.624872	0.172958	0.0653165	0.742378	0.36231
HNRNPA1	0.411695	-0.766356	-0.628255	-0.499616	-0.872748	-0.43704	-0.823941	-0.64768	1.31034e+08	1.31034e+08	1.31034e+08	1.31034e+08	2.18965e+08	2.18965e+08	2.18965e+08	2.18965e+08	1.64439e+08	1.2652e+08	1.27478e+08	1.2477e+08	1.9535e+08	2.29e+08	2.02112e+08	2.15586e+08	0.287144	0.252055	0.253593	0.192463	0.571206	0.319751	0.485602	0.393529	0.595694	0.530005	0.540203	0.422522	1.1785	0.665342	1.00195	0.804798
ZNF142	0	0.0201254	0.00189784	-0.259229	-0.428448	-0.206069	-0.419094	-0.445255	73967.3	73967.3	73967.3	73967.3	113004	113004	113004	113004	0	75006.4	74064.7	61802.2	83969.1	97963	84515.3	82996.5	0	0.0307496	0.000606262	0.219864	0.860674	0.123144	0.847424	0.476814	0	0.0749049	0.00144406	0.478562	1.74956	0.278211	1.72228	0.985148
RPS20	-0.709894	0.079467	0.00704107	-0.122156	0.0476866	-0.0300928	-0.0419158	0.00885065	7.06774e+07	7.06774e+07	7.06774e+07	7.06774e+07	6.11344e+07	6.11344e+07	6.11344e+07	6.11344e+07	5.58827e+07	6.78118e+07	6.63008e+07	6.46489e+07	6.13177e+07	6.15792e+07	6.29052e+07	6.23828e+07	0.64056	0.19068	0.173803	0.15595	0.0221021	0.0233686	0.0636867	0.0411494	1.30787	0.4192	0.383279	0.333108	0.0538732	0.0571308	0.149895	0.0993761
TEAD3	-0.823021	-0.410709	0.211953	0.150528	-1.01966	-0.873317	-0.583096	-0.723817	964860	964860	964860	964860	890627	890627	890627	890627	727491	882615	1.0348e+06	1.01517e+06	710820	749580	840527	779902	0.505143	0.214195	0.0793192	0.0514963	0.58214	0.672601	0.627931	0.549771	1.04169	0.463372	0.184486	0.122346	1.20572	1.40545	1.28466	1.13276
ARFGEF2	0.187703	-0.0315971	0.0276537	0.0464169	0.0427284	0.0449227	0.0682107	0.150335	2674870	2674870	2674870	2674870	2.33644e+06	2.33644e+06	2.33644e+06	2.33644e+06	3046540	2.61692e+06	2.72664e+06	2762330	2406670	2.41033e+06	2.44956e+06	2593040	0.647572	0.055486	0.0998767	0.112861	0.0868572	0.0637399	0.15774	0.341783	1.31821	0.131633	0.228756	0.256176	0.200837	0.150172	0.350645	0.72171
DST	-0.311822	-0.0697458	-0.0149286	-0.0677508	0.0394876	-0.128629	0.135588	-0.0152948	5.82226e+06	5.82226e+06	5.82226e+06	5.82226e+06	7.0551e+06	7.0551e+06	7.0551e+06	7.0551e+06	4.69055e+06	5.54749e+06	5.76233e+06	5.55516e+06	7.25087e+06	6.45331e+06	7.75032e+06	6.9807e+06	1.24903	0.473642	0.0446193	0.534092	0.136442	0.951384	0.973712	0.0685301	2.61239	0.978753	0.107517	1.09594	0.306163	1.93958	1.987	0.160672
VCP	0	0	0	0	-0.536239	-0.796091	-0.558665	-0.419494	0	0	0	0	4.34623e+07	4.34623e+07	4.34623e+07	4.34623e+07	0	2.9166e+07	0	2.93212e+07	4.194e+07	4.07308e+07	3.91715e+07	3.72764e+07	0	0	0	0	0.291269	0.442204	0.547818	0	0	0	0	0	0.614243	0.921243	1.1329	0
TCERG1	-0.200307	-0.0781799	-0.0416755	-0.0596863	-0.086296	-0.103696	-0.0654148	-0.130595	1.67147e+07	1.67147e+07	1.67147e+07	1.67147e+07	21870300	21870300	21870300	21870300	1.45479e+07	15833000	1.62387e+07	1.60373e+07	2.06005e+07	20353500	20900800	1.99775e+07	0.831371	0.268104	0.121751	0.166409	0.242278	0.358638	0.23331	0.567915	1.68954	0.575906	0.275252	0.369243	0.523467	0.754689	0.505693	1.16185
C2CD3	-0.593228	-0.0848525	-0.127666	-0.179434	0.17646	-0.62027	-0.0978926	-0.133425	65598.7	65598.7	65598.7	65598.7	49852.3	49852.3	49852.3	49852.3	43482.6	61851.7	60043.2	57926.9	56338.5	32431.4	46581.9	45448.6	0	0.0209191	0.0358276	0.0525399	0.0531569	0.911721	0.045749	0.0593321	0	0.0515408	0.0871155	0.125133	0.126509	1.85588	0.109996	0.140476
CUL4B	0.503842	-0.322596	0.156605	-0.409203	-0.209998	-0.302285	-0.460898	-0.691112	2.22325e+06	2.22325e+06	2.22325e+06	2.22325e+06	3.11524e+06	3.11524e+06	3.11524e+06	3.11524e+06	2.47857e+06	2.21706e+06	2.1962e+06	2.06403e+06	2.94405e+06	2.86712e+06	2.64818e+06	2.74572e+06	0.311823	0.117729	0.0596448	0.246577	0.228669	0.344836	0.529992	0.665846	0.656089	0.257909	0.140497	0.529691	0.490783	0.712357	1.09348	1.36499
DCX	0.953896	0.0199803	0.180529	-0.675416	0.633427	0	0.0507223	-0.246101	8.18944e+07	8.18944e+07	8.18944e+07	8.18944e+07	8.64366e+07	8.64366e+07	8.64366e+07	8.64366e+07	1.16046e+08	8.47436e+07	8.67341e+07	8.47082e+07	8.96491e+07	0	7.91382e+07	7.83126e+07	0.962322	0.365687	0.40249	0.544875	0	0	0	0	2.15599	0.767141	0.839487	1.15051	0	0	0	0
CIC	1.31181	0.750754	-0.0589206	0.859103	-0.309774	-0.0475498	-0.195925	-0.386142	201880	201880	201880	201880	302487	302487	302487	302487	262336	217344	190372	213199	266470	265166	272650	231097	0	0	0	0	0.438447	0.834313	0.479577	0.744359	0	0	0	0	0.902039	1.72821	0.982774	1.61127
SEPSECS	-0.304399	-0.0494886	-0.217188	-0.151225	-0.0707249	-0.183472	-0.06971	-0.328325	336900	336900	336900	336900	600467	600467	600467	600467	272815	325539	289815	303374	571740	528760	572143	478248	0.835661	0.206673	0.863259	0.716185	0.116273	0.452582	0.159544	0.821221	1.69804	0.451821	1.75464	1.45483	0.263501	0.938136	0.354616	1.66887
P4HB	0.0977376	-0.0460513	-0.0205645	0.158145	-0.180268	-0.117634	0.099831	-0.0497513	5.49514e+07	5.49514e+07	5.49514e+07	5.49514e+07	49252900	49252900	49252900	49252900	58803200	5.32251e+07	54173700	6.13176e+07	43467600	45396300	5.27818e+07	4.75834e+07	0.107284	0.0796779	0.0886291	0.335223	0.362795	0.234736	0.22224	0.0850947	0.244358	0.185395	0.204596	0.708991	0.762735	0.508491	0.483463	0.197034
HTT	-0.244545	-0.0505614	-0.0135685	-0.0615878	0.0126408	-0.0639843	0.0999152	0.0584589	2.6942e+06	2.6942e+06	2.6942e+06	2.6942e+06	2410480	2410480	2410480	2410480	2.27412e+06	2601410	2.66898e+06	2.5816e+06	2.43169e+06	2305910	2.58334e+06	2510160	0.721307	0.359939	0.0580442	0.427761	0.0474545	0.283073	0.49014	0.30369	1.46527	0.757097	0.137544	0.889448	0.113803	0.605926	1.01074	0.646274
ATF6	-0.773926	0.362497	0.132227	-0.00982388	-0.0281876	0.88663	0.126317	0.624866	54885.4	54885.4	54885.4	54885.4	72775.5	72775.5	72775.5	72775.5	32098.3	70563.4	60153.5	54512.9	71367.4	134551	79434.7	112225	0	0.190884	0.0413839	0.00454993	0.0268055	0.721086	0.271128	0.549693	0	0.419312	0.100279	0.0113818	0.0657731	1.46477	0.581992	1.12652
RALGAPA1	0.214735	-0.0955397	-0.0298099	0.0059032	-0.0189824	-0.00349758	-0.0743732	-0.0232332	3.12182e+06	3.12182e+06	3.12182e+06	3.12182e+06	3.5255e+06	3.5255e+06	3.5255e+06	3.5255e+06	3.62285e+06	2.92178e+06	3057980	3.13462e+06	3479420	3.51697e+06	3.34836e+06	3.46918e+06	0.876455	0.335865	0.0745879	0.0147455	0.0447237	0.0129613	0.31343	0.089659	1.78319	0.710155	0.174101	0.036426	0.10777	0.0320965	0.665778	0.206786
AHI1	-0.57288	-0.661513	-0.706198	0.31969	0	0	0	0	20965.5	20965.5	20965.5	20965.5	0	0	0	0	14094.5	13254.7	12850.5	26166.2	8209.21	8094.14	17623.2	0	0.290675	0	0.389844	0.0873139	0	0	0	0	0.62095	0	0.81538	0.201772	0	0	0	0
OBSCN	-0.45312	0.357556	-0.168738	0.485361	-0.284643	-0.118514	-0.205894	-0.0911562	663901	663901	663901	663901	312647	312647	312647	312647	484954	850626	590620	929419	256666	287990	271065	293503	0.9534	1.45914	0.981592	1.68766	0.357246	0.104165	0.323479	0.0753563	1.9443	3.15486	2.00329	3.82264	0.751818	0.237848	0.685637	0.175775
DCTN1	0.0471957	-0.0766076	-0.0822924	-0.0843316	-0.0578309	-0.0944953	-0.0632797	-0.100824	4.52459e+07	4.52459e+07	4.52459e+07	4.52459e+07	4.24499e+07	4.24499e+07	4.24499e+07	4.24499e+07	4.67506e+07	4.2906e+07	42737300	4.26769e+07	4.0782e+07	39758600	4.06282e+07	3.95846e+07	0.150463	0.292102	0.318639	0.309688	0.255414	0.547903	0.547096	0.892714	0.335773	0.6238	0.676268	0.658258	0.550408	1.12325	1.12171	1.81696
CC2D1A	1.10485	-0.336566	1.15065	-0.545659	0	0	0	0	7.81629e+06	7.81629e+06	7.81629e+06	7.81629e+06	0	0	0	0	8.8163e+06	7.77615e+06	8.13178e+06	7.63381e+06	0	0	4.11453e+06	0	0	0.203296	0	0	0	0	0	0	0	0.425046	0	0	0	0	0	0
PTPA	-0.143043	-0.646117	-0.410833	0.14952	0.478907	-0.124213	-0.419107	-0.596676	7.16541e+06	7.16541e+06	7.16541e+06	7.16541e+06	1.32402e+07	1.32402e+07	1.32402e+07	1.32402e+07	8.59621e+06	7.28021e+06	7.13531e+06	7.17295e+06	1.32208e+07	1.22632e+07	1.1861e+07	9.7254e+06	0	0	0	0	0	0.0977534	0.411624	0.539766	0	0	0	0	0	0.216057	0.857683	1.11419
PKM	-0.205363	0.325391	-0.27279	0.319208	-0.318638	-0.581689	-0.225058	0.354788	5.34863e+08	5.34863e+08	5.34863e+08	5.34863e+08	6.70771e+08	6.70771e+08	6.70771e+08	6.70771e+08	4.58214e+08	5.27402e+08	4.88548e+08	5.22106e+08	6.26787e+08	6.31187e+08	6.24768e+08	5.47473e+08	0.724888	0.337827	0.876085	0.306849	0.338162	0	0.382702	0.687743	1.56473	0.709217	1.97067	0.643579	0.698722	0	0.791784	1.56543
MANEA	-0.390315	-0.521937	-0.442238	0.00124536	-0.358444	0.830428	0.420994	-0.110642	5.50199e+06	5.50199e+06	5.50199e+06	5.50199e+06	4.48992e+06	4.48992e+06	4.48992e+06	4.48992e+06	6.27906e+06	4.95693e+06	4.97257e+06	5.59138e+06	4.25573e+06	4.68506e+06	4.87049e+06	5.78619e+06	0	0.251379	0.189882	0	0	0	0	0	0	0.538672	0.417546	0	0	0	0	0
ATXN7L2	-0.487003	-0.391639	-0.413555	-0.199942	-0.0127935	-0.0680208	0.0750932	-0.14671	92757.1	92757.1	92757.1	92757.1	140566	140566	140566	140566	66182.7	70705.3	69639.4	80753	139325	134093	148077	126975	0.246995	0.298659	0.372814	0.183375	0.0106094	0.0515605	0.0555607	0.141079	0.533109	0.636669	0.782445	0.404317	0.0263254	0.122958	0.131812	0.315905
HYCC2	0.211152	-0.222267	-0.0627551	-0.177447	-0.101724	-0.0182346	-0.0573747	-0.156009	1.13024e+06	1.13024e+06	1.13024e+06	1.13024e+06	849596	849596	849596	849596	1.30838e+06	968864	1.08213e+06	999436	791754	838925	816471	762516	0.486041	0.425515	0.220422	0.675431	0.482864	0.0311505	0.541393	0.477221	1.00261	0.885022	0.479749	1.37335	0.996524	0.0759425	1.11025	0.985877
TUBGCP2	-0.297132	-0.0657493	-0.0291479	-0.0550216	0.0479577	-0.0100029	0.0270964	0.0529691	15659200	15659200	15659200	15659200	1.69574e+07	1.69574e+07	1.69574e+07	1.69574e+07	1.27445e+07	1.49616e+07	15346000	1.50732e+07	1.75305e+07	16840200	1.72789e+07	1.75915e+07	1.00457	0.295149	0.0636246	0.215408	0.193962	0.0223958	0.0807373	0.183157	2.05268	0.629901	0.149934	0.469346	0.425878	0.0551951	0.187626	0.403876
EIF4G3	-0.0238442	-0.220465	0.372475	-0.170512	0.0837041	-0.0417063	-0.22478	-0.137377	8.66969e+06	8.66969e+06	8.66969e+06	8.66969e+06	7.31289e+06	7.31289e+06	7.31289e+06	7.31289e+06	8.0555e+06	8.72063e+06	8.83168e+06	8.11821e+06	7.33051e+06	7.04245e+06	7.06518e+06	7.24137e+06	0.55075	0.125577	0.284928	0.305136	0.0198404	0.104377	0.202345	0.0563114	1.136	0.276955	0.604627	0.629976	0.0484988	0.229231	0.437942	0.133633
HECTD4	0.0476004	-0.0182407	-0.0341742	0.050536	0.00741945	-0.0213869	0.0101316	-0.0216567	7.02382e+06	7.02382e+06	7.02382e+06	7.02382e+06	6.83797e+06	6.83797e+06	6.83797e+06	6.83797e+06	7.25943e+06	6935570	6.85939e+06	7.27421e+06	6.87322e+06	6.73735e+06	6.88616e+06	6.73609e+06	0.0743495	0.0332685	0.0689255	0.0922688	0.0175519	0.112237	0.0427388	0.109373	0.173511	0.0810405	0.161559	0.212662	0.0432254	0.254903	0.103313	0.24881
TBL1X	0.360224	-0.268695	-0.00604796	1.029	0.358975	-0.195417	0.0687749	1.14	173426	173426	173426	173426	122659	122659	122659	122659	222613	143955	172700	353894	157312	107120	128648	270317	0.285208	0.856104	0.00403173	0.687919	0.20152	0.0853619	0.0298822	1.07813	0.610011	1.74002	0.00998479	1.39851	0.441437	0.1976	0.0729596	2.21278
RABGAP1L	0.0566645	-0.335495	-0.142186	0.0315201	0.0265379	-0.186454	-0.448613	-0.185047	1.87706e+06	1.87706e+06	1.87706e+06	1.87706e+06	1.867e+06	1.867e+06	1.867e+06	1.867e+06	2.08812e+06	1.77267e+06	1.84191e+06	1.91536e+06	1.85051e+06	1.72261e+06	1.75255e+06	1.72128e+06	1.03641	0.487778	0.150869	0.18492	0.0359206	0.195873	0.364166	0.267385	2.49417	1.00597	0.332045	0.38934	0.0873361	0.421323	0.759711	0.565959
MAP4	3.49547	-0.245075	-0.54397	0.31303	-0.718714	-1.31958	-1.99626	0	4.82167e+06	4.82167e+06	4.82167e+06	4.82167e+06	7.67444e+06	7.67444e+06	7.67444e+06	7.67444e+06	8.33587e+06	4.8438e+06	4.81901e+06	4.97746e+06	7.06623e+06	6.69146e+06	6.1517e+06	0	1.23594	0.231819	0	0.31109	0.359022	0.869375	1.01529	0	2.85667	0.489426	0	0.647751	0.742415	1.82207	2.08337	0
BANP	-0.122179	0.0419359	-0.0700967	0.167338	-0.0786778	-0.0105274	0.028948	0.0222831	339737	339737	339737	339737	389154	389154	389154	389154	312150	349758	323625	381520	368500	386325	397042	395212	0.238973	0.0674338	0.170449	0.250339	0.106367	0.0317993	0.0503886	0.0252488	0.51677	0.15811	0.377494	0.540051	0.242469	0.0774776	0.120327	0.0620691
MIDN	0.74149	-0.0924973	0.684451	0.493517	-0.272827	0.109474	-0.743335	0.0788754	89772	89772	89772	89772	198964	198964	198964	198964	150090	84197	144272	126388	164682	214649	118852	210145	0	0	0	0	0.193483	0.0651382	0.624993	0.0445903	0	0	0	0	0.42486	0.153194	1.27434	0.10743
ADGRL3	0	0	0	0	0.339023	0.231401	-0.426345	0.300782	854134	854134	854134	854134	1.4864e+06	1.4864e+06	1.4864e+06	1.4864e+06	0	0	0	0	1.67373e+06	1.52434e+06	1.39383e+06	1.72451e+06	0	0	0	0	0.136918	0.310374	0.158201	0	0	0	0	0	0.302256	0.643589	0.351682	0
MYCBP2	-0.285166	-0.109029	-0.0398491	0.0057602	0.0552917	-0.0239464	0.0989273	0.0743939	8.37698e+06	8.37698e+06	8.37698e+06	8.37698e+06	9096860	9096860	9096860	9096860	6874540	7767230	8148760	8410490	9.45227e+06	8.94711e+06	9.74253e+06	9.57825e+06	0.999074	0.537164	0.355354	0.0179033	0.19677	0.082117	0.47696	0.339398	2.04117	1.10204	0.747849	0.0440996	0.431624	0.190641	0.985397	0.717038
ACTA1	-0.298065	0.0777944	-0.0382103	0.209819	0.0781674	0.00618675	0.488694	0.551411	8.20754e+08	8.20754e+08	8.20754e+08	8.20754e+08	3.63537e+08	3.63537e+08	3.63537e+08	3.63537e+08	7.40855e+08	8.4501e+08	7.80446e+08	8.25782e+08	4.02537e+08	4.25383e+08	4.00814e+08	5.14313e+08	0.208124	0.0326315	0.0370946	0.0991442	0.170682	0.302401	0.420862	0.542738	0.450244	0.0795758	0.0896308	0.21805	0.373313	0.641533	0.873466	1.1192
LRPPRC	-0.172337	-0.25899	-0.546149	-0.11216	-0.108722	0.15612	0.0296105	0.783301	1.98181e+07	1.98181e+07	1.98181e+07	1.98181e+07	1.43657e+07	1.43657e+07	1.43657e+07	1.43657e+07	1.96372e+07	1.82659e+07	1.81348e+07	1.90684e+07	1.44948e+07	1.53774e+07	1.54213e+07	1.9135e+07	0.102544	0.213293	0.398003	0.0874359	0.0843343	0.23074	0.341901	0.823503	0.227025	0.463547	0.831414	0.201142	0.194016	0.486917	0.705248	1.74946
ANKS1B	-0.478027	-0.117536	-0.166661	0.0372409	0.236747	-0.247139	0.470485	0.291246	279024	279024	279024	279024	184015	184015	184015	184015	200328	257194	248583	286321	216831	155045	254967	225179	0.379391	0.40667	0.39923	0.0881154	0.509008	0.465529	0.690449	0.836028	0.795095	0.848315	0.833952	0.203554	1.04759	0.963289	1.40337	1.69897
CRELD1	-0.344541	-0.173168	-0.150724	-0.0485512	-0.284529	-0.3544	0.176673	-0.124161	1.33331e+07	1.33331e+07	1.33331e+07	1.33331e+07	1.19602e+07	1.19602e+07	1.19602e+07	1.19602e+07	1.05006e+07	11825000	12010400	1.28918e+07	9819410	9.35518e+06	1.35183e+07	10973900	0.745125	0.633478	0.587082	0.0730593	0.687775	0.817904	0.479961	0.247196	1.51344	1.29057	1.20038	0.170645	1.39822	1.66176	0.991102	0.533501
RAPGEF1	0.224273	-0.0406854	-0.0540416	0.00218344	0.0263142	-0.192441	0.0692259	-0.121313	13469000	13469000	13469000	13469000	1.78827e+07	1.78827e+07	1.78827e+07	1.78827e+07	1.57343e+07	1.30945e+07	12973800	13489400	18211900	15649600	1.87617e+07	16440500	0.543751	0.169344	0.187219	0.00733704	0.0404152	0.753229	0.205801	0.875215	1.11513	0.37525	0.412196	0.0183422	0.0980299	1.52969	0.44996	1.78038
ANO5	-0.252684	-0.350487	-0.593285	-0.175034	0	0	0	0	205007	205007	205007	205007	0	0	0	0	172069	160791	135885	181584	0	101520	73219.7	0	0.483156	0.707602	0.568509	0.165351	0	0	0	0	0.997056	1.43764	1.16298	0.366789	0	0	0	0
KALRN	0.920938	0.443692	0.484888	0.09773	0.122614	0.0729343	0.300164	0.161861	4.81649e+06	4.81649e+06	4.81649e+06	4.81649e+06	5.18426e+06	5.18426e+06	5.18426e+06	5.18426e+06	5.2289e+06	4515850	4.6812e+06	4.75334e+06	5.73045e+06	5.04902e+06	6.07435e+06	5917382	0	0	0	0	0.181829	0.112133	0.433442	0.358613	0	0	0	0	0.387831	0.254855	0.889072	0.733344
PLEKHG3	0.239367	-0.053463	-0.040354	0.0162962	-0.315662	-0.321517	-1.14403	-0.899225	511075	511075	511075	511075	287813	287813	287813	287813	603311	492483	496978	516881	231253	230316	130234	154318	0.101956	0.0780624	0.0345199	0.00515181	0.938263	0.117089	1.12035	0.639674	0.233249	0.181744	0.0840985	0.0128933	1.91122	0.265212	2.30324	1.30262
RPSA2	-0.432492	0.548931	0.125199	0.801841	0.692156	0.170063	-0.5015	-0.020241	33685.8	33685.8	33685.8	33685.8	28150.9	28150.9	28150.9	28150.9	24960.5	49282.3	36739.6	58725.2	45483.3	31672.8	19885	27758.7	0	0.222404	0.0797069	0	0.473623	0.0749118	0	0	0	0.483788	0.185451	0	0.978727	0.174783	0	0
ARHGAP11A-SCG5	0.184891	-0.199901	-0.0760692	-0.656359	-0.249194	-0.0708952	-0.0811216	-0.385952	19987200	19987200	19987200	19987200	3.41974e+06	3.41974e+06	3.41974e+06	3.41974e+06	2.27201e+07	1.74011e+07	1.89606e+07	1.26814e+07	2.87726e+06	3.25576e+06	3232760	2617040	0.548671	0.347455	0.158575	1.17904	0.512596	0.100716	0.138878	0.884319	1.12455	0.732763	0.352511	2.44345	1.05473	0.230672	0.311386	1.79935
NAV1	1.71718	-0.485971	-0.402133	-0.119639	0.517519	-0.0608339	0.0882656	0.724877	2.02445e+06	2.02445e+06	2.02445e+06	2.02445e+06	1.61368e+06	1.61368e+06	1.61368e+06	1.61368e+06	2.64404e+06	1.84274e+06	1.95337e+06	1.61134e+06	1.76723e+06	1.59819e+06	1.81821e+06	1.61267e+06	0.845531	0.469316	0.386465	0.863692	0.161004	0.12478	0.352711	0.127783	1.80336	0.966887	0.804318	1.83139	0.34892	0.275776	0.73448	0.276744
SMG7	0.0430922	0.0521884	-0.142745	0.00574972	-0.0928991	-0.0782434	0.0683457	-0.0482864	664604	664604	664604	664604	862163	862163	862163	862163	684755	689086	601994	667258	808395	816649	903989	833784	0.0510997	0.088077	0.27983	0.00588177	0.193746	0.284175	0.234825	0.123751	0.121971	0.203475	0.599571	0.0146296	0.425429	0.608105	0.508647	0.279508
EMC1	-0.218146	-0.279717	-0.357842	-0.087718	-0.517575	-0.304864	0.109467	0.209546	4.09242e+06	4.09242e+06	4.09242e+06	4.09242e+06	2.89066e+06	2.89066e+06	2.89066e+06	2.89066e+06	3.70744e+06	3.72812e+06	3704855	3.97129e+06	2.58777e+06	2.66922e+06	3.08671e+06	3.22795e+06	0.136601	0.210632	0.284314	0.0380148	0.652566	0.369618	0.355231	0.455151	0.299019	0.45562	0.603624	0.0916605	1.33344	0.77611	0.723413	0.92766
ADGRL2	0.513063	0.191518	-0.0556906	-0.199554	0.545809	-0.016251	0.621209	0.707631	1.89266e+06	1.89266e+06	1.89266e+06	1.89266e+06	2.0458e+06	2.0458e+06	2.0458e+06	2.0458e+06	2.24866e+06	2.02336e+06	1.77005e+06	1.72329e+06	2.42517e+06	2.11069e+06	2.46462e+06	2.63433e+06	0.380651	0.324171	0.203709	0.394873	0.291299	0.0793414	0.531818	0.569467	0.796367	0.673882	0.438103	0.80794	0.621598	0.183339	1.09247	1.1753
DPF1	0.530487	0.191205	0.127365	0.177577	-0.167078	0.0171772	-0.605311	-0.256072	273682	273682	273682	273682	467988	467988	467988	467988	395310	312467	298942	309529	416811	473594	307623	391877	0.792047	0.400279	0.170205	0.365044	0.27314	0.0202931	0.921594	0.401937	1.60826	0.835929	0.377026	0.76726	0.585941	0.0500324	1.87616	0.839027
PCF11	0.17697	0.5245	0.303791	0.191988	-0.0539817	-0.0474297	0.126004	-0.0325132	520075	520075	520075	520075	592417	592417	592417	592417	513975	528486	532165	529459	574243	578282	599461	580352	0.14674	0.370976	0.118269	0.137143	0.0341972	0.026136	0.0256224	0.0342425	0.327782	0.777652	0.26134	0.294183	0.0802146	0.0626154	0.0612146	0.0802781
NKRF	0.145809	0.0141669	-0.0714182	-0.0443114	-0.0690106	-0.0503089	-0.0956443	0.0120221	2.81985e+06	2.81985e+06	2.81985e+06	2.81985e+06	2.84103e+06	2.84103e+06	2.84103e+06	2.84103e+06	3.11975e+06	2847680	2683660	2734560	2.70833e+06	2.74366e+06	2.65879e+06	2864800	0.721274	0.0415216	0.612207	0.303637	0.107975	0.120353	0.287964	0.0194065	1.46516	0.100583	1.24941	0.646164	0.245793	0.272248	0.615524	0.0478415
MAP2K1	0.0319499	-0.0560323	-0.058585	-0.194786	-0.0563823	0.00848051	-0.0417674	-0.0771633	14270800	14270800	14270800	14270800	1.3236e+07	1.3236e+07	1.3236e+07	1.3236e+07	1.45904e+07	1.37272e+07	13702900	1.24684e+07	1.27287e+07	13314000	1.28583e+07	1.25466e+07	0.114746	0.100592	0.245694	0.845677	0.270106	0.016246	0.15359	0.299619	0.260217	0.230391	0.53049	1.71883	0.579817	0.0399517	0.342215	0.638652
TANC2	0	0	0	0	-0.792891	-1.67292	-1.74314	-1.24097	0	0	0	0	2.13089e+06	2.13089e+06	2.13089e+06	2.13089e+06	3.50152e+06	2.57827e+06	2.36182e+06	0	2.11968e+06	2.06241e+06	1.77776e+06	1.91348e+06	0	0	0	0	0.265312	0.361186	0	0.476763	0	0	0	0	0.546195	0.749356	0	0.984907
CCDC92B	-0.0765112	0.024568	0.0371231	0.0525412	0.179238	-0.0489672	0.564916	0.321501	2.73847e+06	2.73847e+06	2.73847e+06	2.73847e+06	1278320	1278320	1278320	1278320	2597020	2785500	2.80985e+06	2.84004e+06	1.44742e+06	1235660	1891020	1.59743e+06	0.606363	0.0585228	0.21408	0.448545	0.225023	0.0379977	0.918454	0.739475	1.2379	0.138541	0.466764	0.929987	0.489052	0.0922783	1.86941	1.50178
RBM41	-0.024051	0.146017	0.457863	0.336515	0.0486027	0.0389331	-0.134097	0.106655	173232	173232	173232	173232	182083	182083	182083	182083	170368	191683	237936	218741	188322	187064	165922	196054	0.0243981	0.121524	0.506774	0.460511	0.0166492	0.012885	0.0505607	0.0464154	0.0599895	0.274722	1.04333	0.95346	0.0409254	0.0319325	0.120736	0.111517
ATE1	0.152906	-0.160307	-0.239892	-0.434333	-0.173647	-0.244047	0.0417084	-0.147236	1.21535e+06	1.21535e+06	1.21535e+06	1.21535e+06	1.28529e+06	1.28529e+06	1.28529e+06	1.28529e+06	1167094	1.22976e+06	1.13543e+06	1.06693e+06	1.24715e+06	1.23834e+06	1.26997e+06	1.19199e+06	0.745347	0.569051	0.394369	0.393325	0.124712	0.200414	0.0600884	0.244079	1.54167	1.17737	0.823419	0.822218	0.281024	0.438987	0.142035	0.510389
MYH10	-0.0965592	0.17573	0.0248027	0.234824	-0.103286	0.101093	-0.317772	0.0074131	3.70262e+07	3.70262e+07	3.70262e+07	3.70262e+07	3.87604e+07	3.87604e+07	3.87604e+07	3.87604e+07	3.77061e+07	3.68071e+07	3.60917e+07	3.79572e+07	3.75722e+07	3.81587e+07	3.53062e+07	3.81664e+07	0.0645695	0.114862	0.16678	0.0730195	0.309504	0.733648	0.768485	0.257542	0.148564	0.248488	0.364509	0.167797	0.642503	1.52406	1.59456	0.548389
RAPGEF2	0.634635	-0.31572	-0.806891	-0.400146	0	0	0	0	2.42015e+06	2.42015e+06	2.42015e+06	2.42015e+06	0	0	0	0	2.88276e+06	2.36801e+06	2.49124e+06	2.1886e+06	1.91771e+06	1.77374e+06	1.7095e+06	1.8734e+06	0.443338	0.123607	0	0	0	0	0	0	0.91377	0.278358	0	0	0	0	0	0
PPFIA4	0.539273	0.200426	0.161753	0.183536	-0.286413	-0.307682	-0.0516187	-0.887101	498208	498208	498208	498208	888775	888775	888775	888775	724016	572460	557319	565797	728741	718076	857538	480560	0.931451	0.216828	0.25444	0.180623	0.848059	0.586295	0.122346	1.12698	1.89725	0.47218	0.548448	0.398627	1.72345	1.1989	0.276552	2.31828
SHF	0	0.275679	-0.223044	0.536986	0.060102	-0.177019	-0.61108	-0.909694	330219	330219	330219	330219	504337	504337	504337	504337	0	347411	320776	365612	462325	440664	420027	325359	0	0.101325	0	0	0.252087	0.300361	0.451346	0.697318	0	0.231609	0	0	0.533319	0.614677	0.92978	1.48053
FAM98A	-0.185499	-0.0858724	-0.138443	-0.149105	0.0581135	-0.0907155	0.0190027	0.154418	5.90853e+06	5.90853e+06	5.90853e+06	5.90853e+06	4.52378e+06	4.52378e+06	4.52378e+06	4.52378e+06	5.19563e+06	5567100	5367890	5.32837e+06	4.70973e+06	4248090	4.58376e+06	5.03485e+06	0.260609	0.100418	0.181448	0.190373	0.130574	0.210588	0.0275483	0.357698	0.560951	0.229996	0.400297	0.418422	0.293817	0.45968	0.0674661	0.752751
UNC79	0.9524	-0.105933	-0.0959262	0.0548002	0.311954	0.336786	0.781985	-0.100819	37037.9	37037.9	37037.9	37037.9	32660.6	32660.6	32660.6	32660.6	71671.7	34415.8	34655.3	38471.9	40544.4	41248.3	56159.7	30456.1	0.954862	0.0476105	0.0591284	0.0335508	0.160859	0.119705	0.609945	0.0564319	1.94732	0.114166	0.139975	0.0818027	0.357534	0.270871	1.24469	0.133839
TENM2	0.782551	-0.00477121	0.535807	0.459318	0.850696	1.00952	-0.0472823	1.14889	516835	516835	516835	516835	728193	728193	728193	728193	822273	541695	647758	611395	867950	840722	588022	801738	0.608912	0.0476198	0.295233	0.16063	0.465675	0.662089	0.391479	0.562622	1.26693	0.111242	0.614227	0.353872	0.963386	1.35015	0.814291	1.15781
VANGL2	0.522696	-0.381271	-0.637842	-0.266089	-0.688209	-0.498098	-1.12761	-0.95907	1.79084e+06	1.79084e+06	1.79084e+06	1.79084e+06	3.07191e+06	3.07191e+06	3.07191e+06	3.07191e+06	2.70876e+06	1.61208e+06	1.48399e+06	1.81214e+06	2.40936e+06	2.57025e+06	2.65493e+06	2.52591e+06	0.471928	0.211098	0.372099	0.128153	0.554482	0.396737	0.616318	0.615506	0.969942	0.460162	0.780822	0.279154	1.14385	0.824101	1.25666	1.2582
ROBO2	0	0	0	0	0.567054	-0.248052	-0.0915358	-0.0254639	0	0	0	0	1.69248e+06	1.69248e+06	1.69248e+06	1.69248e+06	959729	0	716110	772468	1.9552e+06	1.68742e+06	1.82889e+06	1.77844e+06	0	0	0	0	0.491518	0.205005	0.351988	0.160918	0	0	0	0	1.01366	0.440421	0.738305	0.352453
PPP2R5C	0	0.18641	0	0	0.722884	0.242594	0.495341	0.480878	5.3706e+06	5.3706e+06	5.3706e+06	5.3706e+06	4.98183e+06	4.98183e+06	4.98183e+06	4.98183e+06	0	5.40495e+06	0	0	5.20086e+06	4.5452e+06	5.12397e+06	4.90276e+06	0	0	0	0	0.151746	0.228765	0.115008	0.1052	0	0	0	0	0.336992	0.486792	0.252986	0.233072
ADA	-0.687589	-0.156097	-0.222687	-0.0131251	-0.617927	-0.412367	-0.431257	-0.719942	195075	195075	195075	195075	378618	378618	378618	378618	121120	175070	167173	193308	246710	284489	280789	229867	0.521336	0.128777	0.193599	0.00634082	1.16251	0.695551	0.694005	1.14435	1.07141	0.290107	0.425106	0.0157966	2.40235	1.41389	1.41081	2.35973
ADA2	0	-0.262294	0	-0.323619	0	0	0	0	4850.37	4850.37	4850.37	4850.37	0	0	0	0	0	4044.05	0	3875.75	0	0	0	0	0	0	0	0	0	0	0	0	0	0	0	0	0	0	0	0
PTK2	-0.137149	0.00298282	-0.117242	-0.0734908	-0.107647	-0.13093	0.00798077	-0.287192	3.84764e+06	3.84764e+06	3.84764e+06	3.84764e+06	6.84792e+06	6.84792e+06	6.84792e+06	6.84792e+06	3498710	3855600	3.54732e+06	3.65655e+06	6.35556e+06	6.25382e+06	6885910	5.61184e+06	0.505754	0.00591692	0.359135	0.324724	0.297732	0.386742	0.0136161	0.837506	1.04138	0.0147199	0.755672	0.688098	0.634882	0.809447	0.0337251	1.70249
LIMS1	-0.297717	0.721524	-0.386705	0.385368	0	0	0	0	611686	611686	611686	611686	0	0	0	0	513300	669361	582720	669982	522914	0	553049	0	0.174432	0.213506	0.073539	0.364232	0	0	0	0	0.38012	0.445888	0.168169	0.762242	0	0	0	0
SFPQ	0.0603833	-0.0339185	-0.0488507	0.0349462	-0.0148997	0.0211685	-0.00154368	0.035314	230573000	230573000	230573000	230573000	298603000	298603000	298603000	298603000	2.40428e+08	2.25215e+08	2.22896e+08	2.36226e+08	295535000	3.03017e+08	2.98284e+08	3.06002e+08	0.157349	0.11589	0.301684	0.171062	0.0319658	0.0590053	0.00361671	0.0928351	0.349858	0.2627	0.642581	0.378681	0.077824	0.139705	0.00885946	0.213811
KIAA1217	0.418693	0.225549	0.0198695	0.577389	-0.096092	0.197873	0.191374	0.312368	19224.4	19224.4	19224.4	19224.4	19799.4	19799.4	19799.4	19799.4	25697.6	22477.6	19491	28685.7	18523.6	22710.1	22608	24585.8	0.207574	0.17145	0.00978329	0.269977	0.0614843	0.0989195	0.125644	0.285896	0.453687	0.379558	0.0242303	0.579615	0.145183	0.22679	0.283551	0.611365
NUP160	-0.172091	-0.0214641	-0.128127	-0.0344955	-0.0986705	-0.0215541	0.00428759	-0.0134301	5.42786e+06	5.42786e+06	5.42786e+06	5.42786e+06	4.43384e+06	4.43384e+06	4.43384e+06	4.43384e+06	4.81752e+06	5347700	4966590	5.29961e+06	4140730	4.36809e+06	4.44703e+06	4.39275e+06	0.790623	0.0341606	0.414939	0.0703504	0.364437	0.0728153	0.0152125	0.0509458	1.60533	0.083215	0.864392	0.164784	0.76605	0.170138	0.0375366	0.121669
CSNK1G3	0	0	-0.362829	0	-0.741232	-0.696877	-0.323551	0.19952	1.13225e+06	1.13225e+06	1.13225e+06	1.13225e+06	1.03531e+06	1.03531e+06	1.03531e+06	1.03531e+06	0	0	1.02386e+06	0	1.13516e+06	1.04935e+06	1.17391e+06	1.10502e+06	0	0	0	0	0.573672	0	0.386502	0.179708	0	0	0	0	1.18031	0	0.807839	0.387413
STK39	-0.0345959	-0.0203438	0.0191266	-0.0230942	0.0283236	-0.164632	0.148128	-0.0886607	1.16791e+07	1.16791e+07	1.16791e+07	1.16791e+07	8.92195e+06	8.92195e+06	8.92195e+06	8.92195e+06	1.14023e+07	1.15155e+07	1.18349e+07	11493600	9.09884e+06	7.95978e+06	9886690	8.39016e+06	0.124757	0.0546669	0.0508706	0.0405606	0.0565193	0.736928	0.604352	0.198862	0.28165	0.129952	0.121473	0.0983925	0.134047	1.49679	1.23416	0.435975
RIMS1	0	0	0	0	0	0	0	0	0	0	0	0	0	0	0	0	0	0	0	0	0	0	0	0	0	0	0	0	0	0	0	0	0	0	0	0	0	0	0	0
KPNA5	0.142285	0.206733	0.0598552	0.117064	-0.242269	-0.290681	-0.828426	-0.674542	1231805	1231805	1231805	1231805	1.48166e+06	1.48166e+06	1.48166e+06	1.48166e+06	1335463	1.31126e+06	1.12639e+06	1.27254e+06	1.41841e+06	1.45632e+06	1.18366e+06	1.22006e+06	0.0703201	0.0957351	0.246129	0.0335468	0.13125	0.158386	0.737393	0.749857	0.158748	0.219683	0.531378	0.0817363	0.292072	0.342441	1.50303	1.55804
CLASP1	0.0128488	-0.0547104	-0.0517265	0.0022402	0.0560252	-0.0942102	0.0517231	-0.0156895	1.35779e+07	1.35779e+07	1.35779e+07	1.35779e+07	1.59698e+07	1.59698e+07	1.59698e+07	1.59698e+07	13699400	1.30727e+07	1.30997e+07	1.3599e+07	16602200	14960300	1.65528e+07	15797100	0.0171226	0.147445	0.106321	0.00375054	0.185255	0.339041	0.173626	0.0373691	0.0422246	0.329548	0.2424	0.00922936	0.408144	0.716336	0.383996	0.0907813
LRRFIP1	1.62083	0.289506	0.341301	-0.4758	-0.798563	-0.529262	-1.71175	-2.01751	1.49748e+06	1.49748e+06	1.49748e+06	1.49748e+06	2.08651e+06	2.08651e+06	2.08651e+06	2.08651e+06	1.90828e+06	1.52446e+06	1.55256e+06	1.30517e+06	1.71109e+06	1.72346e+06	1.28501e+06	1.26993e+06	0.644822	0.066479	0.186702	0.307552	0.581317	0.3677	1.03574	0.889727	1.31802	0.156136	0.40151	0.653611	1.18472	0.763314	2.26832	1.87714
KIF26A	0.0602368	-0.0196199	-0.308376	0.00823944	-0.311459	-0.225896	-0.326044	-0.563449	2.14056e+06	2.14056e+06	2.14056e+06	2.14056e+06	2.09727e+06	2.09727e+06	2.09727e+06	2.09727e+06	2.23182e+06	2.11164e+06	1.72861e+06	2.15282e+06	1.69003e+06	1.7933e+06	1.67303e+06	1.41918e+06	0.129843	0.0228019	0.710204	0.013616	0.497221	0.390668	0.551335	0.846068	0.292321	0.0560673	1.44279	0.0337222	1.02465	0.817025	1.12974	1.71955
ARHGEF1	0.0328632	0.121012	0.061547	0.146381	0.179774	0.153621	0.244967	0.426997	2.1455e+06	2.1455e+06	2.1455e+06	2.1455e+06	1.55702e+06	1.55702e+06	1.55702e+06	1.55702e+06	2.19494e+06	2333230	2.23901e+06	2374620	1.76364e+06	1731960	1.84517e+06	2.0933e+06	0.04078	0.207251	0.106488	0.340051	0.49513	0.521767	0.978089	1.05203	0.0988713	0.452998	0.242711	0.71829	1.02056	1.07221	1.99601	2.15609
PPIP5K2	0.165819	-0.309731	-0.400815	-0.847398	-0.430521	-0.175597	-0.092536	-0.0390164	4.47826e+06	4.47826e+06	4.47826e+06	4.47826e+06	4.38911e+06	4.38911e+06	4.38911e+06	4.38911e+06	4.56099e+06	4.31502e+06	4.30514e+06	4109648	4.12138e+06	4.07733e+06	4.0716e+06	3961401	0.09755	0.235125	0.373254	0.64946	0.567475	0.488617	0.299468	0.787882	0.221824	0.509349	0.783085	1.32275	1.16349	1.00671	0.615165	1.68457
FXR1	0	-0.428529	0.319638	-0.599026	-0.100361	0.164631	-0.0717727	0.0270453	1.71421e+07	1.71421e+07	1.71421e+07	1.71421e+07	1.74277e+07	1.74277e+07	1.74277e+07	1.74277e+07	0	1.78356e+07	1.64001e+07	1.70354e+07	1.76312e+07	1.7924e+07	1.78166e+07	1.83084e+07	0	0.430873	0.41172	0.153526	0.169961	0.087108	0.0762717	0.131891	0	0.893188	0.857172	0.331229	0.366359	0.200111	0.177548	0.287935
HPS1	-0.829619	0.729904	-0.275326	0.138506	0	0	0	0	112812	112812	112812	112812	0	0	0	0	63476.8	187102	93212.4	124180	40592.9	0	109631	72507.6	0	0	0	0	0	0	0	0	0	0	0	0	0	0	0	0
FCHO1	0.162737	-0.0711512	-0.0785796	0.13896	-0.18729	-0.201368	-0.116988	-0.0445246	141419	141419	141419	141419	169163	169163	169163	169163	158305	134613	133922	155718	148568	147126	155987	164022	0.238007	0.0706495	0.0943849	0.270977	0.252827	0.304745	0.171606	0.0693331	0.514836	0.165464	0.217098	0.581701	0.545085	0.648451	0.37988	0.162389
SLC6A1	1.82545	-0.457298	-0.0482166	-0.145635	-0.321955	-1.05603	-1.48666	-1.52052	254760	254760	254760	254760	183506	183506	183506	183506	902915	185554	246386	230298	146802	88258	65481.6	63962.8	1.31558	0.258878	0.0148722	0.0653081	0.224094	0	0.751874	0	2.76876	0.557456	0.0366896	0.153534	0.48717	0	1.52688	0
CAMK2D	0.939923	-0.0057356	0.233987	-0.435118	0.272447	-0.101001	0.538424	0.317613	4.99475e+07	4.99475e+07	4.99475e+07	4.99475e+07	1.8787e+07	1.8787e+07	1.8787e+07	1.8787e+07	6.71871e+07	4.70099e+07	5.05563e+07	4.20908e+07	1.9366e+07	1.81553e+07	2.09738e+07	1.95784e+07	0.946523	0.487856	0.148513	0.784411	0.164775	0.0627259	0.632261	0.223065	1.94997	1.0037	0.325926	1.68809	0.360368	0.147612	1.28918	0.478806
PHIP	-0.45029	-1.43566	-0.0923088	0	0.354746	0.287576	0.0356929	0.054227	2.46356e+06	2.46356e+06	2.46356e+06	2.46356e+06	2.76964e+06	2.76964e+06	2.76964e+06	2.76964e+06	1.92641e+06	2.17416e+06	2.22372e+06	0	2.6304e+06	2.61511e+06	2.57946e+06	2.74992e+06	0	0	0	0	0	0	0	0	0	0	0	0	0	0	0	0
PLD3	1.05569	0.409792	-0.0300879	0.457535	0.244722	0.249211	0.591256	0.657809	9.22621e+07	9.22621e+07	9.22621e+07	9.22621e+07	4.38457e+07	4.38457e+07	4.38457e+07	4.38457e+07	191786000	1.2257e+08	9.03578e+07	1.26694e+08	5.19513e+07	5.21132e+07	6.60561e+07	6.91748e+07	1.21249	1.47132	0.108119	1.09896	0.295747	0.563847	0.855605	1.17396	2.52112	3.19078	0.246168	2.25645	0.63112	1.15407	1.73898	2.43
TAPBP	0.167913	0.151083	0.0194194	0.150948	-0.331466	0	0.505438	-0.725811	94112.7	94112.7	94112.7	94112.7	39152.9	39152.9	39152.9	39152.9	105729	104503	95388	104493	31115.9	0	55579.6	23674	0.177944	0.0886905	0.0117804	0.10823	0	0	0.157261	0.2118	0.392896	0.204735	0.0292041	0.246408	0	0	0.349634	0.462097
CAMK2B	3.18423	-1.39347	-0.0428575	-0.382521	0	-0.886581	0.279104	0	4.42303e+06	4.42303e+06	4.42303e+06	4.42303e+06	2.85414e+06	2.85414e+06	2.85414e+06	2.85414e+06	7.49535e+06	3.99215e+06	4.21826e+06	4.02345e+06	0	2.46807e+06	2.72897e+06	0	0	0	0	0	0	0	0	0	0	0	0	0	0	0	0	0
CHD3	-1.10054	-0.660654	-0.797767	-0.610703	-0.142229	-0.0946052	-0.480127	-0.413243	986396	986396	986396	986396	1.1059e+06	1.1059e+06	1.1059e+06	1.1059e+06	1.03107e+06	884268	835048	900484	1.08262e+06	1.07582e+06	1.11594e+06	1.12983e+06	0	0.253187	0.456257	0.173019	0.0530443	0.0433664	0.259661	0.224046	0	0.544801	0.943196	0.382699	0.126131	0.103458	0.548266	0.48243
BIRC6	0	0	0	0	0.0290454	-0.329388	-0.033615	-0.0338676	0	0	0	0	1.28912e+06	1.28912e+06	1.28912e+06	1.28912e+06	0	0	0	1.43889e+06	1.28321e+06	1.19559e+06	1.29613e+06	1.2594e+06	0	0	0	0	0.0688962	0.60753	0	0.30352	0	0	0	0	0.159157	1.23951	0	0.623142
CLTC	2.38491	0.0862445	-0.196946	0.535772	0.522691	0.530283	0.010375	0.834847	5.97283e+07	5.97283e+07	5.97283e+07	5.97283e+07	4.80328e+07	4.80328e+07	4.80328e+07	4.80328e+07	7.71796e+07	5.73476e+07	5.80767e+07	5.81423e+07	4.70261e+07	4.77624e+07	4.61695e+07	5.09988e+07	0.758652	0.0718385	0.0618224	0.195056	0.455544	0.13136	0.199555	0.330434	1.56203	0.166596	0.141958	0.423017	0.935477	0.293058	0.414704	0.697364
TRIM66	0.26551	1.13673	0.514739	0.243518	0	-0.589957	0	0	127832	127832	127832	127832	213637	213637	213637	213637	153661	281080	182638	151337	0	141932	0	0	0.160902	0.585629	0.309538	0.185649	0	0	0	0	0.357637	1.19749	0.657974	0.408958	0	0	0	0
FIP1L1	-0.0259848	-0.00394261	0.0230829	-0.109835	-0.0276101	-0.0619327	-0.24663	-0.274516	1.68067e+06	1.68067e+06	1.68067e+06	1.68067e+06	2.73107e+06	2.73107e+06	2.73107e+06	2.73107e+06	1.65067e+06	1676080	1.70777e+06	1.55746e+06	2.6793e+06	2.61631e+06	2301920	2.25785e+06	0.0368403	0.00428225	0.0306416	0.230247	0.0587377	0.809303	0.645386	1.57447	0.0895394	0.0106163	0.074637	0.499606	0.139035	1.64466	1.3137	3.47425
GLS	0.135142	0.975134	0.536386	0.492709	0.309777	1.10874	0.535449	2.17597	6.39364e+06	6.39364e+06	6.39364e+06	6.39364e+06	3.35922e+06	3.35922e+06	3.35922e+06	3.35922e+06	6.93671e+06	5.98528e+06	6.49225e+06	5.82615e+06	3.71625e+06	3.90944e+06	4.09588e+06	5.20784e+06	0.215456	0.423152	0.103238	0.275067	0.354849	0.793646	0.634052	1.11562	0.465236	0.879526	0.228072	0.589498	0.738908	1.64395	1.29753	2.34265
HMGA1	-0.675747	0.00129757	0.0612994	-0.204993	-0.477958	-0.698882	-0.492792	-0.804546	2.60518e+06	2.60518e+06	2.60518e+06	2.60518e+06	4.00172e+06	4.00172e+06	4.00172e+06	4.00172e+06	2.39347e+06	2.50562e+06	2.43692e+06	2.46187e+06	3.38153e+06	3.13168e+06	3.3208e+06	3.07591e+06	0.410302	0.0398405	0.125212	0.19034	0.188696	0.48862	0.220361	0.473523	0.841285	0.096017	0.279465	0.409048	0.415111	1.00813	0.479527	0.978464
MACROH2A1	-0.403589	0.0545468	-0.207042	-0.346074	-0.0014651	-0.0545361	-1.01077	0.113687	8.85922e+07	8.85922e+07	8.85922e+07	8.85922e+07	9.79802e+07	9.79802e+07	9.79802e+07	9.79802e+07	8.15857e+07	8.00074e+07	8.05327e+07	8.1681e+07	9.12406e+07	9.06111e+07	9.69483e+07	9.08248e+07	0.290945	0.349124	0.124195	0.175511	0.207987	0.215003	0.505564	0.270826	0.614691	0.73254	0.277509	0.386817	0.448712	0.458091	1.03676	0.581172
GRIPAP1	0.0255824	-0.152122	0.0529604	-0.595081	-0.309726	-0.31435	-0.526755	-1.17041	1.12488e+07	1.12488e+07	1.12488e+07	1.12488e+07	1.31815e+07	1.31815e+07	1.31815e+07	1.31815e+07	1.17132e+07	1.08605e+07	1.15254e+07	9652740	1.19241e+07	1.18851e+07	1.08853e+07	9.114e+06	0.517169	0.266524	0.27543	0.554257	0.743908	0.486709	0.853119	1.54018	1.06674	0.559458	0.566378	1.13539	1.51706	1.00463	1.79051	3.38601
USP9X	0.852684	0.105132	0.309314	0.387844	0.0819925	0.145709	-0.118163	0.134348	3.55764e+06	3.55764e+06	3.55764e+06	3.55764e+06	3.00544e+06	3.00544e+06	3.00544e+06	3.00544e+06	4.02511e+06	3.72737e+06	3.54961e+06	3.75512e+06	3.03655e+06	3.11818e+06	2.89414e+06	3.15602e+06	0.477074	0.0677331	0.399223	0.30039	0.0489971	0.355615	0.115529	0.273898	0.984911	0.15486	0.812501	0.63227	0.117224	0.74828	0.260304	0.57357
SLC8A1	0	0	0	0	0	0	0	0	0	0	0	0	0	0	0	0	1.0067e+06	609775	0	0	0	488116	0	415089	0	0	0	0	0	0	0	0	0	0	0	0	0	0	0	0
PGAM5	0.406058	-0.00687839	-0.0557082	-0.0593006	0.113964	0.516202	0.0362397	0.807027	5.42217e+06	5.42217e+06	5.42217e+06	5.42217e+06	4119667	4119667	4119667	4119667	6.6782e+06	5.32552e+06	4.93741e+06	4.94365e+06	3.99102e+06	4.28597e+06	4.0735e+06	4.68206e+06	0.307469	0.030509	0.33127	0.176505	0.153597	0.329699	0.0522221	0.527387	0.639922	0.0727765	0.684597	0.378007	0.335985	0.697985	0.122184	1.08625
RIMS2	0.42822	-0.331427	-0.110526	-0.0959723	-0.0643929	-0.0879173	-0.194511	-0.106031	717885	717885	717885	717885	764778	764778	764778	764778	965966	570539	664941	671683	731394	719564	668316	710586	1.08585	0.846741	0.255901	0.256839	0.135084	0.520496	1.01141	0.431836	2.22878	1.72094	0.551385	0.553221	0.303351	1.06979	2.06781	0.897602
TRIP12	0.265718	-1.14032	-1.62373	-0.659926	0.372418	0.101379	0.490846	0.133058	2.04417e+06	2.04417e+06	2.04417e+06	2.04417e+06	3.20366e+06	3.20366e+06	3.20366e+06	3.20366e+06	1.9686e+06	1.98765e+06	2.03934e+06	2.07714e+06	3.33619e+06	3.22362e+06	3.24153e+06	3.21208e+06	0	0	0	0	0	0.0403531	0.0967834	0	0	0	0	0	0	0.0952428	0.21652	0
ATP2B3	0.414819	-0.270118	-0.296124	-0.32409	-0.397384	-0.310905	0.432721	-0.255767	7439890	7439890	7439890	7439890	4.19788e+06	4.19788e+06	4.19788e+06	4.19788e+06	9.91835e+06	6169540	6.05933e+06	5943000	3187170	3384060	5.6662e+06	3.5159e+06	1.49616	0.713711	1.41567	1.01263	1.22605	0.879009	1.47537	0.895295	3.25817	1.44995	3.03464	2.07013	2.5562	1.78827	3.20372	1.82238
EPB41L2	0.200022	0.0799948	-0.023527	0.116605	-0.227817	-0.00109432	-0.469911	-0.308536	2.14853e+06	2.14853e+06	2.14853e+06	2.14853e+06	3895010	3895010	3895010	3895010	2.46805e+06	2.27102e+06	2.11377e+06	2329390	3326050	3.89206e+06	2.81223e+06	3.14507e+06	0.303081	0.212794	0.0279792	0.176903	0.359468	0.00120549	0.724564	0.497505	0.645185	0.464201	0.0684988	0.390789	0.756249	0.00282348	1.47194	1.02528
NRXN2	1.33295	0	0	1.58336	0	-1.15202	0	0	1.28848e+06	1.28848e+06	1.28848e+06	1.28848e+06	1.60248e+06	1.60248e+06	1.60248e+06	1.60248e+06	1.80291e+06	0	0	1.49457e+06	0	1.49798e+06	0	0	0	0	0	0	0	0	0	0	0	0	0	0	0	0	0	0
PDE4DIP	0.294386	-0.107774	0.080151	0.0737309	-0.153706	-0.232744	-1.15681	-1.03448	891216	891216	891216	891216	2.18519e+06	2.18519e+06	2.18519e+06	2.18519e+06	1.07885e+06	903610	916882	918081	1.91498e+06	1.90765e+06	1.41725e+06	1.45599e+06	0.785511	0.168811	0.0823825	0.0904478	0.227778	0.398237	0.868152	0.840703	1.61294	0.365079	0.180725	0.207424	0.485431	0.828027	1.86516	1.75012
CYTH2	0.668882	0.00936055	-0.266138	-0.292391	0.435847	-0.232852	0.150898	0.377639	1.47167e+06	1.47167e+06	1.47167e+06	1.47167e+06	1.57215e+06	1.57215e+06	1.57215e+06	1.57215e+06	1.81536e+06	1.40733e+06	1.44691e+06	1.4717e+06	1.66778e+06	1.62936e+06	1.62292e+06	1.6421e+06	0.545856	0.084489	0.136115	0.151112	0.21669	0.132007	0.0769042	0.306322	1.1214	0.195698	0.301246	0.322191	0.472085	0.296813	0.177997	0.648478
TUBA3FP	0	0	0	0	-0.223556	-0.515162	-1.01375	-1.19281	0	0	0	0	171053	171053	171053	171053	0	32442.4	0	0	146498	119688	84714.9	74827.1	0	0	0	0	0.211436	0.515085	0.858217	0.906831	0	0	0	0	0.461393	1.0596	1.74442	1.84591
RPN2	0.356725	-0.0877527	-0.204472	0.085526	-0.149026	-0.106863	0.0108189	0.220915	4.942e+07	4.942e+07	4.942e+07	4.942e+07	3.71935e+07	3.71935e+07	3.71935e+07	3.71935e+07	6.32831e+07	4.65036e+07	4.28894e+07	5.24383e+07	3.35433e+07	34538100	37473500	4.3348e+07	0.333491	0.122092	0.424171	0.0914987	0.282631	0.18664	0.0141465	0.486431	0.705374	0.275935	0.882365	0.210943	0.604985	0.411022	0.0350269	1.00344
VTI1A	0.321727	-0.0654415	-0.0447061	-0.181472	-0.0320149	0.073221	-0.141242	-0.241313	9.0925e+06	9.0925e+06	9.0925e+06	9.0925e+06	8878360	8878360	8878360	8878360	1.1364e+07	8689270	8815060	8.01779e+06	8683510	9.34059e+06	8050350	7510870	0.678616	0.11655	0.0599496	0.351472	0.0292479	0.0775594	0.209934	0.318989	1.37982	0.264132	0.141813	0.740511	0.0714642	0.180643	0.458414	0.676961
PPP2R1A	0	0	0	0	0.172307	0.0124567	0	0	0	0	0	0	6.36344e+07	6.36344e+07	6.36344e+07	6.36344e+07	0	0	0	6.60175e+07	6.45208e+07	5.94736e+07	0	0	0	0	0	0	0.0862889	0	0	0	0	0	0	0	0.199562	0	0	0
NCKAP1	0.0834798	-0.0916529	-0.254444	-0.099079	-0.21354	-0.246966	-0.27024	-0.541551	5.31234e+06	5.31234e+06	5.31234e+06	5.31234e+06	5.98791e+06	5.98791e+06	5.98791e+06	5.98791e+06	6.29678e+06	5.236e+06	5.04633e+06	5.25563e+06	6.0134e+06	5.70099e+06	5.87831e+06	5.637e+06	0.263943	0.0288531	0.110892	0.0267567	0.166785	0.30334	0.267393	0.461477	0.553536	0.0705696	0.251642	0.0654054	0.365216	0.644034	0.573703	0.955008
MGA	-0.193567	0.0890197	0.0157124	0.0354834	-0.08098	-0.108456	-0.160868	-0.1882	1.94389e+06	1.94389e+06	1.94389e+06	1.94389e+06	2372090	2372090	2372090	2372090	1699820	2.06762e+06	1965180	1.9923e+06	2242610	2.2003e+06	2.1218e+06	2.08198e+06	0.512877	0.170171	0.0275681	0.0624478	0.164324	0.391315	0.92133	0.60163	1.05524	0.376961	0.0675181	0.147244	0.364566	0.818316	1.87554	1.22885
ATP6V0A1	0.486089	0.044563	-0.110842	-0.375096	0.239724	0.148354	0.435667	0.306647	41669800	41669800	41669800	41669800	1.93279e+07	1.93279e+07	1.93279e+07	1.93279e+07	4.89959e+07	4.17826e+07	3.99969e+07	3.67784e+07	2.0794e+07	20015250	2.19257e+07	21289350	0.77532	0.156706	0.321552	0.815706	0.202812	0.209956	0.546742	0.501308	1.58733	0.348476	0.665806	1.72652	0.440777	0.445325	1.12113	1.03272
HK1	0	0	0	0	-0.43987	0.725437	0	0	0	0	0	0	3.796e+07	3.796e+07	3.796e+07	3.796e+07	5.62464e+07	0	0	0	3.46644e+07	3.69143e+07	0	0	0	0	0	0	0	0	0	0	0	0	0	0	0	0	0	0
SRRM1	-1.06799	-0.117407	-0.0263529	-0.13654	0.0165958	0.0313137	0.0630368	0.0252164	6.20459e+06	6.20459e+06	6.20459e+06	6.20459e+06	4.70537e+06	4.70537e+06	4.70537e+06	4.70537e+06	2.95948e+06	5.71965e+06	6092280	5.6443e+06	4.75981e+06	4808620	4.91553e+06	4788340	1.46616	0.194895	0.0381659	0.311235	0.020768	0.0373442	0.117156	0.0505316	3.17401	0.427751	0.0926869	0.661334	0.0511681	0.090698	0.265354	0.120656
NPLOC4	-0.0626377	0.0379926	-0.0100726	-0.0512748	0.0701607	0.000887504	0.112717	0.084784	8362730	8362730	8362730	8362730	8553260	8553260	8553260	8553260	8.00741e+06	8.58588e+06	8.30455e+06	8070730	8979500	8.55852e+06	9248320	9070980	0.530591	0.123199	0.0310468	0.435992	0.278011	0.00244554	0.828153	0.758737	1.08942	0.278318	0.0756862	0.905609	0.595833	0.00590318	1.68318	1.54075
KHDRBS3	0.499572	0.0656098	0.147592	0.0929997	0.166267	0.000119254	0.0923127	-0.0831376	9.98219e+06	9.98219e+06	9.98219e+06	9.98219e+06	13710100	13710100	13710100	13710100	1.41128e+07	1.04466e+07	1.10575e+07	1.06469e+07	15384800	1.37112e+07	1.4616e+07	1.29424e+07	1.18139	0.204512	0.397773	0.284562	0.39374	0.000179017	0.207032	0.182887	2.44981	0.447385	0.831039	0.608814	0.823044	0.000437308	0.452497	0.403338
FXR2	-0.422146	-0.342791	0.300427	0.24916	-0.330643	-0.210086	-0.283368	-0.251943	8.09225e+06	8.09225e+06	8.09225e+06	8.09225e+06	8.49388e+06	8.49388e+06	8.49388e+06	8.49388e+06	6.99379e+06	7.953e+06	7.9621e+06	7.89149e+06	7.88574e+06	8.58969e+06	7.75842e+06	8.01697e+06	0.410901	0.148537	0.234933	0.173719	0.205822	0.0567208	0.225705	0.154481	0.845675	0.330544	0.508966	0.38336	0.449915	0.133233	0.4855	0.344044
TNC	0	0	0	0	1.49738	0.611416	2.8508	2.55488	0	0	0	0	3.99899e+06	3.99899e+06	3.99899e+06	3.99899e+06	0	0	671553	1.08471e+06	6359487	4.6932e+06	1.13007e+07	9.23952e+06	0	0	0	0	0.893126	0.294033	1.45942	1.52161	0	0	0	0	1.81885	0.627615	3.26348	3.32686
SACM1L	-0.14132	-0.0839827	-0.0512929	-0.0195593	-0.0781089	-0.128943	0.0456175	0.0992533	11366900	11366900	11366900	11366900	7417510	7417510	7417510	7417510	1.03062e+07	1.07241e+07	1.09699e+07	1.12138e+07	7.0266e+06	6.78332e+06	7.6558e+06	7.94578e+06	0.18727	0.115447	0.0844037	0.0228261	0.303491	0.501987	0.152584	0.395115	0.412302	0.261793	0.195476	0.056132	0.645893	1.03402	0.340073	0.825856
EVI5	0.328998	0.242519	0.145944	0.0631602	0.071854	-0.0286525	0.0697136	0.0937197	247082	247082	247082	247082	306763	306763	306763	306763	310369	292312	273385	258139	322429	300731	321951	327353	0.523749	0.326709	0.1742	0.0733037	0.0817138	0.0249721	0.0901485	0.10556	1.07619	0.692001	0.385232	0.171216	0.189747	0.0613395	0.207964	0.240825
MADD	0.0638403	-0.13741	-0.0169218	-0.312303	-0.44471	-0.317554	-0.196747	-0.737063	4.10361e+06	4.10361e+06	4.10361e+06	4.10361e+06	2.88006e+06	2.88006e+06	2.88006e+06	2.88006e+06	4.34154e+06	4097340	4.02733e+06	3.92167e+06	2.40956e+06	2569685	2.6965e+06	2.23549e+06	0.283131	0.224113	0.0672154	0.524371	1.06363	0.450316	0.282951	0.988164	0.597162	0.481388	0.155555	1.08051	2.4051	0.931436	0.60562	2.08741
ARHGAP23	0.610773	0.0287365	0.0141172	0.111508	-0.400504	-0.259908	-0.550617	-0.64883	11142400	11142400	11142400	11142400	8607120	8607120	8607120	8607120	17015300	1.13666e+07	1.1252e+07	1.20378e+07	6520700	7188160	5.87632e+06	5489600	1.39559	0.0566037	0.0247117	0.25431	1.18967	0.94111	1.19468	1.46223	2.98082	0.134262	0.0607334	0.548159	2.46857	1.91738	2.48057	3.1631
GPS1	0.0190538	-0.0384463	-0.0989722	-0.0790277	-0.0373383	-0.0537206	-0.0809769	-0.0820825	9692110	9692110	9692110	9692110	12472800	12472800	12472800	12472800	9.82096e+06	9.43724e+06	9.0495e+06	9.17548e+06	1.21541e+07	12016900	11792000	1.1783e+07	0.0228497	0.130595	0.451563	0.172013	0.0915433	0.16669	0.442389	0.318096	0.0562048	0.293848	0.935988	0.380756	0.211044	0.36982	0.918162	0.675227
HNRNPH1	0	0	0	0	-0.00155815	0.882084	-0.274331	0	0	0	0	0	6.48438e+07	6.48438e+07	6.48438e+07	6.48438e+07	0	0	0	0	6.08474e+07	6.25895e+07	6.52117e+07	0	0	0	0	0	0.216993	0.532162	0	0	0	0	0	0	0.467003	1.15542	0	0
INPP4A	1.03209	0.490185	0.216489	0.44735	-0.0622959	-0.111381	0	-0.114229	2.04545e+06	2.04545e+06	2.04545e+06	2.04545e+06	2.01598e+06	2.01598e+06	2.01598e+06	2.01598e+06	2.42874e+06	1.99043e+06	1.85923e+06	2.02015e+06	1.92348e+06	1.87614e+06	0	1.86221e+06	0.625597	0	0.559103	0.167243	0.0961319	0	0	0.227353	1.29306	0	1.14548	0.364763	0.211324	0	0	0.471087
IQSEC2	0.4374	-0.0948447	-0.124422	0.0795807	-0.295516	-0.149581	-0.486275	-0.359967	181846	181846	181846	181846	169293	169293	169293	169293	246249	170276	166821	192159	137937	152620	120852	131910	1.33371	0.175933	0.23622	0.112165	0.698809	0.217481	0.773047	0.377129	2.81642	0.388812	0.511389	0.254754	1.4204	0.473528	1.5697	0.790745
ADO	0.365287	0.374168	0.00917095	-0.0891032	0.303895	0.252714	-0.423968	-0.0779474	3.39102e+06	3.39102e+06	3.39102e+06	3.39102e+06	3.58872e+06	3.58872e+06	3.58872e+06	3.58872e+06	3.70563e+06	3553554	3.40179e+06	3.35288e+06	3737410	3.57669e+06	3.30799e+06	3.43193e+06	0.452779	0.242525	0.0125326	0.0299532	0.187138	0.431957	0.336574	0.123589	0.936175	0.519911	0.0308347	0.0723739	0.403402	0.893914	0.711209	0.267149
CARM1	-0.148683	0.000235631	-0.0130193	0.0140813	0.0720987	0.0278203	0.0531789	-0.0168202	12856600	12856600	12856600	12856600	1.26361e+07	1.26361e+07	1.26361e+07	1.26361e+07	11597600	12858700	12741100	12982700	13283600	12882100	1.31105e+07	12489600	0.298306	0.000416656	0.0208809	0.019116	0.311552	0.133722	0.227074	0.1592	0.635992	0.000976267	0.0514317	0.0471551	0.661971	0.300384	0.493179	0.3539
KAT7	0.0704805	-0.286633	-0.359679	0.263603	-0.0297519	-0.137278	-0.101137	0.350416	1675685	1675685	1675685	1675685	2.39285e+06	2.39285e+06	2.39285e+06	2.39285e+06	1722435	1504820	1466100	1.83122e+06	2.3762e+06	2.2812e+06	2.31562e+06	2765140	0.0425638	0.229807	0.0965286	0.216877	0.0427856	0.077647	0.0920665	0.170664	0.0999793	0.485465	0.220729	0.467702	0.100726	0.178171	0.204178	0.370486
PPP4R2	0.0543077	0.124692	0.0371922	0.0137733	-0.17256	-0.0504854	-0.143482	-0.268916	9.5556e+06	9.5556e+06	9.5556e+06	9.5556e+06	1.42121e+07	1.42121e+07	1.42121e+07	1.42121e+07	9.92216e+06	1.04182e+07	9.80515e+06	9.64727e+06	12609900	1.37233e+07	1.28666e+07	11795200	0.0637701	0.540509	0.143706	0.0128126	0.336799	0.105827	0.318135	0.713489	0.150235	1.10871	0.321542	0.0317397	0.711963	0.241394	0.675321	1.44952
ABLIM2	1.06685	0.261847	-0.32266	0.271706	-0.498965	0.172899	-0.0986172	-0.281684	337269	337269	337269	337269	270121	270121	270121	270121	464159	352754	314971	358698	241619	265085	266126	251642	0.652489	0.208575	0.2028	0.180265	0.432162	0.23818	0.0191956	0.163263	1.34376	0.444422	0.441948	0.395321	0.894276	0.513824	0.0471529	0.361853
JUN	-0.306554	0.0950269	-0.0224392	0.256831	-0.195485	-0.300017	0.0856133	-0.516915	508186	508186	508186	508186	945379	945379	945379	945379	410904	542786	500343	607206	825580	767877	1.00318e+06	660692	0.54463	0.151896	0.0264696	0.672063	0.372891	0.607995	0.159983	0.654569	1.11686	0.338637	0.0649794	1.36598	0.782619	1.24089	0.355563	1.33138
PTMS	1.27289	0.387039	0.210504	0.120109	-0.360504	-0.420108	-0.728525	-1.88117	3.73428e+07	3.73428e+07	3.73428e+07	3.73428e+07	1.27589e+08	1.27589e+08	1.27589e+08	1.27589e+08	5.79659e+07	4.26102e+07	39991900	39107850	1.14717e+08	1.11803e+08	9.88052e+07	65872050	0.613402	0.131986	0.0804064	0.0191729	0.398533	0.328711	0.642859	1.24197	1.25789	0.295239	0.182903	0.0469259	0.815925	0.689373	1.31111	2.5931
BRD7	-0.0952867	-0.0866328	-0.104821	0.0816536	-0.253556	-0.0994264	-0.111925	-0.168078	1.29205e+06	1.29205e+06	1.29205e+06	1.29205e+06	1.83525e+06	1.83525e+06	1.83525e+06	1.83525e+06	1.20947e+06	1216750	1.20151e+06	1367290	1.53945e+06	1.71303e+06	1698250	1633420	0.175654	0.192252	0.15029	0.116485	0.701114	0.210492	0.350032	0.435738	0.388256	0.422243	0.335395	0.263991	1.42484	0.459515	0.737792	0.905141
RBM47	0	0.519187	0	0.81876	0	0	0	0	1314.02	1314.02	1314.02	1314.02	0	0	0	0	0	1883.18	0	2317.78	2001.99	1815.72	1462.3	1985.06	0	0	0	0	0	0	0	0	0	0	0	0	0	0	0	0
IFT56	-0.326696	0.0607706	-0.0982428	-0.146011	-0.31775	0.018788	0.0881984	0.0516955	111022	111022	111022	111022	123151	123151	123151	123151	88524.5	115798	103713	100336	98806.5	124765	130915	127644	0.819438	0.0265321	0.133765	0.857013	0.312901	0.0103576	0.0499616	0.0267204	1.665	0.0651275	0.300501	1.74214	0.664761	0.0257036	0.119462	0.0655581
TMEM129	-0.0755483	0.518084	-0.387507	0.0318074	0.0353811	-0.158981	0.479534	0.15397	190352	190352	190352	190352	152613	152613	152613	152613	180640	272594	145514	194595	156402	136689	212787	169801	0.0252708	0.351081	0.291547	0.0197676	0.0547362	0.183083	0.669126	0.208597	0.0621169	0.739777	0.622742	0.0487115	0.130132	0.403731	1.36019	0.455802
UBA6	-0.162345	0.0196729	-0.0369784	-0.0417529	0.03055	-0.0183046	0.0335705	0.0556843	8.16071e+06	8.16071e+06	8.16071e+06	8.16071e+06	7989350	7989350	7989350	7989350	7292180	8.27276e+06	7954200	7927920	8.16033e+06	7.88862e+06	8.17744e+06	8.30375e+06	1.01155	0.0730408	0.274273	0.146148	0.177174	0.121299	0.240452	0.421268	2.06805	0.170606	0.588336	0.326957	0.391295	0.274277	0.519709	0.876783
ESYT2	0.0380331	-0.189209	-0.0153994	-0.0939677	-0.188682	-0.344296	0.238865	-0.100258	3.09022e+06	3.09022e+06	3.09022e+06	3.09022e+06	2673815	2673815	2673815	2673815	2.97201e+06	2.94858e+06	3.0462e+06	3076565	2.58558e+06	2413875	2.96918e+06	2654270	0.276688	0.186361	0.113557	0.187756	0.0939326	0.554332	0.471292	0.140195	0.581766	0.409111	0.253318	0.413208	0.210779	1.14193	0.968866	0.313866
MED19	-0.245098	0.0964241	0.160345	0.210698	0.126451	0.0543751	0.0453056	0.0786609	654208	654208	654208	654208	950847	950847	950847	950847	551993	699427	731113	757080	1037950	987369	981181	1.00413e+06	0.621738	0.362404	0.209118	0.804172	0.441893	0.0816857	0.0919319	0.11699	1.26789	0.761908	0.456812	1.63349	0.917273	0.189687	0.211945	0.265024
BLTP3B	0.221362	-0.164099	-0.226023	-0.121296	-0.0111043	-0.0875812	-0.0691209	0.00430089	676417	676417	676417	676417	700586	700586	700586	700586	788590	603693	578329	621872	695214	659321	667811	702677	0.647295	0.607001	1.02774	0.408361	0.0231911	0.32129	0.205662	0.00595889	1.31757	1.23912	2.10306	0.851636	0.0570524	0.681425	0.449675	0.0148056
SHTN1	0.952068	0	0.355395	0	0.0841534	0.263797	-0.751215	-0.472832	9.0861e+06	9.0861e+06	9.0861e+06	9.0861e+06	8.30208e+06	8.30208e+06	8.30208e+06	8.30208e+06	1.09862e+07	0	9.17794e+06	0	7.84514e+06	7.30491e+06	6.23848e+06	6.33234e+06	1.20231	0	0.189222	0	0.251789	0	0	0.708594	2.58107	0	0.405838	0	0.528789	0	0	1.51811
TMEM223	-0.538455	-0.105713	-0.208637	-0.00875123	-0.102404	-0.0690322	-0.0281491	-0.115273	519827	519827	519827	519827	446977	446977	446977	446977	357905	483099	449834	516683	416350	426093	438341	412653	0.62641	0.124146	0.346534	0.00930641	0.070513	0.0425372	0.0158669	0.080647	1.27709	0.280351	0.731047	0.0231097	0.165179	0.102895	0.0390903	0.187466
FEZF1	0.563246	1.23897	0.263302	-0.294343	0	0	0	0	519572	519572	519572	519572	0	0	0	0	767715	1226350	623603	423682	0	0	0	0	0.193597	0.622887	0.0883067	0.0921826	0	0	0	0	0.425096	1.27017	0.20391	0.212484	0	0	0	0
TMEM120B	-0.220236	0.082888	0.166338	0.286101	0.0426758	0.053571	0.502232	0.289227	1.2133e+07	1.2133e+07	1.2133e+07	1.2133e+07	6966670	6966670	6966670	6966670	1.04153e+07	1.28505e+07	1.36158e+07	14794300	7.17583e+06	7.23022e+06	9.86761e+06	8513170	0.609381	0.123481	0.689085	0.651748	0.0359831	0.045922	0.712043	0.412047	1.24362	0.278885	1.40071	1.326	0.0875194	0.110378	1.44652	0.858939
ARHGAP10	-0.137296	0.200904	-0.458315	-0.160753	0.290468	0.270526	0.223629	0.471886	443674	443674	443674	443674	369480	369480	369480	369480	403398	509967	322922	396892	451887	445684	431429	512439	0.230173	0.609231	0.589207	0.214628	0.54823	0.443504	0.378025	0.951989	0.499448	1.24329	1.20441	0.46792	1.12384	0.920147	0.792494	1.94106
SLC22A23	0.241783	-0.185473	-0.178002	-0.179345	-0.198312	0.120483	-0.0492978	-0.243598	760687	760687	760687	760687	486693	486693	486693	486693	899477	668919	672392	671766	424187	529083	470343	411078	0.424603	0.119314	0.441955	0.163954	0.41598	0.153067	0.0695827	0.472007	0.883103	0.270017	0.917384	0.363806	0.866472	0.341079	0.162943	0.975725
FAM168B	0.251674	0.0602282	0.216638	-0.0688238	0.104396	-0.13026	-0.286026	-0.342026	172974	172974	172974	172974	334718	334718	334718	334718	205941	180348	201000	164916	359836	305820	274521	264070	0.270639	0.0402079	0.211558	0.0516362	0.150568	0.192223	0.390345	0.469516	0.581001	0.0975686	0.461652	0.123118	0.335983	0.422183	0.816331	0.970898
MEX3A	-0.291563	-0.0243728	0.0127236	0.00883486	-0.0116952	-0.0653998	-0.1628	-0.174849	4.12906e+06	4.12906e+06	4.12906e+06	4.12906e+06	5712750	5712750	5712750	5712750	3.37351e+06	4.05989e+06	4.16563e+06	4154420	5.66663e+06	5.45956e+06	5103140	5.0607e+06	1.31064	0.0994254	0.049316	0.0249394	0.0189204	0.156029	0.370337	0.542578	2.75586	0.227849	0.118019	0.0612566	0.0466091	0.347097	0.777625	1.11271
ILVBL	-0.258975	-0.097637	-0.106112	-0.174771	-0.157393	-0.0911708	-0.0809569	-0.0351818	2.03578e+07	2.03578e+07	2.03578e+07	2.03578e+07	16397400	16397400	16397400	16397400	1.70127e+07	1.90257e+07	1.89142e+07	1.80352e+07	1.47026e+07	1.53932e+07	15502600	1.60024e+07	0.859276	0.402074	0.535454	0.78681	0.481051	0.262335	0.308626	0.0636594	1.74649	0.839389	1.09865	1.59772	0.993186	0.564352	0.656143	0.150039
NDUFAF8	0.555727	-0.00620608	0.162959	-0.0420099	0.0838686	-0.0590319	0.320828	0.200996	483092	483092	483092	483092	491121	491121	491121	491121	710101	481018	540860	469227	520518	471431	613433	564539	0.852442	0.00984187	0.215981	0.0667368	0.0664923	0.0911138	0.629111	0.24987	1.73244	0.0243846	0.47055	0.156528	0.156005	0.210117	1.28201	0.539022
SSC5D	0.292246	-0.182137	0.190159	-0.0855613	0.0204548	0.0867985	-0.286248	0.115468	7572.36	7572.36	7572.36	7572.36	7248.09	7248.09	7248.09	7248.09	9272.7	6674.25	8639.22	7136.33	7351.58	7697.55	5943.66	7852.04	0.270433	0.308296	0.298873	0.0545376	0.00729108	0.0600263	0.316267	0.0805342	0.580486	0.655484	0.637067	0.12965	0.0181598	0.14197	0.671536	0.187229
CIBAR1	0.193458	-0.0543249	-0.0382034	-0.163386	0.232037	-0.0741976	-0.0100609	0.115102	622902	622902	622902	622902	561915	561915	561915	561915	712289	599883	606624	556206	659965	533747	558010	608583	0.847239	0.0807593	0.0572773	0.111005	0.350093	0.1036	0.0288165	0.0800617	1.72187	0.18766	0.135797	0.252352	0.737926	0.236704	0.070424	0.186247
MACROD2	-0.0612798	-0.0253175	0.0587981	0.0162138	0.0300679	-0.0767576	-0.249004	-0.25483	2390440	2390440	2390440	2390440	3.45803e+06	3.45803e+06	3.45803e+06	3.45803e+06	2291030	2.34886e+06	2.48988e+06	2.41746e+06	3.53085e+06	3.27885e+06	2909850	2.89812e+06	0.0589239	0.0365217	0.126425	0.0188122	0.0479779	0.175546	0.712691	0.727518	0.139516	0.0888031	0.285226	0.0463307	0.115032	0.388045	1.44792	1.4779
FRMD3	0	0	0	0	0.127857	0.164697	-0.093077	-0.0293006	0	0	0	0	56201.3	56201.3	56201.3	56201.3	0	77094.5	58039.1	45140.8	61409.5	62997.8	52689.9	55071.4	0	0	0	0	0.296701	0.579469	0.0238511	0.0928999	0	0	0	0	0.632896	1.18558	0.058648	0.213949
PTPDC1	-0.217368	0.0703089	0.117179	0.0948381	0.106835	-0.0419761	0.259084	-0.0726996	310911	310911	310911	310911	377837	377837	377837	377837	267425	326438	337217	332036	406878	367002	452164	359269	0.267472	0.0889431	0.150631	0.0901447	0.380388	0.103203	0.591449	0.201521	0.574652	0.205207	0.336108	0.207957	0.797098	0.235917	1.20875	0.441452
RPS6	0	0	0	0	0	0	0	0	0	0	0	0	0	0	0	0	0	9.25968e+07	9.23717e+07	8.79612e+07	8.0855e+07	0	8.10362e+07	8.3147e+07	0	0	0	0	0	0	0	0	0	0	0	0	0	0	0	0
BCLAF3	0.0453145	-0.000376632	0.106765	0.0971999	0.075738	-0.00956927	-0.00538753	0.136873	280942	280942	280942	280942	241367	241367	241367	241367	289906	280869	302521	300522	254376	239771	240467	265387	0.0837089	0.000434112	0.255224	0.331385	0.102995	0.00925248	0.00566441	0.233296	0.19395	0.00103551	0.550006	0.701245	0.235509	0.0229807	0.0141145	0.505663
ZNF320	-0.0892752	-0.00449584	0.0645677	0.200016	0.0852573	0.0762056	-0.26113	0.202003	278543	278543	278543	278543	216218	216218	216218	216218	261829	277676	291292	319965	229380	227946	180419	248714	0.0512919	0.00471073	0.0528754	0.15581	0.0730487	0.116793	0.439548	0.355008	0.122382	0.0117828	0.125881	0.346605	0.170627	0.264601	0.912769	0.747255
NBAS	-0.132977	-0.120789	-0.0709715	0.00340961	-0.201786	-0.125381	-0.106928	-0.142475	3.48948e+06	3.48948e+06	3.48948e+06	3.48948e+06	3044310	3044310	3044310	3044310	3.18223e+06	3.20922e+06	3.32198e+06	3497740	2.64695e+06	2.79091e+06	2.82683e+06	2.75803e+06	0.314704	0.399331	0.269079	0.0056794	1.01427	0.809321	0.658876	0.648132	0.668333	0.834155	0.577813	0.0141641	2.07378	1.64474	1.33938	1.31914
TARS3	0.253029	-0.0927803	-0.126448	-0.0418144	-0.0366161	-0.0613454	0.022444	-0.122272	1.0002e+06	1.0002e+06	1.0002e+06	1.0002e+06	1478660	1478660	1478660	1478660	1.19195e+06	937903	916269	971628	1.4416e+06	1.4171e+06	1.50184e+06	1.3585e+06	0.94992	0.370855	1.0359	0.340815	0.0564056	0.106735	0.0327568	0.250151	1.93657	0.778588	2.12096	0.719755	0.133796	0.243233	0.0797298	0.539697
FAM234B	0.149763	0.00577752	0.0274133	0.0493993	-0.235081	-0.119219	-0.00479641	-0.019191	2.11661e+06	2.11661e+06	2.11661e+06	2.11661e+06	1.17703e+06	1.17703e+06	1.17703e+06	1.17703e+06	2.34814e+06	2.12511e+06	2.15722e+06	2.19034e+06	1000046	1083672	1173120	1.16147e+06	0.360191	0.00891075	0.0397037	0.100206	0.782581	0.195813	0.0132575	0.0465881	0.757582	0.0221657	0.096306	0.229538	1.5889	0.42958	0.0328259	0.111878
TYW5	-0.108036	0.111138	0.0817931	-0.109846	0.199709	0.0871242	0.0266175	-0.228481	513812	513812	513812	513812	423551	423551	423551	423551	476741	554958	543784	476143	486435	449918	431438	361515	0.394738	0.155569	0.357798	0.149616	0.330365	0.1246	0.0309999	0.398502	0.825153	0.346098	0.752963	0.33405	0.699299	0.281311	0.0755656	0.832536
VWA8	-0.0792182	-0.219855	-0.0742803	-0.140914	0.0589034	-0.0211267	0.24994	0.308925	3516780	3516780	3516780	3516780	2.35304e+06	2.35304e+06	2.35304e+06	2.35304e+06	3328880	3019690	3.34029e+06	3.18952e+06	2.4511e+06	2.31884e+06	2798140	2.91491e+06	0.16614	0.868529	0.777811	0.74435	0.174065	0.0291677	0.894851	0.765206	0.368661	1.76616	1.57916	1.5119	0.384914	0.0712639	1.82151	1.55427
SBNO1	0.0319603	0.191574	0.233086	0.0210458	-0.0131745	-0.0953212	-0.0982366	-0.138105	248388	248388	248388	248388	337795	337795	337795	337795	253952	283662	291942	252038	334725	316198	315560	306959	0.0262055	0.598816	0.725443	0.0519024	0.0188645	0.124341	0.190255	0.29	0.0643775	1.22356	1.47364	0.123689	0.0464598	0.280739	0.418163	0.619653
CRPPA	0.154843	-0.122995	0.0483439	0.147277	-0.0619909	-0.283488	0.225588	0.0628396	203548	203548	203548	203548	246386	246386	246386	246386	226610	186914	210484	225424	236023	202431	288087	257355	0.171901	0.257977	0.0876304	0.450629	0.144326	0.710204	0.939615	0.138878	0.380532	0.555611	0.202489	0.934213	0.322988	1.44275	1.91416	0.311389
FAM221A	-0.0290041	-0.147892	-0.0819119	-0.473105	0.140654	-0.0336906	-0.138543	-0.208474	226511	226511	226511	226511	160572	160572	160572	160572	222003	204442	214009	163181	177016	156866	145870	138968	0.0273031	0.191936	0.0800624	0.595092	0.204634	0.0413115	0.444748	0.514947	0.0669235	0.421534	0.18625	1.21589	0.447605	0.100098	0.92253	1.05934
GTPBP10	-0.064471	-0.192312	-0.0875654	-0.0991763	0.180164	0.053528	0.205764	0.400642	768365	768365	768365	768365	532041	532041	532041	532041	734784	672474	723115	717319	602809	552152	613601	702345	0.156497	0.449299	0.182108	0.126607	0.552345	0.0671671	1.14923	0.767774	0.348034	0.931512	0.401666	0.285545	1.13172	0.157493	2.37139	1.55929
WDR91	-0.0114009	0.0293053	-0.00355836	-0.0365459	-0.0242008	0.0326251	-0.0719439	-0.0399735	487802	487802	487802	487802	639802	639802	639802	639802	483963	497812	486601	475601	629159	654436	608679	622318	0.0196047	0.0419439	0.00884703	0.0904922	0.0362619	0.105786	0.188551	0.137568	0.0483192	0.101542	0.0220068	0.208733	0.0881407	0.241338	0.414745	0.308515
DENND11	0.391139	-0.168878	-0.121907	-0.332804	0.0162228	-0.0299211	-0.450304	-0.0423938	658895	658895	658895	658895	794287	794287	794287	794287	864093	586109	605506	523157	803269	777983	581330	771286	0.168049	0.185015	0.219525	0.577524	0.00812293	0.0134584	0.263294	0.0166776	0.37253	0.407666	0.477932	1.18152	0.0203134	0.0333493	0.56628	0.0409927
MBLAC1	0.263646	0.177572	0.194921	-0.315206	-0.686846	-0.31046	-0.589936	-0.723925	34964	34964	34964	34964	46886.4	46886.4	46886.4	46886.4	41974.6	39543.5	40021.9	28101.8	29126.3	37808.4	31150	28387.2	0.191619	0.151424	0.162991	0.131067	1.16016	0.323797	0.623216	0.72443	0.420863	0.337707	0.361788	0.294853	2.39788	0.686287	1.2708	1.47159
GRID2IP	-0.0546697	-0.0445992	-0.238882	-0.0367845	-0.222802	-0.28678	0.0224879	0.111559	524547	524547	524547	524547	266207	266207	266207	266207	505041	508579	444502	511341	228113	218218	270389	287609	0.0326747	0.0369431	0.296728	0.0315771	0.218809	0.259122	0.0152125	0.0323212	0.079514	0.0897668	0.632961	0.0769361	0.476395	0.557923	0.0375326	0.0786086
POTEF	-0.778313	0.0554015	0.318017	0.00327347	0.342447	0.125409	0.0470824	0.44559	1.3735e+06	1.3735e+06	1.3735e+06	1.3735e+06	596040	596040	596040	596040	800814	1.42727e+06	1.71222e+06	1.37662e+06	755723	650171	615813	811730	0.675543	0.116261	0.298577	0.00215981	0.35113	0.0963072	0.0250164	0.497772	1.37362	0.263471	0.636498	0.00520093	0.739849	0.221082	0.061452	1.02578
CLEC18A;CLEC18B;CLEC18C	0	0	0	0	-0.72601	-0.165999	-1.02149	-0.566434	0	0	0	0	69297.4	69297.4	69297.4	69297.4	0	0	0	0	41895.4	61765.6	34136.4	46795.4	0	0	0	0	0	0.102151	0.65239	0.427304	0	0	0	0	0	0.233731	1.32722	0.888508
VPS37C	-0.261991	-0.0137028	-0.0333149	-0.138376	-0.215081	-0.08081	-0.0256079	-0.0731375	2.53392e+06	2.53392e+06	2.53392e+06	2.53392e+06	2.78797e+06	2.78797e+06	2.78797e+06	2.78797e+06	2113130	2509970	2476080	2.30217e+06	2.40183e+06	2.6361e+06	2.73892e+06	2.65015e+06	0.654911	0.0188153	0.0419279	0.26402	0.364215	0.131085	0.0357638	0.0906505	1.33194	0.04634	0.101515	0.567758	0.765644	0.294893	0.086946	0.209068
KRBA1	-0.524107	0.633365	0.229937	0.930356	-0.0051513	0.203744	0.248051	0.53385	4624.04	4624.04	4624.04	4624.04	4394.58	4394.58	4394.58	4394.58	3215.51	7172.72	5423	8812.25	4378.92	5061.16	5219.01	6362.42	0	0.504016	0.114864	0.800996	0.00143417	0.20588	0.125036	0.204702	0	1.03812	0.260488	1.62687	0.00336018	0.450135	0.282271	0.447782
PEDS1	0	0.772641	0	1.5637	0	0	0	0	20581.9	20581.9	20581.9	20581.9	0	0	0	0	0	35162	0	60842.4	0	37393.1	0	26720.5	0	0	0	0	0	0	0	0	0	0	0	0	0	0	0	0
TRAPPC13	-0.316293	-0.0534679	-0.118339	0.044056	0.0312255	0.0120076	0.107403	0.141873	4843320	4843320	4843320	4843320	4.43697e+06	4.43697e+06	4.43697e+06	4.43697e+06	3889820	4.66711e+06	4.4619e+06	4.9935e+06	4.53405e+06	4.47406e+06	4.77989e+06	4.89548e+06	0.649722	0.12097	0.264686	0.114951	0.0583385	0.0257409	0.431836	0.471465	1.32216	0.273527	0.5691	0.260676	0.138156	0.0632667	0.89759	0.974607
CNOT1	-0.199444	-0.0166199	-0.0383753	-0.020837	-0.0355313	-0.0557622	-0.0566144	-0.00814488	7.88345e+06	7.88345e+06	7.88345e+06	7.88345e+06	8.13781e+06	8.13781e+06	8.13781e+06	8.13781e+06	6.86559e+06	7793150	7.67651e+06	7.7704e+06	7.93983e+06	7829270	7.82465e+06	8.09199e+06	1.52438	0.053342	0.128478	0.138801	0.185524	0.359122	0.290177	0.0313642	3.33422	0.126918	0.289484	0.311246	0.408738	0.755637	0.620042	0.0764656
CCDC88B	0.257123	0.0842739	-0.0922336	-0.0386662	0.191524	0.0635487	0.668793	0.20806	159662	159662	159662	159662	116369	116369	116369	116369	190811	169267	149774	155440	132890	121610	184997	134422	0.56402	0.316978	0.409869	0.096051	0.1503	0.0331804	0.73301	0.199602	1.15434	0.673016	0.854536	0.220477	0.335411	0.0808088	1.48854	0.43749
MAP1LC3B;MAP1LC3B2	0.447462	0.0996245	0.255839	0.115398	0.268586	0.0982442	0.236041	0.176709	5.74575e+06	5.74575e+06	5.74575e+06	5.74575e+06	7515410	7515410	7515410	7515410	7.83513e+06	6.15654e+06	6.8606e+06	6.22422e+06	9.05326e+06	8045020	8851320	8.49469e+06	0.722546	0.27025	0.458481	0.481181	0.715372	0.213518	0.679185	0.408461	1.46765	0.580119	0.949592	0.993428	1.45338	0.465647	1.38091	0.851855
C2orf72	0.575126	-0.109096	-0.0272566	-0.139907	-0.213125	-0.105632	-0.371776	-0.533964	187260	187260	187260	187260	226112	226112	226112	226112	278981	173622	183755	169953	195059	210148	174746	156165	0.721211	0.199085	0.0324065	0.202541	0.256666	0.199773	0.449049	0.636412	1.46504	0.436424	0.0788144	0.4435	0.5529	0.437857	0.930969	1.29638
PGP	0.0816569	-0.0228356	0.0872435	-0.0988303	-0.0870161	-0.121609	-0.214759	-0.380972	6.18067e+06	6.18067e+06	6.18067e+06	6.18067e+06	6383170	6383170	6383170	6383170	6.54058e+06	6.08361e+06	6565960	5.77144e+06	6009550	5.86717e+06	5.50031e+06	4.90176e+06	0.14212	0.042864	0.289222	0.120289	0.131144	0.644616	0.615516	1.22465	0.31812	0.103581	0.618112	0.272112	0.295036	1.31201	1.25556	2.55261
RIMOC1	0.0548197	0.0142937	0.0516398	-0.0803646	-7.96404e-05	-0.145116	-0.124612	-0.199073	5.75714e+06	5.75714e+06	5.75714e+06	5.75714e+06	6.88389e+06	6.88389e+06	6.88389e+06	6.88389e+06	5.98011e+06	5.81447e+06	5.96695e+06	5.44521e+06	6.88351e+06	6225150	6.31426e+06	5996630	0.312862	0.0233041	0.159592	0.235972	7.72027e-05	0.204609	0.170731	0.420974	0.664687	0.0572991	0.354702	0.510878	0.000187061	0.447536	0.37804	0.876158
BTBD17	-0.389189	0.117483	-0.0116235	0.503644	-0.200473	-0.0686875	0.0497698	-0.01429	3.09222e+06	3.09222e+06	3.09222e+06	3.09222e+06	13818700	13818700	13818700	13818700	2.36109e+06	3354570	3067410	4.38412e+06	1.20259e+07	13176200	1.43037e+07	13682500	0.89092	0.30112	0.0116905	0.743337	0.474695	0.134655	0.096718	0.0202323	1.81325	0.641462	0.0290046	1.50969	0.980837	0.302441	0.221926	0.0498937
RCCD1	-0.0414078	0.206855	0.0595545	0.197933	-0.0874086	-0.0114049	0.134597	-0.292891	599897	599897	599897	599897	591729	591729	591729	591729	582924	692383	625179	688115	556942	587070	649592	483008	0.0456756	0.514544	0.0504665	0.294758	0.108826	0.0090978	0.17162	0.390359	0.109814	1.05858	0.120521	0.629137	0.247625	0.0226205	0.37991	0.816355
PLEKHD1	0.547932	0.542801	0.252373	-0.138217	0	0	0	0	34136.3	34136.3	34136.3	34136.3	0	0	0	0	49906.9	49729.7	40662	31017.7	0	0	0	0	0.559599	0.662675	0.168102	0.0844765	0	0	0	0	1.1457	1.34688	0.372638	0.195648	0	0	0	0
BPNT1	0.261527	-0.120944	-0.0499675	-0.565146	-0.139922	-0.412531	-0.299507	-0.655779	5.75785e+06	5.75785e+06	5.75785e+06	5.75785e+06	8.78719e+06	8.78719e+06	8.78719e+06	8.78719e+06	6.13224e+06	5.7905e+06	5.83051e+06	5.16415e+06	8.60825e+06	7.68331e+06	7.80926e+06	6.43876e+06	0.241818	0.0565186	0.0654589	0.426936	0.114348	0.322386	0.272899	0.639834	0.519811	0.131489	0.153826	0.887974	0.255884	0.68328	0.584651	1.30953
ZNF316	-0.389422	-0.165635	-0.0570387	-0.137453	-0.114928	-0.0812159	-0.195601	-0.0590701	676394	676394	676394	676394	874849	874849	874849	874849	516383	603030	650174	614926	807860	826960	763926	839752	0.760252	0.62718	0.108049	0.324792	0.159094	0.113066	0.430306	0.0674254	1.54395	1.27841	0.24599	0.688222	0.353644	0.256573	0.894533	0.158094
RBFOX3	0.584397	0.263396	0.162735	0.158936	-0.247612	-0.167011	-0.013303	-0.804157	401610	401610	401610	401610	514569	514569	514569	514569	602179	482053	449565	448383	433416	458319	509846	294692	1.02904	0.637955	0.162511	0.176328	0.672914	0.630034	0.0156088	1.19914	2.1062	1.29938	0.360857	0.389655	1.36769	1.28398	0.0385202	2.49133
SDHAF1	-0.529835	-0.319896	-0.160129	-0.480347	-0.0621762	-0.28997	0.0162001	-0.0769405	253606	253606	253606	253606	258848	258848	258848	258848	175656	203171	226964	181786	247929	211717	261771	245405	0.685527	0.414437	0.14728	0.52843	0.0714512	0.559608	0.0247406	0.0762537	1.3936	0.863383	0.329193	1.08548	0.167255	1.14574	0.0607882	0.177797
WIPF3	0.546997	-1.27457	-0.268124	-0.946325	-0.456728	-0.0934007	-1.20541	-0.889302	105640	105640	105640	105640	200848	200848	200848	200848	154345	43666.1	87723.5	54822.2	146345	188257	87097	108433	0.882796	0	0.207129	0.822496	0.393974	0.073143	0.882154	0.751624	1.79627	0	0.452694	1.67158	0.823557	0.170853	1.79492	1.52633
IGLON5	0.581373	0.0793256	-0.133786	-0.0130258	-0.179774	-0.118379	-0.356236	-0.640446	1.85614e+07	1.85614e+07	1.85614e+07	1.85614e+07	1.16172e+07	1.16172e+07	1.16172e+07	1.16172e+07	2.7773e+07	19610600	1.69176e+07	18394600	1.02562e+07	10702050	9.07538e+06	7.45262e+06	1.41054	0.242183	0.350491	0.0254723	0.288403	0.174716	0.646087	0.919661	3.0204	0.523287	0.73863	0.0625958	0.616499	0.38628	1.31521	1.87191
SNRPE	0	0	0	0	0	0	0	0	0	0	0	0	2.48874e+07	2.48874e+07	2.48874e+07	2.48874e+07	0	0	0	0	0	0	0	0	0	0	0	0	0	0	0	0	0	0	0	0	0	0	0	0
TUBAL3	0.635876	0.168699	0.0845108	0.338271	0.187892	0.399127	-0.309108	-0.0702683	732814	732814	732814	732814	1211970	1211970	1211970	1211970	1.13871e+06	823716	777024	926453	1.38055e+06	1.59824e+06	978230	1154354	0.414447	0.079516	0.0357244	0.163435	0.145654	0.48421	1.15937	0.0247418	0.863425	0.185053	0.08686	0.362624	0.325786	0.999184	2.39579	0.060792
ARHGAP22	0.851977	-0.0996751	-0.410101	0.255083	0.18116	0	0.51681	0	335107	335107	335107	335107	286893	286893	286893	286893	604858	312736	252192	399918	325278	0	410483	0	0.263419	0.0327703	0.134798	0.12114	0.0337228	0	0	0	0.566529	0.0797623	0.302714	0.273922	0.0822555	0	0	0
FBLL1	-0.0722837	-0.18244	-0.112551	-0.106107	-0.149526	-0.141377	0.130135	-0.238005	43953100	43953100	43953100	43953100	3.73982e+07	3.73982e+07	3.73982e+07	3.73982e+07	4.18052e+07	3.8732e+07	4.06545e+07	4.08365e+07	33716200	3.39072e+07	40928400	3.17105e+07	0.141709	0.415791	0.272009	0.214549	0.281988	0.345904	0.273214	0.430632	0.317167	0.866087	0.583704	0.467728	0.603767	0.729915	0.586145	0.895164
SMCHD1	-0.114863	-0.000190406	-0.0360283	0.0940907	-0.0717087	0.0159351	-0.0701235	-0.042784	6.01141e+06	6.01141e+06	6.01141e+06	6.01141e+06	7558250	7558250	7558250	7558250	5.55135e+06	6.01061e+06	5.86314e+06	6416530	7.19175e+06	7.6422e+06	7199660	7.3374e+06	0.328886	0.000375753	0.0738781	0.266639	0.355176	0.0367962	0.347741	0.116109	0.69615	0.00089719	0.172448	0.5729	0.747567	0.0894364	0.733292	0.263126
CASTOR2	1.2321	0.140346	0.112973	0.313986	0.0364004	-0.100113	-0.269098	-0.273543	1339310	1339310	1339310	1339310	1932280	1932280	1932280	1932280	3146150	1.47615e+06	1.4484e+06	1.66495e+06	1.98165e+06	1802740	1603480	1.59855e+06	1.82726	0.347765	0.265878	0.886522	0.0511571	0.176705	0.768817	0.709468	4.32514	0.733338	0.571419	1.80394	0.122105	0.390414	1.56141	1.44115
UNC119B	-0.114951	0.00456584	-0.176737	-0.174521	-0.109165	0.0196308	-0.155073	0.0114074	1.11679e+07	1.11679e+07	1.11679e+07	1.11679e+07	1.10153e+07	1.10153e+07	1.10153e+07	1.10153e+07	10312560	1.12033e+07	9880230	9895420	1.02126e+07	1.11662e+07	9.89272e+06	1.11028e+07	0.318926	0.0115046	0.602818	0.418562	0.194411	0.0276679	0.323735	0.0135882	0.67682	0.0285404	1.23129	0.87161	0.426792	0.0677677	0.686145	0.0336514
WTIP	0	0	0	0	-1.69576	-1.51111	0	-0.433567	0	0	0	0	12962.1	12962.1	12962.1	12962.1	0	0	0	0	4001.31	4547.65	0	9597.51	0	0	0	0	0	0	0	0	0	0	0	0	0	0	0	0
METTL15	-0.224367	-0.0663228	-0.004754	-0.210977	-0.287935	-0.266659	0.0790026	-0.0259514	1.41751e+06	1.41751e+06	1.41751e+06	1.41751e+06	1.26772e+06	1.26772e+06	1.26772e+06	1.26772e+06	1213350	1.35382e+06	1412850	1.22466e+06	1038353	1053780	1.33907e+06	1.24512e+06	1.38569	0.161181	0.00864083	0.485849	0.333569	0.357497	0.0920689	0.0201182	2.9536	0.358188	0.0215278	1.00221	0.705544	0.75232	0.21222	0.0496079
UNCX	0	0	0	0	-0.999948	-0.0586431	-0.908135	-0.027766	0	0	0	0	65210.2	65210.2	65210.2	65210.2	41739.5	0	0	0	32606.3	62612.7	34748.8	63967.2	0	0	0	0	0.989937	0.023865	0	0	0	0	0	0	2.02157	0.0586946	0	0
LIPT2	-0.21082	-0.158556	0.0410035	-0.00647249	-0.127844	-0.00899283	0.0532911	0.24185	2.42832e+06	2.42832e+06	2.42832e+06	2.42832e+06	2315750	2315750	2315750	2315750	2.09818e+06	2.17559e+06	2498330	2.41745e+06	2119370	2301360	2402890	2.73839e+06	0.306689	0.207179	0.0417212	0.0065645	0.255723	0.011936	0.430204	0.460118	0.652342	0.452814	0.101081	0.0163011	0.551015	0.0295676	0.894337	0.952705
CCDC85C	0.461621	0.183919	0.0753975	-0.0214347	-0.193529	0.0250645	-0.501985	-0.201414	586199	586199	586199	586199	985744	985744	985744	985744	807247	665901	617649	577554	861998	1.00302e+06	696068	857299	0.938752	0.412064	0.121614	0.0188584	0.345911	0.0347891	0.869961	0.531509	1.91226	0.858987	0.274922	0.0464463	0.729937	0.0847407	1.76922	1.0911
RTL1	1.5615	0.139606	-0.0656522	-0.160604	0	0	0	0	909671	909671	909671	909671	0	0	0	0	2.68499e+06	1.0021e+06	869203	813838	0	0	0	0	1.45264	0.123119	0.0442608	0.092735	0	0	0	0	3.13883	0.278147	0.106717	0.213607	0	0	0	0
TMEM200C	0.369721	-0.279273	-0.237545	-0.150967	-0.212303	-0.506798	-0.529735	-0.494315	94631.3	94631.3	94631.3	94631.3	76075.6	76075.6	76075.6	76075.6	122273	77976.7	80265	85229.3	65665.3	53540.7	52696.2	54006	0.321552	0.204413	0.212939	0.0991672	0.278098	0.462918	0.67952	0.520595	0.681955	0.447179	0.464502	0.227274	0.595995	0.958336	1.38157	1.06997
PCP4L1	0.60235	-0.277246	-0.0794489	-0.734375	-0.18637	-0.678991	-0.696686	0	1.46035e+06	1.46035e+06	1.46035e+06	1.46035e+06	351522	351522	351522	351522	2217080	1.20503e+06	1382100	877783	308922	219561	216884	0	0.40415	0.258087	0.0709594	0.819533	0.392522	0	0.972841	0	0.84351	0.555795	0.16615	1.66515	0.820679	0	1.98518	0
RGPD3	-1.16457	-0.00907874	0.0198522	-1.71553	-0.0294552	-1.15041	-0.24376	0.182912	6.99357e+06	6.99357e+06	6.99357e+06	6.99357e+06	5631440	5631440	5631440	5631440	3119810	6949695	7.09047e+06	2129470	5517630	2536940	4755985	6392660	0.704413	0.00469257	0.0143671	0	0	0	0	0	1.43124	0.0117368	0.0355514	0	0	0	0	0
SHISA7	0.866386	-1.23421	-1.49752	-0.229747	-2.79183	-0.859997	-0.60834	-0.431975	109186	109186	109186	109186	105735	105735	105735	105735	199055	46412.2	38669.3	93111.7	15268.4	58255.1	69357	78375.7	0	0	0.693888	0	0	0	0	0	0	0	1.41053	0	0	0	0	0
FIGNL2	-0.72003	0.249538	0.186687	0.125366	-0.126677	0.00298946	0.00168971	0.0157996	518708	518708	518708	518708	451401	451401	451401	451401	314900	616654	590366	565799	413456	452337	451930	456372	0.604583	0.249072	0.156746	0.063579	0.563389	0.00372011	0.00260639	0.0382461	1.23471	0.537344	0.348577	0.149825	1.15322	0.00913799	0.0062607	0.0928954
SRRM3	-0.92241	-0.00392741	0.128409	-0.201234	-0.172175	-0.189462	-0.00284054	-0.256103	824086	824086	824086	824086	624648	624648	624648	624648	434810	821845	900798	716795	554377	547774	623419	523047	0.670462	0.0022198	0.109046	0.20299	0.208878	0.201674	0.00260639	0.349052	1.36285	0.00533909	0.248111	0.444432	0.456323	0.441808	0.00628764	0.735747
C15orf61	-0.816456	-0.343324	0.0925951	-0.356062	0.105794	-0.401216	0.027714	0.286273	54533	54533	54533	54533	40924.3	40924.3	40924.3	40924.3	30965.8	42984.2	58147.8	42606.3	44038.1	30988.7	41718.1	49906.7	0.410948	0.225319	0.0480047	0.27578	0.0841998	0.314812	0.0142907	0.403992	0.85669	0.489632	0.115084	0.591388	0.195047	0.668612	0.0353707	0.843131
USP27X	0.598853	0.25107	0.149134	0.166165	0.199311	0.115048	0.0407617	-0.576909	28807.3	28807.3	28807.3	28807.3	39226.3	39226.3	39226.3	39226.3	43629.1	34283.3	31944.6	32323.9	45037.6	42482.5	40350.4	26297.2	0.572394	0.194264	0.114153	0.14573	0.155076	0.0526728	0.0290146	0.703804	1.17093	0.426464	0.258882	0.325936	0.345128	0.125469	0.0708967	1.42996
ABTB3	0.371246	0.139881	0.213987	-0.110782	0.00366697	-0.0563077	-0.596048	-0.35691	577495	577495	577495	577495	735433	735433	735433	735433	746972	636292	669830	534810	737305	707283	486536	574252	0.644524	0.534485	0.943967	0.193393	0.00301636	0.064219	0.824192	0.532712	1.31187	1.09671	1.92336	0.424618	0.00732271	0.15119	1.67496	1.09327
RTL8C	0.101683	-0.0655728	0.0441565	0.357482	-0.0361246	-0.00375275	-0.301007	-0.0518996	1514150	1514150	1514150	1514150	1.58466e+06	1.58466e+06	1.58466e+06	1.58466e+06	1624720	1446870	1561210	1939910	1545470	1580540	1.28624e+06	1.52866e+06	0.125296	0.118838	0.0713577	0.921594	0.0842276	0.00699075	0.445098	0.0834006	0.282839	0.269013	0.167046	1.87615	0.195104	0.0174105	0.923156	0.193247
ZSWIM8	0.0632052	0.079918	0.0585032	0.177028	0.062996	0.026477	0.0543611	0.171348	864327	864327	864327	864327	838126	838126	838126	838126	903036	913558	900097	977168	875534	853650	870310	943822	0.268502	0.40859	0.236262	0.54894	0.101978	0.044954	0.100127	0.492102	0.57664	0.852052	0.51146	1.12504	0.233317	0.108249	0.229358	1.01464
ARHGAP32	0.112156	-0.00604514	-0.0284465	-0.00385383	-0.038922	-0.0735694	0.0642111	-0.168839	1.77931e+06	1.77931e+06	1.77931e+06	1.77931e+06	1.92802e+06	1.92802e+06	1.92802e+06	1.92802e+06	1923150	1.77187e+06	1.74457e+06	1774560	1.8767e+06	1.83216e+06	2.01577e+06	1.71508e+06	0.379464	0.00966873	0.364775	0.0116434	0.0814061	0.144104	0.178902	0.460167	0.795268	0.0239547	0.76668	0.0288871	0.189055	0.322537	0.394959	0.952823
DISP2	-0.311708	-0.105176	-0.138883	-0.0177809	0.0201844	-0.0271138	0.334697	0.0667109	1.41861e+06	1.41861e+06	1.41861e+06	1.41861e+06	1.1768e+06	1.1768e+06	1.1768e+06	1.1768e+06	1.14295e+06	1.31887e+06	1288410	1401230	1.19338e+06	1.15489e+06	1.48407e+06	1232490	1.13335	0.30311	0.791245	0.0645417	0.102291	0.139887	1.36305	0.229786	2.33338	0.645237	1.60658	0.151901	0.234045	0.313423	2.89441	0.498652
TBKBP1	0	-0.0702356	-0.0336176	0.480994	0.03576	-1.29014	-0.388276	-0.345838	18861.9	18861.9	18861.9	18861.9	30221.1	30221.1	30221.1	30221.1	0	17965.6	18427.4	26325.6	30979.5	12357.7	23090.2	23779.5	0	0	0.00585965	0	0	0	0	0	0	0	0.0145764	0	0	0	0	0
SRRM4	-0.049606	-0.0723634	-0.0526644	-0.13429	0.0854441	0.148274	-0.0431083	0.0988119	285090	285090	285090	285090	303470	303470	303470	303470	275454	271143	274871	259751	321986	336318	294536	324983	0.0730641	0.144374	0.0819035	0.20588	0.0659405	0.239095	0.0617059	0.182975	0.170668	0.323084	0.190137	0.450137	0.154851	0.51702	0.145649	0.403519
SOBP	1.48915	0.0897647	-0.401706	0.143264	-0.114466	-0.109727	-0.539374	-0.267578	177782	177782	177782	177782	294907	294907	294907	294907	499076	189195	134574	196343	272413	273309	202917	244983	1.18263	0.0860534	0.537919	0.0873693	0.113358	0.0880145	0.801068	0.364959	2.45263	0.199107	1.1035	0.201877	0.257173	0.203357	1.62711	0.76707
POM121C	-0.159712	-0.02532	-0.111824	-0.152333	-0.194686	0.0315833	-0.130396	-0.16837	1.05579e+06	1.05579e+06	1.05579e+06	1.05579e+06	972171	972171	972171	972171	945149	1.03742e+06	977048	949995	849448	993689	888157	865084	0.355526	0.0520844	0.277263	0.248401	0.661025	0.0730408	0.486832	0.243544	0.748222	0.124078	0.594293	0.53602	1.34368	0.170606	1.00423	0.526005
HSPA8	1.3906	0.580783	-0.768699	0.100662	0.324985	0.591925	0.306925	0.101723	1.67351e+08	1.67351e+08	1.67351e+08	1.67351e+08	1.66434e+08	1.66434e+08	1.66434e+08	1.66434e+08	2.01517e+08	1.63529e+08	1.56142e+08	1.54546e+08	1.6896e+08	1.71472e+08	1.68206e+08	1.61309e+08	0.459526	0.294951	0.34088	0.321257	0.244548	0.260974	0.17555	0.115558	0.947552	0.613129	0.705802	0.675181	0.514925	0.547583	0.376071	0.253877
EFCAB7	0.148604	0.275388	0.1669	0.174223	0.135903	-0.0179471	0.0862072	0.0136198	261800	261800	261800	261800	409935	409935	409935	409935	290204	316862	293908	295404	450428	404867	435177	413823	0.263105	0.253592	0.252032	0.231193	0.128237	0.0161468	0.077973	0.016207	0.565876	0.546652	0.543573	0.501418	0.289021	0.0397187	0.181564	0.0398748
ZNF785	-1.22097	-0.828607	-0.401059	0	-0.0293722	-0.0158601	-1.167	-0.82364	37597.8	37597.8	37597.8	37597.8	32556.9	32556.9	32556.9	32556.9	16129.2	21170.3	28472.9	0	31900.8	32201	14499.1	18395.1	0	0	0	0	0.00982151	0.0114185	1.16235	0.439887	0	0	0	0	0.0243424	0.0283417	2.40198	0.913396
YDJC	0.0896488	0.242487	0.101584	-0.0613426	-0.277666	-0.311419	-0.154488	-0.494294	1.31678e+06	1.31678e+06	1.31678e+06	1.31678e+06	1.04308e+06	1.04308e+06	1.04308e+06	1.04308e+06	1.4012e+06	1.55779e+06	1.41284e+06	1.26196e+06	860463	840566	937158	740493	0.346109	1.01419	0.301402	0.035832	0.249021	0.277827	0.109314	0.560182	0.730292	2.0736	0.642028	0.0871406	0.537215	0.595486	0.248658	1.14676
LYRM9	-0.283643	-0.168343	-0.107836	-0.321256	-0.344998	-0.204344	-0.219301	-0.556606	2.06042e+06	2.06042e+06	2.06042e+06	2.06042e+06	1.86961e+06	1.86961e+06	1.86961e+06	1.86961e+06	1.69267e+06	1.8335e+06	1912030	1.64911e+06	1.47196e+06	1622700	1.60596e+06	1271150	0.698897	0.529217	0.224986	0.462737	0.856908	0.344531	0.475335	0.784185	1.42058	1.08691	0.488976	0.957963	1.74193	0.726979	0.982047	1.59228
BBIP1	0.212206	0.393015	0.338289	0.425375	-0.13644	-0.26913	0.0300605	-0.592125	73709.5	73709.5	73709.5	73709.5	125301	125301	125301	125301	85389.4	96790.5	93187.7	98986.1	113994	103977	127939	83120.1	0.205762	0.215833	0.219374	0.261104	0.177775	0.476095	0.012114	0.642022	0.449884	0.470246	0.477616	0.562006	0.392517	0.983664	0.0300589	1.30703
C17orf100	-0.166576	-0.428904	-0.457425	-0.183482	0.0831851	0.140924	0.12602	0.232959	493998	493998	493998	493998	359222	359222	359222	359222	440130	366954	359771	435002	380543	396082	392011	422173	0.114681	0.441836	0.410329	0.15121	0.120622	0.214459	0.113982	0.479116	0.260064	0.917162	0.855529	0.337307	0.272801	0.467543	0.258528	0.989499
FAM171A2	0.539793	-0.0163502	-0.0599076	0.0896411	0.0569112	-0.153024	-0.0174685	-0.253689	4940040	4940040	4940040	4940040	6146120	6146120	6146120	6146120	7181650	4884370	4.73911e+06	5.25672e+06	6.39342e+06	5.52759e+06	6072150	5.15505e+06	1.342	0.0344749	0.134234	0.184772	0.0996291	0.474434	0.0318876	0.729401	2.83726	0.0839772	0.301556	0.407222	0.228283	0.980309	0.0776319	1.48155
ELAPOR2	-0.301116	-0.127787	-0.152242	-0.182375	-0.249258	-0.1623	-0.064631	-0.3619	2.94175e+06	2.94175e+06	2.94175e+06	2.94175e+06	1.66894e+06	1.66894e+06	1.66894e+06	1.66894e+06	2.38759e+06	2.69239e+06	2.64713e+06	2.59242e+06	1404130	1.49137e+06	1.59583e+06	1298670	0.404378	0.148521	0.233903	0.248849	0.583929	0.422831	0.116819	1.21694	0.843981	0.331826	0.506946	0.536871	1.1942	0.879663	0.264638	2.53242
MATR3	0.449976	0.028345	-0.255098	0.0574489	-0.342873	0.135954	-0.52932	-0.191013	7.6205e+07	7.6205e+07	7.6205e+07	7.6205e+07	8.97724e+07	8.97724e+07	8.97724e+07	8.97724e+07	8.38718e+07	7.51904e+07	7.35686e+07	7.70874e+07	8.30199e+07	9.0425e+07	8.33725e+07	8.91912e+07	0.423	0.0481487	0.196529	0.0420365	0.367688	0.0906396	0.437298	0.103283	0.879087	0.114899	0.431139	0.100955	0.772035	0.204747	0.908039	0.22996
NUDT19	0.298549	0.0489357	-0.0428404	0.0232383	-0.0503125	-0.23547	0.305999	-0.0838648	2.0604e+06	2.0604e+06	2.0604e+06	2.0604e+06	1.50342e+06	1.50342e+06	1.50342e+06	1.50342e+06	2.5341e+06	2.13148e+06	2.00011e+06	2.09385e+06	1.4519e+06	1277020	1.85864e+06	1418520	1.33785	0.121413	0.0916655	0.0436709	0.0518704	0.293421	0.44721	0.0873608	2.82794	0.274479	0.211316	0.10536	0.123631	0.626326	0.927322	0.201857
FOXO6	0.532312	0.785457	0.976804	0.538053	0.0801621	0.288598	0.208087	-0.0474693	6693.9	6693.9	6693.9	6693.9	5663.19	5663.19	5663.19	5663.19	9681.03	11537.9	13174.3	9719.63	5986.77	6917.32	6541.87	5479.89	0.164295	0.648792	0.388444	0.27236	0	0	0	0	0.364516	1.32044	0.812686	0.584375	0	0	0	0
MIF4GD	-0.315048	-0.0352393	0.0842956	-0.0184792	-0.0481155	-0.21249	0.0365296	-0.284952	784677	784677	784677	784677	702435	702435	702435	702435	630742	765742	831891	774690	679395	606234	720448	576537	0.963678	0.0709109	0.248234	0.0423452	0.082859	1.02399	0.0935419	1.68163	1.96565	0.166044	0.535708	0.102508	0.192209	2.09368	0.215348	3.80074
PRR5-ARHGAP8	0	0.260718	-0.643355	0.273287	0	-0.754658	0	0	27470.3	27470.3	27470.3	27470.3	20040.6	20040.6	20040.6	20040.6	0	32911.5	17587.1	33199.4	0	11877.8	0	0	0	0.107138	0	0.101316	0	0	0	0	0	0.244032	0	0.231953	0	0	0	0
SEPTIN3	0.232327	-0.462325	-0.291168	-0.386793	0.0053611	-0.285661	-0.40318	-0.569844	4.69987e+07	4.69987e+07	4.69987e+07	4.69987e+07	4.9922e+07	4.9922e+07	4.9922e+07	4.9922e+07	5.81215e+07	4.25404e+07	4.5305e+07	4.36959e+07	4.96965e+07	4.65464e+07	4.30903e+07	4.12853e+07	0.460455	0.343761	0.118723	0.188132	0.0100942	0.215764	0.417555	0.495677	0.944822	0.725079	0.268753	0.413748	0.0250325	0.465755	0.862628	1.0222
ESPN	-2.19176	-0.379889	-0.430234	-0.845192	0.278788	-0.220104	0	0	446290	446290	446290	446290	51792.1	51792.1	51792.1	51792.1	97685.6	342972	331210	248421	62832.9	44463.7	0	0	1.49616	0.834744	0.992824	1.15893	0	0	0	0	3.25873	1.69628	2.0276	2.39449	0	0	0	0
PEA15	0	0	0	0	-0.986607	-1.16789	0	0	0	0	0	0	7.16836e+06	7.16836e+06	7.16836e+06	7.16836e+06	0	3.90997e+06	0	3.78006e+06	6.63026e+06	6.38287e+06	0	0	0	0	0	0	0.283406	0	0	0	0	0	0	0	0.601468	0	0	0
NALF1	0	0	0	-1.03593	0	0	0	0	113306	113306	113306	113306	0	0	0	0	0	0	0	55259.6	79162.3	0	64382.7	0	0	0	0	0	0	0	0	0	0	0	0	0	0	0	0	0
GUK1	-0.149098	0.106887	0	0.000166609	-0.216943	-0.465535	-0.630204	-1.04934	1.36259e+07	1.36259e+07	1.36259e+07	1.36259e+07	1.81804e+07	1.81804e+07	1.81804e+07	1.81804e+07	1.33426e+07	1.41495e+07	0	1.39087e+07	1.837e+07	1.7131e+07	1.68013e+07	1.46779e+07	0	0	0	0	0.277343	0.32528	0.308037	0.818426	0	0	0	0	0.574472	0.684485	0.65279	1.66879
MYO9A	-0.118206	-0.0425811	-0.0666523	-0.131045	-0.00246861	-0.0420041	0.0675279	-0.0489963	375262	375262	375262	375262	343541	343541	343541	343541	345741	364348	358320	342678	342954	333683	360004	332070	0.30376	0.447012	0.357199	0.668269	0.00352903	0.0963053	0.180186	0.0900018	0.646445	0.926959	0.751705	1.35835	0.00863716	0.221064	0.397624	0.2076
SMIM1	-0.831451	-0.165222	-0.342928	-0.614793	0	0	0	0	180124	180124	180124	180124	0	0	0	0	101223	160633	142017	117625	0	68861.9	51319.7	0	0	0.100313	0.210481	0.402397	0	0	0	0	0	0.229791	0.459467	0.839998	0	0	0	0
GNB1	0	0	0	0	0	0	-1.11935	0	0	0	0	0	1.00908e+08	1.00908e+08	1.00908e+08	1.00908e+08	1.75859e+08	0	0	1.13121e+08	0	0	1.00882e+08	0	0	0	0	0	0	0	0	0	0	0	0	0	0	0	0	0
METTL8	0	0.56073	0.0393017	0.101811	-0.0934464	-0.106273	-0.30495	0.436207	15838.5	15838.5	15838.5	15838.5	21805.2	21805.2	21805.2	21805.2	0	23362	16275.9	16996.5	20437.6	20256.7	17650.7	29503.4	0	0.345254	0.017111	0.0218749	0	0	0	0	0	0.72843	0.0421808	0.0538041	0	0	0	0
MGMT	-0.280332	0.115228	0.0784167	0.0539978	-0.274624	-0.179835	0.129816	-0.892479	6.81041e+06	6.81041e+06	6.81041e+06	6.81041e+06	8972440	8972440	8972440	8972440	5607700	7.37667e+06	7.19083e+06	7070140	7.41721e+06	7.9209e+06	9817230	4.83334e+06	0.705317	0.306521	0.137374	0.0426324	0.33891	0.274474	0.131879	1.06993	1.43308	0.651992	0.308128	0.103089	0.71609	0.588706	0.296686	2.19426
CTNNB1	0	0	0	0	-0.271282	-0.292547	-0.786239	-0.647588	0	0	0	0	9.68476e+06	9.68476e+06	9.68476e+06	9.68476e+06	1.09593e+07	8.252e+06	0	0	9.24695e+06	9.84669e+06	9.33982e+06	9.35468e+06	0	0	0	0	0.111868	0.10181	0.206545	0.173954	0	0	0	0	0.25373	0.227549	0.441552	0.378658
EXOC7	0.371109	-0.39139	-0.0744594	-0.0226989	0.236494	0.100453	0.45436	0.657327	4.05128e+06	4.05128e+06	4.05128e+06	4.05128e+06	3753145	3753145	3753145	3753145	4.30291e+06	3.92769e+06	3.86009e+06	3.89576e+06	3.88467e+06	3.77102e+06	4.07621e+06	4.27192e+06	0.159052	0.167193	0.120572	0.0821219	0.109548	0.0253922	0.407319	0.6973	0.353682	0.365334	0.260623	0.185381	0.249122	0.0606867	0.84796	1.41878
PSD3	1.79631	-0.0366081	0.0777635	-0.616764	0	0	0	0	5.39866e+06	5.39866e+06	5.39866e+06	5.39866e+06	0	0	0	0	8.60888e+06	5.1838e+06	5.70479e+06	4.96553e+06	0	0	0	0	1.54916	0.145337	0.159111	0.477098	0	0	0	0	3.40935	0.317813	0.339596	0.985605	0	0	0	0
SHISA9	-0.226277	-0.0876495	-0.237755	-0.0653651	0	0	0	0	77968.4	77968.4	77968.4	77968.4	0	0	0	0	66650.3	73372.5	66122.2	74514.6	32267	30036.3	41626.9	0	0.156125	0.0744783	0.247226	0.0645851	0	0	0	0	0.347275	0.17385	0.53358	0.151997	0	0	0	0
HNRNPC	0	-0.2927	-0.159956	-0.826051	-0.58311	0.0824969	0	0.597576	2.49256e+08	2.49256e+08	2.49256e+08	2.49256e+08	2.40309e+08	2.40309e+08	2.40309e+08	2.40309e+08	0	2.40154e+08	2.31267e+08	2.50055e+08	2.28698e+08	2.47539e+08	0	2.3302e+08	0	0.100094	0.0895084	0	0.109586	0.0357853	0	0	0	0.229199	0.201441	0	0.248956	0.0851202	0	0
CDCA5	-0.0102126	0.426753	-0.0445085	-0.10948	-0.15593	0.480963	-1.19668	-0.140489	782244	782244	782244	782244	907944	907944	907944	907944	776726	1.0515e+06	758479	725079	814929	1267195	396116	823698	0.00216683	0.316961	0.0120637	0.0369611	0.0780604	0.365399	0.567519	0.0474073	0.00522438	0.672969	0.0299389	0.0897965	0.181737	0.767982	1.16098	0.113679
LBH	1.67745	-0.477824	-0.170823	-0.274704	0.53704	0.13904	-1.61471	-1.00693	412550	412550	412550	412550	1.06109e+06	1.06109e+06	1.06109e+06	1.06109e+06	865999	382816	412428	397454	1.19666e+06	1.07138e+06	656440	765842	0	0	0	0	0.219009	0.0507864	0.631067	0.439815	0	0	0	0	0.473593	0.119284	1.29671	0.91211
ATP1B1	0.380978	0.203151	-0.644706	-0.405408	0.143918	0.797765	1.09066	0.805324	5.50499e+07	5.50499e+07	5.50499e+07	5.50499e+07	1.78494e+07	1.78494e+07	1.78494e+07	1.78494e+07	7.21625e+07	4.35207e+07	4.08543e+07	4.11511e+07	1.37799e+07	1.78984e+07	2.50641e+07	2.02146e+07	0.113974	0.270007	0.255959	0.102159	0.771815	0.277248	0.488036	0.270461	0.250769	0.578224	0.55138	0.228164	1.57691	0.578065	1.00694	0.571054
GPR89A;GPR89B	-0.183962	-0.0532711	-0.104551	-0.151031	-0.131227	0.0319261	-0.0935645	-0.0963408	1.02861e+06	1.02861e+06	1.02861e+06	1.02861e+06	844873	844873	844873	844873	905465	991319	956702	926371	771415	863778	791818	790296	0.139225	0.0242578	0.0639965	0.091476	0.39975	0.0389535	0.127464	0.199984	0.312138	0.0595805	0.15072	0.210899	0.834924	0.0944881	0.287395	0.438278
DLST	0	0.195917	0	0	-0.482109	-0.0137542	-0.601871	0.729933	2.72708e+07	2.72708e+07	2.72708e+07	2.72708e+07	2.44037e+07	2.44037e+07	2.44037e+07	2.44037e+07	0	2.55077e+07	0	0	2.23091e+07	2.23586e+07	2.57398e+07	2.50745e+07	0	0	0	0	0.257345	0.222709	0	0.200976	0	0	0	0	0.54683	0.466413	0	0.434758
SH3GLB2	0.76212	-0.405733	-0.418324	-0.481108	-0.794172	-0.397906	-0.393343	-1.7054	6.82179e+06	6.82179e+06	6.82179e+06	6.82179e+06	7.42513e+06	7.42513e+06	7.42513e+06	7.42513e+06	8.13341e+06	6.34191e+06	6.27556e+06	6.44475e+06	6.52536e+06	6.63822e+06	7.09236e+06	5.14722e+06	0.764981	0.53382	0.372358	0.300823	0.424667	0.295441	0.176394	1.12228	1.61534	1.11065	0.777999	0.63428	0.88129	0.612883	0.368383	2.35819
VARS2	-0.59329	-0.253066	-0.470822	0.197279	-0.77567	-0.339025	0.391379	-0.379242	8.44118e+06	8.44118e+06	8.44118e+06	8.44118e+06	6.93585e+06	6.93585e+06	6.93585e+06	6.93585e+06	8.12802e+06	7.5421e+06	7.48121e+06	7.82095e+06	5.58581e+06	5.79333e+06	6.66138e+06	5.72319e+06	0.413415	0.383703	0.558111	0.316349	0.585859	0.37661	0.507505	0.401746	0.854622	0.801158	1.14346	0.671241	1.19891	0.777228	1.04669	0.831664
MTHFD1L	-0.0971173	-0.257221	-0.239137	-0.359128	-0.481688	-0.169002	0.32028	-0.238291	4.2807e+07	4.2807e+07	4.2807e+07	4.2807e+07	2.99182e+07	2.99182e+07	2.99182e+07	2.99182e+07	3.99078e+07	3.90713e+07	4.23492e+07	3.9552e+07	2.61701e+07	2.83862e+07	3.18593e+07	2.95197e+07	0.232333	0.301285	0.123721	0.439567	0.363243	0.0909555	0.239612	0.075845	0.481696	0.634174	0.276353	0.912121	0.761186	0.208158	0.518448	0.174071
EIF4E2	0.38237	0.0420003	0.170335	-0.163625	0.127371	0.388962	0.156497	0.248292	531220	531220	531220	531220	674238	674238	674238	674238	515838	579681	594557	526695	654369	642177	542670	638136	0.252197	0.10394	0.113203	0.0887144	0.0864648	0.209754	0.411236	0.168469	0.541942	0.23735	0.24764	0.197697	0.199023	0.456845	0.856969	0.372446
IGLL5	0.138772	0.0726198	-0.121853	0.134225	0	0	0	0	947248	947248	947248	947248	0	0	0	0	1042890	996150	870528	1039608	0	0	0	219952	0.186681	0.0693331	0.0917857	0.151288	0	0	0	0	0.411122	0.162399	0.211618	0.337467	0	0	0	0
WASH2P;WASH3P	0.0233623	0.00592219	0.129276	-0.0340997	-0.0100173	-0.028307	-0.211985	-0.31918	2.05346e+06	2.05346e+06	2.05346e+06	2.05346e+06	2.68713e+06	2.68713e+06	2.68713e+06	2.68713e+06	2086980	2.0619e+06	2.24596e+06	2005490	2.66853e+06	2.63492e+06	2.31993e+06	2153800	0.0374245	0.0134737	0.293894	0.0591606	0.0169168	0.0710333	0.490716	0.779146	0.0908943	0.0333786	0.627359	0.140059	0.0415498	0.166345	1.0119	1.58168
UFD1	0	0	0	0	0.0228287	-0.416692	-0.588926	-1.01765	1.99658e+06	1.99658e+06	1.99658e+06	1.99658e+06	3.00032e+06	3.00032e+06	3.00032e+06	3.00032e+06	0	0	0	0	2.89504e+06	2.90163e+06	2.76278e+06	2.69662e+06	0	0	0	0	0.0976557	0.176261	0.386626	0	0	0	0	0	0.219711	0.388075	0.808454	0
CUTA	-0.47778	0	0	0	-0.441206	-0.2789	-0.502831	-1.95027	1.18151e+07	1.18151e+07	1.18151e+07	1.18151e+07	2.10656e+07	2.10656e+07	2.10656e+07	2.10656e+07	1.60688e+07	0	0	0	2.00137e+07	1.83188e+07	1.87076e+07	1.66659e+07	0	0	0	0	0.17245	0.38997	0.384453	0.660728	0	0	0	0	0.380566	0.797376	0.795112	1.35642
AJM1	0.233853	-0.164319	-0.0861568	0.0824787	-0.201301	-0.0990082	-0.243488	-0.401948	505085	505085	505085	505085	560253	560253	560253	560253	593965	450712	475805	534802	487289	523094	473246	424020	0.398286	0.553944	0.24076	0.173871	0.589159	0.298724	0.5793	1.02492	0.832132	1.13481	0.520383	0.384543	1.20435	0.636784	1.18515	2.09614
SRI	0.121297	-0.0521668	-0.0853038	-0.157396	-0.129959	-0.0893291	-0.0709266	-0.194966	2.67862e+07	2.67862e+07	2.67862e+07	2.67862e+07	3.67653e+07	3.67653e+07	3.67653e+07	3.67653e+07	2.91356e+07	25834900	2.52483e+07	24017600	3.35983e+07	3.45579e+07	3.50016e+07	3.2118e+07	0.350531	0.39546	0.493724	0.372451	0.323102	0.319547	0.196483	0.820642	0.738722	0.826487	1.0178	0.781762	0.684947	0.678046	0.430977	1.66733
IKBKG	-0.00982395	0.0192224	-0.0498279	-0.0144613	0.136161	0.0489306	-0.115126	0.0316111	948527	948527	948527	948527	991425	991425	991425	991425	942090	961249	916326	939066	1089553	1025627	915384	1013388	0.009567	0.0203461	0.0596326	0.0131152	0.284358	0.119357	0.260311	0.0781012	0.0237133	0.0501193	0.141132	0.0324804	0.608433	0.270127	0.560386	0.18186
PLEKHG2	0.121119	0.00833656	-0.333673	0.139714	-0.746813	-0.183317	-0.834701	-1.75143	672019	672019	672019	672019	618671	618671	618671	618671	767438	726802	709182	700917	526731	589013	432400	517313	0.377298	0.176947	0.283482	0.108571	0.603598	0.139189	0.85795	0.730307	0.776917	0.385643	0.60059	0.245626	1.25065	0.304605	1.92094	1.51487
RBBP7	0	0	0	0	-0.28627	-0.0081438	-0.346991	0	0	0	0	0	8.10368e+06	8.10368e+06	8.10368e+06	8.10368e+06	6.37872e+06	6.62436e+06	6.32495e+06	6.40633e+06	7.64319e+06	8.15124e+06	8.11398e+06	0	0	0	0	0	0	0	0	0	0	0	0	0	0	0	0	0
TF	-0.171826	-0.00855687	-1.07846	-0.360909	0	0	0	0	2.70843e+07	2.70843e+07	2.70843e+07	2.70843e+07	0	0	0	0	3.19196e+07	2.76821e+07	2.10878e+07	2.02885e+07	0	0	0	0	0.196767	0.0176127	0.503948	0.247456	0	0	0	0	0.431578	0.043481	1.03837	0.512349	0	0	0	0
AP4M1	0.06381	0.081062	-0.0212173	-0.123697	-0.0627672	-0.0291806	0.17151	0.247707	727375	727375	727375	727375	562862	562862	562862	562862	760269	769415	716756	667609	538899	551592	633916	668297	0.293727	0.125827	0.028133	0.650966	0.0657863	0.0292577	0.268256	0.318909	0.627035	0.283939	0.0688602	1.32455	0.154492	0.0714899	0.576199	0.676783
TUBA4A	0	0	0	0	0	0	0	0	1.53205e+09	1.53205e+09	1.53205e+09	1.53205e+09	0	0	0	0	0	0	0	0	1.26646e+09	1.30854e+09	1.27181e+09	1.30535e+09	0	0	0	0	0	0	0	0	0	0	0	0	0	0	0	0
GNB2	0	-0.0526385	0	-0.106865	0	0	0	0	4.63605e+07	4.63605e+07	4.63605e+07	4.63605e+07	0	0	0	0	0	41410413	0	4.36792e+07	0	0	0	0	0	0	0	0	0	0	0	0	0	0	0	0	0	0	0	0
DARS1	0	0	0	0	-0.444234	-0.453656	-0.0924789	0	0	0	0	0	1.32185e+07	1.32185e+07	1.32185e+07	1.32185e+07	0	0	0	0	1.18168e+07	1.27936e+07	1.27736e+07	0	0	0	0	0	0	0	0	0	0	0	0	0	0	0	0	0
ZFTA	-0.29213	-0.0308753	-0.0969276	0.0780435	-0.194102	-0.121136	-0.188281	-0.172804	1.41889e+06	1.41889e+06	1.41889e+06	1.41889e+06	1.95825e+06	1.95825e+06	1.95825e+06	1.95825e+06	1.1588e+06	1388850	1.3267e+06	1.49776e+06	1.71174e+06	1.80054e+06	1.71866e+06	1.73719e+06	0.727056	0.0303298	0.167308	0.142987	0.893018	0.544869	0.669069	0.582165	1.47685	0.0739995	0.371012	0.319912	1.81766	1.11736	1.36004	1.19096
MCRIP1	0	0	0	0	-0.0596608	-0.426264	-1.2515	-0.265916	0	0	0	0	1.2592e+07	1.2592e+07	1.2592e+07	1.2592e+07	0	0	0	0	1.09198e+07	1.03042e+07	7.9479e+06	6.98685e+06	0	0	0	0	0.410379	0.450464	1.20171	0	0	0	0	0	0.844997	0.93089	2.58993	0
PDIA4	0.192131	0.201542	0.279151	0.282924	-0.717766	-0.43135	-0.0978625	-0.0329038	2.79002e+07	2.79002e+07	2.79002e+07	2.79002e+07	2.33178e+07	2.33178e+07	2.33178e+07	2.33178e+07	2.60187e+07	2.57444e+07	2.63601e+07	2.78955e+07	1.95897e+07	2.01221e+07	2.22212e+07	1.92962e+07	0.185473	0.335503	0.39056	0.120832	0.54283	0.391779	0.0807683	0.423419	0.407649	0.708426	0.816741	0.26143	1.11379	0.818112	0.183229	0.876394
USP4	0.0282726	0.879046	-0.15597	0.157201	-0.0402885	0.0145094	-0.434041	-0.113273	751598	751598	751598	751598	947837	947837	947837	947837	742073	988794	709121	803494	911635	942646	880298	938026	0.0898506	0	0.10621	0.109418	0.174361	0.0444197	0	0.050061	0.20544	0	0.239797	0.241431	0.373099	0.105867	0	0.119437
CHCHD3	0.160617	-0.038611	-0.0114494	-0.0753182	-0.0696535	-0.0183673	0.0979789	0.00668152	42055200	42055200	42055200	42055200	3.60906e+07	3.60906e+07	3.60906e+07	3.60906e+07	4.70078e+07	40944600	4.17228e+07	3.9916e+07	3.43896e+07	3.56341e+07	3.86268e+07	3.62582e+07	0.416725	0.0887087	0.0502511	0.238827	0.137773	0.027846	0.257083	0.00955694	0.868024	0.204767	0.120033	0.516493	0.308967	0.0681634	0.55378	0.0236792
AKR1B15	1.00911	0.249287	-0.0410984	0.10585	0.0657094	0.207457	-0.118262	0.753612	19366	19366	19366	19366	57587.3	57587.3	57587.3	57587.3	38977.4	23018.8	18822.1	20840.3	60270.8	66493.2	53055	97092.6	0	0	0	0	0.0372794	0.127342	0.0489135	1.03786	0	0	0	0	0.0905486	0.287143	0.117099	2.1255
RAPH1	0.936822	-0.0857594	0.0316025	-0.258136	-0.0346463	-0.0761946	-0.383978	-0.241773	4714130	4714130	4714130	4714130	5.24269e+06	5.24269e+06	5.24269e+06	5.24269e+06	9024290	4442070	4.81853e+06	3.9418e+06	5118290	4972990	4017590	4.43377e+06	1.57384	0.392772	0.0668864	0.696448	0.0488513	0.121834	0.713343	0.49789	3.47164	0.821214	0.156905	1.4156	0.116947	0.275397	1.44919	1.02607
IRAK1	-0.0609582	0.208876	0.00620455	0.267029	-0.262756	-0.146236	0.130773	-0.065376	1.20574e+06	1.20574e+06	1.20574e+06	1.20574e+06	1.28492e+06	1.28492e+06	1.28492e+06	1.28492e+06	1.15586e+06	1.39358e+06	1210940	1.4509e+06	1.07097e+06	1.16106e+06	1406830	1227990	0.0381288	0.225055	0.0051578	0.474549	0.645576	0.119461	0.729718	0.0753893	0.0925975	0.489118	0.012904	0.980547	1.31412	0.270339	1.48216	0.175876
HLA-B	-1.24158	-0.77329	-0.881311	-0.810858	-1.3045	-1.01455	1.03387	-2.0525	1.60593e+06	1.60593e+06	1.60593e+06	1.60593e+06	501810	501810	501810	501810	1.24752e+06	1.34476e+06	1.31229e+06	1.32873e+06	363495	399830	623780	310917	0.673406	0.415384	0.756399	0.443594	0.353442	0.315544	0.331655	0.521536	1.3821	0.864537	1.59318	0.920397	0.738023	0.669758	0.691318	1.07212
CFI	0.737704	0.348105	0.432734	-0.0175574	0	0	0	0	1088203	1088203	1088203	1088203	0	0	0	0	1814600	1385160	1468845	1075040	733662	0	0	0	0	0	0.250046	0	0	0	0	0	0	0	0.539464	0	0	0	0	0
PCDHA4	-0.214108	0.629067	-0.348297	-0.113124	0.342876	0.142187	-0.23172	-0.107832	3125996	3125996	3125996	3125996	1.77511e+06	1.77511e+06	1.77511e+06	1.77511e+06	3.24072e+06	3.23195e+06	3.01173e+06	3.34707e+06	1.89141e+06	1.70684e+06	1.84872e+06	1.75849e+06	0.0940114	0	0	0	0.712046	0.392467	0.155313	0.259941	0.216198	0	0	0	1.45299	0.820554	0.345791	0.549528
CTBP1	0.723055	-0.00890003	0.136149	-0.0434378	-0.296934	-0.369343	-0.234484	-0.652696	1.99796e+07	1.99796e+07	1.99796e+07	1.99796e+07	2.24286e+07	2.24286e+07	2.24286e+07	2.24286e+07	2.16434e+07	1.90772e+07	1.92827e+07	1.98837e+07	1.99886e+07	1.99556e+07	2.13198e+07	1.93396e+07	0.515719	0.276653	0.282237	0.0177343	0.397865	0.42926	0.168989	0.58176	1.06196	0.575563	0.60129	0.0436738	0.821626	0.886713	0.371307	1.19514
PCDH1	0	0	0	0	0	0.0737684	-0.421711	-0.201208	0	0	0	0	2.56684e+06	2.56684e+06	2.56684e+06	2.56684e+06	5.26146e+06	3.18944e+06	3.20418e+06	3.14408e+06	0	2.49806e+06	2.43761e+06	2.25926e+06	0	0	0	0	0	0	0	0.307142	0	0	0	0	0	0	0	0.627524
RPS3A	-1.20663	0.565761	-0.111773	0.237343	0	0	0	0	5.40082e+07	5.40082e+07	5.40082e+07	5.40082e+07	0	0	0	0	4.48181e+07	5.43102e+07	5.14183e+07	5.09533e+07	4.59605e+07	4.61579e+07	4.6725e+07	4.58311e+07	0.567971	0.069928	0.097559	0.257216	0	0	0	0	1.17006	0.158875	0.216102	0.546604	0	0	0	0
CTNND2	1.15722	-0.789749	-0.90716	-0.753159	0.62402	0.506733	-1.40219	-0.248161	4.08585e+06	4.08585e+06	4.08585e+06	4.08585e+06	4.57937e+06	4.57937e+06	4.57937e+06	4.57937e+06	6.35496e+06	3.59603e+06	3.88117e+06	3.31513e+06	4.50365e+06	4.73405e+06	3.17123e+06	3.90685e+06	0	0	0	0	0.157178	0.202198	0.662948	0.668093	0	0	0	0	0.340921	0.425253	1.3572	1.36595
DBN1	1.53028	-0.1335	-0.304927	-0.336037	-0.212909	-0.482908	-0.362373	-1.03557	9.37943e+07	9.37943e+07	9.37943e+07	9.37943e+07	7.32206e+07	7.32206e+07	7.32206e+07	7.32206e+07	1.1498e+08	8.2275e+07	8.38624e+07	7.82438e+07	6.8947e+07	6.85106e+07	6.86294e+07	61069010	0.626703	0.235716	0.251332	0.204616	0.306757	0.313648	0.22873	0.756015	1.28793	0.499433	0.540437	0.425042	0.640501	0.659689	0.491023	1.55921
DEK	-0.791188	0.0590735	-0.323226	0.18058	-0.338	-0.214055	-0.319756	-0.18926	1.26749e+07	1.26749e+07	1.26749e+07	1.26749e+07	1.56855e+07	1.56855e+07	1.56855e+07	1.56855e+07	1.00617e+07	1.28263e+07	1.18759e+07	1.29438e+07	1.48757e+07	1.53115e+07	1.3741e+07	1.4989e+07	0.794544	0.155611	0.639282	0.139995	0.40107	0.123653	0.398001	0.150157	1.65406	0.338435	1.31757	0.306497	0.832616	0.276682	0.822415	0.334897
SEC31A	-0.110419	0.0245805	0.010965	-0.0265794	-0.0076806	-0.0605185	0.0443264	0.0354015	2.47771e+07	2.47771e+07	2.47771e+07	2.47771e+07	2.616e+07	2.616e+07	2.616e+07	2.616e+07	2.29515e+07	25202900	2.49662e+07	2.43248e+07	2.60211e+07	25085300	26976200	2.68098e+07	0.458638	0.0890594	0.0366068	0.0575953	0.0301398	0.83687	0.60448	0.340226	0.949882	0.205462	0.0889755	0.136497	0.0735673	1.70089	1.23443	0.718604
HNRNPD	-1.54421	0.314088	0.0407114	0.198383	0	0	0	0	1.30866e+08	1.30866e+08	1.30866e+08	1.30866e+08	0	0	0	0	1.2073e+08	1.2537e+08	1.24479e+08	1.25459e+08	1.60566e+08	1.62795e+08	0	1.57682e+08	0.371851	0.139764	0.160104	0.152894	0	0	0	0	0.775832	0.306554	0.35357	0.339377	0	0	0	0
MARCHF1	0	0	0	0	0.0483483	0.186949	-0.460069	0.226186	0	0	0	0	48569.5	48569.5	48569.5	48569.5	0	0	15358.5	32305.8	50224.8	55289.3	35307.7	56813.7	0	0	0	0	0.030271	0.360769	0.379673	0.219519	0	0	0	0	0.0738724	0.75872	0.795726	0.47791
MIB2	0	0	0	0	-0.223295	0.0348183	-0.34226	0	0	0	0	0	1.31482e+06	1.31482e+06	1.31482e+06	1.31482e+06	0	0	0	0	1.21559e+06	1.17861e+06	1.24123e+06	0	0	0	0	0	0.26291	0.441828	0.257159	0	0	0	0	0	0.552337	0.908911	0.552616	0
RAPGEF6	-0.680785	0.437775	-0.378059	0.0886458	1.24986	1.02493	1.10883	0.450605	33323.4	33323.4	33323.4	33323.4	19435.3	19435.3	19435.3	19435.3	26522.7	38796.3	29374.9	34327.3	29532.1	27516.2	29455.8	22572.8	0.197837	0.118515	0.133039	0.0259587	0.471135	0.412119	0.392625	0.124661	0.428913	0.268231	0.296259	0.0622055	0.973684	0.858983	0.820791	0.278491
DTNBP1	-0.670443	0.488891	0.377234	-0.166671	-0.233087	-0.161844	-0.847457	-0.674472	1.54866e+06	1.54866e+06	1.54866e+06	1.54866e+06	1.48622e+06	1.48622e+06	1.48622e+06	1.48622e+06	1.24393e+06	1.84954e+06	1.74055e+06	1.59418e+06	1.40099e+06	1.43529e+06	1.34301e+06	1.26231e+06	0.54283	0.676289	0.284644	0.273212	0.196734	0.0963626	0.430172	0.737482	1.11346	1.37716	0.601486	0.583716	0.430624	0.220634	0.892507	1.51265
CIRBP	1.2699	-0.0252416	-0.261586	0.16159	-0.327981	-0.185104	-0.241282	-0.70393	22644800	22644800	22644800	22644800	52599500	52599500	52599500	52599500	3.42834e+07	22203400	2.11126e+07	23880150	4.72725e+07	49615800	48779700	4.17559e+07	1.08228	0.0826009	0.347103	0.127276	0.443743	0.462714	0.403493	1.00156	2.24485	0.187448	0.721551	0.286971	0.920703	0.954274	0.839149	2.08444
ZNF704	-0.71485	0.212512	0.0780323	0.0486745	-0.0405811	-0.231404	-0.0988263	-0.409131	181237	181237	181237	181237	335968	335968	335968	335968	110422	210000	191310	187456	326650	286180	313725	253010	0	0.182978	0.0515792	0.0927941	0.0378561	0.384178	0.204255	0.874166	0	0.403524	0.123005	0.213723	0.0919501	0.80463	0.446842	1.77788
PPP2CB	0	0	0	0	-0.129116	0	0	0	0	0	0	0	4.01901e+06	4.01901e+06	4.01901e+06	4.01901e+06	0	0	0	0	3.8626e+06	0	0	0	0	0	0	0	0	0	0	0	0	0	0	0	0	0	0	0
ANKRD46	0.199802	0	0	-0.28492	0.289061	0.216066	0.291266	0.294668	1.04027e+06	1.04027e+06	1.04027e+06	1.04027e+06	778821	778821	778821	778821	971853	0	0	940075	895823	828088	855293	946460	0	0	0	0	0	0	0	0	0	0	0	0	0	0	0	0
TBCA	0.155446	-0.0618668	-0.124717	-0.160052	-0.0484765	-0.262056	-0.248326	-0.903768	2.60158e+07	2.60158e+07	2.60158e+07	2.60158e+07	5.2247e+07	5.2247e+07	5.2247e+07	5.2247e+07	3.01653e+07	2.62711e+07	2.57927e+07	2.36439e+07	5.19314e+07	4.42908e+07	4.21996e+07	3.45814e+07	0.148707	0.0309886	0.062994	0.0680995	0.0200575	0.337308	0.403826	0.72412	0.323573	0.0747276	0.143853	0.155677	0.0493208	0.687734	0.825716	1.48648
RALYL	2.15926	0	-0.573835	0.327088	0	0	0	0	6.02986e+06	6.02986e+06	6.02986e+06	6.02986e+06	0	0	0	0	1.34289e+07	0	4.79622e+06	6.40102e+06	0	0	0	0	1.06387	0	0.265348	0.173652	0	0	0	0	2.27377	0	0.559974	0.378585	0	0	0	0
TMEM68	0.415535	-0.280432	-0.153084	-0.435419	-0.55571	0.0567448	-0.374612	-0.819465	1.93211e+06	1.93211e+06	1.93211e+06	1.93211e+06	1.63267e+06	1.63267e+06	1.63267e+06	1.63267e+06	1.77649e+06	1.71795e+06	1.85224e+06	1.81643e+06	1.57674e+06	1.69784e+06	1.64603e+06	1.62632e+06	0.177287	0.12341	0.0450038	0.119804	0.174681	0.0588254	0.114305	0.205193	0.39032	0.272256	0.1075	0.270599	0.382147	0.133272	0.256625	0.432815
PRRC2C	-0.208217	-0.430442	-0.171532	-0.0938825	-0.233398	-0.104956	-1.10941	-1.67747	5.68409e+06	5.68409e+06	5.68409e+06	5.68409e+06	8.93661e+06	8.93661e+06	8.93661e+06	8.93661e+06	6.51795e+06	5.76318e+06	5.9986e+06	5.43958e+06	7.6945e+06	7.88284e+06	6.65432e+06	6.17805e+06	0.528717	0.131322	0.291236	0.141958	0.583179	0.583204	1.23899	1.19459	1.09111	0.292924	0.619125	0.307315	1.20637	1.20694	2.65479	2.69666
NAA50	-0.118917	0.0545779	0.0461198	-0.0123022	0.0319415	0.0957802	-0.00830322	0.104361	5.73827e+06	5.73827e+06	5.73827e+06	5.73827e+06	5508680	5508680	5508680	5508680	5.28425e+06	5.95951e+06	5924670	5.68954e+06	5.632e+06	5.88681e+06	5.47707e+06	5921930	0.214184	0.0910964	0.0741601	0.0120254	0.242447	0.73263	0.0385052	0.72682	0.467	0.210077	0.173033	0.0297825	0.523813	1.48776	0.0934513	1.47633
PPP3CA	2.22401	-0.255941	0.220253	0.00949195	-0.181326	-0.101471	-1.12591	-0.710781	7.50878e+06	7.50878e+06	7.50878e+06	7.50878e+06	4.85973e+06	4.85973e+06	4.85973e+06	4.85973e+06	1.47529e+07	6.96237e+06	7.7017e+06	7.11089e+06	4.68909e+06	4.61504e+06	3.63881e+06	3.86234e+06	1.27347	0.27958	0.117048	0.313522	0.0599487	0.0582857	0.74135	0.503121	2.66873	0.595968	0.255972	0.663576	0.141763	0.134212	1.50985	1.03602
G6PD	-1.48218	0.317155	0.133952	0.0146563	-0.0546274	-0.402378	0.729546	-0.0428628	1.82322e+07	1.82322e+07	1.82322e+07	1.82322e+07	1.24784e+07	1.24784e+07	1.24784e+07	1.24784e+07	1.10029e+07	2.02599e+07	1.89173e+07	1.87658e+07	1.25996e+07	1.13994e+07	1.67154e+07	1.2968e+07	1.19337	0.457625	0.11879	0.131954	0.333523	0.473938	0.993901	0.74844	2.47936	0.947153	0.26891	0.294479	0.699146	0.976803	2.038	1.53565
ARHGEF4	0.693765	0.0348884	0.0908551	0.148089	0.290036	0.0948777	-0.198621	0.0798993	102334	102334	102334	102334	110722	110722	110722	110722	165526	104839	108986	113397	135377	118249	96481.6	117027	0.402109	0.0138933	0.0446277	0.0663012	0.660521	0.28554	0	0.193419	0.839499	0.0344357	0.107542	0.155604	1.34272	0.610711	0	0.424702
MAGI2	1.35172	0.41334	-0.435622	-0.255236	0.50117	0.150441	-0.860533	-0.0133621	914059	914059	914059	914059	1.66914e+06	1.66914e+06	1.66914e+06	1.66914e+06	1.42002e+06	948817	689543	793511	1.70952e+06	1.51373e+06	1.18466e+06	1.47017e+06	0.763261	0.122716	0.405932	0.0910135	0.238985	0.241972	0.403644	0.183925	1.55836	0.267772	0.826069	0.203561	0.494531	0.52312	0.838703	0.404593
TRIO	1.76463	1.34744	1.45863	2.12348	0.696778	0.812843	-0.067434	0.104486	3.3207e+06	3.3207e+06	3.3207e+06	3.3207e+06	2.82361e+06	2.82361e+06	2.82361e+06	2.82361e+06	3.8237e+06	3.33535e+06	3.2251e+06	3.45272e+06	2.9751e+06	2.64933e+06	3.06978e+06	2.93862e+06	0	0	0	0	0.30231	0.227072	0.235271	0.0717428	0	0	0	0	0.638514	0.492867	0.501436	0.163261
DGKI	0.589034	-0.130709	0.0873601	-0.0578313	0.104858	0.064195	0.144441	0.146417	1.43181e+06	1.43181e+06	1.43181e+06	1.43181e+06	1335930	1335930	1335930	1335930	2153790	1.30779e+06	1.52119e+06	1.37555e+06	1.43664e+06	1.39672e+06	1.47661e+06	1478630	0.974505	0.375783	0.41157	0.288486	0.0941689	0.0559361	0.176703	0.156163	1.98846	0.788149	0.857946	0.616644	0.216616	0.132654	0.390407	0.347341
CSTF2	0	0	-0.772849	0	-0.568252	-0.431173	-1.12169	-1.03141	3.33667e+06	3.33667e+06	3.33667e+06	3.33667e+06	5172676	5172676	5172676	5172676	0	0	3.11783e+06	0	4.87796e+06	4.78165e+06	4.60181e+06	3.97666e+06	0	0	0	0	0.202902	0.306977	0.535473	0.826859	0	0	0	0	0.442468	0.649642	1.09948	1.73418
NACA	0.258418	0.160972	0.206353	-0.229797	-0.126433	-0.163655	-0.186853	-0.421715	6457670	6457670	6457670	6457670	1.08173e+07	1.08173e+07	1.08173e+07	1.08173e+07	7724450	7.21994e+06	7450650	5506810	9.90963e+06	9657230	9.50318e+06	8.07548e+06	0.287805	0.256278	0.178423	0.89445	0.119174	0.235638	0.21484	0.53562	0.615245	0.552156	0.393886	1.8207	0.269745	0.510261	0.468372	1.09906
ALYREF	0.934452	-0.0560808	-0.0968518	0.156546	-0.341515	-0.317219	-0.885887	-1.10454	8116040	8116040	8116040	8116040	2.29046e+07	2.29046e+07	2.29046e+07	2.29046e+07	1.11865e+07	8.02814e+06	7.91441e+06	8.65723e+06	2.01263e+07	2.03247e+07	1.65127e+07	15342700	0.989219	0.32036	0.266786	0.196054	0.500562	0.406651	0.946806	0.996803	2.04762	0.664171	0.557393	0.430138	1.03291	0.841294	1.97937	2.04633
MARK2	0.0512654	0.0457987	-0.109422	-0.0366929	0.0058247	0.0158263	0.00102379	0.000663111	5167340	5167340	5167340	5167340	3.94426e+06	3.94426e+06	3.94426e+06	3.94426e+06	5354260	5334010	4.78991e+06	5.03757e+06	3960220	3987770	3.94706e+06	3.94608e+06	0.225325	0.140491	0.513039	0.180529	0.0113072	0.0580389	0.00313997	0.00199384	0.489639	0.31473	1.05567	0.398379	0.028079	0.137521	0.00763949	0.0047506
NLN	0.207421	0.368616	-0.302519	0	-0.0474823	0.265729	0.317354	0.466649	3.82118e+06	3.82118e+06	3.82118e+06	3.82118e+06	5.11172e+06	5.11172e+06	5.11172e+06	5.11172e+06	4.65787e+06	3.43942e+06	3.58524e+06	0	4.68119e+06	4.68207e+06	4.41425e+06	4.5662e+06	0	0.679554	0.258929	0	0.355292	0	0.630767	0	0	1.38887	0.549528	0	0.724947	0	1.30662	0
GOSR1	0	-0.0403952	0.934831	0	-0.688184	-0.313098	-0.90824	-1.06465	4.28561e+06	4.28561e+06	4.28561e+06	4.28561e+06	4.81221e+06	4.81221e+06	4.81221e+06	4.81221e+06	0	4.17605e+06	4.21633e+06	0	3.98542e+06	4.3147e+06	3.93906e+06	3.80365e+06	0	0	0	0	0.521552	0.182961	0.556458	0.732719	0	0	0	0	1.07196	0.399919	1.13965	1.48929
OGDH	0.122565	-0.162743	-0.187982	-0.0531647	-0.184101	-0.169962	0.136492	-0.0773769	29878200	29878200	29878200	29878200	2.51127e+07	2.51127e+07	2.51127e+07	2.51127e+07	3.25275e+07	2.66909e+07	2.62281e+07	28797200	22104100	22321800	2.76046e+07	2.38013e+07	0.218251	0.371327	0.602333	0.0733949	0.667374	0.465044	0.502308	0.161944	0.475232	0.779593	1.23018	0.171403	1.35647	0.962433	1.03462	0.359674
OXCT1	1.15574	-0.340848	-0.285558	0.00422947	-0.874873	-0.83906	-0.102873	-0.358386	2.17758e+07	2.17758e+07	2.17758e+07	2.17758e+07	1.93318e+07	1.93318e+07	1.93318e+07	1.93318e+07	3.01706e+07	1.89565e+07	1.97465e+07	20066407	1.75467e+07	1.64721e+07	1.93938e+07	1.75636e+07	0.794021	0.437531	0.551231	0.226219	0.517049	0.789419	0.040086	0.257179	1.66609	0.8976	1.13877	0.482411	1.06349	1.61443	0.0961468	0.547012
ZNF738	0	0	0	0	-0.512678	-0.485414	-1.13054	-0.584714	0	0	0	0	872306	872306	872306	872306	0	491394	515528	570779	724289	726344	582964	701711	0	0	0	0	0.105779	0.112991	0.359703	0.14461	0	0	0	0	0.241255	0.249576	0.75547	0.31672
PDPK1	-0.402559	-0.0249305	-0.020423	-0.437411	0.201561	-0.0013336	0.192515	0.105661	5.16602e+06	5.16602e+06	5.16602e+06	5.16602e+06	4.81321e+06	4.81321e+06	4.81321e+06	4.81321e+06	4.64137e+06	5137460	5.09181e+06	4.65918e+06	5158640	4.79683e+06	5.19969e+06	5.18189e+06	0.299531	0.0107169	0.0485967	0.30221	0.227189	0.042738	0.390682	0.474516	0.637141	0.026294	0.113633	0.639925	0.489731	0.101736	0.803993	0.978954
DTNB	0.924812	0.342276	0	0	0.528792	0.189495	0.764565	0.606614	102721	102721	102721	102721	108412	108412	108412	108412	133696	113067	0	0	122061	109348	128302	124320	0	0	0	0	0	0.0988219	0.536824	0.164707	0	0	0	0	0	0.225981	1.10167	0.352552
AFDN	0.721487	1.07615	0.947261	0	0	1.07511	0.368714	0	6.5721e+06	6.5721e+06	6.5721e+06	6.5721e+06	1.12441e+07	1.12441e+07	1.12441e+07	1.12441e+07	6.79144e+06	6.74394e+06	6.468e+06	0	0	1.03966e+07	9.95145e+06	0	0	0	0	0	0	0.398554	0	0	0	0	0	0	0	0.829842	0	0
FCHSD2	0.310332	0.0450445	0.0569165	0.0800514	-0.0698676	-0.152728	-0.262724	-0.263297	749361	749361	749361	749361	862296	862296	862296	862296	929202	773127	779515	792116	821532	775677	718735	718450	0.605117	0.127006	0.15015	0.221015	0.101734	0.34776	0.644045	0.675421	1.23568	0.286454	0.335117	0.480954	0.232778	0.733331	1.31075	1.37328
PTPRK	0.25086	0.466614	0.413248	0.492165	0.2396	0.145224	0.1985	0.263544	200192	200192	200192	200192	307515	307515	307515	307515	238211	276637	266591	281580	363073	340082	352875	369149	0.321469	0.610587	0.41695	0.703366	0.45124	0.28074	0.440323	0.706762	0.681756	1.24602	0.868505	1.42921	0.935388	0.601385	0.914295	1.43586
MAP1A	0.34846	-0.0434124	0.038151	0.00664684	-0.177085	-0.225786	-0.168696	-0.534169	1.64795e+07	1.64795e+07	1.64795e+07	1.64795e+07	2.50029e+07	2.50029e+07	2.50029e+07	2.50029e+07	2.09817e+07	1.5991e+07	1.69211e+07	1.65556e+07	22114800	2.13807e+07	2.22438e+07	1.72659e+07	1.23972	0.159485	0.115162	0.0171586	0.589801	0.591748	0.659202	1.35032	2.58969	0.35449	0.261139	0.0423045	1.20561	1.20932	1.34002	2.86291
MROH1	0.26715	-0.0999141	0.0175432	-0.0681501	-0.107902	-0.210631	-0.0646174	-0.448059	2.93139e+06	2.93139e+06	2.93139e+06	2.93139e+06	1.85688e+06	1.85688e+06	1.85688e+06	1.85688e+06	3.52771e+06	2.73524e+06	2967250	2.79613e+06	1.72306e+06	1.60464e+06	1.77554e+06	1.36114e+06	0.779951	0.495225	0.0526722	0.233703	0.276691	0.866577	0.252821	1.06588	1.5835	1.02078	0.125467	0.506489	0.59324	1.7619	0.545073	2.18564
MTCH2	-0.343244	-0.417963	-0.428948	-0.707403	-0.44305	-0.029707	0.292914	0.236196	5.06176e+07	5.06176e+07	5.06176e+07	5.06176e+07	3.05347e+07	3.05347e+07	3.05347e+07	3.05347e+07	5.0111e+07	4.46183e+07	4.47422e+07	4.16423e+07	2.56894e+07	2.86685e+07	3.35814e+07	3.2812e+07	0.131719	0.253312	0.309484	0.473251	0.45711	0.10163	0.451469	0.168207	0.285524	0.545288	0.656294	0.978163	0.944984	0.231829	0.935255	0.36953
RPL27A	0	0.157555	-0.215692	0.713597	0	0.441412	0.545308	0.269907	5.29723e+07	5.29723e+07	5.29723e+07	5.29723e+07	4.72119e+07	4.72119e+07	4.72119e+07	4.72119e+07	0	5.2569e+07	5.36372e+07	5.30552e+07	0	4.86985e+07	4.81577e+07	5.0911e+07	0	0	0	0	0	0	0.175237	0.155567	0	0	0	0	0	0	0.37894	0.346468
ARHGAP42	1.38129	0.313193	0.588101	-0.334125	0.468146	0.323319	0.681081	0.860817	396404	396404	396404	396404	505652	505652	505652	505652	1032640	492514	595901	314454	699484	632674	810732	918297	0	0	0.244037	0.287227	0.76418	0.470632	1.15925	1.67498	0	0	0.527126	0.614066	1.55195	0.973085	2.39507	3.77571
LMO1	0	-0.898303	-0.57434	-1.57814	-0.471428	-0.365003	-0.99376	-0.966264	884389	884389	884389	884389	1512660	1512660	1512660	1512660	0	474490	593950	296193	1.09101e+06	1174531	759608	774224	0	0	0	0	1.02942	0.615434	1.26387	0.990811	0	0	0	0	2.10682	1.25542	2.64643	2.02337
MDK	-3.04948	-0.131233	-0.111413	-0.136444	-0.1356	-0.320291	-0.0343555	-0.25758	6.85063e+07	6.85063e+07	6.85063e+07	6.85063e+07	8.13258e+07	8.13258e+07	8.13258e+07	8.13258e+07	8274540	62549700	6.34149e+07	62324200	7.40302e+07	6.51345e+07	7.94121e+07	6.80282e+07	1.35839	0.118531	0.10464	0.113358	0.0714417	0.325867	0.017172	0.242086	2.88357	0.268296	0.238868	0.257175	0.167222	0.690289	0.042342	0.523078
PSMC3	0.0833811	-0.00782077	0.57546	-0.22626	-0.559669	-0.235959	-1.01	-0.656319	2.65827e+07	2.65827e+07	2.65827e+07	2.65827e+07	3.0074e+07	3.0074e+07	3.0074e+07	3.0074e+07	2.68588e+07	2.74141e+07	2.64192e+07	2.64594e+07	2.76644e+07	2.86135e+07	2.59158e+07	2.62564e+07	0.0373573	0.110121	0	0	0.421745	0.18393	0.583291	0	0.0907816	0.241796	0	0	0.872835	0.398423	1.20174	0
THY1	0.598701	0.153245	-0.110413	0.072798	-0.153978	0.0380491	0.033313	-0.226786	2.04581e+07	2.04581e+07	2.04581e+07	2.04581e+07	1.23029e+07	1.23029e+07	1.23029e+07	1.23029e+07	3.09808e+07	2.27508e+07	1.89508e+07	2.15169e+07	11057500	1.26317e+07	1.25903e+07	1.05133e+07	0.745849	0.361005	0.139916	0.0765855	0.159035	0.0301894	0.0291863	0.259333	1.51487	0.759169	0.313483	0.178484	0.353552	0.0736953	0.0713117	0.558405
TSPAN4	-0.957707	0.0370594	-0.175252	-0.0752393	0.0106445	-0.0303496	0.413694	0.254541	1.97204e+06	1.97204e+06	1.97204e+06	1.97204e+06	1.39806e+06	1.39806e+06	1.39806e+06	1.39806e+06	1.01536e+06	2.02336e+06	1.74647e+06	1.87183e+06	1408410	1.36895e+06	1862340	1667820	1.07482	0.0170868	0.207271	0.0639953	0.00856417	0.0446929	0.325979	0.595312	2.20556	0.0420983	0.453052	0.150713	0.0213809	0.107704	0.690523	1.21632
CFL1	0.178354	-0.0563313	-0.253936	-0.391958	-0.0565651	0.0582037	-0.324201	-0.171207	4.09253e+08	4.09253e+08	4.09253e+08	4.09253e+08	3.99993e+08	3.99993e+08	3.99993e+08	3.99993e+08	4.16428e+08	3.78168e+08	3.82472e+08	364516299	4.34083e+08	3.94309e+08	3.94281e+08	3.89456e+08	0.153589	0.163619	0.267968	0.53708	0.341687	0.0570822	0.231791	0.116786	0.333048	0.363172	0.571347	1.10595	0.715862	0.135177	0.490307	0.264437
TUB	0.53816	0.0600245	0.115957	0.342767	-0.15824	-0.220167	-0.704082	-0.389357	996520	996520	996520	996520	1.14387e+06	1.14387e+06	1.14387e+06	1.14387e+06	1.44707e+06	1038856	1.07992e+06	1.26377e+06	1025045	981977	702147	873313	0.928943	0.125677	0.189776	0.632089	0.26764	0.494731	1.14052	0.792287	1.89189	0.283615	0.417151	1.28803	0.575025	1.01972	2.34967	1.60878
C11orf98	-0.230607	-0.0437531	-0.0168945	-0.129352	-0.0906295	-0.0972996	-0.344232	-0.398533	2399340	2399340	2399340	2399340	4823190	4823190	4823190	4823190	2044900	2.32767e+06	2.37141e+06	2.19358e+06	4529520	4.50863e+06	3.79936e+06	3.65901e+06	0.408167	0.0918211	0.0243275	0.160989	0.116022	0.132522	0.524005	0.571471	0.851284	0.211692	0.0597897	0.357823	0.262963	0.297967	1.07669	1.16908
PCYT1B	0.172895	0.443898	0.390654	0.334585	0.614315	-0.0544798	-0.0354138	-0.20809	1.08818e+06	1.08818e+06	1.08818e+06	1.08818e+06	1.34638e+06	1.34638e+06	1.34638e+06	1.34638e+06	1.19501e+06	1.26065e+06	1.26352e+06	1.29213e+06	1.45806e+06	1268885	1.23985e+06	1.30092e+06	0.0825784	0.290008	0.234059	0.241643	0.326674	0.0732173	0.128581	0.120397	0.185184	0.61435	0.501342	0.506552	0.676684	0.16927	0.287462	0.268305
FNDC10	0.229877	-0.102289	-0.190486	-0.0394145	0.0509904	-0.0905031	0.484065	-0.0496812	257858	257858	257858	257858	134386	134386	134386	134386	302399	240209	225964	250909	139221	126215	187963	129837	0.555832	0.17403	0.35788	0.066828	0.0456411	0.259856	1.11131	0.103004	1.13845	0.384837	0.753125	0.156771	0.10974	0.559461	2.28327	0.235538
KDM4B	-0.337329	0.0446299	-0.112779	-0.0666544	-0.100857	0.0221292	-0.172109	-0.253099	1.39992e+06	1.39992e+06	1.39992e+06	1.39992e+06	2.33227e+06	2.33227e+06	2.33227e+06	2.33227e+06	1.10804e+06	1443900	1294650	1336710	2174790	2.36832e+06	2069990	1.95699e+06	0.689249	0.186575	0.345691	0.118226	0.67237	0.120942	0.671161	1.08584	1.40104	0.410863	0.729431	0.26768	1.36662	0.273449	1.36439	2.22865
MED24	-0.430135	0.0569993	0.000858807	0.0104434	0.0484415	-0.0277191	0.0909209	0.0866203	1.39389e+06	1.39389e+06	1.39389e+06	1.39389e+06	1790680	1790680	1790680	1790680	1034532	1450060	1.39472e+06	1.40401e+06	1.85183e+06	1.7566e+06	1.90716e+06	1.90149e+06	1.30134	0.299711	0.00180656	0.0371129	0.177784	0.0742253	0.127747	0.262739	2.73354	0.638827	0.00429398	0.090154	0.392536	0.173166	0.287989	0.565195
GNB3	0	0	0	0	0	0	0	0	0	0	0	0	0	0	0	0	0	0	0	0	0	0	0	0	0	0	0	0	0	0	0	0	0	0	0	0	0	0	0	0
ARHGAP45	0.228961	0.431355	0.171066	1.068	0	0	0	0	8149.99	8149.99	8149.99	8149.99	0	0	0	0	9551.71	10990.3	9175.99	17086.6	0	0	0	0	0.0204952	0.0716722	0.0214492	0	0	0	0	0	0.0504943	0.167689	0.0527603	0	0	0	0	0
SALL2	-0.0306536	0.0397086	-0.0277644	0.111367	-0.119833	0.122548	-0.551872	-0.322704	617916	617916	617916	617916	1.13601e+06	1.13601e+06	1.13601e+06	1.13601e+06	604926	635160	606138	667505	1.04546e+06	1236720	774909	908317	0.0167337	0.0451023	0.0269292	0.112558	0.31051	0.382999	1.70612	1.05796	0.0411299	0.1085	0.0660413	0.255556	0.659836	0.802144	3.88244	2.16922
AP3S1	0.987101	0.552553	0.693947	0.30325	0.105503	0.121784	-0.198571	-0.209028	3502421	3502421	3502421	3502421	4.29511e+06	4.29511e+06	4.29511e+06	4.29511e+06	4.39914e+06	3704380	3.79582e+06	3.52337e+06	4.3531e+06	4.3054e+06	4.161e+06	4.31527e+06	0.788272	0	0.402303	0.374561	0.0333155	0.0636569	0.121943	0.263089	1.60168	0	0.83107	0.785791	0.0787093	0.149477	0.270693	0.558111
TCP1	-0.323768	0.185202	-0.0569893	0.275275	0.0794375	0.506729	0.83108	0.874985	4.85115e+07	4.85115e+07	4.85115e+07	4.85115e+07	5.43419e+07	5.43419e+07	5.43419e+07	5.43419e+07	5.19369e+07	4.68327e+07	4.65812e+07	4.32568e+07	5.21242e+07	5.11301e+07	4.85763e+07	4.93959e+07	0.546011	0.392507	0.387529	0.870281	0	0.40049	0.709937	0.727187	1.12405	0.818568	0.786886	1.77364	0	0.829945	1.47164	1.49055
TPM1	0.468479	0.385752	0.226483	0.522228	0.0736013	-0.158432	-0.125906	-0.797389	10171250	10171250	10171250	10171250	1.33141e+07	1.33141e+07	1.33141e+07	1.33141e+07	1.20703e+07	1.15009e+07	1.10499e+07	1.2689e+07	1.30094e+07	1.22411e+07	1.30031e+07	1.02122e+07	0.58535	0.719598	0.376755	0.634621	0.332859	0.147242	0.0776714	0.878574	1.19991	1.47281	0.782192	1.3048	0.691985	0.31907	0.178753	1.78835
SIDT2	-0.78668	0.710541	0.37078	-0.0883766	0.0232592	0.267522	-0.199159	0.217191	443075	443075	443075	443075	335064	335064	335064	335064	339330	521149	447039	423867	332758	359604	329246	381387	0.522274	0.446729	0.607542	0.0666693	0.0395719	0.207827	0.168387	0.195611	1.0746	0.922257	1.24706	0.151103	0.0954376	0.441926	0.367777	0.425223
SLC25A10	0.285024	-0.139928	-0.00813995	-0.0193234	-0.0224202	0.205507	0.151873	0.269787	1.43434e+06	1.43434e+06	1.43434e+06	1.43434e+06	1.24175e+06	1.24175e+06	1.24175e+06	1.24175e+06	1747640	1.30175e+06	1.42627e+06	1.41525e+06	1.22261e+06	1.43186e+06	1.3796e+06	1.4971e+06	0.408028	0.321833	0.00621206	0.0231589	0.0106102	0.118563	0.123678	0.246731	0.850993	0.682506	0.0154568	0.056983	0.0263342	0.268381	0.279301	0.532585
PPP3R1	1.09901	-0.331924	0.665918	0.141845	-0.212267	0.10047	-1.0647	0.0599361	144111	144111	144111	144111	125544	125544	125544	125544	308696	114493	228643	159000	108367	134598	60018.8	130869	0.325989	0.142784	0.20435	0.0533021	0.0891664	0.0324656	0	0	0.690543	0.319413	0.447031	0.126833	0.205694	0.078987	0	0
PCBP2	0.564879	-0.138003	-0.0809885	-0.612927	-0.268037	-0.311398	-1.11977	-1.11976	96861310	96861310	96861310	96861310	109091620	109091620	109091620	109091620	9.39096e+07	9.92589e+07	9.64885e+07	9.97208e+07	1.17128e+08	1.10346e+08	1.08184e+08	1.00485e+08	0.547038	0.291085	0.0636039	0.570968	0.28846	0.20504	0.524409	0.585397	1.12969	0.60864	0.144965	1.18147	0.61363	0.432411	1.07673	1.20746
CS	0	0	0	0	0	0	0	0	0	0	0	0	0	0	0	0	0	0	0	0	0	0	0	0	0	0	0	0	0	0	0	0	0	0	0	0	0	0	0	0
NAP1L1	0	0	0	0	0	0.0314457	-0.818704	0.668932	0	0	0	0	1.91436e+07	1.91436e+07	1.91436e+07	1.91436e+07	0	1.327e+07	0	0	0	1.87966e+07	1.68113e+07	1.87111e+07	0	0	0	0	0	0.322405	0	0.570875	0	0	0	0	0	0.676221	0	1.23557
TUBA1B	0	-0.0896869	-0.684008	-0.379229	0.572398	0.811174	0.0102861	0	566827	566827	566827	566827	518868	518868	518868	518868	0	556595	425246	544477	755767	740493	632316	0	0	0.01636	0.258925	0.0455684	0.126393	0.191072	0	0	0	0.0404041	0.548234	0.107014	0.273061	0.416988	0	0
AGAP2	0.494439	-0.0925376	-0.0393639	-0.00551264	-0.131376	-0.140361	-0.350581	-0.507216	9.13443e+06	9.13443e+06	9.13443e+06	9.13443e+06	7.61671e+06	7.61671e+06	7.61671e+06	7.61671e+06	1.28683e+07	8566920	8.88856e+06	9099590	6953750	6910580	5973540	5.35895e+06	1.30674	0.400048	0.16475	0.0162014	0.344516	0.373546	0.858079	0.966066	2.74732	0.83552	0.365473	0.0398533	0.726919	0.783834	1.74417	1.97086
FGD4	0.099794	-0.0690112	-0.0978447	-0.186857	-0.0679526	-0.0800706	-0.0183619	-0.047267	6.86187e+06	6.86187e+06	6.86187e+06	6.86187e+06	6.22341e+06	6.22341e+06	6.22341e+06	6.22341e+06	7.35332e+06	6.54136e+06	6411920	6028270	5.93707e+06	5.88741e+06	6144700	6.02281e+06	0.532171	0.238825	0.596343	0.983216	0.414925	0.512671	0.104678	0.294149	1.0923	0.516489	1.2184	2.0071	0.864364	1.05487	0.238958	0.627844
NOVA1	0	0	0	0	0.1943	0.987896	0	1.71642	0	0	0	0	2.44572e+07	2.44572e+07	2.44572e+07	2.44572e+07	2.77258e+07	0	0	0	2.57952e+07	2.57942e+07	0	2.35892e+07	0	0	0	0	0	0.13829	0	0	0	0	0	0	0	0.306568	0	0
UNC13A	0.0146694	-0.148138	-0.135433	-0.279631	-0.0460532	-0.0943381	0.0442926	0.0359073	3.50949e+06	3.50949e+06	3.50949e+06	3.50949e+06	2137980	2137980	2137980	2137980	3545360	3.16702e+06	3195030	2.89113e+06	2070810	2002650	2.20464e+06	2191860	0.0290782	0.385828	0.53387	0.941297	0.035794	0.101489	0.0492916	0.0376945	0.0710271	0.807725	1.09547	1.91772	0.0870305	0.232305	0.117945	0.0916073
PPP1CC	0	0	0	0	0	0	0	0	0	0	0	0	0	0	0	0	0	0	0	0	0	0	0	0	0	0	0	0	0	0	0	0	0	0	0	0	0	0	0	0
NRBP1	0.809328	-0.0869309	-0.220933	-0.0151862	0.0354957	-0.1942	-0.525834	0.0565289	4.10681e+06	4.10681e+06	4.10681e+06	4.10681e+06	4.78281e+06	4.78281e+06	4.78281e+06	4.78281e+06	5.66372e+06	4.02906e+06	3.92053e+06	4.21394e+06	4.93273e+06	4.67469e+06	4.4111e+06	5.0387e+06	0.578454	0.0560646	0.174884	0.0526945	0.103042	0.184996	0.900455	0.135448	1.19272	0.132578	0.382814	0.125422	0.231072	0.398998	1.83341	0.30334
ZDHHC3	0.0322036	-0.506942	-0.477931	0.125591	-0.064657	-0.301813	-0.406786	-0.0748623	65166.8	65166.8	65166.8	65166.8	88920.5	88920.5	88920.5	88920.5	66637.8	45858.7	46790.2	71094	85023.4	72135.2	67072.9	84424	0	0.378544	0	0.0421387	0.0189501	0.105581	0.148202	0.023098	0	0.793551	0	0.102033	0.0467128	0.240886	0.3311	0.0568425
UBAP2L	1.13568	0.617753	-0.154611	-0.50332	-0.288903	0.145713	-0.466749	-1.62279	3.0401e+06	3.0401e+06	3.0401e+06	3.0401e+06	4.3698e+06	4.3698e+06	4.3698e+06	4.3698e+06	3.40659e+06	3.00329e+06	3.1831e+06	2.53392e+06	4.02311e+06	3.96909e+06	3.43578e+06	2.97579e+06	0.61719	0.147624	0	0.551639	0.218308	0.779483	0.564363	0.928714	1.27087	0.3271	0	1.16094	0.462319	1.63694	1.20934	2.04439
MTMR1	0	0	0	0	0	0	0	0	0	0	0	0	0	0	0	0	0	7.42085e+06	0	8.19236e+06	7.20114e+06	0	0	6.09902e+06	0	0	0	0	0	0	0	0	0	0	0	0	0	0	0	0
PRPH	0	0	0	0	0	0	0	0	0	0	0	0	0	0	0	0	0	1.96964e+07	2.11695e+07	1.86914e+07	0	0	0	0	0	0	0	0	0	0	0	0	0	0	0	0	0	0	0	0
TRIM67	1.9136	-0.897631	-0.494587	-0.64186	0.00427436	0.113925	-0.891034	-0.0884332	358505	358505	358505	358505	427223	427223	427223	427223	698067	282075	310797	319614	414923	410921	271603	349130	0.832232	0.422364	0.219507	0.202723	0.0338647	0.107454	0.41985	0.33847	1.74797	0.878973	0.477725	0.437286	0.0824129	0.244837	0.859819	0.71235
VEZT	0.652602	-0.262494	0.0500722	0.0166639	-0.479307	-0.458062	-0.75451	-0.355765	1.50126e+06	1.50126e+06	1.50126e+06	1.50126e+06	1.46457e+06	1.46457e+06	1.46457e+06	1.46457e+06	1.5207e+06	1.37341e+06	1.49548e+06	1.56354e+06	1.36456e+06	1348775	1278747	1.40417e+06	0.406868	0.185831	0.0257684	0.0396798	0.225154	0.243885	0.396378	0.17011	0.831799	0.404823	0.062935	0.0950109	0.485037	0.526723	0.828256	0.373491
PRKD1	0.147412	-0.00630179	-0.120668	-0.134743	-0.0201292	-0.0234255	0.1183	0.18331	428507	428507	428507	428507	393367	393367	393367	393367	474606	426639	394124	390298	387917	387032	426983	446663	0.0959398	0.00477074	0.116517	0.107819	0.0215738	0.0230644	0.13706	0.305944	0.220262	0.0119632	0.26407	0.245448	0.0530512	0.0567676	0.307485	0.650897
LUC7L	0	0	0	0	0	0	0	0	0	0	0	0	9.56963e+06	9.56963e+06	9.56963e+06	9.56963e+06	0	0	0	0	0	0	0	0	0	0	0	0	0	0	0	0	0	0	0	0	0	0	0	0
SAC3D1	-0.0847102	0.089074	0.0491738	-0.0388039	0.106857	0.152	-0.116484	0.27569	483451	483451	483451	483451	388669	388669	388669	388669	455882	514241	500214	470621	418550	431854	358521	470513	0.180643	0.103566	0.0874826	0.0576027	0.204078	0.167308	0.159137	0.428079	0.398669	0.236635	0.202154	0.13651	0.446552	0.371012	0.353767	0.890162
TLX1	0	0	0	0	0.943697	-0.403333	1.81538	0.807854	0	0	0	0	43119.4	43119.4	43119.4	43119.4	0	0	0	0	66591.9	49669	96273	64727.7	0	0	0	0	0	0	0	0	0	0	0	0	0	0	0	0
HBA1	1.79461	0.293609	-0.643464	0.281052	0.400072	0.444174	0.625036	1.10828	1747950	1747950	1747950	1747950	3.31147e+06	3.31147e+06	3.31147e+06	3.31147e+06	3.23686e+06	1920950	1.38562e+06	1.91252e+06	3.84434e+06	3815450	4079670	4.91926e+06	1.28881	0.235409	0.298077	0.210448	0.270783	0.327272	0.503746	0.698062	2.70541	0.499119	0.626271	0.445208	0.578632	0.689162	1.0378	1.41855
TUBB3	1.2587	0.407995	1.20194	0.0953583	0.324015	-1.02772	-1.97791	-1.77096	1.28225e+09	1.28225e+09	1.28225e+09	1.28225e+09	1.29054e+09	1.29054e+09	1.29054e+09	1.29054e+09	1.53716e+09	1.18937e+09	1.20549e+09	1.14769e+09	1.31117e+09	1.31204e+09	1.25146e+09	1.31164e+09	0.251014	0.330946	0.341363	0.280028	0.100553	0.208143	0.24944	0.398467	0.527724	0.699212	0.707718	0.59648	0.223379	0.444747	0.518482	0.824651
ZFP36L1	-0.571149	-0.224832	-0.501638	0.0860184	0.0334194	0.603423	-0.00467836	0.264218	94103.8	94103.8	94103.8	94103.8	84179.2	84179.2	84179.2	84179.2	63339.4	80524.1	66465.9	99885.2	86151.9	127895	83906.7	101098	0	0	0	0	0.0215164	0.301497	0.00326905	0.371093	0	0	0	0	0.0529323	0.642232	0.0080171	0.779085
SHMT2	-0.365955	-0.399589	-0.115164	-0.267695	-0.836324	-0.587941	0.0309764	-0.896112	4.9704e+07	4.9704e+07	4.9704e+07	4.9704e+07	4.51723e+07	4.51723e+07	4.51723e+07	4.51723e+07	4.11839e+07	4.39156e+07	4.70105e+07	4.52844e+07	3.31835e+07	3.60482e+07	4.50816e+07	3.34531e+07	0.498699	0.471895	0.210538	0.365265	0.597656	0.447656	0.0170819	0.651224	1.02634	0.974795	0.445788	0.760133	1.22272	0.927725	0.0416395	1.3259
ATP5MF-PTCD1	-0.174405	-0.255319	-0.186128	-0.180283	0.0708489	-0.0270279	-0.0354851	0.132353	4864070	4864070	4864070	4864070	3536470	3536470	3536470	3536470	4.31021e+06	4.07513e+06	4275330	4.29269e+06	3.71448e+06	3.47083e+06	3.45055e+06	3.87625e+06	0.274911	0.404228	0.352556	0.288898	0.0569681	0.0275366	0.0314158	0.183384	0.589577	0.84367	0.742558	0.617493	0.135077	0.067433	0.0765832	0.404337
FERMT2	-0.280241	-0.70758	-0.227365	0	0.240876	0.227978	0.596315	0	5.92152e+06	5.92152e+06	5.92152e+06	5.92152e+06	5.34379e+06	5.34379e+06	5.34379e+06	5.34379e+06	6.66159e+06	5.91361e+06	6.15382e+06	0	6.37462e+06	6.17374e+06	6.34426e+06	0	0	0	0	0	0.42538	0	0.397044	0	0	0	0	0	0.886094	0	0.821737	0
SDR39U1	-0.604779	-0.413646	-0.0470108	-0.156251	-0.796044	-0.494629	0.0784316	0.16255	3.76687e+06	3.76687e+06	3.76687e+06	3.76687e+06	2.23686e+06	2.23686e+06	2.23686e+06	2.23686e+06	2.83204e+06	3.26109e+06	3.46124e+06	3.29415e+06	1.9671e+06	2.00232e+06	2.53106e+06	2.29667e+06	0.630555	0.594212	0.426313	0.319074	0.796497	0.38209	0.452458	0.0822576	1.3112	1.21847	0.877811	0.663097	1.62731	0.80028	0.93222	0.189841
PABPN1	-1.5165	-0.335532	0.0421852	-1.33308	-0.124382	-0.000841267	0.330516	-0.0818484	1.47932e+07	1.47932e+07	1.47932e+07	1.47932e+07	1.42545e+07	1.42545e+07	1.42545e+07	1.42545e+07	1.37124e+07	1.43782e+07	1.38762e+07	1.35677e+07	1.33115e+07	1.44992e+07	1.3348e+07	1.30937e+07	0	0	0	0	0.339104	0.170278	0.489458	0.400763	0	0	0	0	0.713973	0.370467	1.01589	0.836373
LOC730098	0	0	0	-2.45848	0	0	0	0	7331.84	7331.84	7331.84	7331.84	0	0	0	0	0	0	0	1333.94	0	0	0	0	0	0	0	0	0	0	0	0	0	0	0	0	0	0	0	0
APEX1	-1.31582	-0.610648	-0.850163	-0.462752	0.546647	0.350458	0.242025	0.224655	3.49914e+07	3.49914e+07	3.49914e+07	3.49914e+07	4.40053e+07	4.40053e+07	4.40053e+07	4.40053e+07	2.84411e+07	3.47966e+07	3.48928e+07	3.31953e+07	44655085	43988747	4.54026e+07	4.21945e+07	0	0.293049	0.347156	0.151144	0.129285	0.080655	0.0966921	0.153856	0	0.599872	0.708248	0.336335	0.287337	0.179675	0.220956	0.341496
MAP4K4	0.241744	-0.0376465	0.0987088	-0.148449	0.320258	0.0449112	-0.681754	-0.313365	4.68549e+06	4.68549e+06	4.68549e+06	4.68549e+06	5.00835e+06	5.00835e+06	5.00835e+06	5.00835e+06	4.83405e+06	4.57208e+06	4.58285e+06	4.49872e+06	4.95315e+06	5.0328e+06	4.38669e+06	4.84139e+06	0.151661	0.0281201	0.115687	0.0896948	0.390623	0.177858	0.568438	0.465461	0.327972	0.0658287	0.262298	0.206403	0.814746	0.388695	1.16809	0.97078
TMPO	0.107816	0	0.0509477	0.225951	-1.02322	-0.129676	-1.70077	-1.71841	1.43526e+07	1.43526e+07	1.43526e+07	1.43526e+07	2.3607e+07	2.3607e+07	2.3607e+07	2.3607e+07	1.4878e+07	0	1.4165e+07	1.51084e+07	2.08433e+07	2.36061e+07	1.6927e+07	1.92534e+07	0	0	0	0	0.584163	0.22704	0.826021	0.719021	0	0	0	0	1.19545	0.490361	1.73088	1.48212
CEP170	0	0	0	0	-0.720324	-1.32112	-2.61925	-2.76867	0	0	0	0	4.09512e+06	4.09512e+06	4.09512e+06	4.09512e+06	0	2.64025e+06	0	0	3.76044e+06	3.5892e+06	2.87026e+06	2.77204e+06	0	0	0	0	0.24619	0.519661	0.813511	0.748068	0	0	0	0	0.514537	1.10693	1.69015	1.57223
ENTPD6	0	0.0357979	-1.07907	-0.380203	0	-0.13019	-0.146946	0.123886	416800	416800	416800	416800	467861	467861	467861	467861	0	399474	363004	438857	0	446573	432128	444376	0	0	0	0	0	0	0	0.119427	0	0	0	0	0	0	0	0.267461
PHF8	-0.209318	0.159767	0.0843914	0.0676385	-0.221095	-0.0425738	-0.233167	-0.203738	681884	681884	681884	681884	836349	836349	836349	836349	589793	761738	722961	714615	717516	812029	711537	726200	0.48528	0.540871	0.251586	0.0924966	1.29818	0.584078	1.05656	0.495438	1.00113	1.1093	0.54268	0.213173	2.72599	1.19444	2.16643	1.02122
YBX1	1.0989	-0.0778282	-0.027465	0.148868	-0.346119	-0.104731	-0.329179	-0.59762	3.65373e+06	3.65373e+06	3.65373e+06	3.65373e+06	4.51272e+06	4.51272e+06	4.51272e+06	4.51272e+06	4.32628e+06	3.33505e+06	3.38098e+06	3.33859e+06	4.27413e+06	4.08191e+06	3.65139e+06	3.47654e+06	0.505697	0.0931555	0.0882306	0.173322	0.289087	0.206372	0.701796	0.643071	1.04189	0.208809	0.200754	0.383345	0.613058	0.43632	1.49983	1.34077
SIK3	0.359196	0.016007	-0.097536	-0.0492689	-0.187111	-0.207944	-0.359195	-0.372268	983656	983656	983656	983656	924687	924687	924687	924687	1.26175e+06	994631	919352	950631	812210	800566	720885	714382	1.07936	0.052012	0.398773	0.173031	0.279332	0.374668	0.629138	0.660618	2.21513	0.123924	0.833172	0.382771	0.598514	0.786002	1.28207	1.34288
PTPRF	0.139704	-0.0862658	-0.0598115	-0.182384	0.306985	0.0174824	0.0340785	-0.92625	3.78165e+06	3.78165e+06	3.78165e+06	3.78165e+06	5.11216e+06	5.11216e+06	5.11216e+06	5.11216e+06	4.00661e+06	3.65374e+06	3.71694e+06	3.97264e+06	4.96691e+06	4.59873e+06	5.09889e+06	3.74957e+06	0.21382	0.111358	0.0611271	0.324177	0.218925	0.30937	0.0223503	0.951103	0.45168	0.247622	0.143546	0.68445	0.475315	0.647994	0.0547194	1.94429
NRP1	3.48007	-0.190118	-0.491505	-0.642643	0	0	0	0	3.37321e+06	3.37321e+06	3.37321e+06	3.37321e+06	0	0	0	0	10804360	2.95725e+06	2.88298e+06	2.66334e+06	653851	0	533621	0	1.45515	0.198725	0.294874	0.393637	0	0	0	0	3.17991	0.41647	0.626458	0.818957	0	0	0	0
LARP4B	-0.35447	-0.081848	0.0239038	-0.244958	0.223305	0.169149	0.00367472	0.221072	1.39817e+06	1.39817e+06	1.39817e+06	1.39817e+06	1.47436e+06	1.47436e+06	1.47436e+06	1.47436e+06	1.3691e+06	1.39311e+06	1.40556e+06	1.2856e+06	1.4993e+06	1.62351e+06	1.33978e+06	1.40879e+06	0.130538	0.0203501	0.0158801	0.225965	0.059654	0.229067	0.301756	0.266017	0.291338	0.0494518	0.0391925	0.479604	0.140194	0.477049	0.635094	0.571027
TRRAP	-0.26572	-0.14192	-0.0928998	0.00615188	-0.00738504	0.0103716	0.0873103	0.164673	2.22079e+06	2.22079e+06	2.22079e+06	2.22079e+06	2.40705e+06	2.40705e+06	2.40705e+06	2.40705e+06	1.84721e+06	2.01273e+06	2082290	2.23028e+06	2.39476e+06	2.42441e+06	2.55722e+06	2.69809e+06	0.798607	0.899369	0.424426	0.0260976	0.0240533	0.0234192	0.769408	0.439399	1.62178	1.83056	0.882791	0.0641453	0.0591039	0.0576478	1.56274	0.912431
SCUBE1	-1.54291	0.348557	-0.221596	0.22219	-0.520549	-0.484064	-0.762177	-1.43323	1.44434e+06	1.44434e+06	1.44434e+06	1.44434e+06	914607	914607	914607	914607	927282	1.77743e+06	1.45107e+06	1.77598e+06	750781	815280	711270	560391	1.11819	0.232531	0.112903	0.352734	0.295457	0.31286	0	0.820995	2.50922	0.486937	0.249639	0.725582	0.620248	0.658052	0	1.73087
ARFGAP3	0	0	0	0	-0.277104	-0.0390246	0	0	0	0	0	0	1.54522e+06	1.54522e+06	1.54522e+06	1.54522e+06	0	0	0	0	1.35675e+06	1.43167e+06	0	0	0	0	0	0	0	0	0	0	0	0	0	0	0	0	0	0
CAMK2G	-0.0151115	-0.244296	0.0213415	-0.540987	-0.461586	-0.536782	0.229319	-0.639475	2.94678e+07	2.94678e+07	2.94678e+07	2.94678e+07	1.95228e+07	1.95228e+07	1.95228e+07	1.95228e+07	3.82998e+07	3.00195e+07	3.11513e+07	3.04754e+07	1.76831e+07	1.74986e+07	1.96041e+07	1.64679e+07	0.824163	0.129281	0.198036	0.753301	0.491969	0.468696	0.0779122	0.707871	1.77025	0.28891	0.420151	1.59632	1.01529	0.968097	0.175701	1.48215
WNK2	2.0247	1.20682	0.674797	0.678028	-1.95873	-1.21195	0	-2.0015	1.53875e+06	1.53875e+06	1.53875e+06	1.53875e+06	1.74868e+06	1.74868e+06	1.74868e+06	1.74868e+06	2.19203e+06	1.58847e+06	1.5561e+06	1.63585e+06	1.3515e+06	1.43775e+06	0	971585	0.963409	0	0.157085	0.350963	1.29702	0.988389	0	1.35087	2.04307	0	0.345199	0.736546	3.07065	2.13994	0	3.36701
FNIP2	0.729985	0.027794	0.0263321	-0.770509	-0.425587	-0.401954	0.0483901	0	793896	793896	793896	793896	1.41493e+06	1.41493e+06	1.41493e+06	1.41493e+06	1.00576e+06	886495	914105	835207	1.38112e+06	1.25037e+06	1.03827e+06	0	0	0.187926	0.201109	0.605596	0.171021	0.302952	0.772957	0	0	0.412665	0.438154	1.25725	0.370718	0.644835	1.57435	0
CBR4	-0.240327	-0.457239	0.108137	-0.351194	0	-0.39724	1.03651	0	1.7497e+06	1.7497e+06	1.7497e+06	1.7497e+06	1.73804e+06	1.73804e+06	1.73804e+06	1.73804e+06	1.54261e+06	1.47314e+06	1.52121e+06	1.53965e+06	0	1.46878e+06	1.98273e+06	0	0.205346	0.429717	0.301929	0.248004	0	0	0	0	0.432819	0.892494	0.641786	0.523614	0	0	0	0
ZNF827	-0.145957	0.00289399	-0.0641649	0.049975	0.0818438	-0.0692519	0.0384688	-0.117209	178455	178455	178455	178455	188665	188665	188665	188665	161284	178813	170692	184745	199677	179823	193763	173943	0.110435	0.00222304	0.0460578	0.0596974	0.0753293	0.11403	0.0814061	0.188166	0.251116	0.00534817	0.110656	0.14128	0.175718	0.258621	0.189051	0.41398
LAP3	0	-0.41322	0	0	-0.183501	-1.07896	-1.06189	-0.891896	5.67012e+06	5.67012e+06	5.67012e+06	5.67012e+06	5.68798e+06	5.68798e+06	5.68798e+06	5.68798e+06	0	5.2808e+06	0	0	5.61608e+06	5.59109e+06	6.23644e+06	6.0671e+06	0	0	0	0	0.0884752	0	0.371159	0.264431	0	0	0	0	0.202348	0	0.777291	0.566222
NNT	0	0	0	0	0.505379	0	0	0	0	0	0	0	2.20678e+07	2.20678e+07	2.20678e+07	2.20678e+07	0	2.29968e+07	2.43605e+07	0	2.10382e+07	0	0	0	0	0	0	0	0	0	0	0	0	0	0	0	0	0	0	0
BOD1L1	0.341291	0.0868939	0.0536691	0.115234	-0.171728	-0.132126	-0.355122	-0.595243	1445690	1445690	1445690	1445690	3206940	3206940	3206940	3206940	1831530	1535440	1.50048e+06	1565900	2.84705e+06	2.92629e+06	2.5072e+06	2122780	0.69734	0.151125	0.120841	0.290219	0.69185	0.503019	1.12067	1.41423	1.41755	0.33712	0.273251	0.62012	1.40604	1.03596	2.30395	3.03003
ZC2HC1A	0.97945	0.153648	0.0961069	-0.0719011	-0.0165449	-0.222501	-0.831561	-0.631614	7.01527e+06	7.01527e+06	7.01527e+06	7.01527e+06	1.01986e+07	1.01986e+07	1.01986e+07	1.01986e+07	9345745	7393515	7.31714e+06	6.72869e+06	1.02073e+07	9.52032e+06	8.04471e+06	8.56426e+06	0.895954	0.206774	0.0885093	0.115931	0.0273744	0.273564	1.14781	0.723985	1.87095	0.446269	0.198473	0.25367	0.0669674	0.579496	2.48199	1.48335
VEGFA	-1.70612	0.438111	-0.322769	-0.372776	-0.483751	0.321911	-0.545374	0	228102	228102	228102	228102	87980.6	87980.6	87980.6	87980.6	102401	232830	206015	177844	71101.3	99886.8	66248.8	0	0.486102	0.182742	0.0869151	0.192544	0.160292	0.1317	0	0	1.00153	0.395221	0.200703	0.408865	0.346064	0.291072	0	0
LARP1	0	0	0	0	0	0	0	0	0	0	0	0	0	0	0	0	0	0	0	0	0	0	2.43518e+06	0	0	0	0	0	0	0	0	0	0	0	0	0	0	0	0	0
ATP6V1B2	0.21963	0.0606372	0.0851812	0.00699759	-0.221076	-0.162886	-0.181995	-0.0690211	4.88369e+07	4.88369e+07	4.88369e+07	4.88369e+07	3.99141e+07	3.99141e+07	3.99141e+07	3.99141e+07	6.39702e+07	4.84529e+07	4.9413e+07	4.31985e+07	3.90918e+07	3.88753e+07	3.59728e+07	3.58622e+07	0.747812	0.0436216	0.0458684	0.379181	0.192237	0.175348	0.498539	0.605248	1.59496	0.104819	0.110079	0.789192	0.416145	0.385216	1.02305	1.25865
SF3B2	0.568862	0.464428	0.0716885	0.0637043	-0.836558	-0.237629	-1.28513	-2.12491	5.65174e+06	5.65174e+06	5.65174e+06	5.65174e+06	1.12153e+07	1.12153e+07	1.12153e+07	1.12153e+07	6.10426e+06	5.42131e+06	5.53833e+06	5.54031e+06	1.01308e+07	1.03055e+07	9.35212e+06	8.31247e+06	0	0	0	0	0.317663	0.199148	0.502881	0.808655	0	0	0	0	0.672369	0.424878	1.03603	1.66062
HOOK3	0.212351	0.0328588	0.0560205	-0.0776718	-0.127541	-0.134095	-0.245509	-0.288537	3337190	3337190	3337190	3337190	4.40328e+06	4.40328e+06	4.40328e+06	4.40328e+06	3.86638e+06	3414070	3.46932e+06	3.16227e+06	4.03072e+06	4.01245e+06	3.71424e+06	3.6051e+06	0.796485	0.123329	0.252246	0.25536	0.521474	0.43134	0.931411	0.784048	1.61736	0.278592	0.543941	0.550285	1.07164	0.896486	1.89718	1.59195
PICALM	0.395392	-0.0834729	0.254423	-0.0973142	-0.169211	-0.195013	-0.913542	-1.12825	1.7185e+06	1.7185e+06	1.7185e+06	1.7185e+06	3.05411e+06	3.05411e+06	3.05411e+06	3.05411e+06	2.28833e+06	1.68565e+06	1.84119e+06	1.76243e+06	3.05665e+06	2.97333e+06	2.69578e+06	2.38581e+06	0.765058	0.064086	0.227638	0.158024	0.0872881	0.164426	0.72506	1.03253	1.6714	0.150783	0.494309	0.3476	0.194791	0.364785	1.47802	2.11353
SLC38A10	-1.17462	-0.551368	-0.221822	-0.304948	-0.220372	-0.654242	1.10555	0.240804	770728	770728	770728	770728	692445	692445	692445	692445	488058	626099	708021	683409	637877	549310	1030224	762032	1.10969	0.936255	0.152672	0.307546	0.105547	0.422465	0.764195	0.0982941	2.38516	1.95483	0.340413	0.651581	0.240636	0.87864	1.56128	0.223877
CADPS	0	0	-1.99865	0	-1.18844	-0.565796	-1.0611	-1.9546	4.24398e+06	4.24398e+06	4.24398e+06	4.24398e+06	5.43216e+06	5.43216e+06	5.43216e+06	5.43216e+06	0	0	3.91077e+06	0	5.1343e+06	5.33064e+06	4.86083e+06	4.63426e+06	0	0	0	0	0.574023	0	0.770377	0.883884	0	0	0	0	1.18778	0	1.65972	1.87305
KIF21A	0	0	0	0	-0.18053	0.259586	-2.51948	-1.47301	0	0	0	0	5.07493e+06	5.07493e+06	5.07493e+06	5.07493e+06	0	3.48094e+06	0	0	4.91778e+06	4.87084e+06	3.97337e+06	4.5079e+06	0	0	0	0	0.0500992	0.182643	0.714062	0.378892	0	0	0	0	0.119384	0.390448	1.45791	0.793858
CHURC1	0.168346	0.0970104	-0.0976552	0.19071	0.00483844	0.202	-0.0874745	-0.158417	276382	276382	276382	276382	365742	365742	365742	365742	310589	295605	258293	315441	366970	420710	344225	327707	0.324789	0.265039	0.243474	0.479571	0.00341994	0.267606	0.0884115	0.169557	0.688215	0.569835	0.525855	0.990332	0.00839096	0.574949	0.204135	0.375686
STON2	-0.200794	0.0744382	-0.0379092	0.327783	0.0561388	0.0512165	0.519879	0.230913	1820490	1820490	1820490	1820490	951097	951097	951097	951097	1.58396e+06	1.91689e+06	1.77328e+06	2.28487e+06	988836	985468	1.36372e+06	1.11619e+06	0.35554	0.253324	0.161128	1.03283	0.0697164	0.0704135	1.07154	0.364794	0.748245	0.546088	0.358079	2.11444	0.163267	0.16499	2.19792	0.766723
ATL1	0	0	0	0	-0.0163231	-1.28249	-0.524696	0	0	0	0	0	4.47626e+06	4.47626e+06	4.47626e+06	4.47626e+06	0	3.37444e+06	3.66678e+06	0	4.07858e+06	4.2811e+06	4.22458e+06	0	0	0	0	0	0	0	0	0	0	0	0	0	0	0	0	0
VRK1	-0.383743	0.0892794	-0.133517	0.0537923	-0.0288148	0.0420707	-0.0781782	0.187551	2.67414e+06	2.67414e+06	2.67414e+06	2.67414e+06	2.81723e+06	2.81723e+06	2.81723e+06	2.81723e+06	2.04958e+06	2844850	2437760	2.77573e+06	2.76152e+06	2900590	2.66863e+06	3208340	1.04218	0.178048	0.491012	0.0599592	0.0614727	0.0641552	0.147402	0.627858	2.13483	0.393102	1.01253	0.141831	0.145158	0.151027	0.32947	1.27963
POU2F2	-1.20657	-0.101082	-0.156861	-0.104588	-0.391786	-0.393792	-0.193788	-0.535779	1.78946e+06	1.78946e+06	1.78946e+06	1.78946e+06	1476220	1476220	1476220	1476220	775368	1.66838e+06	1.6051e+06	1.66433e+06	1.12515e+06	1123590	1290670	1.01828e+06	1.5176	0.290055	0.27303	0.293472	1.09446	1.15368	0.740941	1.36378	3.31803	0.619791	0.585664	0.626435	2.24708	2.38311	1.50482	2.89648
ARPIN-AP3S2	0.486634	-0.0980951	0.0444187	-0.0017048	-0.231465	-0.301482	-0.685828	-1.10646	193907	193907	193907	193907	290370	290370	290370	290370	271697	181161	199970	193678	247328	235611	180508	134857	0.570845	0.0642516	0.0333518	0.00121484	0.876029	0.426919	1.15055	1.70279	1.1679	0.15128	0.0812637	0.00284464	1.78211	0.887725	2.37437	3.8731
NDRG4	0	0	0	0	0	0	0.331084	0	0	0	0	0	4.35347e+06	4.35347e+06	4.35347e+06	4.35347e+06	6.14425e+06	0	5.16835e+06	5.22837e+06	0	0	4.60775e+06	0	0	0	0	0	0	0	0	0	0	0	0	0	0	0	0	0
GNAO1	0	0	0	0	0	0	0	0	0	0	0	0	0	0	0	0	0	0	0	0	0	0	0	0	0	0	0	0	0	0	0	0	0	0	0	0	0	0	0	0
MTSS2	0	0	0	0	-0.705389	-1.32217	-1.00949	-1.03737	0	0	0	0	329259	329259	329259	329259	0	0	0	0	269939	279904	191198	182437	0	0	0	0	0.631044	0.531153	0	0	0	0	0	0	1.30682	1.09077	0	0
PARP6	0	0	0	0	-0.668162	0.0886905	0.517396	1.98298	0	0	0	0	5724.67	5724.67	5724.67	5724.67	0	0	0	0	3602.58	6087.64	8194.12	22630.1	0	0	0	0	0	0	0	0	0	0	0	0	0	0	0	0
TMEM178B	0.550531	-0.0550603	0.020518	0.0807024	0.24164	-0.024846	0.200274	0.302731	1.60784e+06	1.60784e+06	1.60784e+06	1.60784e+06	738763	738763	738763	738763	2.35488e+06	1547630	1.63087e+06	1700340	873467	726149	848778	911248	0.752913	0.0603139	0.0259867	0.0502178	0.192507	0.0145018	0.295305	0.424104	1.52901	0.142628	0.0638634	0.11997	0.422756	0.0358685	0.630253	0.882223
ATXN2L	0.482906	-0.0344844	0.125521	-0.317941	-0.672284	-0.5656	-1.16663	-1.3793	3.18607e+06	3.18607e+06	3.18607e+06	3.18607e+06	4.67258e+06	4.67258e+06	4.67258e+06	4.67258e+06	3.62623e+06	3.30941e+06	3.41231e+06	2.89706e+06	4.29969e+06	4.32853e+06	3.70329e+06	3.54287e+06	0.349773	0.0961397	0.173164	0.220062	0.658388	0.552263	1.08075	1.11532	0.730882	0.217066	0.368045	0.47144	1.3449	1.13211	2.22126	2.29658
RPL13	0	0	0	0	0	0	0	0	0	0	0	0	0	0	0	0	0	5.95313e+07	0	5.47475e+07	0	5.6566e+07	0	0	0	0	0	0	0	0	0	0	0	0	0	0	0	0	0	0
CDH11	0.705381	-0.105105	-0.0113743	0.129633	0.184796	0.18579	-0.0900944	-0.0132741	138162	138162	138162	138162	255021	255021	255021	255021	225284	128455	137077	151152	289872	290071	239583	252686	1.02854	0.095662	0.0107774	0.195275	0.128813	0.372865	0.154497	0.0204138	2.1049	0.219679	0.0267384	0.428513	0.290201	0.78253	0.343995	0.050285
NCL	-0.700499	-0.313915	-0.659795	-0.730026	-0.199432	0.179211	-0.533423	-0.429384	3.56436e+07	3.56436e+07	3.56436e+07	3.56436e+07	5.68349e+07	5.68349e+07	5.68349e+07	5.68349e+07	3.59641e+07	3.58614e+07	3.35004e+07	3.29182e+07	5.25479e+07	5.25118e+07	4.9417e+07	4.51e+07	0.196136	0.213663	0.488135	0.594743	0.438844	0.324208	0.716384	0.814099	0.414712	0.464992	1.00658	1.21796	0.898523	0.675575	1.51877	1.80472
EWSR1	0.380341	0.192896	0.167985	0.238782	-0.367028	-0.448505	-0.629686	-0.55473	3.09446e+06	3.09446e+06	3.09446e+06	3.09446e+06	6.87242e+06	6.87242e+06	6.87242e+06	6.87242e+06	4195768	3.25508e+06	3.46748e+06	3.41058e+06	6.23129e+06	6.02167e+06	5.60926e+06	5.61888e+06	0.478121	0.11129	0.245662	0.33657	0.216289	0.451557	0.676277	0.474555	0.985708	0.253009	0.508444	0.698932	0.471291	0.93543	1.38483	0.980733
HIBCH	0.318236	0.63563	0.883345	0	-1.48366	-1.02173	1.3048	0	8.79574e+06	8.79574e+06	8.79574e+06	8.79574e+06	7.87963e+06	7.87963e+06	7.87963e+06	7.87963e+06	8.33293e+06	7.88517e+06	8.20922e+06	0	7.2454e+06	7.24944e+06	9.57803e+06	0	0	0	0	0	0	0	0	0	0	0	0	0	0	0	0	0
SYNJ1	1.54342	0.780607	1.06784	0.551183	-0.322992	-0.980101	-1.39898	-1.67636	2.89566e+06	2.89566e+06	2.89566e+06	2.89566e+06	3.32343e+06	3.32343e+06	3.32343e+06	3.32343e+06	3.53739e+06	2.81403e+06	2.71767e+06	2.80114e+06	3.15271e+06	3.09866e+06	2.69789e+06	2.7315e+06	1.29723	0.392402	0.613586	0.239086	0.165799	0.480367	0.830532	0.783533	2.82099	0.817056	1.2641	0.515442	0.367753	0.99198	1.68768	1.59145
PPP1R7	1.17704	0.885431	1.06983	0	0	-0.159494	-0.924154	-0.0356394	7.21026e+06	7.21026e+06	7.21026e+06	7.21026e+06	7.83734e+06	7.83734e+06	7.83734e+06	7.83734e+06	7.82493e+06	7.05189e+06	7.09127e+06	0	0	7.28581e+06	7.10189e+06	6.53407e+06	0	0	0	0	0	0	0	0	0	0	0	0	0	0	0	0
MFSD6	0	0	0	0	0	0	0	0	0	0	0	0	0	0	0	0	0	0	0	0	0	0	0	0	0	0	0	0	0	0	0	0	0	0	0	0	0	0	0	0
OPA1	0	0	0	0	0	0	0	0	0	0	0	0	0	0	0	0	0	0	0	0	0	0	0	0	0	0	0	0	0	0	0	0	0	0	0	0	0	0	0	0
ACTN4	-0.403743	-0.254732	-0.284981	0.258983	-0.2788	-0.0295134	0.0694115	-0.00392156	7655608	7655608	7655608	7655608	1.1062e+07	1.1062e+07	1.1062e+07	1.1062e+07	5.84366e+06	7.53507e+06	7.07094e+06	7.78593e+06	9.62828e+06	9.70192e+06	1.08739e+07	9.44024e+06	0.407032	0.220714	0.261587	0.321265	0.480167	0.598331	0.136753	0.610299	0.828846	0.463983	0.561465	0.65874	0.991663	1.23235	0.306466	1.25434
BAZ2B	0	0	0	0	0	0	0	0	0	0	0	0	0	0	0	0	0	0	1.24513e+06	0	0	0	0	0	0	0	0	0	0	0	0	0	0	0	0	0	0	0	0	0
MCF2L	0.539953	-0.58033	0.378142	-0.532269	-0.169649	-0.236307	-0.15224	-1.12746	1.0389e+06	1.0389e+06	1.0389e+06	1.0389e+06	541961	541961	541961	541961	1.37589e+06	1.06549e+06	1.04938e+06	1.11184e+06	531477	516824	549230	474595	0.582591	0.297289	0.0634501	0.281761	0.0455615	0.19642	0.066293	0.519255	1.20611	0.62094	0.146488	0.60081	0.109385	0.42204	0.155746	1.07051
NAGK	0.422327	0.128104	-0.0675013	0.0969545	0.152327	0.103999	0.109675	-0.0490423	8.6279e+06	8.6279e+06	8.6279e+06	8.6279e+06	9.06501e+06	9.06501e+06	9.06501e+06	9.06501e+06	9.0727e+06	8.62453e+06	8.45157e+06	8.92423e+06	9.34384e+06	8.78538e+06	9.3324e+06	8689729	0.282603	0.0913391	0.0392316	0.0771452	0.112133	0.228193	0.1222	0.144501	0.594792	0.201779	0.0947306	0.17857	0.254394	0.495366	0.274666	0.311461
CCT8	0	-0.615628	-0.261566	0.0313735	-0.102317	0.079214	-1.06155	-0.950882	62345881	62345881	62345881	62345881	7.11009e+07	7.11009e+07	7.11009e+07	7.11009e+07	0	6.18107e+07	6.20001e+07	5.66333e+07	7.05242e+07	7.01822e+07	6.44584e+07	6.67091e+07	0	0	0	0	0.035277	0.0747202	0.600773	0	0	0	0	0	0.0856946	0.169792	1.23472	0
NIPSNAP1	0.159492	-0.0574052	-0.082031	-0.188958	-0.00574106	-0.382798	-0.698687	-1.11238	1.10707e+08	1.10707e+08	1.10707e+08	1.10707e+08	1.0589e+08	1.0589e+08	1.0589e+08	1.0589e+08	1.18914e+08	1.02416e+08	1.02714e+08	1.00563e+08	9.43615e+07	9.51876e+07	1.04635e+08	8.90815e+07	0.166405	0.138524	0.179331	0.173973	0.538233	0.338445	0.161119	0.649006	0.355295	0.300608	0.37978	0.37009	1.11029	0.700489	0.344316	1.33167
ACAP2	0.259728	0.176941	0.0772211	-0.00522087	0.0122468	0.0475493	-0.0343745	0.0951629	2.60961e+06	2.60961e+06	2.60961e+06	2.60961e+06	2617400	2617400	2617400	2617400	3124360	2950120	2.75309e+06	2600180	2.63971e+06	2.7051e+06	2.55577e+06	2795870	0.516474	0.609944	0.250487	0.0101366	0.0357229	0.0946739	0.105221	0.4204	1.06225	1.24469	0.540346	0.0251722	0.0868568	0.217662	0.240127	0.875149
FARP2	-0.0786622	0.371311	0.377744	0.93487	0.605107	0.554148	0.123534	0.289142	192359	192359	192359	192359	185237	185237	185237	185237	174048	225744	205984	254053	213629	208670	225872	211327	0.213339	0.271428	0.0881276	0.542028	0.25679	0.264286	0.420471	0.217531	0.452792	0.565435	0.202397	1.11765	0.553173	0.567965	0.865157	0.457012
LRRFIP2	0.510213	-0.202529	-0.178468	-0.162554	-0.0775715	-0.208289	-0.271878	-0.652436	1.66008e+06	1.66008e+06	1.66008e+06	1.66008e+06	2.40145e+06	2.40145e+06	2.40145e+06	2.40145e+06	2.10306e+06	1.58655e+06	1.5555e+06	1.41674e+06	2.08154e+06	2.15638e+06	2.02979e+06	1.75154e+06	0	0.0776711	0.0926485	0.466268	0.462329	0.344804	0.446456	0.686882	0	0.179282	0.208734	0.953577	0.949819	0.704136	0.910415	1.45227
ERC2	1.32108	-0.364836	-0.3722	-0.240796	0.0387841	-0.194732	-0.747481	-0.675167	1.36629e+06	1.36629e+06	1.36629e+06	1.36629e+06	1.54235e+06	1.54235e+06	1.54235e+06	1.54235e+06	2.2338e+06	1.34591e+06	1.33005e+06	1.34575e+06	1.50455e+06	1.42767e+06	1.22707e+06	1.28342e+06	0.863746	0.176851	0.242877	0.101278	0.073829	0.257044	0	0.585926	1.91749	0.384471	0.523334	0.231511	0.172267	0.539777	0	1.20755
BRAF	0.496687	-0.205539	-0.338392	-0.293394	0.103606	-0.15339	0.0384843	-0.0772935	3.88749e+06	3.88749e+06	3.88749e+06	3.88749e+06	2.92425e+06	2.92425e+06	2.92425e+06	2.92425e+06	4.59622e+06	3.59924e+06	3459195	3.51268e+06	3030765	2.77956e+06	2.96112e+06	2.84764e+06	0.676212	0.249564	0.420134	0.348616	0.113406	0.310957	0.0890115	0.0376695	1.37503	0.527189	0.873089	0.73269	0.25747	0.645561	0.204699	0.0909848
SF1	0.747467	0.199707	0.151924	0.184499	-0.338339	-0.405778	-0.573803	-0.957915	4.87679e+06	4.87679e+06	4.87679e+06	4.87679e+06	1.11768e+07	1.11768e+07	1.11768e+07	1.11768e+07	6.19235e+06	5352770	5.24326e+06	5.32913e+06	9.85015e+06	9.89358e+06	9.41466e+06	8.15372e+06	0.784538	0.259197	0.179216	0.193397	0.415517	0.598065	0.699085	1.08207	1.59577	0.557681	0.392355	0.42195	0.865302	1.22253	1.42064	2.221
AGAP3	0.0955933	-0.432128	0.754366	1.13514	0	0	0	0	7.92386e+06	7.92386e+06	7.92386e+06	7.92386e+06	9.47303e+06	9.47303e+06	9.47303e+06	9.47303e+06	9.23137e+06	8.11417e+06	7.59438e+06	7.86692e+06	0	0	0	0	0	0	0	0	0	0	0	0	0	0	0	0	0	0	0	0
SHANK1	0.556196	0.0752402	0.0984839	0.0885963	-0.0945711	-0.0115665	-0.560804	-0.603336	665329	665329	665329	665329	1.00531e+06	1.00531e+06	1.00531e+06	1.00531e+06	978292	700949	712333	707468	941524	997283	681524	661726	1.07221	0.0946906	0.203788	0.130128	0.158575	0.0234926	0.916703	1.20805	2.19968	0.217702	0.445983	0.292912	0.352516	0.0578098	1.86588	2.51134
PELP1	-0.684245	-0.103916	-0.186196	-0.111684	-0.135011	0.0617348	-0.16693	0.130239	5.66814e+06	5.66814e+06	5.66814e+06	5.66814e+06	5.79095e+06	5.79095e+06	5.79095e+06	5.79095e+06	4.53359e+06	5.89435e+06	5.7961e+06	5.76058e+06	5568737	6.23342e+06	5.8308e+06	6252146	0.841374	0.340063	0.305061	0.373223	0.0725379	0.188636	0.146126	0.17492	1.77127	0.718114	0.648802	0.78091	0.168662	0.407753	0.324168	0.370379
BCL7C	0	0	0	0	-1.28274	-0.75894	-0.412063	-1.74696	0	0	0	0	3.17629e+06	3.17629e+06	3.17629e+06	3.17629e+06	2158197	2.27523e+06	0	2.09335e+06	2.82407e+06	3.18674e+06	2.76612e+06	2.40018e+06	0	0	0	0	0	0	0	0	0	0	0	0	0	0	0	0
DVL2	-0.556053	0.0496271	0.11448	-0.148726	0.0994368	-0.00585827	0.0568629	0.0015655	845892	845892	845892	845892	1.44605e+06	1.44605e+06	1.44605e+06	1.44605e+06	575342	875496	915750	763034	1.54924e+06	1.44019e+06	1.50419e+06	1.44762e+06	0.694226	0.0541399	0.181439	0.207291	0.136859	0.0059441	0.0930092	0.0022932	1.41121	0.128717	0.400277	0.453082	0.30707	0.0147722	0.21418	0.00550613
CDC27	0	0	0	0	0	0	0	0	422494	422494	422494	422494	0	0	0	0	0	0	0	0	0	0	0	504435	0	0	0	0	0	0	0	0	0	0	0	0	0	0	0	0
CREBBP	0	-0.970599	-0.752691	-1.11274	1.16233	0.345046	0.795406	0.8901	653948	653948	653948	653948	958415	958415	958415	958415	0	633353	605584	621710	996471	950418	948606	953767	0	0	0	0	0.388771	0	0.257214	0.260142	0	0	0	0	0.803308	0	0.544566	0.548711
TMEM219	-0.704838	-0.176702	-0.231883	-0.0255226	0.102048	-0.137184	0.399741	-0.32958	25308.9	25308.9	25308.9	25308.9	21262.1	21262.1	21262.1	21262.1	15527.3	22391.4	21551.1	24865.1	22820.5	19333.5	28050.5	16919.7	0.427142	0.149571	0.137054	0.00767829	0.0637568	0.075025	0.379753	0.204705	0.888195	0.333947	0.307473	0.019225	0.150206	0.175085	0.795871	0.447795
NDUFAB1	0	0	0	0	0	0	0	0	0	0	0	0	597953	597953	597953	597953	0	639767	0	0	0	0	0	0	0	0	0	0	0	0	0	0	0	0	0	0	0	0	0	0
FABP5	0.170834	-0.0548222	-0.250186	-0.760048	-0.536114	-0.65299	-0.945762	-1.70463	2.16856e+07	2.16856e+07	2.16856e+07	2.16856e+07	3.4234e+07	3.4234e+07	3.4234e+07	3.4234e+07	2.32721e+07	2.00409e+07	2.04176e+07	1.78353e+07	3.09039e+07	2.88218e+07	2.61626e+07	2.17267e+07	0.249783	0.191058	0.146738	0.791318	0.307128	0.571279	0.888727	1.09162	0.529871	0.410851	0.327749	1.60804	0.653381	1.17068	1.81848	2.24591
TPD52L1	0.884518	-0.0320544	0.0906451	-0.706208	0	0	0	0	1.38847e+06	1.38847e+06	1.38847e+06	1.38847e+06	0	0	0	0	1.82527e+06	1.25732e+06	1.34352e+06	961719	0	0	0	0	0.656993	0.458199	0.285199	0.622245	0	0	0	0	1.34265	0.947189	0.60717	1.29973	0	0	0	0
ITGA7	0	1.25621	0.785862	1.24603	0.647096	-0.340997	0.992051	0.741343	6846599	6846599	6846599	6846599	4.357e+06	4.357e+06	4.357e+06	4.357e+06	0	7.43839e+06	6.35839e+06	7.0429e+06	5.27836e+06	4.46115e+06	6.98548e+06	6.37314e+06	0	0	0	0	0.421648	0	0.885117	0.729212	0	0	0	0	0.872408	0	2.01707	1.55689
FBRS	-0.0516087	0.00476047	-0.311572	-0.277352	-0.0327763	-0.0975109	-0.285465	-0.353626	165902	165902	165902	165902	242595	242595	242595	242595	160072	166451	133678	136887	237146	226740	199044	189858	0.0135693	0.00199651	0.170473	0.165398	0.0626704	0.372366	1.11363	0.837533	0.0336025	0.00477295	0.377531	0.366901	0.147786	0.781547	2.28878	1.70255
MICAL3	0	0	0	0	0	0	0	0	768139	768139	768139	768139	0	0	0	0	0	0	0	0	0	0	0	0	0	0	0	0	0	0	0	0	0	0	0	0	0	0	0	0
RAC3	0.340117	-0.10897	0.13581	-0.139288	-0.0441641	-0.231743	-0.148924	-0.250495	4.58888e+07	4.58888e+07	4.58888e+07	4.58888e+07	3.15649e+07	3.15649e+07	3.15649e+07	3.15649e+07	58088800	42550400	50418500	4.16656e+07	30613300	2.68809e+07	2.84691e+07	2.65337e+07	0.595348	0.125617	0.276291	0.341997	0.0742934	0.620328	0.411366	0.619036	1.21639	0.283499	0.592407	0.722097	0.173366	1.26517	0.857546	1.26255
SRSF1	-0.162561	0.0718175	-0.00306466	0.0354885	-0.0851581	-0.098622	-0.0467156	-0.146692	9.80989e+07	9.80989e+07	9.80989e+07	9.80989e+07	1.12715e+08	1.12715e+08	1.12715e+08	1.12715e+08	87645300	103105900	9.78908e+07	1.00542e+08	106254000	105267000	1.09123e+08	1.01817e+08	0.297577	0.0850607	0.00526789	0.0630998	0.404399	0.407601	0.0911159	0.404114	0.634627	0.196947	0.0131837	0.148792	0.844022	0.850115	0.210122	0.843439
PYCR1	0.841613	0.0793409	0.085558	-0.111778	-0.706827	-0.900328	0.494959	-0.886113	9.8766e+06	9.8766e+06	9.8766e+06	9.8766e+06	1.45288e+07	1.45288e+07	1.45288e+07	1.45288e+07	1.20203e+07	9.34624e+06	9.13491e+06	9.15049e+06	1.10715e+07	1.09602e+07	1.74832e+07	10289672	0.66539	0.186678	0.250622	0.284883	0.408945	1.28593	0.652904	0.689313	1.36847	0.408826	0.53777	0.582792	0.852688	3.14378	1.33495	1.40113
COG4	-0.567941	0.111577	-0.404144	0.266544	0.39652	0.320942	0.346507	0.320928	865990	865990	865990	865990	902585	902585	902585	902585	773332	886582	887993	886504	899198	877789	877082	907047	0.371821	0.0453448	0.200135	0.0686756	0.169865	0.291983	0.33228	0.146863	0.776567	0.108271	0.438586	0.16061	0.372187	0.62235	0.70182	0.319367
BPTF	-0.565234	-0.299251	-0.297578	-0.338502	-0.581263	-0.436859	-0.145606	-0.40338	1.12692e+06	1.12692e+06	1.12692e+06	1.12692e+06	1.28099e+06	1.28099e+06	1.28099e+06	1.28099e+06	992158	1.08696e+06	1.0791e+06	1.11637e+06	1.13114e+06	1.17557e+06	1.20932e+06	1.16018e+06	0.380396	0.167921	0.184452	0.389535	0.404507	0.289205	0.188764	0.278669	0.796694	0.359409	0.391358	0.809823	0.844084	0.617148	0.405739	0.595694
FDXR	0.345221	0.414412	-0.604885	0.0908922	0.281204	0.334416	-0.14319	0.434985	3.82691e+06	3.82691e+06	3.82691e+06	3.82691e+06	6.2869e+06	6.2869e+06	6.2869e+06	6.2869e+06	3.42442e+06	3992832	3.44232e+06	3.73236e+06	6.2014e+06	6.66414e+06	6.30892e+06	6.90728e+06	0	0	0	0	0	0.191111	0	0	0	0	0	0	0	0.411679	0	0
YTHDC1	0.191958	0.240876	-0.0487519	0.453008	-0.559286	-0.12059	-0.679141	-0.682658	2.66408e+06	2.66408e+06	2.66408e+06	2.66408e+06	3688900	3688900	3688900	3688900	2.73338e+06	2.72871e+06	2.57874e+06	2.8307e+06	3216140	3679905	3.19702e+06	3287805	0.10966	0.289288	0.219857	0.135035	0.609923	0.13072	0.528284	0.416821	0.243521	0.592828	0.457731	0.299379	1.24423	0.291411	1.08503	0.863854
CYB5B	0.103322	-0.233544	-0.38303	-0.274045	-0.542852	-0.0330762	0.0155235	0.161767	36884400	36884400	36884400	36884400	31761400	31761400	31761400	31761400	3.96229e+07	3.13718e+07	28283900	30503300	2.18014e+07	31041500	32105000	35530100	0.0420655	0.181443	0.353035	0.243599	0.6459	0.0224257	0.00866678	0.123729	0.101847	0.400289	0.743501	0.526171	1.3148	0.0552472	0.0216038	0.279426
DCXR	-0.895992	-0.178455	-0.344405	-0.368393	-0.134795	-0.25252	0.496204	-0.497791	2.44582e+07	2.44582e+07	2.44582e+07	2.44582e+07	2.39621e+07	2.39621e+07	2.39621e+07	2.39621e+07	2.10134e+07	2.12757e+07	2.11906e+07	1.99039e+07	2.02584e+07	2.03528e+07	2.43687e+07	1.91556e+07	0.695346	0.492628	0.451643	0.49568	0.434677	0.251586	0.193048	0.42599	1.42677	1.0073	0.928331	1.01802	0.894413	0.520016	0.413718	0.879562
PSMD11	0	0	0	0	0	0	0	0	0	0	0	0	0	0	0	0	0	0	0	0	0	2.16952e+07	2.10126e+07	0	0	0	0	0	0	0	0	0	0	0	0	0	0	0	0	0
VEZF1	0	0	0	0	0	-0.63134	0	0	0	0	0	0	288212	288212	288212	288212	166397	262978	249778	0	0	265492	0	0	0	0	0	0	0	0.310309	0	0	0	0	0	0	0	0.659568	0	0
CXXC4	-0.205486	-0.0190802	0.101611	0.1976	-0.188213	-0.285944	-0.663539	-0.564114	593152	593152	593152	593152	1.42989e+06	1.42989e+06	1.42989e+06	1.42989e+06	514409	585359	636434	680220	1255000	1172800	902727	967133	0.367069	0.0279773	0.142982	0.511418	0.434504	0.570298	1.31857	1.00895	0.771274	0.0684926	0.3199	1.05227	0.902666	1.16663	2.77626	2.06265
RPL23A	-0.831607	-0.0262269	0.138758	-0.289246	-0.23087	-0.308062	-0.575703	-0.548954	3.35142e+07	3.35142e+07	3.35142e+07	3.35142e+07	3.6534e+07	3.6534e+07	3.6534e+07	3.6534e+07	2.25541e+07	3.10474e+07	3.28409e+07	2.89096e+07	3.57417e+07	3.3192e+07	3.28126e+07	3.56471e+07	0.82263	0.168844	0.159098	0.513868	0.250754	0.457363	0.84608	0.482411	1.80205	0.36752	0.353211	1.05563	0.533452	0.945453	1.72014	0.995817
DAZAP1	0.0938043	-0.0560443	-0.196315	-0.105916	-0.271998	0.137722	0.078328	0.350958	1.04636e+07	1.04636e+07	1.04636e+07	1.04636e+07	1.16048e+07	1.16048e+07	1.16048e+07	1.16048e+07	9.88014e+06	9.92668e+06	9.62873e+06	1.01732e+07	1.15933e+07	1.20946e+07	1.20242e+07	1.24611e+07	0.135825	0.0792888	0.334137	0.0938088	0.138379	0.14162	0.0957561	0.267889	0.302257	0.178353	0.687202	0.211736	0.297896	0.316579	0.215568	0.574749
TUBB6	0	-0.540133	-0.28991	-1.95303	0.543422	0.020455	0.0768785	0.218136	1.4902e+09	1.4902e+09	1.4902e+09	1.4902e+09	1.39394e+09	1.39394e+09	1.39394e+09	1.39394e+09	0	1.39659e+09	1422980670	1.38524e+09	1.44339e+09	1366999787	1.31832e+09	1.32962e+09	0	0.262529	0.236388	0	0.257422	0.058036	0.152909	0.140695	0	0.558991	0.509566	0	0.54133	0.136239	0.332222	0.314324
PALM3	-0.00564486	-0.111881	-0.135256	-0.32932	-0.0283034	-0.164962	0.147591	-0.507052	913769	913769	913769	913769	386690	386690	386690	386690	910200	845584	831994	727279	379178	344909	428344	272098	0.00752512	0.144622	0.304739	0.976291	0.0699334	0.239813	0.218578	1.08236	0.0188362	0.323635	0.648428	1.99251	0.163779	0.518397	0.47593	2.2216
ACOT7	1.34048	0.0498781	-0.118695	0.0322447	-0.122832	-0.180225	-0.584202	-0.172627	4.89498e+07	4.89498e+07	4.89498e+07	4.89498e+07	4.54292e+07	4.54292e+07	4.54292e+07	4.54292e+07	7.46367e+07	4.72927e+07	4.53602e+07	4.54295e+07	4.57245e+07	4.37758e+07	4.10438e+07	4.53519e+07	1.44186	0.0936019	0.152882	0.227274	0.0451944	0.100417	0.368035	0.0725802	3.11025	0.214683	0.32767	0.487273	0.106182	0.229962	0.77277	0.162504
OLFM2	0.151388	0.0377689	-0.0241534	0.067009	-0.0911217	0.0897817	-0.203868	-0.322887	1023382	1023382	1023382	1023382	1.8134e+06	1.8134e+06	1.8134e+06	1.8134e+06	1.13661e+06	1.05053e+06	1.00639e+06	1.07204e+06	1.7024e+06	1.92983e+06	1.57443e+06	1.44975e+06	0.224128	0.103189	0.030229	0.169364	0.166635	0.168479	0.45671	0.544639	0.487235	0.235894	0.0737707	0.375297	0.369692	0.373414	0.946053	1.11689
TARDBP	0	0	0	0	0	0	0	0	0	0	0	0	1.96593e+07	1.96593e+07	1.96593e+07	1.96593e+07	0	0	0	0	0	0	0	0	0	0	0	0	0	0	0	0	0	0	0	0	0	0	0	0
CDC37	-0.39525	-0.399417	-0.413658	-0.147439	0.135451	-0.19172	-0.101324	-0.0182376	6.57129e+06	6.57129e+06	6.57129e+06	6.57129e+06	7.57476e+06	7.57476e+06	7.57476e+06	7.57476e+06	6.54339e+06	6.18547e+06	6.57861e+06	5.76096e+06	7.16957e+06	6.86254e+06	7.2607e+06	6.04883e+06	0	0.206449	0.087744	0	0.206495	0.414087	0.0970245	0.632517	0	0.450652	0.194637	0	0.449564	0.845837	0.216106	1.30668
TBCB	-0.726352	-0.0546763	-0.0950871	-0.248531	0.223511	0.44612	0.0298881	0.131363	1.27022e+07	1.27022e+07	1.27022e+07	1.27022e+07	1.71339e+07	1.71339e+07	1.71339e+07	1.71339e+07	1.17741e+07	1.18181e+07	1.21014e+07	1.09681e+07	1.73123e+07	1.61317e+07	1.62645e+07	1.6134e+07	0.382877	0.284685	0.207323	0.461162	0.248659	0	0.189913	0.327945	0.799848	0.591458	0.437569	0.943173	0.521029	0	0.414702	0.694195
PTBP1	0.678643	0.795351	-0.106438	0.48773	0.0104923	0.319603	0.856144	0.227809	3.52989e+06	3.52989e+06	3.52989e+06	3.52989e+06	4.22376e+06	4.22376e+06	4.22376e+06	4.22376e+06	3.75139e+06	3.54145e+06	3.40069e+06	3.53919e+06	4.03269e+06	3.98498e+06	4.3052e+06	3.63322e+06	0.265606	0.270026	0.0586695	0.111349	0.0754268	0.25461	0.411062	0.582009	0.562807	0.554604	0.135774	0.24223	0.173432	0.545302	0.842076	1.20326
ACTG1	0.263908	-0.155356	-0.100731	0.194873	0.389252	-0.0734552	0.176027	-0.200818	2.16341e+07	2.16341e+07	2.16341e+07	2.16341e+07	19094500	19094500	19094500	19094500	25976600	1.94255e+07	2.01751e+07	2.47629e+07	2.50083e+07	1.81466e+07	2.15724e+07	16613300	0.316552	0.0904832	0.0977571	0.257781	0.316479	0.0464044	0.121123	0.238906	0.672156	0.208716	0.224213	0.555231	0.671985	0.111488	0.273874	0.516646
CHD5	0	0	0	0	0	0	0	0	0	0	0	0	0	0	0	0	97586.9	0	0	0	30804.9	0	0	32241	0	0	0	0	0	0	0	0	0	0	0	0	0	0	0	0
NARS1	1.06278	0.116064	0.357641	0.473861	-0.222929	-0.517869	-0.352497	-0.108607	1.38175e+07	1.38175e+07	1.38175e+07	1.38175e+07	1.23577e+07	1.23577e+07	1.23577e+07	1.23577e+07	1.43963e+07	1.33629e+07	1.32553e+07	1.35065e+07	1.22488e+07	1.25655e+07	1.24809e+07	1.23511e+07	0.724689	0.30439	0.223489	0.373285	0.0741487	0.196949	0.17907	0.0315643	1.48144	0.64275	0.485684	0.782955	0.172389	0.428548	0.392766	0.0749082
ELOF1	-0.54153	0.121241	0.237586	0.0456245	-0.156229	-0.0781761	0.0214395	-0.432961	3.15013e+06	3.15013e+06	3.15013e+06	3.15013e+06	4.39007e+06	4.39007e+06	4.39007e+06	4.39007e+06	2.16427e+06	3.42631e+06	3.71406e+06	3.25135e+06	3.9395e+06	4158510	4.45579e+06	3.2519e+06	0.776625	0.151802	0.144535	0.0822645	0.1294	0.116273	0.0349457	0.549344	1.57658	0.338463	0.323407	0.190927	0.291407	0.263493	0.0850553	1.12585
ZNF536	0.651154	0.677014	-0.125398	0.0713771	-0.0374331	-0.0279965	0.169321	-0.216172	66978.6	66978.6	66978.6	66978.6	251267	251267	251267	251267	105185	107087	61402.7	70375.7	244831	246438	282557	216302	0	0	0	0	0.0355662	0.0193067	0.146575	0.1957	0	0	0	0	0.0864941	0.0476375	0.327788	0.429352
CNP	0	0	0	0	0.94278	0	1.19001	0.906838	0	0	0	0	5.82926e+06	5.82926e+06	5.82926e+06	5.82926e+06	0	7.03357e+06	6.77687e+06	6.70041e+06	5.47022e+06	0	5.82812e+06	5.04131e+06	0	0	0	0	0.695314	0	0	0.917385	0	0	0	0	1.41465	0	0	1.8901
RPL22	0	0	0	0	0.45745	0.247522	0.108998	0.577091	0	0	0	0	4.66228e+07	4.66228e+07	4.66228e+07	4.66228e+07	3.69852e+07	0	4.98235e+07	4.67427e+07	4.85651e+07	4.72471e+07	4.68761e+07	4.8703e+07	0	0	0	0	0.704687	0.150458	0.0497646	0.900192	0	0	0	0	1.43789	0.332607	0.119002	1.83169
GPX4	-1.11368	-0.100146	-0.235186	-0.500482	0.0340111	-0.639539	-0.331162	-0.790519	7.35104e+06	7.35104e+06	7.35104e+06	7.35104e+06	5.76244e+06	5.76244e+06	5.76244e+06	5.76244e+06	6.02922e+06	7.02406e+06	6.96699e+06	6.54534e+06	5.6356e+06	5.15712e+06	5.81e+06	5.42329e+06	0.539549	0.0756867	0.12148	0.269828	0.131268	0.559233	0.313144	0.33752	1.10703	0.170763	0.270675	0.564926	0.285755	1.15685	0.650809	0.710696
ATP5F1A	-0.0887323	-0.406315	-0.402266	-0.36747	-0.144091	-0.161704	0.280549	0.0898218	3.72059e+08	3.72059e+08	3.72059e+08	3.72059e+08	2.66068e+08	2.66068e+08	2.66068e+08	2.66068e+08	4.01437e+08	3.38095e+08	3.40221e+08	3.47011e+08	2.54288e+08	2.57503e+08	2.96487e+08	2.94467e+08	0.148844	0.228915	0.259852	0.179495	0.193176	0.153622	0.536529	0.426278	0.332065	0.496177	0.557952	0.392966	0.417754	0.341334	1.10711	0.874865
UBE2O	0.208499	-0.10323	0.115979	-0.472773	-0.236505	-0.113571	-0.36618	-0.208914	7.56469e+06	7.56469e+06	7.56469e+06	7.56469e+06	6.8827e+06	6.8827e+06	6.8827e+06	6.8827e+06	7.4251e+06	7.33927e+06	7.23147e+06	6.01779e+06	6.2892e+06	6.32804e+06	6.02039e+06	5.76242e+06	0.152964	0.104803	0.176405	0.618878	0.364739	0.315816	0.571224	0.614159	0.340034	0.237222	0.388692	1.28394	0.755505	0.645467	1.18059	1.28114
DOCK6	-0.231546	-0.0402064	-0.105932	0.00853862	0.032644	0.00804829	0.28449	0.405064	5.7934e+06	5.7934e+06	5.7934e+06	5.7934e+06	4061320	4061320	4061320	4061320	4934360	5634170	5383250	5.82779e+06	4.15426e+06	4084040	4.9466e+06	5.37779e+06	0.585888	0.058166	0.21869	0.011824	0.0368423	0.00733687	0.553518	0.713489	1.19804	0.137796	0.476159	0.0293008	0.0895484	0.018334	1.13393	1.44952
SLC35A4	-0.0988786	-0.230258	-0.272414	-0.517095	-0.201172	-0.333952	-0.0158095	-0.0284463	4.65313e+06	4.65313e+06	4.65313e+06	4.65313e+06	3910330	3910330	3910330	3910330	4.3449e+06	3966710	3.85248e+06	3251500	3.40138e+06	3102300	3.86771e+06	3.83398e+06	0.0933871	0.317176	0.38101	0.656916	0.475591	0.803316	0.0221129	0.0423413	0.215026	0.673409	0.798236	1.33556	0.982602	1.63178	0.0544372	0.102491
ASDURF	0.0766145	0.104027	0.128361	-0.309807	-0.271576	-0.180255	-0.50651	-0.751725	495070	495070	495070	495070	982009	982009	982009	982009	522071	532086	541137	399397	813510	866669	691259	583208	0.0275271	0.0651276	0.130886	0.193365	0.765561	0.27069	1.19979	1.42975	0.067408	0.153175	0.29446	0.424566	1.55496	0.581127	2.49269	3.074
MIEF1	-0.617268	-0.291647	-0.578804	-0.475195	-0.401931	-0.0792057	0.0531832	0.0926771	1.19842e+06	1.19842e+06	1.19842e+06	1.19842e+06	1.0906e+06	1.0906e+06	1.0906e+06	1.0906e+06	978666	1.08581e+06	990418	1.01833e+06	975865	1.06248e+06	1.11859e+06	1.13085e+06	0.60115	0.247362	0.560088	0.489655	0.301153	0.0570213	0.0660729	0.0769719	1.2272	0.532824	1.14733	1.01013	0.632142	0.135062	0.149942	0.175499
BABAM1	0.476923	0.863657	0.6726	0	-0.383683	0.131355	-1.06126	-1.81491	967903	967903	967903	967903	1.35305e+06	1.35305e+06	1.35305e+06	1.35305e+06	1.0378e+06	938025	913903	0	1.29863e+06	1.24218e+06	1.18178e+06	1.085e+06	0	0	0	0	0.354116	0.43025	0.689829	0.935171	0	0	0	0	0.735647	0.885483	1.43884	2.04136
ZNF428	0.406144	0.150868	0.00424665	0.149216	0.46726	0.0222835	0.253114	0.332462	5236520	5236520	5236520	5236520	6.74006e+06	6.74006e+06	6.74006e+06	6.74006e+06	6.93912e+06	5813780	5.25196e+06	5.80713e+06	9.318e+06	6844970	8.03264e+06	8.48681e+06	0.723205	0.234604	0.00657482	0.765293	0.580829	0.0379041	1.11293	0.955484	1.4691	0.508245	0.0163218	1.55444	1.1881	0.0920668	2.28682	1.94864
EPS15L1	0.713883	-0.333227	-0.023534	0.179216	-0.363826	-0.210445	-1.29085	-2.05658	5.22635e+06	5.22635e+06	5.22635e+06	5.22635e+06	8.20326e+06	8.20326e+06	8.20326e+06	8.20326e+06	6.56032e+06	4.995e+06	5.31694e+06	5.00032e+06	7.91501e+06	7.69035e+06	6.755e+06	5.84755e+06	0.85087	0.245697	0.0974397	0.288232	0.187092	0.199866	0.776977	0.994116	1.81204	0.53076	0.220412	0.613198	0.406227	0.433251	1.57896	2.04889
FSD1	-0.264066	0.528743	0.0770948	0	0	0	0	0	9.56058e+06	9.56058e+06	9.56058e+06	9.56058e+06	0	0	0	0	1.11423e+07	9.15615e+06	9.07973e+06	0	0	0	7.57296e+06	0	0	0.649426	0	0	0	0	0	0	0	1.33899	0	0	0	0	0	0
KHSRP	0	0	0	0	-0.072156	-0.226724	-0.418459	-0.580889	0	0	0	0	6.24256e+07	6.24256e+07	6.24256e+07	6.24256e+07	0	4.43849e+07	4.43778e+07	4.4988e+07	5.90155e+07	6.04952e+07	5.47029e+07	5.06468e+07	0	0	0	0	0.105133	0.0767997	0.505147	0.54087	0	0	0	0	0.230004	0.178913	1.04128	1.1166
TUBB4A	0.501159	0.278428	0.0532901	0.201272	0.314558	-0.0356614	0.182773	-0.0449331	4.12487e+08	4.12487e+08	4.12487e+08	4.12487e+08	402022635	402022635	402022635	402022635	5.53814e+08	4.21602e+08	3.95035e+08	3.95948e+08	4.07375e+08	3.77511e+08	3.51441e+08	3.56329e+08	0.713892	0.438021	0.345472	0.512365	0.292818	0.139193	0.468707	0.288405	1.51624	0.903084	0.728299	1.05604	0.604577	0.308717	0.969415	0.609463
MEGF8	-0.362439	-0.344606	-0.208001	-0.428889	0.151616	-0.224634	0.328888	0.347458	530341	530341	530341	530341	535411	535411	535411	535411	516670	546861	519360	577568	562525	513198	639552	632205	0	0.158418	0.0748797	0.298868	0.0854749	0.100647	0.358344	0.327904	0	0.352129	0.174099	0.628964	0.194175	0.230451	0.73664	0.681292
HNRNPM	0.594433	0.216973	0.496906	0.348494	-0.0188257	-0.510173	-0.0352639	-0.379907	6.00501e+07	6.00501e+07	6.00501e+07	6.00501e+07	7.20509e+07	7.20509e+07	7.20509e+07	7.20509e+07	5.86714e+07	6.13846e+07	5.82757e+07	6.18625e+07	7.35704e+07	7.48746e+07	7.29422e+07	7.93521e+07	0.277554	0.253332	0.341079	0.274421	0.0522893	0.216028	0.194255	0.343507	0.5736	0.528576	0.713341	0.566111	0.12349	0.467955	0.421725	0.724147
ZNF71	0.349968	0.712359	0.53566	0.746135	-0.052625	0.109898	-0.166183	0.568127	7074.16	7074.16	7074.16	7074.16	13466.6	13466.6	13466.6	13466.6	9016.25	11590.9	10254.7	11865.5	12984.2	14532.5	12001.4	19965.5	0	0.117466	0.254226	0.462261	0.0490274	0.109563	0.251315	0.583362	0	0.266032	0.548003	0.957136	0.117345	0.249215	0.542101	1.19316
XRCC1	0	-0.00514414	-0.416845	0	0	0	0	0	4.71239e+06	4.71239e+06	4.71239e+06	4.71239e+06	0	0	0	0	0	4.69653e+06	4.33294e+06	0	4.25115e+06	4.42008e+06	0	0	0	0	0	0	0	0	0	0	0	0	0	0	0	0	0	0
TRIM28	0.499361	-0.166163	-0.359219	-0.193629	-0.235787	0.18038	-0.476972	0.134072	3.24485e+07	3.24485e+07	3.24485e+07	3.24485e+07	3.52178e+07	3.52178e+07	3.52178e+07	3.52178e+07	3.27967e+07	33312516	3.17216e+07	3.35203e+07	3.39081e+07	35648681	3.22096e+07	3.53638e+07	0.155235	0.177885	0.247114	0.247429	0.224721	0.137896	0.466287	0.0821655	0.333988	0.387059	0.524852	0.52931	0.488219	0.308766	0.964169	0.186218
PAFAH1B3	-0.40943	0.123059	-0.238872	-0.0333711	0.925588	0	0.0429886	0.227297	8.67876e+07	8.67876e+07	8.67876e+07	8.67876e+07	9.60143e+07	9.60143e+07	9.60143e+07	9.60143e+07	1.07617e+08	9.05183e+07	88728187	8.99041e+07	9.59753e+07	0	7.80892e+07	8.3274e+07	0.768182	0.128806	0.168765	0.139278	0	0	0	0	1.56744	0.286427	0.368787	0.309812	0	0	0	0
FBL	-0.524216	-0.0067397	0.046564	0.21133	-0.156226	-0.082149	0.165385	0.391794	1.63432e+07	1.63432e+07	1.63432e+07	1.63432e+07	1.50161e+07	1.50161e+07	1.50161e+07	1.50161e+07	1.32748e+07	1.59724e+07	1.53907e+07	1.5933e+07	1.45946e+07	1.55602e+07	1.52803e+07	1.65932e+07	0.687383	0.0505444	0.148669	0.142182	0.056899	0.0675225	0.0552805	0.187629	1.42756	0.120076	0.330028	0.318072	0.134984	0.158413	0.130377	0.411151
SUGP2	0.0590763	-0.0677786	-0.0215601	0.0597699	-0.104877	-0.0612972	-0.161111	-0.205157	23953000	23953000	23953000	23953000	23366500	23366500	23366500	23366500	24954200	22853700	23597700	24966200	2.17281e+07	22394500	20897500	2.02691e+07	0.246146	0.141153	0.143909	0.132254	0.498505	0.352413	0.95056	0.77883	0.5314	0.31606	0.322051	0.29745	1.02735	0.742282	1.93787	1.58114
DNASE2	0.910299	0.317045	0.143396	0.373897	0.226475	0.265941	1.40415	0.575055	832456	832456	832456	832456	540588	540588	540588	540588	1.56455e+06	1.03705e+06	919449	1.07874e+06	632474	650014	1.43073e+06	805333	1.32817	0.511133	0.166583	0.552157	0.190233	0.441195	1.39467	0.844203	2.80046	1.05172	0.36959	1.13127	0.418093	0.915881	2.97782	1.71542
AGPS	0.285354	-0.0238148	-0.137876	-0.0686526	-0.144858	0.0592673	0.115719	0.140931	1.28128e+07	1.28128e+07	1.28128e+07	1.28128e+07	8044470	8044470	8044470	8044470	1.5615e+07	12603000	1.1645e+07	1.22173e+07	7275970	8.38183e+06	8.7163e+06	8.86997e+06	0.706972	0.0415722	0.486028	0.14266	0.460602	0.158104	0.404334	0.360569	1.43639	0.100739	1.00256	0.319193	0.953637	0.351465	0.8439	0.758307
UBXN8	0.400651	-0.12237	-0.351688	0.268784	0.015694	0.0247925	-0.172057	0.313191	72785.1	72785.1	72785.1	72785.1	62969.1	62969.1	62969.1	62969.1	96083.9	66866	57039.2	87690.9	63657.8	64060.5	55889.9	78236.1	0.126731	0.0231534	0.114499	0.0826705	0.00796204	0.0150203	0.0693107	0.27415	0.285803	0.0569687	0.259623	0.191804	0.0199336	0.0370599	0.162343	0.58803
TK2	0.617943	-0.359629	-0.187565	-0.121567	-0.0289646	-0.137496	0.0117413	-0.0122157	262550	262550	262550	262550	214156	214156	214156	214156	402932	204622	230542	241333	209899	194688	215906	212350	0.507149	0.403969	0.233349	0.154271	0.0351214	0.196825	0.0134198	0.0144894	1.04402	0.843093	0.505766	0.343594	0.0854207	0.431728	0.0332571	0.0358489
FZD9	0	0.674052	0.963002	0	0	0	0	0	1542.34	1542.34	1542.34	1542.34	0	0	0	0	0	2460.87	3006.57	0	0	0	0	0	0	0	0.395	0	0	0	0	0	0	0	0.825591	0	0	0	0	0
DDX39A	-0.0680671	0.172224	0.120959	0.128528	0.0871594	0.260222	0.105625	0.370679	2.1527e+07	2.1527e+07	2.1527e+07	2.1527e+07	8.40461e+06	8.40461e+06	8.40461e+06	8.40461e+06	20534900	2.42565e+07	2.34097e+07	23532800	8.92802e+06	1.00659e+07	9.04302e+06	1.08668e+07	0.153976	0.330002	0.257087	0.257703	0.162331	1.05137	0.305004	1.30902	0.343001	0.698544	0.553788	0.555067	0.360517	2.15458	0.648961	2.75172
PDLIM1	-0.0811608	0.175504	-0.126898	0.259672	-0.0585092	0.157751	-0.614293	-0.119439	448377	448377	448377	448377	334062	334062	334062	334062	423849	506378	410623	536799	320785	372662	218226	307519	0.127823	0.371433	0.278264	0.55771	0.0916678	0.440897	1.02979	0.258978	0.288158	0.77978	0.596353	1.14212	0.21134	0.915355	2.10782	0.557667
MYO1C	0.00863592	-0.106835	-0.454533	-0.368072	0.556664	0	0.531011	0	3.749e+06	3.749e+06	3.749e+06	3.749e+06	1.0389e+06	1.0389e+06	1.0389e+06	1.0389e+06	3.76503e+06	3.65509e+06	3.50952e+06	3.85944e+06	939974	0	1.20681e+06	0	0.00508407	0.0589974	0.342471	0.160308	0	0	0.512144	0	0.012564	0.139488	0.722235	0.353083	0	0	1.05365	0
HAX1	0.0381691	-0.398663	-0.206117	-0.500678	-0.583164	-0.5673	-0.572647	-0.741959	1.37771e+06	1.37771e+06	1.37771e+06	1.37771e+06	1.24767e+06	1.24767e+06	1.24767e+06	1.24767e+06	1375170	1.20006e+06	1.28414e+06	1.15766e+06	1.02752e+06	1.02213e+06	1.02906e+06	953613	0.151368	0.463372	0.163199	0.450005	0.588751	0.600193	0.612326	0.859695	0.336606	0.95857	0.361163	0.932604	1.20392	1.22962	1.25806	1.77806
EYA2	0	0.226802	-0.0858495	-0.0660098	0.291314	0.639164	0.807494	0.512794	32408.7	32408.7	32408.7	32408.7	15663.4	15663.4	15663.4	15663.4	0	37925.9	30536.5	30959.3	19168.2	24394.6	27413.6	22348.7	0	0.145817	0.0367859	0.0273757	0.135935	0.128315	0	0.273983	0	0.326167	0.0893989	0.0670697	0.305098	0.289155	0	0.587637
FXYD1	-0.0766902	-0.0744361	-0.0126902	-0.0913743	-0.218168	-0.910658	1.05166	0.132301	2.09532e+06	2.09532e+06	2.09532e+06	2.09532e+06	709356	709356	709356	709356	1.98684e+06	1989950	2.07697e+06	1.96672e+06	609802	377337	1.47043e+06	777483	0.0594553	0.0424135	0.0109695	0.142415	0.168577	0.919471	0.733687	0.213652	0.140753	0.102651	0.0272359	0.31872	0.373651	1.87142	1.49012	0.465908
AIP	0.132608	-0.113618	-0.0616858	-0.144839	-0.0410693	-0.0649164	-0.0112629	-0.13163	8682600	8682600	8682600	8682600	10480400	10480400	10480400	10480400	9.5185e+06	8.02504e+06	8319180	7.85324e+06	10186260	10019270	10398900	9.5665e+06	0.556467	0.982688	0.755516	1.1924	0.116671	0.396439	0.0449038	0.850688	1.13969	2.00577	1.53413	2.47517	0.26437	0.828327	0.108143	1.729
GTPBP1	-0.139792	0.0150091	-0.0573884	0.00111061	0.0242502	-0.0543027	0.0488009	0.0341687	2.25508e+07	2.25508e+07	2.25508e+07	2.25508e+07	2.05494e+07	2.05494e+07	2.05494e+07	2.05494e+07	2.04683e+07	2.27867e+07	21671400	22568200	2.08978e+07	1.97903e+07	2.12564e+07	2.10419e+07	0.734753	0.0552027	0.510288	0.00566015	0.0462118	0.169327	0.149784	0.0741881	1.49237	0.131087	1.05009	0.0140999	0.11097	0.375224	0.334368	0.173099
STXBP3	0.0598819	-0.0381092	-0.0856963	-0.0888789	-0.015077	0.00267672	0.27677	0.0703942	2611740	2611740	2611740	2611740	2.46982e+06	2.46982e+06	2.46982e+06	2.46982e+06	2.72243e+06	2.54365e+06	2461120	2.4557e+06	2.44415e+06	2474410	2992140	2.59332e+06	0.119738	0.0536822	0.194144	0.225492	0.0335197	0.003858	0.83759	0.22205	0.270939	0.127735	0.426218	0.48994	0.08172	0.00952702	1.70265	0.483069
ARVCF	0.179154	-0.046897	0.032789	0.0930638	-0.0162191	-0.0609939	0.10982	-0.0235852	4.22223e+06	4.22223e+06	4.22223e+06	4.22223e+06	3.115e+06	3.115e+06	3.115e+06	3.115e+06	4.7805e+06	4087190	4.31929e+06	4.50357e+06	3.08017e+06	2.98605e+06	3.36137e+06	3.06449e+06	0.366931	0.0535281	0.0429606	0.124979	0.0280369	0.202516	0.491103	0.0648019	0.770971	0.127332	0.103796	0.282124	0.06865	0.443456	1.01273	0.152455
SMAP	0.708836	0.0277134	0.138478	-0.185706	0.194051	-0.151533	-0.0375356	-0.176666	4266010	4266010	4266010	4266010	7.31324e+06	7.31324e+06	7.31324e+06	7.31324e+06	6.97273e+06	4348750	4.69578e+06	3.75076e+06	8.36614e+06	6.58406e+06	7.12542e+06	6.47036e+06	0.794368	0.0194748	0.154493	0.128439	0.234406	0.419874	0.102192	0.59248	1.61315	0.0480226	0.34399	0.2894	0.507893	0.874175	0.233827	1.21085
RAB27B	0.129689	-0.0919696	-0.133766	-0.0288	-0.0297404	0.16617	-0.115341	0.548378	88184.2	88184.2	88184.2	88184.2	51185.9	51185.9	51185.9	51185.9	96478.6	82738	80375.4	86441.2	50141.5	57434.4	47253	74856.3	0.240653	0.114584	0.172706	0.0408985	0.0127641	0.126966	0.165881	1.24327	0.520145	0.25981	0.382159	0.0991087	0.031629	0.286349	0.367998	2.59744
AP3B1	-0.205615	0.0146423	-0.0808797	-0.0569028	0.0756744	0.115365	0.0255088	0.292963	2.72688e+06	2.72688e+06	2.72688e+06	2.72688e+06	2881950	2881950	2881950	2881950	2.36466e+06	2.75469e+06	2578210	2.62142e+06	3.03715e+06	3121870	2933360	3.53083e+06	0.419548	0.0304029	0.219252	0.144465	0.218625	0.337029	0.0647415	1.27326	0.873589	0.0741392	0.477334	0.323241	0.476034	0.712407	0.152337	2.66864
APBB1	0.108787	-0.133277	-0.191943	-0.28548	-0.277725	-0.229258	-0.495966	-0.663301	3.14329e+06	3.14329e+06	3.14329e+06	3.14329e+06	2.7303e+06	2.7303e+06	2.7303e+06	2.7303e+06	3389480	2.86592e+06	2751720	2.57897e+06	2.2522e+06	2.32914e+06	1.93602e+06	1.724e+06	0.3521	0.530437	1.12116	1.19542	0.383802	0.306748	0.673678	0.829314	0.741658	1.08913	2.30509	2.48274	0.80391	0.652439	1.3694	1.68539
LGALS8	-0.162898	-0.0912347	0.0203811	0.0449717	-0.0541364	-0.223562	0.136292	0.306507	5.52738e+06	5.52738e+06	5.52738e+06	5.52738e+06	3.33268e+06	3.33268e+06	3.33268e+06	3.33268e+06	4937220	5188660	5.60602e+06	5.7024e+06	3.20994e+06	2854270	3.66287e+06	4.12156e+06	0.803084	0.303269	0.052536	0.0939205	0.0390817	0.400031	0.426565	0.57464	1.63134	0.645526	0.125119	0.216151	0.0947861	0.835492	0.887115	1.17574
NDUFS8	-0.274858	-0.164662	-0.0941807	-0.14067	-0.0605382	-0.151111	0.274534	0.0728641	1.57014e+07	1.57014e+07	1.57014e+07	1.57014e+07	1.22046e+07	1.22046e+07	1.22046e+07	1.22046e+07	1.29777e+07	1.40078e+07	1.47092e+07	1.42427e+07	11703100	1.0991e+07	1.47628e+07	1.28369e+07	0.947621	0.415094	0.697598	1.04076	0.146578	0.354337	0.879999	0.150866	1.93112	0.864659	1.41814	2.13167	0.327793	0.745981	1.79078	0.336608
NFKBIE	-0.18028	-0.0111769	-0.165641	-0.0972449	-0.234447	-0.104877	-0.125311	-0.14628	912798	912798	912798	912798	1298140	1298140	1298140	1298140	805573	905753	813789	853298	1.10343e+06	1207120	1.19014e+06	1172970	0.260622	0.0136719	0.239372	0.150672	0.846111	0.374459	0.615849	0.467325	0.560984	0.033887	0.517596	0.336181	1.71965	0.785537	1.25638	0.966681
GRM8	0.826744	-0.0256347	0.0172826	-0.211302	0.077493	-0.0662196	0.30948	-0.124245	291832	291832	291832	291832	161977	161977	161977	161977	517617	286693	295349	252072	170915	154710	200731	148611	1.42756	0.0395933	0.0230131	0.407115	0.0750148	0.0543222	0.27881	0.155781	3.06731	0.0960838	0.0566368	0.849144	0.175065	0.129171	0.597465	0.346563
PSMD12	0.126495	-0.0333713	-0.0941156	0.0362072	-0.0186589	-0.0255586	-0.0648237	0.0258919	13287700	13287700	13287700	13287700	12689900	12689900	12689900	12689900	1.45054e+07	1.29839e+07	1.24485e+07	13625400	1.25268e+07	1.24671e+07	1.21323e+07	12919700	0.109296	0.0647057	0.249662	0.0714751	0.132598	0.101537	0.546038	0.191971	0.248624	0.152258	0.538651	0.16729	0.298128	0.232395	1.11967	0.421613
PSMD9	0.0968148	0.0414007	0.0365295	-0.111174	-0.0584715	-0.193716	-0.108033	-0.408643	7.54029e+06	7.54029e+06	7.54029e+06	7.54029e+06	1.18054e+07	1.18054e+07	1.18054e+07	1.18054e+07	8.06366e+06	7.7598e+06	7.73365e+06	6.98106e+06	1.13365e+07	1.03221e+07	10953700	8.89341e+06	0.230798	0.0944793	0.0992316	0.245322	0.341268	0.78087	0.660385	1.22168	0.500626	0.217272	0.227438	0.529671	0.720718	1.58546	1.34246	2.54456
SIRPB1	0	0	0	0	0	0	0	0	0	0	0	0	0	0	0	0	0	0	0	0	0	0	0	0	0	0	0	0	0	0	0	0	0	0	0	0	0	0	0	0
ATOX1	0.362109	0.0254479	0.0351256	-0.127513	0.0619063	-0.330712	-0.273661	-0.473195	1.52303e+07	1.52303e+07	1.52303e+07	1.52303e+07	2.52219e+07	2.52219e+07	2.52219e+07	2.52219e+07	19575600	1.55014e+07	15605700	1.3942e+07	2.63278e+07	2.00551e+07	2.0864e+07	1.81691e+07	1.31107	0.0650091	0.0685402	0.195477	0.12475	0.925028	1.03788	0.809176	2.75668	0.152917	0.160709	0.428855	0.281631	1.88393	2.12557	1.6444
MEN1	-0.415595	-0.0287064	-0.117431	-0.00344941	-0.164279	-0.00882507	-0.023097	-0.14938	402972	402972	402972	402972	587641	587641	587641	587641	302112	395033	371471	402010	524395	584057	578308	529839	1.37446	0.0842599	0.486953	0.0060785	0.451536	0.0178081	0.0555607	0.237962	2.92349	0.195173	1.00447	0.0150902	0.935942	0.0438171	0.131812	0.514746
CBX4	-0.0896724	-0.0170303	0.0284905	0.167975	-0.256212	-0.0789845	-0.426914	-0.580064	639277	639277	639277	639277	781975	781975	781975	781975	600752	631775	652027	718215	654735	740315	581673	523090	0.197148	0.0163669	0.0470516	0.736856	0.540361	0.180881	1.00046	1.06064	0.432404	0.0402585	0.112898	1.49668	1.10832	0.399175	2.04382	2.17447
GET1	0.35759	-0.645138	0.089589	-0.086765	-1.11275	0.0420521	-0.608047	-0.241573	24689.3	24689.3	24689.3	24689.3	20522.5	20522.5	20522.5	20522.5	31634	15787.1	26271	23248.2	9489.85	21129.5	13464.5	17358.4	0.329801	0.459368	0.0776451	0.0297399	0.778725	0.0203347	0.483941	0.330094	0.697982	0.951265	0.180859	0.0725823	1.58096	0.0500953	0.998543	0.698721
PGRMC1	0.168474	-0.143726	-0.0309713	-0.14462	-0.125404	-0.0680994	-0.14312	0.0777525	6.27011e+07	6.27011e+07	6.27011e+07	6.27011e+07	5.4321e+07	5.4321e+07	5.4321e+07	5.4321e+07	7.04678e+07	5.67556e+07	6.13694e+07	56720500	4.97987e+07	51816500	4.91909e+07	5.73289e+07	0.584429	0.543487	0.0279912	0.211361	0.121602	0.0771477	0.191712	0.0729901	1.19507	1.1145	0.0685255	0.461228	0.274886	0.179702	0.421076	0.17051
SUPT5H	-0.0730753	0.062637	-0.00606839	0.0317047	-0.0333625	0.0381143	-0.118351	0.0585826	5.3326e+06	5.3326e+06	5.3326e+06	5.3326e+06	6.90675e+06	6.90675e+06	6.90675e+06	6.90675e+06	5.06922e+06	5.56923e+06	5310220	5451090	6748860	7.09165e+06	6362770	7.19298e+06	0.293669	0.235794	0.0173674	0.170218	0.159248	0.111365	0.725907	0.332841	0.62693	0.510551	0.0427729	0.377042	0.353983	0.253139	1.47461	0.704034
TAF4	-0.0647881	-0.0258488	-0.118904	0.0261827	-0.0769702	-0.0637772	0.0432024	-0.1919	228749	228749	228749	228749	318086	318086	318086	318086	218703	224687	210652	232938	301560	304331	327755	278469	0.164205	0.0401066	0.436481	0.0432614	0.136782	0.112741	0.0984355	0.432323	0.364344	0.0972793	0.906619	0.104415	0.306896	0.255938	0.225715	0.898562
DFFA	0.204571	-0.073083	0.0127007	-0.281466	-0.206042	-0.239847	-0.294769	-0.617629	4.03552e+06	4.03552e+06	4.03552e+06	4.03552e+06	5841240	5841240	5841240	5841240	4.6503e+06	3836180	4071200	3320240	5.06384e+06	4.94657e+06	4.7618e+06	3.80698e+06	0.55301	0.165919	0.0179866	0.473649	1.59258	0.646831	1.69119	1.68733	1.13291	0.368084	0.0443081	0.978767	3.52332	1.31661	3.83236	3.8211
RFXAP	0.241193	0.208166	0.180022	0.222842	-0.0759925	-0.0724345	0.0772545	-0.301851	96501.9	96501.9	96501.9	96501.9	146850	146850	146850	146850	114062	111481	109327	112621	139315	139659	154928	119127	0.376951	0.265478	0.182522	0.343934	0.0731546	0.0584929	0.072398	0.226992	0.790451	0.570683	0.402527	0.72579	0.170878	0.138489	0.169255	0.493016
HIP1	0.439091	-0.0827919	-0.0161492	-0.114094	-0.0874229	-0.0409662	-0.305608	-0.327885	4.3909e+06	4.3909e+06	4.3909e+06	4.3909e+06	5.91448e+06	5.91448e+06	5.91448e+06	5.91448e+06	5.95297e+06	4.14602e+06	4.34203e+06	4057030	5.56673e+06	5748900	4.78542e+06	4712090	1.9953	0.80694	0.205121	1.17492	0.359346	0.169098	1.23635	1.02511	5.11577	1.63948	0.448605	2.43316	0.756064	0.374702	2.58112	2.09665
LEFTY2	0.254241	0.231665	0.280808	0.555391	0.0298085	0.377562	-1.18346	0.104714	1.30569e+07	1.30569e+07	1.30569e+07	1.30569e+07	664188	664188	664188	664188	1.5573e+07	1.53312e+07	1.58625e+07	1.91879e+07	678054	862876	292439	714188	0.401473	0.332451	0.361688	0.621501	0.0311112	0.434344	0.974675	0.0921835	0.838215	0.703282	0.760485	1.26739	0.0758369	0.902405	1.98896	0.212488
CLIC1	-0.357042	0.0552119	-0.0244395	0.147713	-0.0218843	-0.137491	0.297744	-0.0794432	68153100	68153100	68153100	68153100	7.45953e+07	7.45953e+07	7.45953e+07	7.45953e+07	5.32115e+07	7.08119e+07	67008300	7.55008e+07	7.34723e+07	6.78145e+07	9.16941e+07	7.05987e+07	0.92329	0.117178	0.0406328	0.262405	0.0379484	0.258623	0.806669	0.144008	1.87964	0.265389	0.0985291	0.564489	0.092159	0.55695	1.63879	0.322277
EIF3F	0.00982068	-0.0560116	-0.0752756	-0.0624123	-0.156977	-0.0751984	-0.110067	-0.0953368	14747800	14747800	14747800	14747800	1.62412e+07	1.62412e+07	1.62412e+07	1.62412e+07	1.48485e+07	14186200	1.3998e+07	14123400	14566800	1.54164e+07	1.50482e+07	1.52027e+07	0.0221192	0.176089	0.434173	0.348983	0.635091	0.296962	0.396394	0.409451	0.0544644	0.38915	0.902082	0.735588	1.29391	0.63343	0.82823	0.85383
CACNB4	0.704316	-0.141976	-0.0191186	0.0583348	-0.104891	-0.144091	-0.0929516	-0.393063	33531.9	33531.9	33531.9	33531.9	45228.9	45228.9	45228.9	45228.9	54635.9	30389.2	33090.5	34915.5	42057.2	40929.9	42406.7	34442.3	0.800817	0.265839	0.00914743	0.0238285	0.146187	0.171652	0.107957	0.597878	1.62642	0.57135	0.0227575	0.0585803	0.327033	0.380009	0.24573	1.22166
WWP2	0.263214	0.02609	-0.0263298	-0.0287266	0.0275421	0.00644616	-0.172576	0.000269506	1.22091e+06	1.22091e+06	1.22091e+06	1.22091e+06	1.17757e+06	1.17757e+06	1.17757e+06	1.17757e+06	1465270	1.24319e+06	1.19883e+06	1.19684e+06	1200270	1.18285e+06	1044810	1.17779e+06	1.06719	0.045753	0.0689596	0.0859959	0.0537332	0.0184252	0.772895	0.000416402	2.18841	0.110016	0.16165	0.198962	0.127852	0.0453351	1.56941	0.000971526
CDC7	-0.542714	0.149379	0.482917	0.126284	-0.611561	-0.166006	-1.34936	-0.248103	12905.6	12905.6	12905.6	12905.6	16978.2	16978.2	16978.2	16978.2	8859.42	14313.5	18036.4	14086.2	11112.1	15132.8	6663.38	14295.7	0.282181	0.123987	0.242255	0.0464044	0.534403	0.149122	0.55028	0.11028	0.604156	0.280028	0.523411	0.111484	1.09651	0.333016	1.1277	0.25077
PIK3CD	-0.22639	0.0195734	-0.092337	-0.126317	-0.322716	-0.21503	-0.0697509	-0.719256	862002	862002	862002	862002	438173	438173	438173	438173	736814	873776	808559	789738	350347	377498	417492	266151	0.515336	0.0623677	0.31405	0.466814	1.18787	0.420236	0.293233	1.26724	1.06004	0.147077	0.666907	0.965799	2.46422	0.874842	0.625971	2.65532
PDHX	-0.0677638	-0.0585579	0.00105877	-0.117392	-0.0571004	-0.0280018	0.293037	0.175964	5.52096e+06	5.52096e+06	5.52096e+06	5.52096e+06	5273120	5273120	5273120	5273120	5624440	5.27528e+06	5.37144e+06	5.26294e+06	5.21601e+06	5.1387e+06	5785075	5.58221e+06	0.196091	0.287043	0.19575	0.162104	0.0229921	0.0775409	0.370685	0.120872	0.428763	0.600489	0.426974	0.348431	0.0557705	0.176357	0.772571	0.271623
SULT1C2	0	0	0	0	0.40591	0.843689	0.0137276	0.939269	0	0	0	0	50554.6	50554.6	50554.6	50554.6	0	0	48444.2	66442.6	66981	90726.9	51037.9	96941.2	0	0	0	0	0.211611	0.75905	0.00932759	1.13546	0	0	0	0	0.461773	1.54145	0.0231645	2.33796
QSOX1	0.174094	-0.192015	-0.406557	-1.11192	-1.26965	-0.133633	-0.386592	-0.240255	86817.3	86817.3	86817.3	86817.3	88970.5	88970.5	88970.5	88970.5	97952.1	75998.3	65496.9	40168.5	36901.4	81099.6	68056.6	75322.1	0.0617736	0	0.460589	0	0	0.0937067	0	0.10533	0.145782	0	0.953612	0	0	0.215691	0	0.240358
DCTN6	0.191204	-0.0416486	-0.0610601	-0.0354853	0.00927595	-0.149948	-0.13582	-0.122847	2.00673e+07	2.00673e+07	2.00673e+07	2.00673e+07	24004000	24004000	24004000	24004000	22911200	19496300	1.92357e+07	1.95798e+07	2.41588e+07	21634400	21847300	2.20446e+07	0.452441	0.182737	0.241909	0.0487402	0.0106418	0.405897	0.387946	0.269814	0.937775	0.40299	0.522663	0.1167	0.0264068	0.846841	0.811799	0.579288
SLC33A1	0.140804	-0.0117529	-0.0956745	0.0285333	-0.695882	-0.682477	-0.762813	-0.507394	2201290	2201290	2201290	2201290	2.88011e+06	2.88011e+06	2.88011e+06	2.88011e+06	2426965	2183430	2.06004e+06	2245260	1777985	1.79458e+06	1.69738e+06	2.02614e+06	0.0537349	0.0116915	0.178022	0.0267951	0.692041	0.497683	0.744289	0.667835	0.12786	0.0290151	0.393031	0.0657498	1.4064	1.02562	1.5118	1.3575
WASL	0.0473197	-0.0231954	-0.0470739	-0.0102304	-0.0160701	-0.0456975	-0.0617688	-0.207424	2.53324e+06	2.53324e+06	2.53324e+06	2.53324e+06	2.72814e+06	2.72814e+06	2.72814e+06	2.72814e+06	2.6177e+06	2.49283e+06	2.45191e+06	2.51534e+06	2.69792e+06	2.64308e+06	2.6138e+06	2.3628e+06	0.130917	0.0352918	0.204038	0.0302134	0.0899846	0.259951	0.209272	0.846716	0.29452	0.0858208	0.446459	0.0737447	0.207559	0.559649	0.457103	1.72089
PDE2A	-0.115404	0.0757356	-0.0711809	0.181866	-0.378234	-0.298299	-0.367313	-0.512383	4068840	4068840	4068840	4068840	3107850	3107850	3107850	3107850	3.75604e+06	4.28814e+06	3872960	4615490	2.39111e+06	2.52734e+06	2.40928e+06	2178800	0.368942	0.22591	0.192941	0.391957	1.33038	1.2427	1.47048	1.26387	0.774998	0.490856	0.423663	0.81954	2.80666	2.59588	3.1879	2.64658
FOXN3	0	0.43856	-0.172531	-0.111423	-0.0842862	-0.173199	-0.24187	-0.586842	293572	293572	293572	293572	364119	364119	364119	364119	0	397864	260482	271753	343455	322927	307916	242430	0	0.0908487	0.030665	0.0893686	0.0453871	0.568134	0.690449	0.872069	0	0.20947	0.0747033	0.20611	0.109142	1.16227	1.40337	1.77348
IPO5	0.078091	-0.0934799	-0.0452187	-0.0940083	0.0199775	0.05672	-0.19712	0.0361877	1.04502e+07	1.04502e+07	1.04502e+07	1.04502e+07	1.61794e+07	1.61794e+07	1.61794e+07	1.61794e+07	11031450	9.79455e+06	1.01277e+07	9.79097e+06	1.6405e+07	1.68281e+07	14113100	1.65903e+07	0.0901237	0.178412	0.0561625	0.173364	0.116363	0.438596	1.335	0.342881	0.207908	0.393859	0.133237	0.383496	0.263714	0.9109	2.82046	0.723773
POLRMT	-0.130716	-0.119317	-0.19235	-0.216105	-0.477071	-0.398744	-0.130039	-0.729934	657083	657083	657083	657083	652626	652626	652626	652626	600165	604926	575065	565674	468869	495029	596374	393489	0.670441	0.263661	1.02425	0.72111	0.781007	0.66915	0.23782	1.07463	1.36282	0.56701	2.09452	1.46483	1.58571	1.36025	0.514421	2.20527
EEF2K	0.122178	0.306144	0.331698	0.614875	0.191387	0.623528	0.268555	0.698161	325234	325234	325234	325234	219288	219288	219288	219288	353977	402119	409305	498072	250396	337843	264154	355780	0.087368	0.214366	0.468751	0.668835	0.142947	0.539265	0.22317	0.640214	0.201867	0.467385	0.96943	1.35941	0.319803	1.10617	0.485398	1.30369
SAP18	-0.227853	-0.0461373	-0.105685	-0.049418	-0.0854621	-0.113277	-0.0920024	-0.049557	2.37583e+07	2.37583e+07	2.37583e+07	2.37583e+07	2.5827e+07	2.5827e+07	2.5827e+07	2.5827e+07	20287300	23010500	2.20801e+07	2.29582e+07	2.43415e+07	2.38767e+07	2.42314e+07	2.49549e+07	0.686286	0.0840879	0.554042	0.227825	0.583344	0.74465	0.256781	0.239839	1.39518	0.19479	1.13504	0.494645	1.19313	1.51254	0.55312	0.518458
EML1	0.605772	-0.261094	-0.0949199	-0.309199	-0.126855	-0.147159	-0.185503	-0.274321	4.98751e+06	4.98751e+06	4.98751e+06	4.98751e+06	5.44905e+06	5.44905e+06	5.44905e+06	5.44905e+06	7.58995e+06	4161850	4.66992e+06	4.02537e+06	4.99038e+06	4.92064e+06	4.79158e+06	4.50549e+06	1.13663	1.34042	0.243838	1.27692	0.334553	0.423568	0.617182	0.808403	2.34066	2.8342	0.526663	2.67749	0.707658	0.881145	1.25904	1.64296
IGF2BP3	-0.232514	-0.0237582	-0.0521348	-0.0633364	0.0627123	0.0348614	-0.0581719	0.0709915	2.9478e+07	2.9478e+07	2.9478e+07	2.9478e+07	35929000	35929000	35929000	35929000	2.50902e+07	2.89966e+07	28431800	28211900	3.75252e+07	3.68078e+07	34509100	37741200	0.846963	0.0692814	0.219923	0.168584	0.389632	0.181679	0.356727	0.539178	1.72142	0.162287	0.478701	0.373666	0.814981	0.400762	0.75071	1.10598
DNM1L	0.688653	0.0746554	0.100199	0.0807916	-0.1836	0.0304316	0.427132	0.173256	5.4489e+06	5.4489e+06	5.4489e+06	5.4489e+06	4.79893e+06	4.79893e+06	4.79893e+06	4.79893e+06	6.41462e+06	5.42837e+06	5.47359e+06	5.50755e+06	4.91432e+06	4.8237e+06	4.83483e+06	5.02916e+06	0.487899	0.149549	0.119874	0.11611	0.190338	0.0428558	0.0686158	0.345333	1.00765	0.327529	0.264827	0.259481	0.399437	0.101584	0.153028	0.722486
RTCA	-0.219953	0.0280849	-0.000245999	-0.0480368	0.0939401	0.0149244	0.0223067	0.0661929	11925800	11925800	11925800	11925800	1.15818e+07	1.15818e+07	1.15818e+07	1.15818e+07	1.02394e+07	1.21602e+07	1.19238e+07	11535250	12361000	11702200	1.17622e+07	1.21255e+07	0.626447	0.0549025	0.000568783	0.0598151	0.151758	0.0415638	0.0657569	0.112055	1.27713	0.130456	0.00134725	0.141517	0.338377	0.100707	0.154439	0.254518
PIK3C2A	-0.113372	0.150952	-0.0358509	-0.0102771	0.0825258	-0.0249402	0.134028	0.138381	953387	953387	953387	953387	1.08351e+06	1.08351e+06	1.08351e+06	1.08351e+06	881334	1.05855e+06	929987	946619	1147300	1.06494e+06	1.189e+06	1192590	0.159639	0.275587	0.0434486	0.0115782	0.329043	0.101105	0.861939	0.406662	0.354825	0.590967	0.104846	0.0287033	0.696476	0.23147	1.75195	0.848305
SYT5	0.61712	-0.0246853	0.0234804	-0.0184955	-0.24049	-0.126046	-0.281707	-0.408296	1.37774e+06	1.37774e+06	1.37774e+06	1.37774e+06	764057	764057	764057	764057	2.11319e+06	1.35436e+06	1.40034e+06	1.36019e+06	646742	700135	628526	575727	1.06523	0.0297439	0.0341959	0.021171	0.255736	0.107366	0.367728	0.481382	2.18423	0.0725932	0.0833173	0.0520653	0.551034	0.244538	0.772531	0.993783
GFRA2	1.39661	-0.122422	-0.262923	-0.219415	-0.284055	-0.0720718	-0.24598	-1.05498	1.77454e+06	1.77454e+06	1.77454e+06	1.77454e+06	1.12684e+06	1.12684e+06	1.12684e+06	1.12684e+06	4.67204e+06	1.63017e+06	1478900	1524180	925448	1071927	950197	542351	1.61386	0.178831	0.496141	0.334506	1.21616	0.242169	0.596094	1.94074	3.58895	0.394757	1.02252	0.707568	2.53015	0.52324	1.21789	4.79588
IFRD1	-0.081348	-0.228725	-0.0905995	-0.121014	-0.0739337	-0.443439	-0.182563	-0.00788772	1.40524e+06	1.40524e+06	1.40524e+06	1.40524e+06	1.04363e+06	1.04363e+06	1.04363e+06	1.04363e+06	1.32819e+06	1.19921e+06	1.3197e+06	1.29217e+06	991497	767466	919582	1.03794e+06	0.1562	0.366036	0.13174	0.226543	0.0402698	0.812133	0.259704	0.0115156	0.347407	0.769247	0.296385	0.492085	0.0977157	1.65028	0.5591	0.0285681
PIK3R2	0.289499	0.0458888	0.056322	0.00622143	-0.191583	-0.147571	-0.239056	-0.538928	807865	807865	807865	807865	930542	930542	930542	930542	987385	833974	840027	811356	814824	840065	788448	640476	1.09279	0.179888	0.124603	0.00781855	0.471422	0.236898	0.752094	1.30206	2.24348	0.396971	0.281325	0.0195722	0.974518	0.512652	1.52732	2.73511
GOLIM4	-0.395852	0.041003	-0.0327087	0.248009	-0.0867074	-0.0322926	-0.019926	0.204777	1.12966e+07	1.12966e+07	1.12966e+07	1.12966e+07	1.07703e+07	1.07703e+07	1.07703e+07	1.07703e+07	8.58585e+06	1.16222e+07	1.10433e+07	1.34154e+07	1.01421e+07	1.05319e+07	10622600	12412900	0.679014	0.0445296	0.0415679	0.484018	0.111751	0.056039	0.0317157	0.554846	1.38052	0.107287	0.100733	0.998721	0.253896	0.132895	0.0772488	1.13653
MANBA	0.19129	-0.239808	-0.0425031	0.0837133	-0.203788	-0.0824591	0.381372	0.433141	196835	196835	196835	196835	209630	209630	209630	209630	224743	166691	191120	208594	182015	197984	273059	283036	0.112622	0.801929	0.205886	0.164629	0.256985	0.279306	1.33647	1.17893	0.255679	1.62895	0.450177	0.365197	0.553584	0.598434	2.82395	2.44292
TRAF5	0.984151	0.013863	-0.232509	0.120049	0	0	0	0	45055.9	45055.9	45055.9	45055.9	0	0	0	0	89127.2	45490.9	38349.4	48965.4	0	0	56480.7	0	0.410128	0.0116056	0.195564	0.0574946	0	0	0	0	0.855011	0.0287889	0.429067	0.136263	0	0	0	0
PLOD2	-0.0659224	1.24007	0.337804	0.505303	-0.847243	-0.200918	-0.601878	-0.819284	2.47481e+06	2.47481e+06	2.47481e+06	2.47481e+06	1.95941e+06	1.95941e+06	1.95941e+06	1.95941e+06	2.04408e+06	3.73658e+06	2.69509e+06	2.97666e+06	1.52317e+06	1.91419e+06	1760909	1.45815e+06	0.48446	0.91705	0.164846	0.43415	0.633953	0.202413	0.452264	0.832942	1.00019	1.87055	0.365771	0.90205	1.2918	0.429766	0.93582	1.69795
MEIS1	0.959141	0.00803799	-0.0274836	-0.167831	-0.0446199	0.598575	-1.19978	-0.36483	103459	103459	103459	103459	479641	479641	479641	479641	201141	104037	101507	92097.4	465033	726282	208807	372470	1.14905	0.00658125	0.0135867	0.210827	0.0282597	0.647385	1.049	0.394113	2.37108	0.0163364	0.033646	0.460191	0.0691432	1.31774	2.14961	0.823834
EXOC5	0.11007	-0.0448485	-0.0565694	0.00863414	0.111885	0.0439602	0.147013	0.194255	7070180	7070180	7070180	7070180	6.33712e+06	6.33712e+06	6.33712e+06	6.33712e+06	7630710	6.85377e+06	6.79832e+06	7112620	6.84814e+06	6.53319e+06	7.01694e+06	7.25051e+06	0.17716	0.104213	0.183525	0.0209393	0.354638	0.771279	1.53651	1.12013	0.39127	0.237969	0.404572	0.0515778	0.746547	1.56642	3.36428	2.30285
HMGN4	-0.39012	-0.262378	-0.185157	-0.16837	-0.256983	-0.24226	-0.206245	-0.639638	1.63849e+07	1.63849e+07	1.63849e+07	1.63849e+07	26336900	26336900	26336900	26336900	1.25027e+07	1.36603e+07	1.44114e+07	1.458e+07	2.20397e+07	2.22657e+07	2.28286e+07	1.6905e+07	0.524062	0.386978	0.264569	0.217224	0.507234	0.615115	0.257977	1.34413	1.07678	0.809905	0.568917	0.47299	1.0442	1.25487	0.555611	2.844
NDUFA4	0.37217	-0.0915691	0.0107192	-0.15131	0.532023	0.401852	1.00754	0.735029	1.89246e+07	1.89246e+07	1.89246e+07	1.89246e+07	6370000	6370000	6370000	6370000	2.4494e+07	1.77607e+07	19065700	17040300	9.21073e+06	8.41606e+06	1.28068e+07	1.06024e+07	0.267268	0.0474503	0.00461802	0.0742836	1.01094	1.32156	1.89401	1.15933	0.574243	0.113777	0.0115641	0.173333	2.06678	2.78446	4.58004	2.39544
PSMD14	0.266343	-0.0473886	-0.0566252	-0.0698773	-0.0595127	0.0377907	-0.0489062	0.0420233	3.00967e+07	3.00967e+07	3.00967e+07	3.00967e+07	27430900	27430900	27430900	27430900	3.61989e+07	2.91241e+07	2.89383e+07	2.86737e+07	2.63224e+07	2.81589e+07	26516600	2.82417e+07	0.577788	0.0767444	0.0846608	0.123058	0.0828179	0.0678716	0.0785315	0.0646392	1.18206	0.178823	0.196035	0.27803	0.192122	0.159144	0.182841	0.152113
ZNF593	-0.612342	-0.691241	-0.179257	0	0.163505	0.0281691	-0.0758124	-0.217335	110574	110574	110574	110574	116384	116384	116384	116384	72330.3	68480.9	97654.4	0	130351	118679	110426	100108	0.378222	0.5259	0.133568	0	0.129657	0.0101511	0.0332703	0.150978	0.792914	1.08035	0.300086	0	0.291956	0.0252006	0.081047	0.336804
BIN1	0.411844	-0.0425753	-0.0469866	0.0739598	-0.0433844	-0.0835285	-0.181178	-0.230431	7211540	7211540	7211540	7211540	8103870	8103870	8103870	8103870	9.59412e+06	7001830	6.98045e+06	7590880	7863800	7648000	7147470	6.90758e+06	0.972399	0.154239	0.151355	0.233643	0.0786466	0.143335	0.4596	0.633745	1.98416	0.343544	0.337587	0.506348	0.183114	0.320748	0.951703	1.29102
KPNA3	0.226397	-0.0296266	-0.00430152	-0.179998	-0.000705604	-0.197157	-0.250906	-0.185941	8484630	8484630	8484630	8484630	1.1255e+07	1.1255e+07	1.1255e+07	1.1255e+07	9926250	8312170	8459370	7489420	11249500	9.81737e+06	9.45835e+06	9894000	0.498207	0.040309	0.00470638	0.344414	0.000761125	0.379051	0.471655	0.339567	1.02668	0.0977922	0.0117681	0.7267	0.0017891	0.794473	0.975037	0.717374
STK25	0.074423	-0.0260672	0.00948245	0.0142449	-0.0145718	-0.0707771	-0.246498	-0.218612	1.60541e+06	1.60541e+06	1.60541e+06	1.60541e+06	1553630	1553630	1553630	1553630	1.6904e+06	1576660	1.61599e+06	1.62134e+06	1.53802e+06	1479250	1.30962e+06	1.33518e+06	0.216237	0.0443425	0.0166869	0.0177488	0.00970665	0.126477	0.607304	0.385854	0.471074	0.106891	0.0410078	0.0436814	0.0240561	0.28532	1.23966	0.807808
BCL9	0.61409	0.167686	0.196462	0.176484	-0.137292	-0.264549	-0.514776	-0.739856	428904	428904	428904	428904	1.3523e+06	1.3523e+06	1.3523e+06	1.3523e+06	656477	481769	491475	484716	1.22955e+06	1.12574e+06	946479	809758	0.817656	0.141932	0.260934	0.178196	0.649534	1.11754	1.48074	1.62147	1.66137	0.317666	0.561662	0.393396	1.32184	2.29697	3.21772	3.61665
LAD1	-0.293662	0.871171	0.405386	0.337855	-0.298247	0.788793	-0.66648	0.488786	53874.3	53874.3	53874.3	53874.3	25107.8	25107.8	25107.8	25107.8	43952.2	98543.9	71353.4	68090.4	20418.7	43377.1	15819	35232.9	0.250188	0.934768	0.206036	0.171603	0.121948	0.344168	0	0.367709	0.539751	1.90383	0.450511	0.379874	0.275641	0.726255	0	0.772504
FAAH	0.209172	-0.182931	-0.11499	-0.230452	-0.0811978	-0.101472	-0.348454	-0.223796	1.7735e+06	1.7735e+06	1.7735e+06	1.7735e+06	644661	644661	644661	644661	2.05021e+06	1562300	1.63763e+06	1.51168e+06	609380	600877	506333	552029	0.425057	0.356038	0.213532	0.338405	0.0558472	0.118563	0.378402	0.273135	0.884025	0.749281	0.465679	0.715119	0.132468	0.268383	0.793298	0.585918
CHL1	1.46736	0.0798877	0.230672	0.0135785	0.356676	0.240157	-0.445308	0.120243	1.49953e+06	1.49953e+06	1.49953e+06	1.49953e+06	1.80546e+06	1.80546e+06	1.80546e+06	1.80546e+06	4.14642e+06	1.5849e+06	1.75952e+06	1.51371e+06	2.31184e+06	2.13246e+06	1.32598e+06	1.96238e+06	1.83306	0.251346	0.854734	0.0169566	0.195482	0.167788	0.306883	0.0781027	4.36251	0.542185	1.73708	0.0416886	0.428865	0.37205	0.652737	0.18188
VWA5A	0.578132	-0.040094	-0.0122317	-0.0284477	-0.123783	-0.0704359	-0.262765	-0.353651	8.09752e+06	8.09752e+06	8.09752e+06	8.09752e+06	7.07747e+06	7.07747e+06	7.07747e+06	7.07747e+06	12088900	7.87558e+06	8.02915e+06	7939410	6495550	6.74023e+06	5.899e+06	5.53884e+06	1.37066	0.123672	0.0315621	0.043648	0.487168	0.245045	0.921918	1.14193	2.91308	0.279285	0.0769071	0.105311	1.00491	0.529135	1.87679	2.35304
PES1	-0.587355	0.0261085	-0.110721	-0.0396269	0.000298722	0.0717373	-0.104188	0.120909	4801650	4801650	4801650	4801650	4.86124e+06	4.86124e+06	4.86124e+06	4.86124e+06	3.1958e+06	4.88934e+06	4446930	4.67156e+06	4.86224e+06	5109070	4.52255e+06	5.2862e+06	1.39559	0.0602987	0.302303	0.0477517	0.000478533	0.166518	0.237318	0.283442	2.98077	0.142587	0.643722	0.114507	0.00117072	0.36946	0.513507	0.606673
DLL1	0	0	0	0	0.717588	0.402739	-1.2693	-0.233391	0	0	0	0	1354.74	1354.74	1354.74	1354.74	0	867.41	0	0	2227.77	1790.98	562.027	1152.38	0	0	0	0	0.207799	0.189661	0	0.121296	0	0	0	0	0.454167	0.416952	0	0.27426
CACNA1A	0.961669	0.737716	-0.188118	0.355282	-0.621079	-0.0363502	-0.1308	-1.13395	48119.4	48119.4	48119.4	48119.4	43029.7	43029.7	43029.7	43029.7	93715.5	80240.7	42236.8	61556.1	27977.2	41959.1	39300.1	19607.2	0.556556	0.228033	0.277574	0.593179	1.12609	0.0326767	0.158258	1.12791	1.13983	0.495069	0.594897	1.21217	2.31665	0.0795311	0.351785	2.32052
EBAG9	0.677205	0.71335	-0.119214	-0.851944	-0.554729	-0.0216773	-0.380659	-0.282051	173810	173810	173810	173810	244101	244101	244101	244101	277929	284980	160025	96297.3	166180	240461	187491	200754	0	0	0	0	0.646889	0.0182079	0	0	0	0	0	0	1.31672	0.0447778	0	0
SDCBP	-0.441142	0.374317	0.107095	0.0321139	0.436766	0.12175	-0.495624	0.670516	1.01099e+07	1.01099e+07	1.01099e+07	1.01099e+07	7.38085e+06	7.38085e+06	7.38085e+06	7.38085e+06	9.30961e+06	1.1098e+07	1.0004e+07	1.10495e+07	7.64063e+06	8.03903e+06	7.27621e+06	9.42929e+06	0.165936	0.218556	0.0371385	0.203209	0.128793	0.265694	0.139818	0.471659	0.365412	0.467657	0.0899984	0.428684	0.289732	0.545589	0.304813	0.972845
PITPNM1	0.400552	-0.108845	-0.0508906	-0.015425	-0.324916	-0.211249	-0.651262	-0.642422	1965870	1965870	1965870	1965870	1864390	1864390	1864390	1864390	2.59497e+06	1823010	1.89773e+06	1.94496e+06	1.48843e+06	1610440	1187100	1.1944e+06	1.06576	0.324347	0.149574	0.0335598	0.908159	0.817545	1.60191	1.57125	2.18542	0.687346	0.333962	0.081837	1.84883	1.66121	3.55028	3.46431
MPHOSPH10	-0.154615	-0.0688224	-0.0110135	-0.111663	-0.126622	-0.0406586	-0.0607817	-0.10344	1.47361e+06	1.47361e+06	1.47361e+06	1.47361e+06	1658930	1658930	1658930	1658930	1.32385e+06	1404960	1462400	1.36385e+06	1.51954e+06	1612830	1590490	1544150	0.175706	0.101766	0.0261636	0.335976	0.287726	0.0725966	0.093979	0.21085	0.388374	0.232853	0.064278	0.710368	0.615052	0.169689	0.216245	0.46025
NOP56	-0.308767	-0.0788099	-0.106175	-0.102944	-0.114558	-0.0162349	0.0568458	-0.0121152	2.98944e+07	2.98944e+07	2.98944e+07	2.98944e+07	2.68423e+07	2.68423e+07	2.68423e+07	2.68423e+07	2.41347e+07	2.83051e+07	27773300	2.78356e+07	2.47933e+07	26541900	2.7921e+07	26617800	1.14575	0.188176	1.03684	0.379698	0.399303	0.037573	0.158553	0.0209125	2.36335	0.414006	2.12294	0.795765	0.83409	0.0912653	0.352457	0.0515284
SOX1	0	0	0	0	-0.838362	-0.602011	0	-0.81981	0	0	0	0	55033.8	55033.8	55033.8	55033.8	0	0	0	0	30779.2	36258.2	0	31177.5	0	0	0	0	0.11319	0.083023	0	0.102447	0	0	0	0	0.256827	0.192498	0	0.234356
RNASET2	0.113928	-0.392459	-0.183689	0.0688977	0.0339428	-0.417771	0.230289	-0.166575	1.14968e+06	1.14968e+06	1.14968e+06	1.14968e+06	2.86549e+06	2.86549e+06	2.86549e+06	2.86549e+06	1.24415e+06	875863	1012237	1205920	2.9337e+06	2.14505e+06	3.36142e+06	2553020	0.340808	1.05527	0.458362	0.148159	0.0680035	0.808091	0.783039	0.549313	0.719738	2.16297	0.94934	0.330995	0.15946	1.64233	1.58989	1.12579
MFNG	0.209738	0.128248	-0.0697131	0.0264199	-0.526089	-0.485268	0.628521	-0.734439	756662	756662	756662	756662	553698	553698	553698	553698	875063	827006	720968	770646	384507	395542	856006	332801	0.31162	0.15298	0.0622574	0.0216435	0.378912	0.363054	0.699811	0.5216	0.662139	0.340891	0.146792	0.0531952	0.79425	0.7633	1.42239	1.07194
PODXL	0.260356	0.351499	0.108192	0.271367	0.0911575	0.245292	-0.0577354	0.158169	1.12173e+06	1.12173e+06	1.12173e+06	1.12173e+06	910042	910042	910042	910042	1.34358e+06	1.4312e+06	1209090	1.35388e+06	969399	1.0787e+06	874342	1015488	0.779771	0.639711	0.340545	1.22259	0.266937	0.576595	0.158583	0.444378	1.583	1.30275	0.719294	2.54721	0.573545	1.17968	0.352542	0.921829
CCN1	-0.297678	0.147379	-0.448407	0.694189	0.0493333	0.1296	-1.20986	-0.124698	57276.9	57276.9	57276.9	57276.9	153661	153661	153661	153661	46598.2	63437.4	41975.5	92672.6	159006	168103	66429.2	140937	0.0743555	0.0551762	0.144233	0.280741	0.0486856	0.0768056	1.04579	0.150978	0.173531	0.131007	0.322808	0.60139	0.116544	0.178952	2.14247	0.336803
PEX12	-0.121274	-0.068289	-0.0947794	-0.152604	-0.295703	-0.0607964	-0.12152	0.0106625	421963	421963	421963	421963	267949	267949	267949	267949	387942	402455	395133	379609	218292	256892	246304	269937	0.137125	0.0702591	0.105219	0.174948	0.174715	0.0209302	0.0913493	0.00601445	0.307649	0.164514	0.240122	0.386804	0.386276	0.0515569	0.210645	0.014937
PIR	-0.045402	0.206884	0.120118	0.204678	-0.194886	-0.0375785	-0.268454	-0.606376	6782920	6782920	6782920	6782920	8.73759e+06	8.73759e+06	8.73759e+06	8.73759e+06	6.57278e+06	7.8288e+06	7.37184e+06	7.81683e+06	7633530	8512940	7.25403e+06	5739240	0.140703	0.732798	0.16632	0.357904	1.06778	0.113732	1.30737	1.07534	0.315208	1.48808	0.369027	0.753179	2.18988	0.257966	2.74824	2.20677
PEX7	-0.260041	0.26051	0.00146979	0.326168	-0.257122	0.0185741	-0.134409	-0.201936	36070.4	36070.4	36070.4	36070.4	33701.6	33701.6	33701.6	33701.6	30121.1	43208.8	36107.2	45220.7	28200	34138.3	30703.6	29299.6	0	0.155338	0.00106741	0.171591	0.144035	0.00846834	0.0641377	0.0755047	0	0.345647	0.00249148	0.379835	0.322343	0.0211279	0.150987	0.176143
KPNA4	0.382097	0.0251031	0.0176458	-0.0235186	-0.115773	-0.05262	-0.203207	-0.298181	4.4839e+06	4.4839e+06	4.4839e+06	4.4839e+06	6.94945e+06	6.94945e+06	6.94945e+06	6.94945e+06	5843570	4562600	4.53908e+06	4.41139e+06	6.41356e+06	6700550	6.03642e+06	5651830	1.37892	0.0578293	0.025667	0.035251	0.397814	0.23158	0.856449	0.833902	2.93518	0.136999	0.0630915	0.0857427	0.831154	0.50215	1.7408	1.69446
NTN3	-0.215477	0.282943	0.0512545	0.253763	-0.116876	-0.0380361	0.311721	0.0254559	428668	428668	428668	428668	141301	141301	141301	141301	369195	521549	444171	511106	130305	137624	175381	143816	0.319985	0.47314	0.0401015	0.40308	0.295141	0.0335466	0.722994	0.0303911	0.678834	0.977891	0.0972678	0.841259	0.629887	0.0817856	1.46863	0.0741162
E2F3	-0.142524	0.243425	-0.101177	-0.232423	-0.0785685	-0.016061	-0.485403	-0.430318	50041.5	50041.5	50041.5	50041.5	61127.1	61127.1	61127.1	61127.1	45334.2	59239.1	46652.3	42595.5	57887.2	60450.4	43663	45362.3	0.0594046	0.143144	0.0454789	0.0791684	0.0409117	0.0116056	0.450196	0.38803	0.140629	0.320284	0.109359	0.184281	0.0991547	0.0287803	0.933308	0.811977
PPP6C	0.343194	0.00451588	-0.061028	0.0860897	-0.113206	-0.00794366	0.0351097	0.0775926	20456700	20456700	20456700	20456700	1.78353e+07	1.78353e+07	1.78353e+07	1.78353e+07	25950600	2.05208e+07	19609400	2.17146e+07	1.64893e+07	1.77373e+07	1.82746e+07	1.88208e+07	0.49546	0.0208306	0.317365	0.276329	0.213635	0.0118691	0.0749747	0.195134	1.02127	0.0512984	0.673788	0.592509	0.465878	0.0294045	0.174933	0.428185
WNT10B	0	0	0	0	0	0	0	0	0	0	0	0	0	0	0	0	14848.3	9757.54	6367.35	0	0	0	0	0	0	0	0	0	0	0	0	0	0	0	0	0	0	0	0	0
NME4	0.495346	-0.129165	-0.171807	-0.186133	-0.204865	-0.0658221	-0.179923	-0.0380668	1664500	1664500	1664500	1664500	2.15661e+06	2.15661e+06	2.15661e+06	2.15661e+06	2.34638e+06	1.52195e+06	1.47763e+06	1.46303e+06	1871120	2060430	1903750	2.10045e+06	0.972967	0.220762	1.31987	0.436512	0.422216	0.0852185	0.343858	0.0525382	1.98547	0.48046	2.77929	0.906677	0.878455	0.197318	0.725639	0.125124
CES2	0.0397266	-0.228242	-0.118422	-0.16246	-0.449483	-0.29517	-0.306922	-0.504851	262283	262283	262283	262283	386129	386129	386129	386129	269605	223904	241613	234350	282764	314686	312133	272118	0.0455376	0.370311	0.195457	0.214137	0.661645	0.415094	0.447595	0.696694	0.10947	0.777507	0.428822	0.466887	1.34489	0.864661	0.928096	1.41614
PIK3C2B	0.167409	-0.189133	-0.113296	-0.27352	0.0433659	-0.0813969	-0.271912	-0.159636	5.80934e+06	5.80934e+06	5.80934e+06	5.80934e+06	5.90611e+06	5.90611e+06	5.90611e+06	5.90611e+06	6.52412e+06	5095560	5.37058e+06	4.80606e+06	6.08633e+06	5582110	4.89156e+06	5.28745e+06	0.985059	0.67105	0.528864	1.08554	0.0574308	0.243242	0.844672	0.494318	2.01128	1.36417	1.0863	2.22812	0.13613	0.525397	1.71644	1.01897
MAN2B1	-0.23585	-0.280294	-0.119752	0.195045	0.0410835	-0.157716	0.249758	0.371744	6.12022e+06	6.12022e+06	6.12022e+06	6.12022e+06	6.46121e+06	6.46121e+06	6.46121e+06	6.46121e+06	5.19719e+06	5039530	5.63272e+06	7006180	6.64785e+06	5.7921e+06	7.68242e+06	8360260	0.70679	0.891127	0.214176	0.675356	0.0433684	0.404179	0.71503	0.871177	1.43592	1.81365	0.466986	1.37311	0.104671	0.843585	1.45272	1.7718
WNT7A	0	0	0	0	-0.618831	-0.0871256	-1.38796	-1.13691	0	0	0	0	624269	624269	624269	624269	410357	169662	199242	171269	406523	587685	238536	283876	0	0	0	0	0.63553	0.0536101	1.07974	0.920283	0	0	0	0	1.29478	0.127588	2.21593	1.87322
UBE2C	0.58782	0.359679	-0.183376	0.42023	0.0579372	0.687514	-0.295436	0.450832	808963	808963	808963	808963	834711	834711	834711	834711	1215850	1.03801e+06	712405	1.08251e+06	868914	1.34431e+06	680144	1.14091e+06	0.413649	0.229085	0.0775092	0.274622	0.113828	0.793515	0.82247	0.819207	0.861937	0.497147	0.180522	0.588999	0.258193	1.61123	1.6715	1.66452
PDXK	0.291423	-0.0360352	-0.173791	-0.173164	-0.0782096	0.0116083	0.0537409	-0.103454	2.34511e+07	2.34511e+07	2.34511e+07	2.34511e+07	17700900	17700900	17700900	17700900	28700600	2.28726e+07	2.07897e+07	20798700	1.67669e+07	17843900	18372700	1.6476e+07	1.35156	0.0742282	1.01069	0.765357	0.334635	0.0176242	0.119145	0.457247	2.86584	0.173174	2.0663	1.55456	0.707847	0.043423	0.269668	0.947082
SCD	0.221047	0.112264	-0.0906799	-0.0532881	-0.062454	0.425179	0.051555	0.547564	1.07246e+06	1.07246e+06	1.07246e+06	1.07246e+06	680393	680393	680393	680393	1250040	1159250	1.00713e+06	1.03357e+06	651568	913591	705147	994473	0.497144	0.128219	0.184385	0.0468981	0.0925409	0.576083	0.0587791	0.535505	1.02448	0.288975	0.406397	0.112533	0.213254	1.17864	0.13914	1.09882
DLGAP1	-0.0423266	0.126549	0.02388	0.0916591	0.0209928	0.149946	-0.121448	-0.0238864	679606	679606	679606	679606	446961	446961	446961	446961	659957	741911	690948	724184	453513	495916	410876	439622	0.081474	1.05527	0.0270957	0.323487	0.0154812	0.145851	0.0611873	0.0183096	0.189196	2.16307	0.0664132	0.685668	0.0381947	0.326229	0.144546	0.0450728
SH2B2	0.0398627	-0.0173599	-0.0336449	-0.170278	-0.0401385	-0.198734	-0.179788	-0.299769	889707	889707	889707	889707	641909	641909	641909	641909	914633	879066	869199	790657	624296	559305	566699	521476	0.0811914	0.032966	0.0860774	0.545661	0.0409073	0.36032	0.321337	0.541492	0.18853	0.0802528	0.19916	1.1189	0.0991242	0.757836	0.681531	1.11044
PLPP3	0	0	0	0	0	0	0	0	0	0	0	0	0	0	0	0	0	36169.8	0	0	67921.5	53627.4	80240.9	71476.6	0	0	0	0	0	0	0	0	0	0	0	0	0	0	0	0
ARID1A	0.0439994	-0.00590862	-0.0271334	0.114261	-0.143729	-0.139698	-0.236182	-0.331629	3.34788e+06	3.34788e+06	3.34788e+06	3.34788e+06	6.35156e+06	6.35156e+06	6.35156e+06	6.35156e+06	3.45155e+06	3.33419e+06	3285500	3623810	5749280	5.76537e+06	5.3924e+06	5.04719e+06	0.133328	0.0102776	0.0850526	0.508281	0.434254	0.413818	0.695549	0.80507	0.299609	0.0255151	0.196923	1.0463	0.902236	0.862201	1.41379	1.6355
SOCS2	0.72141	-0.0838485	0.142478	0.157459	0.0304965	0.0901186	0.109165	-0.26146	58152.3	58152.3	58152.3	58152.3	59407.9	59407.9	59407.9	59407.9	95881	54868.8	64188.4	64858.5	60677.1	63237.2	64077.6	49560.7	0.390764	0.091278	0.109221	0.246892	0.0575139	0.08941	0.0623136	0.381402	0.817226	0.210471	0.248457	0.532949	0.136307	0.206202	0.146951	0.799009
ADGRB1	0.829001	-0.287781	-0.43704	-0.342631	-0.0801846	0.196165	-0.0710072	-0.0976037	153604	153604	153604	153604	149423	149423	149423	149423	272870	125826	113459	121132	141345	171187	142247	139649	0.934314	0	0.25088	0.192628	0.0426308	0.121109	0.0369046	0.0581351	1.90296	0	0.541114	0.423032	0.103085	0.273821	0.0896964	0.137722
CDK2AP1	-0.231486	0.0514365	0.0623138	0.0477554	-0.133853	-0.0255765	-0.0902574	-0.309776	1.13226e+06	1.13226e+06	1.13226e+06	1.13226e+06	2.06047e+06	2.06047e+06	2.06047e+06	2.06047e+06	964408	1.17335e+06	1.18223e+06	1.17036e+06	1.8779e+06	2024260	1935510	1.66232e+06	0.720966	0.0878882	0.462862	0.0783148	0.372366	0.044459	0.184117	0.550153	1.46449	0.203036	0.958183	0.182394	0.781545	0.107148	0.405798	1.12748
SDHD	-0.547837	0.0514853	-0.021645	-0.238969	-0.178579	-0.0805672	0.463646	0.0979186	60241.4	60241.4	60241.4	60241.4	33858.8	33858.8	33858.8	33858.8	41207.8	62430.1	59344.3	51045.6	29916.8	32019.8	46692.1	36236.7	0.308602	0.0175677	0.00645845	0.0837738	0.0756548	0.0524452	0.555948	0.0452806	0.656053	0.0432678	0.0160574	0.194114	0.176464	0.12489	1.13865	0.108904
PTPRT	0.987446	0.233904	-0.0322249	0.165821	-0.00740297	0.144439	-0.769161	0.147029	291865	291865	291865	291865	211337	211337	211337	211337	578672	343237	285418	327415	210255	233591	124004	234011	1.41609	0.771088	0.0352046	0.227336	0.00394069	0.16722	0.664911	0.199177	3.03633	1.56606	0.0856111	0.493722	0.00974451	0.370816	1.35157	0.436627
C2CD2L	0.113159	0.0412071	0.0294244	0.0498173	0.00259238	-0.0979664	0.0924176	-0.0351934	1634890	1634890	1634890	1634890	1.30849e+06	1.30849e+06	1.30849e+06	1.30849e+06	1.76829e+06	1682260	1.66858e+06	1692330	1310840	1.22258e+06	1395050	1.27695e+06	0.267091	0.0842542	0.0756548	0.0788639	0.0109334	0.316871	0.266743	0.125683	0.573847	0.195158	0.176466	0.1836	0.0271592	0.672753	0.573127	0.283646
NEMP1	-0.702629	-0.0858963	-0.0780326	-0.0401896	0.197527	0.183192	0.302699	0.319071	723344	723344	723344	723344	630276	630276	630276	630276	444460	681534	685259	703471	722757	715612	777414	786287	1.06033	0.0708269	0.276644	0.0818155	0.272719	0.335575	0.486132	0.737775	2.1738	0.165855	0.593163	0.189971	0.585106	0.709586	1.00286	1.49841
ASTN1	1.46332	-0.0864071	0.0842669	-0.0570998	-0.0155295	-0.0744492	-0.32042	-0.0526999	1.03587e+06	1.03587e+06	1.03587e+06	1.03587e+06	601474	601474	601474	601474	2.85633e+06	975653	1098180	995676	595034	571222	481682	579899	1.74878	0.214118	0.258413	0.12228	0.0134487	0.0764441	0.506266	0.0772786	4.03858	0.466844	0.556531	0.276411	0.0333213	0.178195	1.0424	0.180016
TXNDC9	0.0151305	-0.0408563	0.00953955	-0.239148	0.0601985	0.052726	0.113192	0.0995629	3262880	3262880	3262880	3262880	2988480	2988480	2988480	2988480	3297280	3.17177e+06	3.28453e+06	2764460	3.11582e+06	3099720	3.2324e+06	3.202e+06	0.0523641	0.126532	0.02131	0.90662	0.0740244	0.0898871	0.352709	0.200077	0.124718	0.285405	0.0523978	1.84524	0.172759	0.2073	0.742876	0.438467
DPYSL4	0.661994	0.237118	0.110397	0.371543	-0.178699	-0.258629	-0.48871	-0.856805	4.99448e+07	4.99448e+07	4.99448e+07	4.99448e+07	7.70428e+07	7.70428e+07	7.70428e+07	7.70428e+07	6.0109e+07	5.28971e+07	4.8616e+07	5.32246e+07	7.52282e+07	7.13226e+07	6.54252e+07	61484875	0.897945	0.453586	0.233532	0.51227	0.0643504	0.188981	0.405233	0.601929	1.96005	0.936572	0.505865	1.05454	0.151149	0.410233	0.838904	1.23616
TRAFD1	0.0219744	-0.00231675	0.00838437	-0.00404471	-0.069653	-0.0713602	-0.42807	-0.292118	1.7014e+06	1.7014e+06	1.7014e+06	1.7014e+06	2.88709e+06	2.88709e+06	2.88709e+06	2.88709e+06	1.72752e+06	1.69867e+06	1711320	1696640	2751010	2.74776e+06	2.14584e+06	2357890	0.0555047	0.00512246	0.0118657	0.00531879	0.211045	0.27508	1.29049	1.07693	0.131686	0.0128207	0.0293957	0.0133304	0.460615	0.589935	2.70768	2.21023
COX7A2L	0.242769	-0.0774348	0.00235711	-0.0224812	0.186165	0.0943944	0.48412	0.321765	6.22774e+06	6.22774e+06	6.22774e+06	6.22774e+06	1.59245e+06	1.59245e+06	1.59245e+06	1.59245e+06	7369040	5.90228e+06	6237920	6.13144e+06	1.81178e+06	1.70012e+06	2.22741e+06	1.99033e+06	0.247455	0.0687118	0.00297193	0.0162761	0.65616	0.523491	1.41825	0.451801	0.534048	0.161076	0.00720808	0.0400316	1.33423	1.07567	3.04179	0.936454
ARHGAP33	0.541068	0.0305061	-0.0421901	0.234062	-0.0625072	-0.0987168	-0.242824	-0.195654	779007	779007	779007	779007	1171310	1171310	1171310	1171310	1.13349e+06	795654	756555	916222	1.12164e+06	1.09384e+06	989862	1.02276e+06	1.90709	0.0949313	0.215958	1.36359	0.0870156	0.195572	0.545188	0.457262	4.62893	0.218193	0.470493	2.89586	0.201165	0.429097	1.11805	0.947148
UBFD1	0.407381	0.0491994	-0.0559744	0.0135086	0.0278988	-0.168577	-0.123775	-0.144942	1.40173e+06	1.40173e+06	1.40173e+06	1.40173e+06	2563740	2563740	2563740	2563740	1.85908e+06	1.45035e+06	1.34838e+06	1.41491e+06	2613800	2281010	2.35296e+06	2.31869e+06	0.684512	0.137914	0.341088	0.0235822	0.0586245	0.499315	0.306946	0.286383	1.39164	0.309249	0.720356	0.0579935	0.138775	1.02893	0.652885	0.612384
DYNC1I1	0.829002	-0.16298	-0.0150596	-0.298898	-0.27783	-0.223929	-0.419921	-0.55395	6.57245e+06	6.57245e+06	6.57245e+06	6.57245e+06	6.6563e+06	6.6563e+06	6.6563e+06	6.6563e+06	1.16757e+07	5.87037e+06	6.5042e+06	5.34257e+06	5.49032e+06	5.69932e+06	4.97535e+06	4.53395e+06	1.50225	0.371342	0.0230104	0.974551	1.10092	0.809316	1.05267	1.18321	3.27701	0.779624	0.056624	1.98854	2.26092	1.6447	2.15742	2.45388
CIT	-0.0352738	0.11442	-0.205663	0.148852	-0.041563	0.117946	-0.233274	0.259117	701901	701901	701901	701901	820754	820754	820754	820754	684948	759836	608647	778188	797446	890673	698217	982234	0.0423198	0.189661	0.201451	0.131218	0.0590518	0.228753	0.536079	0.638627	0.102455	0.416952	0.441309	0.295198	0.139805	0.496556	1.09992	1.30073
COPE	0.175937	0.0652601	0.0181656	-0.0289289	0.0128912	0.037072	0.0504324	0.111648	9.79451e+06	9.79451e+06	9.79451e+06	9.79451e+06	11219400	11219400	11219400	11219400	1.10648e+07	1.02477e+07	9.91861e+06	9.60006e+06	11320100	1.15114e+07	1.16185e+07	1.21221e+07	0.455706	0.705982	0.10436	0.128671	0.0473169	0.118948	0.178722	0.633915	0.943988	1.43438	0.238304	0.289859	0.113488	0.269229	0.394509	1.29136
RFXANK	-0.144084	0.129872	-0.13786	0.198107	0.335321	0.371202	0.65744	0.360105	259018	259018	259018	259018	217967	217967	217967	217967	234399	283417	235413	297143	274999	281925	343795	279764	0.171256	0.278719	0.1826	0.647236	0.704481	1.10588	1.34488	0.555274	0.379134	0.59727	0.40268	1.31743	1.43142	2.27122	2.84678	1.13729
NCAN	-0.350917	-0.00842196	-0.0806395	-0.00960418	-0.039049	0.166301	-0.41533	-0.515693	1.71917e+06	1.71917e+06	1.71917e+06	1.71917e+06	3.79848e+06	3.79848e+06	3.79848e+06	3.79848e+06	1.34797e+06	1709160	1625710	1707760	3.69704e+06	4.26257e+06	2848280	2656870	0.708915	0.0279801	0.152884	0.0541199	0.125292	0.472498	1.13406	1.49379	1.44012	0.0685023	0.340697	0.128663	0.282801	0.976634	2.33504	3.25254
CDC42EP2	0	0	0	0	-0.0765815	0.602432	-0.811938	0	0	0	0	0	314287	314287	314287	314287	0	164786	240073	208887	298039	477174	179023	0	0	0	0	0	0	0	0	0	0	0	0	0	0	0	0	0
AP3D1	0.232179	0.0267126	0.038035	0.0291524	-0.0118051	-0.0667429	-0.0678949	0.00394638	9.91585e+06	9.91585e+06	9.91585e+06	9.91585e+06	9.53087e+06	9.53087e+06	9.53087e+06	9.53087e+06	1.16472e+07	1.01012e+07	1.01807e+07	1.01183e+07	9.4532e+06	9.09999e+06	9092730	9556980	1.11613	0.0813846	0.227587	0.107913	0.0857365	0.740844	0.331395	0.0176242	2.29404	0.188987	0.494176	0.245651	0.198344	1.50454	0.70126	0.0434236
CCS	-0.04992	-0.0348289	-0.171609	-0.163655	-0.247733	-0.197025	-0.304942	-0.709002	2673520	2673520	2673520	2673520	5061180	5061180	5061180	5061180	2.58259e+06	2609750	2373690	2.38681e+06	4262620	4.41511e+06	4.0969e+06	3.09614e+06	0.058523	0.0460519	0.301343	0.225696	0.718637	0.418031	0.945104	1.29907	0.138542	0.110639	0.641896	0.490381	1.45973	0.870551	1.92564	2.72814
ZNF195	-0.35138	0.015646	-0.0601848	-0.29884	0.113289	0.246697	-0.0173447	0.230618	311537	311537	311537	311537	237034	237034	237034	237034	244193	314934	298808	253250	256398	281238	234202	278121	0.139111	0.00530284	0.0168757	0.120709	0.0745857	0.181755	0.00643793	0.180707	0.311914	0.0132772	0.0414586	0.272986	0.174097	0.400914	0.0160213	0.398807
ABLIM1	0	0	0	0	0	0	0	0	0	0	0	0	0	0	0	0	1.92536e+06	0	0	1.23509e+06	0	0	0	717085	0	0	0	0	0	0	0	0	0	0	0	0	0	0	0	0
DVL1	0.0747953	0.112983	0.0431046	0.0761536	0.0552251	-0.0480067	0.0317135	-0.00784377	712307	712307	712307	712307	916245	916245	916245	916245	750210	770333	733911	750917	951998	886258	936609	911277	0.271325	0.392654	0.163392	0.179908	0.0886924	0.262722	0.208285	0.0312813	0.582372	0.820942	0.362548	0.397032	0.204739	0.565146	0.455119	0.0762748
DNALI1	0.0187098	0	0	0	-0.552646	-0.283487	-0.490035	-0.998124	34888.2	34888.2	34888.2	34888.2	200254	200254	200254	200254	35343.6	0	0	0	136527	164529	142582	100257	0	0	0	0	0.625438	0.260047	0.347664	0.829672	0	0	0	0	1.27518	0.55986	0.733153	1.68607
CHD1	-0.267167	-0.0638874	-0.0721514	-0.0520582	-0.00563194	0.0824555	-0.0977456	0.142847	943444	943444	943444	943444	1021434	1021434	1021434	1021434	783955	902577	897422	910008	1.01745e+06	1.08151e+06	954522	1.12775e+06	0.544511	0.0866611	0.116249	0.092151	0.00805051	0.165909	0.182463	0.403466	1.1166	0.200357	0.263447	0.212425	0.0201355	0.368063	0.402412	0.842058
CHD2	-0.228267	0.0304402	-0.0336541	-0.000173529	-0.140399	-0.0485477	-0.205841	-0.13903	3686040	3686040	3686040	3686040	4.13358e+06	4.13358e+06	4.13358e+06	4.13358e+06	3.14662e+06	3764640	3601050	3.6856e+06	3.75026e+06	3.99679e+06	3.58395e+06	3.75382e+06	1.71179	0.0766864	0.113868	0.000736422	0.284313	0.0668433	0.42437	0.248583	3.90185	0.178701	0.258278	0.00173208	0.608356	0.156813	0.882697	0.536364
KCNK3	0.0637389	0.137698	0.110079	0.0671263	-0.379547	-0.507944	-0.0723364	-0.458453	787977	787977	787977	787977	600304	600304	600304	600304	823571	866892	850454	825507	461441	422148	570947	436881	0.0632624	0.172379	0.104286	0.0722917	0.245668	0.336415	0.0323212	0.295786	0.149176	0.381535	0.238145	0.169041	0.530426	0.711326	0.0786075	0.631179
GOSR2	-0.0843504	-0.12397	-0.00916601	-0.0289969	0.079951	-0.0940871	-0.172283	0.107615	4350580	4350580	4350580	4350580	4.30416e+06	4.30416e+06	4.30416e+06	4.30416e+06	4.10351e+06	3992350	4.32303e+06	4264010	4.54942e+06	4.03241e+06	3819670	4.63749e+06	0.115649	0.0986706	0.0100149	0.0274382	0.158233	0.100299	0.429772	0.19607	0.262209	0.226229	0.0248206	0.0672125	0.351741	0.229759	0.893456	0.430114
TOR1A	-0.103492	0.0129534	-0.0135359	0.101441	0.0219864	-0.121284	0.184644	0.278591	1.51309e+06	1.51309e+06	1.51309e+06	1.51309e+06	1335590	1335590	1335590	1335590	1.40835e+06	1526740	1.49896e+06	1.62331e+06	1356100	1227900	1.51795e+06	1.62008e+06	0.150719	0.0168487	0.0193433	0.189638	0.0174539	0.163978	0.369032	0.519784	0.336295	0.0413996	0.0477072	0.416907	0.0429764	0.36385	0.775152	1.0686
TOR1B	0.0549213	0.206421	0.270487	0.298546	-0.0865291	0.165647	0.139548	0.271781	487513	487513	487513	487513	309518	309518	309518	309518	506429	562503	588045	599594	291500	347177	340953	373680	0.0706162	0.646016	0.502308	0.560998	0.0944915	0.18547	0.16144	0.498091	0.165399	1.31508	1.03463	1.14826	0.21729	0.408602	0.35875	1.02643
STX16	0.256359	-0.0393377	-0.0529044	-0.104656	-0.12201	-0.0731545	-0.255567	-0.440555	2.32145e+06	2.32145e+06	2.32145e+06	2.32145e+06	1783210	1783210	1783210	1783210	2.77288e+06	2.259e+06	2237860	2.15901e+06	1.6386e+06	1.69504e+06	1493720	1313960	1.29628	0.244428	0.436933	0.797001	0.386884	0.27252	1.03504	1.69823	2.72193	0.527903	0.907482	1.61848	0.809672	0.584698	2.11899	3.85487
ADAM10	0.0114673	0.0765977	0.0554833	0.126069	-0.00176204	-0.0607412	0.184787	0.166972	3.85831e+06	3.85831e+06	3.85831e+06	3.85831e+06	2.91659e+06	2.91659e+06	2.91659e+06	2.91659e+06	3.8891e+06	4.06869e+06	4009580	4.21063e+06	2.91303e+06	2796340	3.31514e+06	3274450	0.0268324	0.314329	0.192085	0.483326	0.00530033	0.28454	1.07661	0.644174	0.0658213	0.667432	0.421858	0.997437	0.0132721	0.608763	2.20943	1.31112
ABCD4	0	0	0	0	-0.00594776	-0.240264	-0.107027	0.0954528	0	0	0	0	2.87785e+06	2.87785e+06	2.87785e+06	2.87785e+06	1446360	1615490	1413550	1731550	2.86601e+06	2.43636e+06	2672080	3.07469e+06	0	0	0	0	0.00368686	0.197253	0.0792922	0.070276	0	0	0	0	0.00904476	0.43262	0.184549	0.16455
EI24	-0.143217	0.0318067	0.0913322	0.0197678	-0.0933131	-0.155489	-0.0984356	-0.0520974	6279950	6279950	6279950	6279950	7122410	7122410	7122410	7122410	5686480	6419940	6.69037e+06	6366590	6.67632e+06	6394700	6.65265e+06	6869800	0.21739	0.0453934	0.159273	0.0238123	0.111372	0.292045	0.24083	0.0628871	0.473305	0.109152	0.354042	0.0585352	0.253155	0.623703	0.520534	0.148255
ENC1	0.151473	0.0838698	0.0776533	0.0773732	0.332919	-0.0297906	0.467925	0.215482	699432	699432	699432	699432	409834	409834	409834	409834	776861	741298	738111	737967	516210	401458	566849	475854	0.518649	0.181808	0.196809	0.249171	0.308088	0.0442912	1.16457	0.702943	1.06641	0.401034	0.431704	0.537567	0.655087	0.106778	2.40727	1.4285
TP53I11	-0.186481	-0.207576	-0.0794872	-0.10551	-0.203648	-0.229949	-0.000967539	-0.322239	3.24018e+07	3.24018e+07	3.24018e+07	3.24018e+07	36395000	36395000	36395000	36395000	28473000	28059700	30664900	3.01167e+07	3.16037e+07	3.10327e+07	36370600	2.91097e+07	0.875337	0.808429	0.379839	0.248112	0.295158	0.322524	0.00101289	0.464709	1.78058	1.64302	0.796059	0.53541	0.629941	0.683894	0.00235533	0.961801
PTGES	-0.366276	-0.287305	0.0396896	-0.578506	-1.37872	0	-0.094477	-0.892835	79411.6	79411.6	79411.6	79411.6	37533.2	37533.2	37533.2	37533.2	61606.2	65072.4	81626.6	53178.5	14433.8	0	35154.1	20213.7	0.215715	0.13803	0.0142833	0.308917	0	0	0.0651877	0	0.470007	0.309523	0.0353567	0.656776	0	0	0.153302	0
KMT2D	0.0312256	0.0150794	0.127065	0.0641435	0.00566989	-0.0452568	-0.0232977	0.0812268	2968790	2968790	2968790	2968790	3.53412e+06	3.53412e+06	3.53412e+06	3.53412e+06	3.03375e+06	2.99998e+06	3.24213e+06	3.10376e+06	3548040	3424980	3477510	3738810	0.0422943	0.0319194	0.27159	0.138969	0.00661925	0.0891028	0.0391103	0.140409	0.10238	0.0777228	0.582874	0.311604	0.0164686	0.205564	0.0948519	0.314542
ZNF197	0	0	0	0	0	0	0	0	0	0	0	0	3423.55	3423.55	3423.55	3423.55	6790.19	5073.96	6291.47	8589.56	0	0	0	0	0	0	0	0	0	0	0	0	0	0	0	0	0	0	0	0
ITGB1BP1	0.0991779	0.228695	0.0991802	0.117665	0.00375098	0.0224923	0.137726	0.0508657	387950	387950	387950	387950	277590	277590	277590	277590	415558	454590	415559	420917	278312	281951	305396	287551	0.187612	0.727572	0.143569	0.229846	0.0027794	0.0448922	0.225821	0.113393	0.412904	1.47799	0.321262	0.498772	0.00671003	0.108118	0.490629	0.25726
TRDMT1	-0.309346	0.0220576	-0.433354	0.223631	0.322115	-0.0381844	-0.245898	0.320639	21801.2	21801.2	21801.2	21801.2	20059.3	20059.3	20059.3	20059.3	17593.7	22137	16144.6	25456.5	25077.4	19535.4	16915.9	25051.8	0	0.00612219	0.179964	0.0644044	0.0784498	0.00454977	0.0584325	0.0877785	0	0.0152032	0.397172	0.151618	0.182678	0.0113696	0.138362	0.202828
APAF1	-0.226143	0.0183301	-0.00718971	0.191161	0.0920151	0.0506885	-0.126976	0.0723613	2667400	2667400	2667400	2667400	3082850	3082850	3082850	3082850	2.28041e+06	2.70151e+06	2654140	3.04532e+06	3285880	3193090	2.82312e+06	3241420	0.907373	0.0445999	0.0186598	0.829633	0.197742	0.114209	0.333885	0.174754	1.84716	0.10747	0.0459096	1.68598	0.433643	0.25899	0.70625	0.386354
RIOK3	-0.0247508	-0.106056	-0.0416131	0.187264	-0.118733	0.0925147	-0.146892	-0.0663421	2.03022e+06	2.03022e+06	2.03022e+06	2.03022e+06	2578050	2578050	2578050	2578050	1995690	1886330	1972500	2.31162e+06	2.37437e+06	2.74879e+06	2328480	2.46218e+06	0.014211	0.204799	0.045876	0.334526	0.227183	0.131244	0.33982	0.133094	0.0351826	0.448003	0.110286	0.707601	0.493439	0.295275	0.717851	0.29912
IMPA2	0	0	-0.642404	0.0753827	-0.353146	-0.132878	0	0.0417141	1393350	1393350	1393350	1393350	1548945	1548945	1548945	1548945	0	0	892642	1468090	1212630	1412654	0	1594385	0	0	0	0	0	0.0408301	0	0.0307496	0	0	0	0	0	0.0989786	0	0.0749071
MAP2K7	-0.187876	0.0834192	0.000687058	-0.0199487	-0.0351152	-0.00414666	-0.0481859	0.0158306	3708790	3708790	3708790	3708790	3615410	3615410	3615410	3615410	3.25594e+06	3929560	3.71056e+06	3657860	3.52847e+06	3.60503e+06	3496650	3655300	0.509178	0.297267	0.00272161	0.0712873	0.103236	0.0144096	0.22787	0.0326968	1.04794	0.634037	0.00654194	0.1669	0.235991	0.035649	0.494742	0.0796085
ACOT8	0.0436476	-0.0820917	-0.145625	-0.181728	-0.28348	0.0435829	-0.107091	-0.149982	4.66991e+06	4.66991e+06	4.66991e+06	4.66991e+06	3.34699e+06	3.34699e+06	3.34699e+06	3.34699e+06	4813350	4411600	4.22154e+06	4.11721e+06	2.74991e+06	3.44965e+06	3.10754e+06	3.01652e+06	0.0932061	0.292159	0.377926	0.635739	0.561368	0.0711294	0.191584	0.276439	0.214661	0.623896	0.792251	1.29516	1.14899	0.166554	0.420756	0.592717
CDIPT	0.263864	-0.649793	-0.552447	-0.178901	-0.66074	-0.962613	-0.713314	-0.336292	388273	388273	388273	388273	359307	359307	359307	359307	466195	247474	264749	342991	227281	184370	219148	284598	0.259379	0.583248	0.751371	0.0684992	0	0.861	0.979515	0.279043	0.558484	1.19297	1.52584	0.160579	0	1.75024	1.99932	0.597937
PDCD5	0.201352	-0.0417716	0.0691661	-0.287267	-0.0508827	-0.222885	-0.376571	-0.601003	16262100	16262100	16262100	16262100	3.03058e+07	3.03058e+07	3.03058e+07	3.03058e+07	1.86978e+07	15798000	1.70607e+07	13326030	29255600	2.59676e+07	2.33436e+07	19980500	0.308569	0.0553015	0.119749	0.289877	0.134664	0.779921	0.965255	1.20332	0.655983	0.131271	0.270959	0.619393	0.302457	1.58344	1.96884	2.50029
PRMT5	-0.0804492	-0.0277108	0.00737933	-0.0594074	0.0117535	0.0252215	-0.139208	-0.0194571	10887800	10887800	10887800	10887800	11132600	11132600	11132600	11132600	10297280	1.06807e+07	1.09436e+07	1.04486e+07	1.12237e+07	1.13289e+07	1.01086e+07	1.09835e+07	0.535373	0.0978087	0.0236121	0.27665	0.0246064	0.0800587	0.626914	0.0507014	1.09846	0.224319	0.058066	0.593179	0.0604474	0.186236	1.27798	0.121094
NHERF1	-0.138734	0.176635	0.0380852	-0.0165864	-0.334149	-0.217941	0.211263	-0.647435	5436970	5436970	5436970	5436970	4991080	4991080	4991080	4991080	4.93849e+06	6.14511e+06	5582410	5374820	3.95918e+06	4291290	5778180	3.18638e+06	0.796584	1.15713	0.0499455	0.0378019	0.733664	0.550715	0.608648	1.16864	1.61759	2.39046	0.119426	0.0918113	1.49001	1.12868	1.24224	2.41719
CHEK1	0.0432488	0.236692	-0.454464	0.37035	0.482337	0.484548	-0.103906	0.499563	127334	127334	127334	127334	146147	146147	146147	146147	131210	150037	92926.3	164601	204168	204481	135991	206620	0.0294464	0.226853	0.258096	0.276693	0.491135	0.331358	0.0682376	0.915405	0.0718906	0.492729	0.555825	0.593244	1.0128	0.701168	0.159995	1.86328
TNFRSF10B	0.529561	0.326683	-0.081982	-0.229697	-0.17434	0.200662	-0.605392	-0.346282	1.36643e+06	1.36643e+06	1.36643e+06	1.36643e+06	769133	769133	769133	769133	1.97243e+06	1713680	1290950	1.16531e+06	681585	883908	505546	605007	0.894295	0.719917	0.428598	1.36971	0.388907	0.401884	1.09892	0.78921	1.82027	1.46241	0.891171	2.91116	0.813545	0.838938	2.25637	1.60243
ZNF213	0	0	0	0	0.0871718	-0.432965	-1.11794	-0.960382	0	0	0	0	10311.4	10311.4	10311.4	10311.4	0	0	0	0	10953.6	7638.01	4750.98	5299.22	0	0	0	0	0.0223425	0.179749	0.317867	0.315666	0	0	0	0	0.0550497	0.396679	0.674763	0.670292
TPP1	0.260935	0.312034	0.323266	-0.0527113	-0.0163475	0.0690657	0.213175	-0.153243	8403190	8403190	8403190	8403190	1.23988e+07	1.23988e+07	1.23988e+07	1.23988e+07	1.00692e+07	10432200	1.05137e+07	8.10171e+06	1.22591e+07	1.30068e+07	14373100	11149300	0.294523	0.825897	0.809118	0.0695546	0.0147435	0.137772	0.530124	0.274266	0.628652	1.67856	1.64429	0.16288	0.0364209	0.308956	1.08854	0.588318
GNB5	0.997822	-0.239164	-0.147362	-0.218259	-0.108826	-0.0813293	-0.235864	-0.311441	3.81313e+06	3.81313e+06	3.81313e+06	3.81313e+06	2442700	2442700	2442700	2442700	7.61476e+06	3.23062e+06	3.44288e+06	3.27778e+06	2265220	2.30881e+06	2.07428e+06	1.96842e+06	1.42997	0.403219	0.232076	0.40643	0.254507	0.200154	0.527378	0.675537	3.07501	0.841507	0.503114	0.847844	0.548609	0.438636	1.08338	1.37353
NDC80	0.0058099	0.282031	0.0302833	0.177683	0.0944943	0.208171	-0.149963	0.42401	621360	621360	621360	621360	689525	689525	689525	689525	623867	755515	634541	702799	736199	796555	621450	925102	0.00316611	0.266787	0.0175835	0.0991814	0.0963559	0.209118	0.154249	0.537455	0.00773073	0.573243	0.0433093	0.227311	0.221176	0.456812	0.343561	1.10262
KIF3C	-0.142635	-0.369812	-0.188275	-0.583206	-0.143292	-0.103313	-0.265155	-0.270706	340939	340939	340939	340939	299907	299907	299907	299907	308844	263847	299226	227569	271551	279181	249555	248597	0.206013	0.728602	0.235724	0.972351	0.78899	0.546878	1.13065	0.712877	0.450436	1.48011	0.510424	1.98406	1.60198	1.12127	2.32744	1.44832
TNPO2	0.00854196	0.0446573	5.94003e-05	-0.0562979	0.0605921	0.0825256	-0.0694947	-0.158053	3.56213e+06	3.56213e+06	3.56213e+06	3.56213e+06	3785170	3785170	3785170	3785170	3583280	3.67411e+06	3.56227e+06	3425800	3947530	4.008e+06	3607160	3.3924e+06	0.00580374	0.0891222	6.90305e-05	0.0617285	0.117937	0.340101	0.200457	0.46146	0.0144335	0.205598	0.000167551	0.145694	0.267002	0.718364	0.439306	0.955378
HS3ST1	0.490021	-0.236869	-0.197638	-0.501967	-0.121623	-0.0398113	-0.497446	0.0424711	1465310	1465310	1465310	1465310	290888	290888	290888	290888	2.05798e+06	1243440	1.27772e+06	1.03472e+06	267371	282971	206053	299579	1.54069	0.496685	0.701234	1.32513	0.0912734	0.0394902	0.791847	0.0409268	3.37863	1.02356	1.42509	2.79287	0.210461	0.0958434	1.6078	0.0991851
TNFRSF10C	-1.01234	0.194222	0.00755523	-0.311818	0.201888	-0.0281005	0	0.768255	8897.35	8897.35	8897.35	8897.35	2459.39	2459.39	2459.39	2459.39	4410.79	10179.5	8944.07	7167.94	2828.8	2411.95	0	4188.85	1.30299	0.194143	0.00629604	0.357454	0	0	0	0	2.73734	0.426216	0.0156607	0.752225	0	0	0	0
POLR3A	-0.24605	0.0556194	-0.0109472	-0.0176819	0.0397622	0.0607779	0.0494873	0.00485804	2081320	2081320	2081320	2081320	1.77388e+06	1.77388e+06	1.77388e+06	1.77388e+06	1.75497e+06	2.16313e+06	2.06559e+06	2.05597e+06	1.82345e+06	1850210	1.83579e+06	1.77987e+06	0.674899	0.133263	0.0188649	0.0231554	0.17833	0.497144	0.670511	0.0307291	1.37207	0.299475	0.0464692	0.0569749	0.393645	1.02448	1.36299	0.0748515
MRAS	0.580143	-0.124965	-0.0851529	0.287198	-0.206241	0.0228235	0.183104	0.090995	922015	922015	922015	922015	837356	837356	837356	837356	1378410	845512	869169	1125105	725814	850709	950671	891872	0.368872	0.253455	0.0992253	0.209005	0.561657	0.0312158	0.388007	0.134307	0.774837	0.546422	0.227415	0.456593	1.14971	0.0760909	0.811924	0.3017
CPLX1	0.654212	0.0169777	0.121361	-0.119302	-0.186657	-0.3563	0.280969	-0.647933	2.79704e+06	2.79704e+06	2.79704e+06	2.79704e+06	1964800	1964800	1964800	1964800	4.40185e+06	2.83015e+06	3.04251e+06	2.57504e+06	1726350	1.53483e+06	2.38725e+06	1.25392e+06	0.773903	0.0313984	0.0915001	0.16028	0.431744	0.625217	0.641282	1.05046	1.57127	0.0765441	0.210958	0.356211	0.897367	1.27478	1.30566	2.1527
PSMA7	0.287846	0.0848144	0.0467186	-0.133743	-0.120737	-0.172825	-0.275261	-0.421538	4.03014e+07	4.03014e+07	4.03014e+07	4.03014e+07	6.71463e+07	6.71463e+07	6.71463e+07	6.71463e+07	4.92006e+07	4.27417e+07	41627800	3.67332e+07	61755600	5.95657e+07	5.5483e+07	50133300	0.63207	0.275163	0.10234	0.256152	0.378772	0.717281	1.0839	1.2783	1.28799	0.590088	0.234135	0.551829	0.793966	1.4571	2.2247	2.68069
SCAMP3	0.126134	-0.163155	-0.0508931	-0.135457	-0.162809	-0.178478	-0.0219228	-0.0543556	7.40747e+06	7.40747e+06	7.40747e+06	7.40747e+06	5.92076e+06	5.92076e+06	5.92076e+06	5.92076e+06	8.08425e+06	6.61538e+06	7.15071e+06	6743620	5.28892e+06	5.23179e+06	5.83147e+06	5701840	0.291721	0.380222	0.182463	0.527536	0.305462	0.398251	0.0465891	0.10439	0.623084	0.796833	0.402412	1.08362	0.649933	0.832081	0.111886	0.238358
PHYH	-0.171551	-0.187041	-0.369334	-0.551759	-0.475853	-0.187027	-0.203803	-0.570432	1056420	1056420	1056420	1056420	636396	636396	636396	636396	937982	927965	817817	720677	457595	559019	552556	428558	0.945511	0.663279	1.47072	1.21977	0.863355	0.555274	0.536943	1.1791	1.92653	1.34819	3.18867	2.53887	1.75488	1.1373	1.10161	2.44368
OPLAH	0.345263	0.0204644	-0.0243121	-0.308346	0.0567576	-0.0292183	0.278702	0.0700243	1688140	1688140	1688140	1688140	264686	264686	264686	264686	2.14458e+06	1.71226e+06	1659930	1.36329e+06	275307	259380	321092	277850	0.67459	0.0295114	0.039706	0.575061	0.0539646	0.022322	1.15055	0.24366	1.37129	0.0720284	0.0963139	1.17658	0.128317	0.0550122	2.37439	0.526299
BACH1	-0.0768409	0.105599	0.114384	-0.0679785	-0.124523	-0.145141	-0.0496617	-0.159777	10676300	10676300	10676300	10676300	1.15691e+07	1.15691e+07	1.15691e+07	1.15691e+07	1.01225e+07	1.14871e+07	1.15572e+07	10184910	10612450	1.04619e+07	1.11777e+07	1.03563e+07	0.0994942	0.244401	0.336935	0.149507	0.329814	0.347401	0.140143	0.53778	0.227994	0.527828	0.712241	0.333804	0.69808	0.732654	0.314009	1.10321
BCKDK	-0.492844	-0.0458623	-0.100329	-0.267593	-0.528707	-0.467156	-0.0826328	-0.699711	8.017e+06	8.017e+06	8.017e+06	8.017e+06	7763150	7763150	7763150	7763150	5697060	7766150	7.47842e+06	6.65975e+06	5.38123e+06	5615780	7.331e+06	4.77974e+06	1.17257	0.22546	0.303856	0.89952	0.858134	0.733798	0.145626	1.13472	2.42734	0.489876	0.646607	1.83084	1.74426	1.49031	0.325728	2.33643
MGST3	0.548074	-0.278442	-0.436339	-0.393068	-0.825388	-0.334144	0.00384748	-0.179588	4.20104e+06	4.20104e+06	4.20104e+06	4.20104e+06	2.42907e+06	2.42907e+06	2.42907e+06	2.42907e+06	6.14248e+06	3463680	3.1046e+06	3199130	1370800	1.92687e+06	2435560	2.14476e+06	0.435436	0.171308	0.392535	0.328648	0.950949	0.436141	0.0035959	0.167722	0.904527	0.37925	0.820709	0.695754	1.93871	0.905911	0.00880388	0.371876
GEMIN2	-0.320846	-0.00478341	0.00454412	-0.288101	0.0174579	0.0975418	-0.0182951	-0.109116	536235	536235	536235	536235	449934	449934	449934	449934	429310	534460	537926	439165	455411	481406	444264	417159	0.734122	0.00601527	0.00695476	0.629623	0.0306997	0.167722	0.0413181	0.455358	1.49098	0.0149412	0.0172967	1.28312	0.07479	0.371871	0.100116	0.943372
IRF6	-1.52472	0.105785	-0.129129	-0.117773	0.512005	0	0	0.781038	58896.5	58896.5	58896.5	58896.5	7608.04	7608.04	7608.04	7608.04	20469.3	63377.4	53854	54279.6	10849.3	0	0	13073.4	0	0.0682977	0.0737655	0.053061	0	0	0	0	0	0.16012	0.172155	0.126319	0	0	0	0
WNT9A	0.435151	-0.115475	-0.379096	-0.442563	0.278858	-0.133591	0.772383	-0.052135	138813	138813	138813	138813	150099	150099	150099	150099	187682	128135	106736	102142	182106	136824	256383	144772	0.334083	0.0738781	0.178633	0	0.137594	0.0513271	0.814036	0.0186464	0.706649	0.172449	0.394335	0	0.308569	0.122463	1.65424	0.0458842
TAX1BP3	-0.107779	0.0881042	-0.0800184	-0.11721	0.0753617	-0.138841	-0.181861	-0.129169	2841720	2841720	2841720	2841720	2.77917e+06	2.77917e+06	2.77917e+06	2.77917e+06	2637160	3020670	2.6884e+06	2.61998e+06	2928200	2.52417e+06	2.45002e+06	2.54115e+06	0.122493	0.298843	0.476735	0.929494	0.316248	0.364004	0.606523	0.413291	0.276899	0.637012	0.984989	1.89316	0.671499	0.765231	1.23822	0.861252
GIPC1	0.432187	0.118536	0.0392631	0.0923677	0.15398	-0.0177313	0.0954843	0.126885	3171330	3171330	3171330	3171330	2504530	2504530	2504530	2504530	4.279e+06	3442900	3.25882e+06	3.38101e+06	2.78663e+06	2.47394e+06	2675900	2734780	1.39031	0.444322	0.132465	0.369085	0.279738	0.0506305	0.221371	0.532552	2.96592	0.921721	0.297855	0.775243	0.599375	0.120896	0.481659	1.09301
LIN7A	0.105506	-0.130495	-0.193198	0.00830535	-0.0131031	0.0306293	0.12161	-0.0481928	3.79555e+07	3.79555e+07	3.79555e+07	3.79555e+07	20601900	20601900	20601900	20601900	40835200	34673000	33198300	38174600	2.04156e+07	2.1044e+07	22413800	1.99251e+07	0.160401	0.370299	0.546533	0.0158674	0.0316522	0.0676557	0.270997	0.183772	0.356482	0.777475	1.12065	0.0391053	0.0770967	0.15858	0.581744	0.405107
PCDH17	1.32248	0.685161	0.44814	0.318475	0.60353	0.213577	0.18194	0.814773	310956	310956	310956	310956	949325	949325	949325	949325	777687	499980	424231	387765	1.44243e+06	1.1008e+06	1.07692e+06	1.66988e+06	1.13468	1.00694	0.791798	0.455133	0.464949	0.219429	0.162144	1.21843	2.33626	2.05834	1.60768	0.942906	0.962247	0.477738	0.360127	2.53537
IKBKB	-0.287801	0.0999734	-0.0473288	0.273752	0.0532559	0.102444	-0.0144672	0.203371	430115	430115	430115	430115	502784	502784	502784	502784	352328	460977	416233	519986	521691	539784	497767	578898	0.328232	0.281062	0.0787867	0.755264	0.0676203	0.400592	0.0151832	0.798521	0.694923	0.601993	0.183439	1.53365	0.158495	0.836536	0.0374566	1.6216
RGS12	-0.0398124	-0.0354291	-0.0681082	0.0266093	0.105962	-0.0495804	0.0789207	0.0519442	1.052e+06	1.052e+06	1.052e+06	1.052e+06	881773	881773	881773	881773	1.02337e+06	1.02648e+06	1.00349e+06	1.07159e+06	948975	851985	931353	914100	0.0882547	0.20616	0.399178	0.167159	0.109643	0.0649836	0.128329	0.0749355	0.203816	0.450773	0.833849	0.370694	0.249383	0.152853	0.289182	0.174847
TIMM23	-0.165501	-0.0877885	-0.236361	-0.129783	-0.248256	-0.120004	0.137876	0.250748	2.04282e+06	2.04282e+06	2.04282e+06	2.04282e+06	1.50276e+06	1.50276e+06	1.50276e+06	1.50276e+06	1821420	1.92222e+06	1734120	1.86708e+06	1.2652e+06	1382820	1.65347e+06	1.78802e+06	0.170333	0.108988	0.278902	0.169279	0.546212	0.228753	0.137672	0.695724	0.37726	0.247966	0.597666	0.375124	1.11998	0.496551	0.308722	1.41423
HAT1	-0.00407516	0.219469	0.00319265	0.0332239	0.100542	0.166751	-0.0193159	0.201431	3.6953e+06	3.6953e+06	3.6953e+06	3.6953e+06	5.01899e+06	5.01899e+06	5.01899e+06	5.01899e+06	3684880	4302460	3703490	3781390	5.38124e+06	5.63395e+06	4.95224e+06	5.77102e+06	0.00444309	0.37926	0.00380814	0.038344	0.535495	1.14283	0.0976524	0.872329	0.0110768	0.794881	0.00937565	0.0931068	1.09878	2.35524	0.224023	1.77397
UBE2L6	-0.568733	0.0650418	-0.0932493	0.0343096	0.105984	-0.0380018	0.295594	0.179711	5.15527e+06	5.15527e+06	5.15527e+06	5.15527e+06	5.25023e+06	5.25023e+06	5.25023e+06	5.25023e+06	3475730	5393010	4832600	5.27934e+06	5650450	5.11374e+06	6.44409e+06	5.94671e+06	0.964587	0.10767	0.145541	0.0417474	0.23392	0.0575676	0.893919	0.429379	1.96743	0.245151	0.325523	0.10112	0.506979	0.136428	1.81945	0.892613
PLD2	0.0877262	0.423145	-0.299125	0.25912	0.0539406	-0.894995	-1.13433	-0.392186	153582	153582	153582	153582	136469	136469	136469	136469	163211	205930	124823	183799	141668	73386.1	62167.9	103986	0.114853	0.222754	0.333351	0.324077	0.0164071	0.321869	0.574098	0.231014	0.260454	0.484484	0.705053	0.68688	0.0403439	0.682582	1.17457	0.501111
UQCRQ	-0.32956	-0.185899	-0.015345	-0.217642	-0.136652	-0.207966	0.272149	0.0982747	3.2026e+07	3.2026e+07	3.2026e+07	3.2026e+07	1.7121e+07	1.7121e+07	1.7121e+07	1.7121e+07	25485600	2.81541e+07	3.16871e+07	2.75414e+07	15573700	14822600	2.06754e+07	1.83279e+07	0.646749	0.500108	0.027913	0.521184	0.233144	0.317432	0.629355	0.0873986	1.3164	1.0306	0.068312	1.07108	0.505303	0.673919	1.28254	0.201944
MYL12A;MYL12B	0.0337269	-0.107624	-0.165844	-0.0306988	-0.0867257	-0.0403487	-0.0211585	-0.0263022	6.88183e+07	6.88183e+07	6.88183e+07	6.88183e+07	9.18404e+07	9.18404e+07	9.18404e+07	9.18404e+07	70446100	6.38714e+07	6.13451e+07	6.73694e+07	8.64822e+07	8.93075e+07	9.05033e+07	9.01812e+07	0.0717029	0.19293	0.327008	0.0375905	0.386687	0.0515891	0.0905433	0.0516835	0.167753	0.423643	0.692595	0.0913198	0.809345	0.123025	0.208837	0.123231
UQCR11	0.332899	-0.331273	-0.186203	-0.171742	-0.0984124	-0.212395	-0.12363	-1.0114	4.39113e+06	4.39113e+06	4.39113e+06	4.39113e+06	4.77628e+06	4.77628e+06	4.77628e+06	4.77628e+06	5.53082e+06	3.49023e+06	3.85944e+06	3.89832e+06	4.46134e+06	4.12243e+06	4.38403e+06	2369340	0.153885	0.18443	0.0749911	0.0672457	0.0554775	0.31384	0.122179	1.23648	0.342821	0.406505	0.174993	0.157664	0.131608	0.666531	0.276127	2.58151
HGS	0.130715	0.0262224	-0.0457052	-0.0696674	-0.0826833	-0.124287	-0.116035	-0.210782	9.48397e+06	9.48397e+06	9.48397e+06	9.48397e+06	14852100	14852100	14852100	14852100	10383400	9657930	9.18823e+06	9.03688e+06	1.40248e+07	1.36262e+07	1.37043e+07	1.28332e+07	0.942557	0.160054	0.666981	0.186644	0.538604	0.826125	0.724305	1.08735	1.92039	0.355711	1.35584	0.411035	1.10484	1.67894	1.47132	2.23227
AURKA	0.334504	0.65602	0.520635	0.728594	0.143713	0.311679	-0.179754	0.713025	44316.3	44316.3	44316.3	44316.3	37466.3	37466.3	37466.3	37466.3	55880.4	69830.6	63575.6	73433.2	41390.7	46501.3	33077.2	61416.2	0.130199	0.465495	0.36418	0.780328	0	0	0	0	0.293064	0.963214	0.765578	1.58436	0	0	0	0
RAB29	0.265661	-0.0652627	-0.0408859	-0.360174	-0.0901268	0	-0.970034	0.107083	288274	288274	288274	288274	181523	181523	181523	181523	346560	275524	280219	224586	170530	0	92666.4	195509	0.36308	0.0438357	0.0328814	0.401389	0	0	0	0	0.763344	0.105716	0.0800181	0.838044	0	0	0	0
CLGN	-0.274292	-0.122958	0.099116	-0.0195477	-0.315261	-0.311017	-0.0356679	-0.161366	5232320	5232320	5232320	5232320	4.49741e+06	4.49741e+06	4.49741e+06	4.49741e+06	4.32638e+06	4.80485e+06	5.60443e+06	5.1619e+06	3614590	3625240	4387580	4.02148e+06	0.466706	0.173808	0.220595	0.0231911	0.653433	0.588455	0.0352046	0.311017	0.965568	0.384412	0.480093	0.0570579	1.32919	1.20302	0.0856109	0.660862
VPS26C	-0.0366867	0.0589379	-0.0786668	-0.0812938	0.0252544	-0.166745	-0.0865299	-0.0663116	2778590	2778590	2778590	2778590	2.76797e+06	2.76797e+06	2.76797e+06	2.76797e+06	2.70882e+06	2.89445e+06	2.63114e+06	2626350	2.81685e+06	2465850	2.60684e+06	2.64363e+06	0.0388419	0.0884325	0.202621	0.171701	0.0641836	0.861561	0.477912	0.380867	0.0942431	0.204181	0.443683	0.380108	0.151092	1.75118	0.987152	0.797932
PPP1R12A	0.128179	-0.0764717	-0.00691106	-0.195984	-0.0817578	-0.0124012	-0.274396	-0.408058	8914140	8914140	8914140	8914140	1.02161e+07	1.02161e+07	1.02161e+07	1.02161e+07	9742380	8453940	8871540	7781840	9.65326e+06	1.01287e+07	8446640	7.69924e+06	0.544576	0.714352	0.0145604	0.961217	0.333577	0.0535594	1.17888	1.45287	1.11675	1.45132	0.0359909	1.96071	0.705588	0.127417	2.44242	3.13935
SLC27A2	0	0	0	0	-0.361643	0.2714	0	0	0	0	0	0	11862	11862	11862	11862	9493.37	9644.74	0	0	9231.93	14317.2	0	0	0	0	0	0	0	0	0	0	0	0	0	0	0	0	0	0
GAK	-0.0890648	0.0420838	-0.033053	0.0282949	0.0867041	-0.00321474	0.155952	0.228079	3.17276e+06	3.17276e+06	3.17276e+06	3.17276e+06	2.47401e+06	2.47401e+06	2.47401e+06	2.47401e+06	2982810	3266670	3.10089e+06	3.2356e+06	2627250	2468500	2756430	2897740	0.421078	0.234398	0.166324	0.113084	0.313651	0.0143777	1.0629	1.25873	0.876338	0.507876	0.36904	0.256605	0.666216	0.0355846	2.17909	2.63502
HNRNPDL	0.114413	-0.130712	-0.293442	0.053762	0.0465275	-0.109755	-0.480661	-0.420826	1.03848e+08	1.03848e+08	1.03848e+08	1.03848e+08	1.14492e+08	1.14492e+08	1.14492e+08	1.14492e+08	1.08994e+08	1.00903e+08	9.70074e+07	1.04004e+08	1.18159e+08	1.18147e+08	1.05751e+08	1.13397e+08	0.130489	0.137785	0.390543	0.0391034	0.0329269	0.148564	0.412069	0.340259	0.292926	0.308063	0.816888	0.0911006	0.0775345	0.33134	0.856914	0.69325
XPO1	-0.116155	-0.00165924	-0.0525517	-0.0501754	0.0150378	-0.0169229	0.0209597	-0.0177904	1.42389e+07	1.42389e+07	1.42389e+07	1.42389e+07	1.47007e+07	1.47007e+07	1.47007e+07	1.47007e+07	13137400	14222500	1.37295e+07	1.37522e+07	1.48548e+07	14529300	1.49159e+07	1.45206e+07	0.486055	0.00397342	0.15419	0.197824	0.0294877	0.0647657	0.097432	0.0603308	1.00265	0.00981428	0.343442	0.433834	0.071974	0.152385	0.223552	0.142668
BTAF1	-0.229072	0.121738	0.0295017	0.0334039	0.103839	0.0835041	0.030638	0.130501	2.15477e+06	2.15477e+06	2.15477e+06	2.15477e+06	1744800	1744800	1744800	1744800	1.83842e+06	2344490	2199290	2.20525e+06	1.87501e+06	1848770	1782250	1.90999e+06	0.801128	0.353117	0.0803281	0.0503957	0.421138	0.396345	0.226015	0.965893	1.62721	0.743664	0.186788	0.120342	0.876485	0.828151	0.491058	1.97048
ATP2A1	-1.75818	0.564479	-0.0475714	0.618073	-0.136412	-0.35683	0.854774	-0.0146875	2464630	2464630	2464630	2464630	1.39764e+06	1.39764e+06	1.39764e+06	1.39764e+06	728596	3.64483e+06	2.38469e+06	3.78277e+06	1.27155e+06	1091390	2.5276e+06	1.38349e+06	1.96844	1.11139	0.176084	0.824282	0.242715	0.866347	1.52362	0.0191144	4.9914	2.28353	0.389136	1.67509	0.524319	1.76147	3.33233	0.0471328
SYN3	1.06894	-0.0373365	0.10742	-0.139205	-0.278167	0.12643	-1.23933	-0.908249	1.34507e+07	1.34507e+07	1.34507e+07	1.34507e+07	1.01176e+07	1.01176e+07	1.01176e+07	1.01176e+07	28218000	1.3107e+07	14490400	1.22135e+07	8.34336e+06	1.10443e+07	4.28551e+06	5.39098e+06	1.69823	0.100416	0.311218	0.518036	0.956003	0.418866	1.74513	1.63758	3.85475	0.229989	0.661291	1.06527	1.94976	0.872208	4.02	3.65948
ARHGEF10	-0.0573627	0.152254	-0.0276889	0.103665	0.0875889	0.114509	-0.014839	0.132343	248140	248140	248140	248140	166489	166489	166489	166489	238467	275759	243423	266626	176910	180242	164785	182484	0.124318	0.165573	0.0367908	0.206258	0.0909699	0.157311	0.0169025	0.155825	0.280679	0.367271	0.0894278	0.450977	0.209744	0.349754	0.0415247	0.346634
ZNF609	0.0673844	-0.0295536	-0.0534761	-0.08842	0.030266	-0.0577646	-0.230197	-0.275836	441379	441379	441379	441379	629155	629155	629155	629155	462484	432429	425318	415140	642494	604462	536367	519664	0.294149	0.0390439	0.250252	0.207177	0.044838	0.159953	0.80604	0.965599	0.627843	0.0947045	0.539879	0.452808	0.108001	0.3555	1.63753	1.96982
ZNF646	0.0626227	-0.0852682	0.0262994	0.262534	-0.192016	-0.0472143	-0.0511019	-0.219565	83959.6	83959.6	83959.6	83959.6	151537	151537	151537	151537	87684.2	79141.1	85504.1	100717	132653	146658	146263	130144	0.0864812	0.0825137	0.0243075	0.47313	0.146078	0.0358404	0.0391706	0.216882	0.199997	0.191499	0.0597545	0.977846	0.326763	0.0871811	0.0950234	0.472273
PDZD2	0.175915	0.176845	0.145227	0.069471	0.271934	-0.177124	0.784169	0.0960462	208756	208756	208756	208756	244586	244586	244586	244586	235828	235980	230865	219055	295319	216327	421201	261423	0.263105	0.221949	0.155216	0.0746711	0.512208	0.865062	1.87188	0.546443	0.565879	0.482869	0.345396	0.174297	1.05386	1.75845	4.51713	1.12043
SPTBN2	-0.1714	-0.154293	-0.096671	-0.0357755	-0.21352	-0.188381	-0.133196	-0.410988	21188600	21188600	21188600	21188600	3.11309e+07	3.11309e+07	3.11309e+07	3.11309e+07	1.88151e+07	19039500	1.98153e+07	2.06696e+07	2.68483e+07	27320200	2.83855e+07	2.34138e+07	0.632554	0.658014	0.542062	0.0914542	1.14298	1.0902	0.920353	1.38532	1.28885	1.33756	1.11168	0.210844	2.35581	2.23842	1.87334	2.95236
MAST4	-0.169906	-0.2899	-0.555973	-0.559083	0.0603037	0.0686852	-0.166391	0.0278435	899560	899560	899560	899560	714096	714096	714096	714096	799619	735802	611879	610561	744577	748916	636309	728012	0.106159	0.374016	0.509934	0.903336	0.0257871	0.0310675	0.0872494	0.00640701	0.242087	0.784695	1.04935	1.83832	0.0633949	0.0757498	0.201653	0.0159439
SEC16A	0.203979	-0.026446	0.0695791	-0.162091	-0.167887	-0.215699	-0.295536	-0.47426	4995970	4995970	4995970	4995970	7.26967e+06	7.26967e+06	7.26967e+06	7.26967e+06	5.75471e+06	4.90522e+06	5.24282e+06	4.46504e+06	6.47107e+06	6.26012e+06	5.92311e+06	5.23297e+06	1.01091	0.147025	0.293797	0.361346	0.962317	1.07572	1.31243	1.42554	2.06672	0.328678	0.627185	0.759934	1.96284	2.20745	2.75991	3.0616
PLXNB2	0.305914	0.0587385	-0.0716751	0.0174206	-0.0020664	-0.0643403	0.0134127	-0.0296375	1.03889e+07	1.03889e+07	1.03889e+07	1.03889e+07	8.39335e+06	8.39335e+06	8.39335e+06	8.39335e+06	1.28428e+07	10820600	9885370	10515100	8.38133e+06	8027250	8.47174e+06	8222680	1.23484	0.184939	0.332176	0.0412258	0.00295375	0.239642	0.0480594	0.0777282	2.57709	0.407531	0.702718	0.0998925	0.00716894	0.518105	0.115213	0.181034
AREL1	0.180551	0.0270955	0.307987	0.255816	0.241913	0.252007	0.0343761	0.23258	83854.4	83854.4	83854.4	83854.4	85885.5	85885.5	85885.5	85885.5	95033.6	85444.1	103810	100123	101565	102278	87956.6	100910	0.0864504	0.011181	0.213421	0.177678	0.135976	0.187992	0.0257389	0.194578	0.199935	0.0277966	0.465414	0.392296	0.305194	0.41368	0.0632564	0.427127
RIMBP2	0.114824	-0.0451287	-0.0791947	0.0332503	-0.447694	-0.17602	-0.769011	-0.914009	612167	612167	612167	612167	815868	815868	815868	815868	662880	593314	579468	626439	598206	722159	478768	432988	0.14914	0.11996	0.288554	0.0798278	0.758687	0.501987	1.33157	1.45015	0.333062	0.271417	0.616781	0.185722	1.54058	1.03402	2.8097	3.13305
KHNYN	-0.377322	0.0471276	-0.0415958	-0.130317	0.149502	-0.0505843	0.260769	0.119622	1.09847e+06	1.09847e+06	1.09847e+06	1.09847e+06	776476	776476	776476	776476	845677	1134950	1.06726e+06	1.0036e+06	861256	749722	930309	843602	0.677823	0.04816	0.0474246	0.249586	0.233144	0.0992316	0.282854	0.301978	1.3781	0.115452	0.11372	0.538481	0.505304	0.227437	0.605502	0.643112
TECPR2	0.267588	-0.0736423	-0.119779	0.0576648	-0.0347061	0.039963	-0.135056	-0.0329687	1.26591e+06	1.26591e+06	1.26591e+06	1.26591e+06	1.17027e+06	1.17027e+06	1.17027e+06	1.17027e+06	1523890	1202910	1165050	1317530	1.14246e+06	1.20314e+06	1.06569e+06	1.14383e+06	0.499924	0.198337	0.184355	0.149784	0.102958	0.0839222	0.268773	0.0832255	1.03019	0.43484	0.406332	0.334363	0.235414	0.194433	0.577161	0.192916
SEMA3E	0	0.555516	-0.170111	1.35991	0.627321	0.260591	-0.240376	0.69116	247859	247859	247859	247859	465134	465134	465134	465134	0	364277	220291	636180	718489	557216	393747	750996	0	0.443646	0.0820106	0.872457	0.428068	0.333899	0.234562	1.02243	0	0.920407	0.190379	1.7743	0.890095	0.706284	0.508175	2.09087
U2SURP	-0.0273573	-0.0305291	-0.0646336	-0.000711908	-0.0623701	0.0717293	0.0947279	0.105139	3.58107e+06	3.58107e+06	3.58107e+06	3.58107e+06	3.70909e+06	3.70909e+06	3.70909e+06	3.70909e+06	3513800	3.50608e+06	3.42417e+06	3579300	3.55215e+06	3898160	3960800	3.98949e+06	0.0484925	0.0376607	0.123944	0.000814794	0.375236	0.535697	0.235332	0.491263	0.116173	0.091508	0.279914	0.00191451	0.787089	1.09919	0.509678	1.01306
SETD1A	-0.0638601	0.0684386	-0.0602963	0.0405236	-0.0427619	-0.0772292	-0.0187275	0.00425034	841704	841704	841704	841704	1.11395e+06	1.11395e+06	1.11395e+06	1.11395e+06	805259	882595	807250	865681	1081420	1055890	1.09959e+06	1117240	0.136668	0.23562	0.215491	0.107413	0.226409	0.196999	0.16572	0.00757525	0.306666	0.510213	0.469529	0.244623	0.491847	0.432059	0.367631	0.018957
N4BP3	0.407129	0.138972	-0.244505	-0.0146632	-0.287851	-0.269993	-1.05775	-0.643117	2376650	2376650	2376650	2376650	1.67936e+06	1.67936e+06	1.67936e+06	1.67936e+06	3.15154e+06	2.61698e+06	2.00614e+06	2.35262e+06	1375597	1392730	806730	1.07534e+06	1.11701	0.298444	0.581253	0.0195896	0.262123	0.473956	1.21631	1.01043	2.29577	0.63625	1.18898	0.0482962	0.563961	0.979387	2.53064	2.06573
KDM6B	-0.269612	0.029024	0.018457	0.133074	-0.0591801	-0.106446	0.112583	0.0183836	443370	443370	443370	443370	621746	621746	621746	621746	367795	452380	449079	486212	596758	577523	672208	629719	0.301399	0.0278661	0.0107241	0.127428	0.0500341	0.156511	0.227789	0.0206077	0.642005	0.0682024	0.0266088	0.28733	0.119628	0.348066	0.494556	0.0507687
ZBTB39	0	-0.035621	0.101188	0.11857	0.0482368	0.021515	-0.114148	-0.183207	65783	65783	65783	65783	103886	103886	103886	103886	0	64178.7	70562.6	71417.9	107418	105447	95983.1	91496.8	0	0	0.0324469	0.0353182	0.0131372	0.0102792	0.0754248	0.108661	0	0	0.0789133	0.0858888	0.0325364	0.0255192	0.175977	0.247286
SYNM	0.522082	0.240719	0.114522	0.230634	0.226664	0.214932	-0.338991	0.122545	421924	421924	421924	421924	333464	333464	333464	333464	605893	498537	456781	495064	390195	387034	263634	363026	0.909924	0.652302	0.274904	0.468694	0.195972	0.31835	0.49857	0.17974	1.85231	1.32701	0.589565	0.969345	0.429893	0.675705	1.02749	0.396663
ZBTB5	-0.545355	-0.0189476	0.0186347	-0.0726715	-0.22054	-0.0966426	-0.141382	-0.157327	903536	903536	903536	903536	1176400	1176400	1176400	1176400	619123	891747	915282	859150	1.00964e+06	1.10018e+06	1.06658e+06	1054860	1.36858	0.0298984	0.0165316	0.242153	0.873829	0.171324	0.325134	0.415125	2.90826	0.0729957	0.0406291	0.523204	1.77719	0.379285	0.688839	0.864715
GARRE1	-0.1718	-0.00182732	-0.0489982	0.0299338	0.0841366	0.0415956	-0.0727064	-0.0768582	1.01333e+06	1.01333e+06	1.01333e+06	1.01333e+06	1.3956e+06	1.3956e+06	1.3956e+06	1.3956e+06	899564	1.01204e+06	979488	1034570	1.47941e+06	1436420	1.32701e+06	1.32319e+06	0.279404	0.00280516	0.0505265	0.0352145	0.129228	0.0539785	0.0923518	0.0960062	0.598677	0.0067949	0.120641	0.085642	0.291022	0.128351	0.212885	0.220398
KIF3B	0.233528	-0.0275974	-0.0380067	-0.136043	-0.0650687	-0.12845	-0.0517505	-0.248674	17151100	17151100	17151100	17151100	1.2551e+07	1.2551e+07	1.2551e+07	1.2551e+07	2.01647e+07	1.68261e+07	1.67052e+07	15607700	1.19975e+07	11481800	1.21087e+07	1.05638e+07	1.26662	0.106433	0.171722	0.612813	0.27124	0.53885	0.206687	0.951949	2.65293	0.242582	0.38015	1.25056	0.582223	1.10527	0.451854	1.94091
PFAS	-0.265509	-0.0576975	-0.114659	-0.107528	-0.0108536	-0.0390254	-0.213636	-0.103673	10490500	10490500	10490500	10490500	1.21104e+07	1.21104e+07	1.21104e+07	1.21104e+07	8727100	1.00792e+07	9689030	9737040	1.20197e+07	1.17872e+07	1.04436e+07	11270700	1.21622	0.275042	0.482026	0.262424	0.0434333	0.139454	1.03155	0.395233	2.53046	0.589834	0.994932	0.56453	0.104816	0.312594	2.11189	0.826068
NACAD	0.0541038	-0.114755	-0.00937882	-0.0790906	-0.293486	-0.205641	-0.410929	-0.654353	7419450	7419450	7419450	7419450	6865970	6865970	6865970	6865970	7.70298e+06	6.85215e+06	7.37137e+06	7.02365e+06	5602140	5.95385e+06	5.16416e+06	4.36237e+06	0.170416	0.255341	0.0170341	0.192201	1.23907	0.947298	1.32151	1.78962	0.377429	0.550243	0.0419562	0.422114	2.58782	1.93036	2.7841	4.17134
ADAMTS3	0	-0.37461	0.0123926	0.150082	0.0139554	0.132728	-0.100181	0.101984	83494.5	83494.5	83494.5	83494.5	98315.5	98315.5	98315.5	98315.5	0	64400.5	84214.8	92648.2	99271.2	107790	91720.1	105517	0	0.250768	0.00704086	0.0884773	0.0091659	0.144614	0.129563	0.122492	0	0.540891	0.0175191	0.204262	0.0227993	0.323618	0.291793	0.276891
DCLK1	1.29606	-0.216028	-0.245915	-0.859253	0.228623	0.0872023	-0.131116	-0.147625	1.51506e+08	1.51506e+08	1.51506e+08	1.51506e+08	1.28546e+08	1.28546e+08	1.28546e+08	1.28546e+08	2.48571e+08	1.40688e+08	1.49163e+08	1.29258e+08	1.35538e+08	1.27791e+08	1.17188e+08	1.25486e+08	1.08815	0.156585	0.131557	0.57265	0.394444	0.054882	0.100141	0.2057	2.28192	0.347586	0.288219	1.17479	0.812953	0.126633	0.220053	0.439121
CEP290	0.0535698	-0.192349	0.0767498	-0.166767	0.0629105	-0.0974366	0.15451	0.155173	64451	64451	64451	64451	72489.6	72489.6	72489.6	72489.6	66889.2	56406.2	67972.6	57415.3	75720.6	67755.5	80684.1	80721.2	0.0221239	0.0772437	0.0449216	0.0964883	0.0480447	0.0889849	0.285351	0.186769	0.0544719	0.179917	0.108181	0.221516	0.115192	0.205285	0.610295	0.411325
ANKRD28	-0.139818	-0.0673973	-0.132346	-0.184181	0.0624515	0.034164	-0.0271201	0.0671545	3260680	3260680	3260680	3260680	3234950	3234950	3234950	3234950	2.9595e+06	3.11186e+06	2974870	2.86988e+06	3378060	3312470	3.17471e+06	3389090	0.433409	0.578576	0.696514	1.32977	0.353665	0.16307	0.0993429	0.311586	0.900655	1.18374	1.41573	2.80469	0.744717	0.36194	0.227651	0.662047
ARHGEF11	0.0630737	-0.0439232	-0.0562285	0.0115572	-0.0205552	-0.082305	-0.174831	-0.188341	1.80737e+06	1.80737e+06	1.80737e+06	1.80737e+06	2.07751e+06	2.07751e+06	2.07751e+06	2.07751e+06	1.88814e+06	1.75318e+06	1.73829e+06	1821910	2.04812e+06	1.9623e+06	1.8404e+06	1823250	0.355913	0.178346	0.156252	0.0481801	0.0276936	0.280788	0.637556	0.604807	0.749003	0.393702	0.347549	0.115485	0.0678296	0.601506	1.29864	1.23515
PRORP	-0.156436	-0.149191	-0.114927	-0.0586598	-0.101686	0.0735076	0.207543	0.23022	2.62245e+06	2.62245e+06	2.62245e+06	2.62245e+06	1458590	1458590	1458590	1458590	2.35297e+06	2.36481e+06	2421650	2.51796e+06	1.35932e+06	1.53483e+06	1.68426e+06	1.71095e+06	0.471477	0.614197	0.347585	0.0824501	0.312845	0.173092	0.603053	0.509958	0.974633	1.25318	0.733004	0.191336	0.664635	0.382916	1.23184	1.0494
CHUK	-0.231395	-0.197642	-0.0778186	-0.0214565	0.248963	0.0194004	0.195432	0.418922	461124	461124	461124	461124	336530	336530	336530	336530	392791	402089	436910	454317	399916	341086	385349	449916	0.286904	0.411001	0.118086	0.035832	0.8478	0.0663075	0.78487	1.11012	0.613444	0.856802	0.2673	0.0871394	1.72302	0.155617	1.59366	2.28077
LSM1	0.0244239	-0.206326	-0.0373699	-0.146869	-0.00502315	-0.092999	-0.345765	-0.38069	4.04702e+06	4.04702e+06	4.04702e+06	4.04702e+06	6.77364e+06	6.77364e+06	6.77364e+06	6.77364e+06	4116120	3.50772e+06	3943540	3.65531e+06	6750100	6.35078e+06	5.33012e+06	5.20263e+06	0.0213205	0.229287	0.0327693	0.158644	0.00610253	0.210423	0.765072	0.761746	0.05244	0.49758	0.0797589	0.352684	0.0151603	0.459359	1.55388	1.54691
NPC1	0.108211	0.280981	0.302266	0.0517281	0.367091	0.370863	0.427527	0.445453	2433590	2433590	2433590	2433590	2.61052e+06	2.61052e+06	2.61052e+06	2.61052e+06	2.62314e+06	2.95686e+06	3000810	2522430	3.36691e+06	3.37573e+06	3.51095e+06	3554850	0.181062	0.454245	0.863237	0.0649856	1.4286	1.41939	1.33778	1.12782	0.399522	0.941206	1.7546	0.152865	3.06949	3.04521	2.82757	2.32033
AGPAT2	-0.0274713	0.0234527	-0.0150497	0.0881837	-0.271012	-0.58916	0.882223	-0.480624	1.70948e+06	1.70948e+06	1.70948e+06	1.70948e+06	3.2634e+06	3.2634e+06	3.2634e+06	3.2634e+06	1.67723e+06	1.73749e+06	1.69174e+06	1.81723e+06	2704500	2.16928e+06	6.01514e+06	2338770	0.0450574	0.0211435	0.0199077	0.105508	0.974616	0.950709	1.34441	1.16782	0.108434	0.0520128	0.0490743	0.240725	1.98874	1.93813	2.84538	2.41487
DEGS1	-0.0457845	0.0814056	-0.153511	0.0106124	-0.0985814	-0.0690958	0.155117	0.213854	497987	497987	497987	497987	327226	327226	327226	327226	482431	526894	447720	501663	305613	311924	364370	379511	0.0466132	0.229983	0.784048	0.0187849	0.083202	0.0811282	0.189157	0.375193	0.111946	0.499073	1.59195	0.0462371	0.192847	0.188401	0.415937	0.786999
SCAMP2	-0.302056	-0.247121	-0.350652	-0.263951	-0.0815513	0.122724	0.313128	0.524157	1936410	1936410	1936410	1936410	686632	686632	686632	686632	1.57061e+06	1.63157e+06	1518590	1612650	648895	747597	853070	987441	0.468217	0.452962	0.393275	0.670926	0.0813376	0.117819	0.480682	0.909503	0.968466	0.938875	0.822154	1.36393	0.188897	0.266769	0.992508	1.85153
ARPC1B	-0.173084	0.016477	-0.0860106	-0.0144792	-0.0913826	0.163066	-0.136162	-0.078437	4.89417e+06	4.89417e+06	4.89417e+06	4.89417e+06	1782040	1782040	1782040	1782040	4340860	4950390	4610920	4845300	1.67266e+06	1.99529e+06	1.62154e+06	1687740	0.295724	0.0136611	0.124228	0.0163024	0.267426	0.648331	0.230173	0.127985	0.63105	0.0338493	0.280498	0.0401113	0.574555	1.31946	0.499459	0.288481
ARPC2	0.314994	-0.0446205	-0.0733593	0.0569861	-0.0259993	0.0722542	-0.0130712	0.0790547	3.15841e+07	3.15841e+07	3.15841e+07	3.15841e+07	3.03976e+07	3.03976e+07	3.03976e+07	3.03976e+07	3.92909e+07	3.06222e+07	3.00183e+07	3.28567e+07	2.98547e+07	31958800	3.01235e+07	32109800	0.45055	0.0569081	0.0827599	0.0527552	0.0785951	0.11083	0.0363238	0.258849	0.934062	0.134961	0.191985	0.125622	0.182985	0.251938	0.0883326	0.557403
ARPC3	0.0280998	-0.0299717	-0.0857256	0.00483563	-0.0885129	-0.0223044	0.00750097	0.0292368	3.91868e+07	3.91868e+07	3.91868e+07	3.91868e+07	4.06179e+07	4.06179e+07	4.06179e+07	4.06179e+07	39957500	3.83811e+07	36926100	3.93183e+07	3.82008e+07	3.99947e+07	40829600	41449400	0.0398602	0.110275	0.249801	0.012466	0.147282	0.0498122	0.0136458	0.0617848	0.0966775	0.250756	0.538893	0.0308977	0.329201	0.11908	0.0338008	0.145806
MDM4	0	0	0	0	-0.470852	0.608032	-0.403116	0.0299106	0	0	0	0	195620	195620	195620	195620	0	0	0	0	141147	298159	147932	199718	0	0	0	0	0	0	0.129017	0.00707786	0	0	0	0	0	0	0.290644	0.0175857
BET1	-0.233144	-0.0209062	-0.147123	-0.0934939	-0.103557	-0.116674	-0.296968	-0.128903	1694400	1694400	1694400	1694400	2003470	2003470	2003470	2003470	1441560	1.67002e+06	1.53013e+06	1.58808e+06	1864700	1.84782e+06	1.63075e+06	1.83223e+06	0.490856	0.0557513	0.638481	0.177882	0.194636	0.203298	0.519002	0.287161	1.01217	0.132247	1.30039	0.39274	0.427244	0.445044	1.06703	0.613937
POLR1C	-0.220428	-0.0164729	-0.0105691	-0.156281	0.0562205	0.0739666	0.0609466	0.0950319	6.48157e+06	6.48157e+06	6.48157e+06	6.48157e+06	5.5399e+06	5.5399e+06	5.5399e+06	5.5399e+06	5563200	6407980	6.43426e+06	5816140	5760050	5831340	5778950	5917110	0.641884	0.0272108	0.0160551	0.280518	0.114961	0.181205	0.291675	0.484942	1.30678	0.0666862	0.0395085	0.600845	0.2607	0.399833	0.622981	1.00048
TRIM24	-0.162608	-0.0167771	-0.0418587	0.089399	-0.0521027	0.00392675	-0.136958	-0.0375351	1.61367e+06	1.61367e+06	1.61367e+06	1.61367e+06	2326160	2326160	2326160	2326160	1.44166e+06	1595010	1567520	1.71682e+06	2243650	2332500	2115490	2266420	0.375093	0.0299751	0.14397	0.344164	0.517917	0.00763977	1.22372	0.185366	0.786823	0.0731657	0.322194	0.726239	1.06499	0.0191147	2.55023	0.408386
AXIN1	0	0.00201394	0.87501	0.233228	-0.387281	-0.0743307	-0.585165	-0.0328117	41877.5	41877.5	41877.5	41877.5	71720.2	71720.2	71720.2	71720.2	0	41936	76804.2	49225.4	54835.1	68118.6	47806.8	70107.4	0	0	0	0	0.152401	0.0318751	0.287507	0.0117676	0	0	0	0	0.339691	0.07761	0.614684	0.029171
PGRMC2	-0.176007	-0.122577	-0.132348	-0.0923364	-0.0718806	-0.0814346	-0.0449054	0.148196	12994600	12994600	12994600	12994600	1.47673e+07	1.47673e+07	1.47673e+07	1.47673e+07	1.15022e+07	1.19361e+07	11855560	1.2189e+07	1.40495e+07	13956800	14314700	1.63648e+07	0.712363	0.284084	0.188988	0.217547	0.0531333	0.0999153	0.0711604	0.191679	1.44718	0.607944	0.415608	0.473683	0.126464	0.22885	0.166626	0.420994
CETN3	0.0649655	-0.132273	-0.143912	0.107058	-0.289701	-0.163821	-0.299494	-0.535	374378	374378	374378	374378	575047	575047	575047	575047	391622	341580	338836	403217	470430	513320	467247	396874	0.0372827	0.214373	0.311624	0.0568551	0.571524	0.255341	1.18027	0.819059	0.0905611	0.467406	0.662164	0.134837	1.1692	0.550237	2.44661	1.66419
EPHB6	0.657306	-0.0609344	0.0362881	0.246001	-0.8062	-0.781346	-0.474526	-1.18182	25711.9	25711.9	25711.9	25711.9	42133.3	42133.3	42133.3	42133.3	40551.1	24648.5	26366.8	30492.1	24095.5	24514.2	30323.5	18572.2	0.279823	0.0517173	0.0121427	0.237078	0.473518	0.505974	0.478819	1.12803	0.59956	0.123312	0.0301231	0.51298	0.978532	1.04188	0.988851	2.32117
ZBTB22	0	0	0	0	0.226762	0.00293103	0.00789047	-0.0296814	0	0	0	0	18313.1	18313.1	18313.1	18313.1	13587.4	17701.9	17405.6	0	21430	18350.3	18413.5	17940.2	0	0	0	0	0.0669263	0.00090441	0.00380814	0.0107721	0	0	0	0	0.157006	0.00213698	0.0093792	0.0267152
RGL2	-0.000131003	0.0746218	0.0441792	0.118319	-0.127077	-0.176678	0.00358535	-0.154313	444200	444200	444200	444200	507851	507851	507851	507851	444160	467780	458013	482165	465031	449315	509114	456334	0.000304849	0.311669	0.165519	0.306611	0.868991	0.919129	0.00751213	1.3225	0.000731873	0.662245	0.367124	0.652152	1.76722	1.87067	0.0187919	2.78709
PFDN6	0.342276	0.0842319	0.051153	-0.0949199	-0.0561305	-0.114007	-0.213538	-0.50238	1.52847e+07	1.52847e+07	1.52847e+07	1.52847e+07	26907200	26907200	26907200	26907200	19377300	16203700	15836400	1.43115e+07	2.58804e+07	2.48627e+07	23205300	18994900	1.05709	0.263937	0.119815	0.180497	0.146361	0.313329	0.67746	1.15312	2.16731	0.567572	0.271126	0.398287	0.327365	0.665564	1.37736	2.38128
GSTA4	0.579797	-0.28327	-0.151953	-0.33654	-0.0667893	-0.068295	-0.428494	-0.480187	4321790	4321790	4321790	4321790	8.5815e+06	8.5815e+06	8.5815e+06	8.5815e+06	6.45952e+06	3551330	3.88975e+06	3422590	8193280	8.18473e+06	6.37638e+06	6.15195e+06	1.54479	0.775838	0.41638	0.829856	0.115004	0.137125	0.937747	0.823134	3.38876	1.57487	0.867239	1.68645	0.260802	0.307648	1.90996	1.67278
GNPAT	-0.00500567	-0.0911436	-0.181521	-0.0914714	-0.118715	0.00774006	0.17116	0.147658	2484850	2484850	2484850	2484850	1748020	1748020	1748020	1748020	2.47624e+06	2.33272e+06	2.19107e+06	2.33219e+06	1609940	1.75742e+06	1.96821e+06	1.9364e+06	0.00589211	0.314588	0.663702	0.322316	0.181438	0.00804734	0.332451	0.232151	0.0146537	0.668113	1.34908	0.683509	0.400274	0.020126	0.70327	0.503266
LAMA5	-0.0704022	0.112009	-0.0582341	0.0859778	0.364284	0.441878	0.318884	0.845368	1.19672e+06	1.19672e+06	1.19672e+06	1.19672e+06	1608200	1608200	1608200	1608200	1139720	1293330	1.14937e+06	1.2702e+06	2.07014e+06	2.18453e+06	2.00601e+06	2889490	0.102688	0.183353	0.0849002	0.113018	0.800147	1.02616	0.759051	1.54478	0.234872	0.404273	0.196527	0.256473	1.62486	2.09926	1.54146	3.38863
ZNF185	0.402251	0.0287478	-0.101319	-0.0327758	-0.951192	-0.427352	-1.32039	-0.8749	390269	390269	390269	390269	256731	256731	256731	256731	515767	398123	363801	381502	132783	190912	102802	139994	1.45393	0.0679676	0.517729	0.0314919	0.597342	0.737931	1.38431	1.02401	3.14203	0.159373	1.06458	0.0767599	1.22046	1.49874	2.94943	2.09388
CASC3	0.272745	0.00582953	-0.215504	-0.111085	-0.25418	-0.225591	-0.460268	-0.543918	176344	176344	176344	176344	336220	336220	336220	336220	213042	177058	151876	163276	281908	287550	244382	230615	0.36674	0.00405888	0.363963	0.127754	0.363672	0.28535	1.22768	1.36797	0.770651	0.0100647	0.765114	0.288014	0.764576	0.610261	2.56097	2.90702
MRPS12	-0.403823	-0.0928318	-0.0873952	-0.230566	0.0548805	-0.0627968	0.20499	0.225073	4365080	4365080	4365080	4365080	3447930	3447930	3447930	3447930	3.29936e+06	4093050	4.1085e+06	3720360	3.58162e+06	3301070	3.97435e+06	4.03007e+06	1.20583	0.105921	0.21829	0.62595	0.0815823	0.083861	0.495877	0.343787	2.50597	0.241589	0.475328	1.2763	0.189463	0.194325	1.02209	0.725483
NDUFA1	0.254303	-0.0606602	-0.0357509	0.0160842	-0.102626	-0.0930704	0.43071	0.340351	2.34351e+06	2.34351e+06	2.34351e+06	2.34351e+06	1955140	1955140	1955140	1955140	2795240	2.24701e+06	2.28615e+06	2369780	1.82089e+06	1.83299e+06	2.63533e+06	2.47533e+06	0.695886	0.111457	0.0691576	0.0396659	0.140747	0.125475	0.838337	0.417398	1.41456	0.253309	0.16203	0.0962339	0.315284	0.283159	1.70407	0.869348
VGF	0.400731	-0.117274	-0.0209614	-0.576964	-0.121875	0.286644	-0.21168	-0.0182189	7.2209e+07	7.2209e+07	7.2209e+07	7.2209e+07	2.47458e+07	2.47458e+07	2.47458e+07	2.47458e+07	95328700	6.65715e+07	7.11675e+07	48407000	2.27412e+07	3.01849e+07	2.13687e+07	2.44352e+07	1.15792	0.314349	0.024266	1.07073	0.266377	0.861939	0.559301	0.0326055	2.39228	0.667491	0.0596255	2.1962	0.572373	1.75194	1.14506	0.0793238
ACOX3	-0.0905735	0.13662	-0.045812	0.161415	-0.231242	-0.0697564	0.00186414	0.0866688	6180980	6180980	6180980	6180980	3457190	3457190	3457190	3457190	5.80486e+06	6.79491e+06	5987790	6.91271e+06	2.94518e+06	3.29401e+06	3461660	3.67124e+06	0.275856	0.244844	0.0972143	0.412784	1.00854	0.318037	0.00390083	0.424007	0.591571	0.528731	0.223035	0.860393	2.06177	0.675116	0.00964981	0.882024
RER1	0.0510742	-0.16958	-0.0602949	-0.260009	-0.177116	-0.225544	-0.0665322	0.0924677	339124	339124	339124	339124	341540	341540	341540	341540	351344	301515	325243	283196	302082	292110	326147	364147	0.0230614	0.20638	0.0692862	0.423838	0.190888	0.669475	0.143928	0.218994	0.0567626	0.451219	0.162303	0.8817	0.419322	1.36108	0.322093	0.476761
SURF4	0.0653739	-0.146233	-0.240369	-0.0770354	-0.353917	-0.589965	-0.112633	-0.180978	4.03234e+06	4.03234e+06	4.03234e+06	4.03234e+06	3602460	3602460	3602460	3602460	4219260	3.64365e+06	3413490	3822670	2818770	2.39333e+06	3331910	3.17775e+06	0.0221839	0.0695935	0.140615	0.0323016	0.389944	0.778158	0.180594	0.257211	0.0546486	0.162967	0.315022	0.0785687	0.815632	1.57983	0.398559	0.554053
SPTLC1	-0.104095	-0.033108	-0.0321675	-0.0460251	0.0411465	0.0707591	0.215075	0.305907	6736480	6736480	6736480	6736480	4922370	4922370	4922370	4922370	6.26754e+06	6.58365e+06	6587940	6.52496e+06	5064780	5.16981e+06	5713710	6085010	0.262918	0.0558744	0.0898634	0.0866841	0.107366	0.379728	1.34467	1.20099	0.565505	0.132542	0.207236	0.200406	0.244538	0.795821	2.84631	2.49551
SPTLC2	-0.282521	-0.0692403	-0.0286046	-0.0663867	-0.042622	-0.180533	0.261251	0.0721046	2.44635e+06	2.44635e+06	2.44635e+06	2.44635e+06	1.67209e+06	1.67209e+06	1.67209e+06	1.67209e+06	2.01128e+06	2.33172e+06	2.39833e+06	2.33633e+06	1.62342e+06	1.47542e+06	2.00403e+06	1.75779e+06	0.424195	0.0691779	0.0391606	0.0930345	0.19711	1.10843	0.66095	0.138137	0.882415	0.162081	0.0949965	0.214242	0.432317	2.27728	1.34352	0.309797
OGT	0.293689	0.178303	0.0667849	-0.327154	-0.211723	-0.492313	-0.363595	-0.392139	3.36746e+06	3.36746e+06	3.36746e+06	3.36746e+06	2.5512e+06	2.5512e+06	2.5512e+06	2.5512e+06	3.32857e+06	3.31194e+06	3.22783e+06	3.10206e+06	2.31844e+06	2.38248e+06	2.50718e+06	2.40396e+06	0.259987	0.12135	0.211526	0.295713	0.440035	0.392711	0.596344	0.461238	0.553957	0.274206	0.457289	0.622664	0.908945	0.821244	1.23801	0.954312
PPM1D	0.730407	-0.0624386	-0.261447	-0.174566	-0.235849	0.168564	-0.107035	0.175684	26927	26927	26927	26927	43518.2	43518.2	43518.2	43518.2	44674.7	25786.4	22463.8	23858.2	36955	48911.8	40406.4	49153.8	0	0.0308901	0.0659369	0.134161	0.158847	0.110533	0.0519304	0.115437	0	0.0752837	0.154844	0.301355	0.353133	0.251328	0.123764	0.261773
GRM6	-1.31176	0	0.0434016	0.415355	0.155706	-0.37845	0.46497	0.311086	248913	248913	248913	248913	695146	695146	695146	695146	100270	0	256515	331957	774370	534751	959503	862428	0	0	0	0	0	0.252077	0	0.281357	0	0	0	0	0	0.543671	0	0.602587
SIVA1	0	0	0	0	0	0.621249	0.570914	0.582208	0	0	0	0	3774.83	3774.83	3774.83	3774.83	0	3510.99	5109.42	6093.19	0	5806.46	5607.37	5651.44	0	0	0	0	0	0.167262	0	0	0	0	0	0	0	0.37089	0	0
PMM2	-0.251478	0.158876	-0.0106307	0.0765152	0.133905	0.0758629	0.165634	0.307248	3.72445e+06	3.72445e+06	3.72445e+06	3.72445e+06	3418330	3418330	3418330	3418330	3.12867e+06	4.15804e+06	3697110	3.92732e+06	3.7508e+06	3602890	3834200	4.22965e+06	0.353249	0.278274	0.00913781	0.0770395	0.300579	0.122498	0.522399	0.860844	0.74392	0.596383	0.0227357	0.179464	0.640458	0.276911	1.07353	1.74987
INPP4B	0	0	0	0	0.0261148	0.594994	0.0214636	0.431448	0	0	0	0	139941	139941	139941	139941	164260	0	109452	0	142497	211376	142039	188723	0	0	0	0	0.013233	0.370967	0.00945205	0.41514	0	0	0	0	0.0327654	0.778801	0.0234288	0.864752
MID1	0.18812	0.218959	0.0961813	0.467621	0.160653	0.0296818	0.0993007	0.276013	2.17754e+06	2.17754e+06	2.17754e+06	2.17754e+06	1739550	1739550	1739550	1739550	2480820	2534420	2.32766e+06	3.01116e+06	1.94446e+06	1775710	1863500	2.10632e+06	0.667828	1.39237	0.489784	1.61909	0.605991	0.0570736	0.407556	1.17712	1.35746	2.97175	1.00993	3.60847	1.23723	0.135311	0.850026	2.43859
HMGB3	0.042928	0.0123393	-0.0228959	-0.081318	-0.141416	-0.167431	-0.402743	-0.424456	24028900	24028900	24028900	24028900	70599500	70599500	70599500	70599500	2.47546e+07	24235300	2.36506e+07	2.2712e+07	6.40076e+07	62863700	5.34028e+07	5.26051e+07	0.0692266	0.0188153	0.0282184	0.0823143	1.01043	0.699721	1.58942	1.26615	0.16219	0.0463403	0.0690394	0.191012	2.06574	1.42219	3.51513	2.65149
PPM1G	0.034058	0.119727	0.0349134	-0.0778457	-0.0419138	-0.0320823	-0.161663	-0.326474	12734400	12734400	12734400	12734400	17233300	17233300	17233300	17233300	13038600	13836300	1.30463e+07	12065480	1.67398e+07	16854300	1.54065e+07	1.37433e+07	0.0523901	0.300127	0.115431	0.0700985	0.0992306	0.153266	0.699099	1.11994	0.124771	0.639652	0.26176	0.164156	0.227427	0.34151	1.42098	2.30234
INPPL1	-0.229838	0.0319803	-0.0852148	0.0722508	0.0665227	0.102108	0.287798	0.058913	1462740	1462740	1462740	1462740	1.08308e+06	1.08308e+06	1.08308e+06	1.08308e+06	1.24732e+06	1.49553e+06	1.37884e+06	1537860	1.13419e+06	1162510	1.32219e+06	1128220	0.591725	0.0574731	0.200403	0.127681	0.193155	0.377525	1.12237	0.101875	1.20928	0.136216	0.439161	0.287851	0.424103	0.791501	2.30793	0.233081
FANCA	0.169482	0.276306	-0.0443008	-0.0850903	0	0.082239	0.454254	0.167622	314084	314084	314084	314084	241750	241750	241750	241750	353236	380384	304586	296095	0	255931	331216	271535	0	0	0	0	0	0.0638685	0.498508	0	0	0	0	0	0	0.150422	1.02736	0
SOX12	-0.179938	-0.696418	-0.410306	-0.00554755	0.0216878	-0.0400291	0.153152	-0.14959	1255900	1255900	1255900	1255900	1.45029e+06	1.45029e+06	1.45029e+06	1.45029e+06	1.10863e+06	775019	945019	1251080	1.47225e+06	1410600	1.61271e+06	1.30744e+06	0	0	0	0	0.0109196	0.0312282	0.0884248	0.131941	0	0	0	0	0.0271242	0.0761612	0.204163	0.296816
EIF3D	-0.0597614	0.0283378	-0.0147598	-0.0378967	-0.0623736	-0.0157117	0.019916	0.0106904	1.70293e+07	1.70293e+07	1.70293e+07	1.70293e+07	17443100	17443100	17443100	17443100	1.63383e+07	1.73671e+07	1.68559e+07	1.65878e+07	1.6705e+07	1.72542e+07	1.76856e+07	1.75728e+07	0.743393	0.104856	0.10467	0.389728	0.246522	0.0456218	0.0743674	0.0247117	1.50986	0.239403	0.238927	0.815149	0.532139	0.109688	0.173566	0.0607368
EIF3H	-0.0626972	-0.133698	-0.105663	-0.179398	-0.174244	-0.0834722	-0.140413	-0.168528	8666130	8666130	8666130	8666130	9490620	9490620	9490620	9490620	8297580	7899110	8.05411e+06	7.65281e+06	8.41089e+06	8957090	8.61046e+06	8444280	0.13708	0.278187	0.170798	0.386597	0.64889	0.30517	0.417652	0.705652	0.307541	0.596181	0.378163	0.809194	1.32066	0.649337	0.86984	1.43365
HDAC3	-0.131732	-0.0527782	-0.101356	0.0414358	0.154567	0.0282146	0.077689	0.0973269	777462	777462	777462	777462	747181	747181	747181	747181	709617	749534	724716	800116	831678	761937	788519	799326	0.503004	0.123612	0.212208	0.0720919	0.292273	0.0230072	0.267969	0.36094	1.03594	0.279142	0.462964	0.168597	0.624114	0.0566006	0.575659	0.759039
NVL	-0.247072	0.0597657	-0.0370118	0.117539	0.0791272	0.0620617	0.0689361	0.162416	1680990	1680990	1680990	1680990	1.79624e+06	1.79624e+06	1.79624e+06	1.79624e+06	1416410	1752090	1.63841e+06	1.82368e+06	1.89751e+06	1875200	1.88416e+06	2.01028e+06	0.310479	0.0555925	0.0323537	0.139319	0.187341	0.163636	0.199414	0.350822	0.659766	0.131922	0.0787035	0.312338	0.412451	0.363056	0.437102	0.739311
BCAT2	-0.405747	-0.181582	-0.308488	-0.265489	-0.204572	-0.0659523	0.510189	0.0553117	6.28967e+06	6.28967e+06	6.28967e+06	6.28967e+06	4.21047e+06	4.21047e+06	4.21047e+06	4.21047e+06	4.74773e+06	5.54582e+06	5.07883e+06	5232480	3.65383e+06	4022320	5.9967e+06	4.37503e+06	1.29252	0.673034	0.860092	1.15666	0.606299	0.116324	1.25482	0.0856857	2.71281	1.36799	1.7483	2.3892	1.23775	0.263623	2.62561	0.198233
BIRC5	0	0	0	0	-0.356385	0.324529	-0.280014	0.0646373	0	0	0	0	100490	100490	100490	100490	0	101302	75238.9	95337.6	78494.9	125840	82762.1	105095	0	0	0	0	0.207091	0.267595	0.194279	0.0597025	0	0	0	0	0.45262	0.574911	0.426531	0.141295
NCAM2	0.528984	0.0620275	-0.036207	0.452615	0.366876	0.288591	-0.163328	0.518838	17934600	17934600	17934600	17934600	6257310	6257310	6257310	6257310	2.58781e+07	18722500	17490100	2.45438e+07	8069160	7.64297e+06	5.58754e+06	8965480	1.04271	0.0942678	0.0439772	0.685738	0.427541	0.374285	0.171633	0.786992	2.13623	0.216804	0.106087	1.3941	0.888958	0.785176	0.379956	1.59821
IPO8	-0.107044	0.157092	0.0924942	0.166758	0.315198	0.190431	0.246687	0.453654	735220	735220	735220	735220	871992	871992	871992	871992	682644	819798	783901	825309	1.08492e+06	995034	1034600	1.1942e+06	0.196225	0.49452	0.112759	0.604546	0.937573	0.77706	0.843288	1.36378	0.430445	1.01932	0.255979	1.2346	1.90954	1.57749	1.71368	2.89634
GRIN2D	0.389111	-0.0552209	0.173587	0.0824701	-0.397071	0.23166	0.229989	-0.123143	16497.2	16497.2	16497.2	16497.2	10995.5	10995.5	10995.5	10995.5	21604.4	15877.6	18606.5	17467.7	8349.96	12910.7	12895.8	10095.9	0.258764	0.033809	0.128728	0.0483444	0.255462	0.105563	0.604197	0.0718035	0.55726	0.0824333	0.290006	0.115862	0.550498	0.240839	1.23391	0.167966
STX7	0.285749	0.0556646	0.0912474	-0.158975	0.166308	0.0479211	-0.187649	-0.133023	3.94752e+07	3.94752e+07	3.94752e+07	3.94752e+07	3.93871e+07	3.93871e+07	3.93871e+07	3.93871e+07	4.81219e+07	4.1028e+07	4.20525e+07	3.53564e+07	44199500	4.07173e+07	3.45832e+07	35917800	0.997453	0.206078	0.313819	0.649593	0.138445	0.0740894	0.347556	0.182984	2.03757	0.45061	0.666502	1.32194	0.310512	0.172894	0.732957	0.403534
TOX3	1.08573	0	0.79293	-1.30241	-0.360928	-0.0330333	-0.981255	-0.410327	2221.34	2221.34	2221.34	2221.34	9205.65	9205.65	9205.65	9205.65	4714.69	0	3848.67	900.639	7168.11	8997.27	4663.02	6926.82	0.458025	0	0.299633	0	0.226844	0.0231911	0.666787	0.261704	0.94864	0	0.638677	0	0.492709	0.0570584	1.35541	0.563155
FOXP2	-1.00658	0.200473	0.00387244	0.383489	0.0965932	-0.14991	0.334445	-0.09307	523357	523357	523357	523357	560614	560614	560614	560614	260488	601377	524764	682716	599434	505285	706874	525590	1.11955	0.391214	0.00360587	0.310599	0.16562	0.209319	0.610138	0.133799	2.30152	0.81812	0.00883991	0.660026	0.36742	0.457197	1.24508	0.300589
TNRC18	0.0385656	-0.337932	-0.0859494	-0.391897	-0.0866259	0.0238078	-0.376383	-0.306136	443573	443573	443573	443573	601371	601371	601371	601371	455590	350943	417918	338059	566325	611377	463276	486392	0.00998673	0.281411	0.0404137	0.369789	0.170466	0.0187739	0.735641	0.578008	0.0247591	0.602709	0.098023	0.7765	0.377519	0.0462017	1.49413	1.18252
SLC16A3	-0.418982	0.109188	0.0211999	-0.708509	-0.70237	-0.332418	-0.287617	-3.58855	801360	801360	801360	801360	1.56442e+06	1.56442e+06	1.56442e+06	1.56442e+06	599379	864364	813223	490394	961435	1.24247e+06	1.28166e+06	130045	0.240039	0.0705233	0.0102772	0.578695	0.408002	0.23789	0.141939	0.98661	0.518854	0.165207	0.0255137	1.18394	0.850932	0.514553	0.317696	2.01448
ABCC4	0.211793	0.101449	-0.0389325	0.396855	0.0079135	-0.0680251	0.647161	0.0758737	398008	398008	398008	398008	347012	347012	347012	347012	460944	427003	387411	524031	348920	331029	543449	365750	0.350446	0.179184	0.101375	1.27432	0.0402079	0.23358	1.75109	0.214486	0.738554	0.395521	0.232075	2.67157	0.0975637	0.506224	4.04528	0.467579
ABCC5	-0.0351801	0.308733	0.0409591	-0.00451246	-0.518359	-0.959504	-0.441015	-0.176382	194797	194797	194797	194797	147628	147628	147628	147628	190104	241279	200406	194188	103069	75915.5	108745	130639	0.0273925	0.646689	0.043864	0.00453573	0.166821	0.410273	0.168647	0.0503871	0.0671083	1.31631	0.105779	0.0113106	0.370075	0.855347	0.373806	0.120323
POLR1G	-0.401685	0.0508743	-0.181147	-0.234898	-0.0882686	0.0100244	-0.155569	-0.0455099	840231	840231	840231	840231	1.02138e+06	1.02138e+06	1.02138e+06	1.02138e+06	636032	870389	741085	713982	960763	1028503	916974	989665	0.823714	0.0684795	0.39176	0.393798	0.185357	0.0171215	0.440051	0.102688	1.67389	0.160532	0.819144	0.823206	0.408357	0.0422169	0.913713	0.23487
P4HA2	-0.0607984	0.413906	0.0727432	0.203395	-0.202318	0.0789869	-0.00410208	0.0433801	2716320	2716320	2716320	2716320	1.74456e+06	1.74456e+06	1.74456e+06	1.74456e+06	2.60423e+06	3618920	2.85679e+06	3.12758e+06	1.51629e+06	1.84273e+06	1.7396e+06	1797810	0.0962069	0.718651	0.0746319	0.282094	0.24496	0.0846372	0.00356655	0.0374247	0.220836	1.45975	0.174192	0.603973	0.528956	0.195964	0.00873307	0.0908957
ST8SIA5	0.713062	-0.0430021	0.3928	-0.0117795	0	0	0	0	31467.3	31467.3	31467.3	31467.3	0	0	0	0	51583.8	30543.2	41314.7	31211.5	0	0	0	22531.3	0.491173	0.0134486	0.259967	0.0044816	0	0	0	0	1.01287	0.0333164	0.559694	0.0111753	0	0	0	0
CAPN5	0.331664	-0.067657	-0.123837	-0.0617906	-0.177047	-0.152129	-0.197115	-0.418755	6.13624e+06	6.13624e+06	6.13624e+06	6.13624e+06	8.324e+06	8.324e+06	8.324e+06	8.324e+06	7722240	5855120	5.6315e+06	5.87898e+06	7362670	7.49094e+06	7.26096e+06	6226930	0.662454	0.439813	0.667713	0.441998	0.240445	0.226312	0.308189	0.619467	1.34648	0.913236	1.35722	0.917441	0.519696	0.491668	0.655278	1.26347
GYG2	0.307388	-0.201486	0.106525	-0.0903973	0.909333	0.544732	0.395923	0.00639572	441990	441990	441990	441990	222071	222071	222071	222071	546947	384378	475860	415145	417089	323946	292198	223058	0.548101	0.209942	0.126825	0.0834655	0.28346	0.389453	0.433937	0	1.12361	0.458437	0.286059	0.193423	0.606728	0.814569	0.901646	0
YKT6	0.463385	0.436837	-0.212864	-0.483921	-0.25928	-0.141319	-0.621778	-0.319371	2.48007e+06	2.48007e+06	2.48007e+06	2.48007e+06	3.16163e+06	3.16163e+06	3.16163e+06	3.16163e+06	3.17935e+06	2.4002e+06	2.32774e+06	2.08909e+06	2.98329e+06	2.92498e+06	2.74061e+06	2.56643e+06	0	0	0	0	0	0	0	0	0	0	0	0	0	0	0	0
INSIG1	0.451709	-0.11787	-0.122155	0.684225	-0.67575	-0.423202	-0.160301	-0.320528	14720.5	14720.5	14720.5	14720.5	18132.4	18132.4	18132.4	18132.4	20132.6	13565.6	13525.4	23653.5	11351	13522.6	16225.6	14520	0.593618	0.231264	0.158263	0.269756	0.341555	0.159232	0.0661726	0.130971	1.21299	0.501553	0.351796	0.579189	0.721284	0.353957	0.15533	0.294667
NUP42	-0.0349086	0.0638186	-0.0709136	-0.0275737	-0.250149	-0.138629	-0.265086	-0.248056	1.33729e+06	1.33729e+06	1.33729e+06	1.33729e+06	1.73696e+06	1.73696e+06	1.73696e+06	1.73696e+06	1.30532e+06	1397770	1.27314e+06	1311970	1460450	1577820	1.44541e+06	1462570	0.0168487	0.0251623	0.0368038	0.0142727	0.140298	0.0610526	0.164386	0.143082	0.0413986	0.06184	0.0894685	0.0353337	0.314334	0.144256	0.364674	0.320142
ARPC5	0.0967201	-0.0444251	0.0246435	0.0341523	0.0058327	-0.10994	-0.0123811	-0.147484	7.52774e+07	7.52774e+07	7.52774e+07	7.52774e+07	8.11137e+07	8.11137e+07	8.11137e+07	8.11137e+07	8.04971e+07	7.29947e+07	7.65743e+07	7.70806e+07	8.14423e+07	75162100	8.04205e+07	7.32313e+07	0.452542	0.156656	0.0704074	0.0912536	0.00936823	0.655043	0.0377479	0.458102	0.938031	0.348402	0.164958	0.210425	0.0232737	1.33217	0.0917015	0.94883
POLR2D	0.189801	-0.122194	-0.217311	-0.15149	-0.12658	-0.0799795	-0.229458	-0.200161	171960	171960	171960	171960	218331	218331	218331	218331	196139	157995	147914	154819	199991	206556	186226	190047	0.22966	0.187609	0.453943	0.224408	0.248809	0.170722	0.390587	0.507446	0.498401	0.412886	0.940645	0.487866	0.536779	0.378021	0.816884	1.0447
MAFG	0.298931	0.193745	0.00497997	0.00988699	-0.00454557	-0.0778999	0.0436205	0.0504855	487687	487687	487687	487687	636194	636194	636194	636194	599968	557782	489373	491041	634192	602753	655723	658851	0.75687	0.410706	0.00691862	0.00865225	0.00800416	0.585691	0.0746889	0.105406	1.53674	0.856245	0.0172261	0.0215534	0.0200298	1.19764	0.174339	0.240514
OGG1	-0.28243	-0.199596	0.105062	0.137975	-0.260433	-0.280168	-0.414798	-0.28568	27939.5	27939.5	27939.5	27939.5	29603.5	29603.5	29603.5	29603.5	22972	24329.6	30050.1	30743.5	24714.1	24378.4	22206.3	24285.4	0.27454	0.163926	0.0679676	0.20701	0.101132	0.197877	0.194548	0.190186	0.588825	0.363745	0.159372	0.452448	0.231558	0.433928	0.427032	0.417965
PER1	0.621811	0.296727	0.545915	0.130924	0.392735	0.202421	0.25467	0.228428	39468.7	39468.7	39468.7	39468.7	37176.3	37176.3	37176.3	37176.3	60734.7	48481.6	57622.2	43218.1	48808	42776.1	44353.7	43554.2	0.279404	0.279693	0.421259	0.0362248	0.212171	0.22743	0.276419	0.142224	0.598669	0.599257	0.876743	0.0880369	0.462875	0.493877	0.59265	0.318322
ZSCAN9	0	0.814987	-0.274805	0.567452	-0.21242	0.106592	-0.153114	0.67604	12033.2	12033.2	12033.2	12033.2	15577.8	15577.8	15577.8	15577.8	0	21169.8	9946.19	17832	13445	16772.3	14009.2	24889.4	0	0	0	0	0.0635069	0.0488351	0.0680747	0.515801	0	0	0	0	0.149666	0.116884	0.159599	1.0609
FABP7	-0.694258	0.307767	0.136865	0.139738	0.218731	0.2093	-1.28578	-0.0284933	1.81604e+06	1.81604e+06	1.81604e+06	1.81604e+06	5.21555e+07	5.21555e+07	5.21555e+07	5.21555e+07	1122360	2.24787e+06	1.99676e+06	2.00074e+06	6.06938e+07	6.02983e+07	2.13915e+07	51135500	0.794047	0.469447	0.172379	0.131812	0.222176	0.178482	1.016	0.016167	1.61235	0.97077	0.381533	0.296538	0.483342	0.394036	2.07763	0.0397727
RNF113A	-0.0958092	0.158149	0.120779	-0.0174437	-0.0137385	0.0209847	-0.183545	-0.212775	1.02453e+06	1.02453e+06	1.02453e+06	1.02453e+06	1.51199e+06	1.51199e+06	1.51199e+06	1.51199e+06	958698	1.14322e+06	1113990	1.01221e+06	1.49766e+06	1534140	1331360	1.30466e+06	0.0874111	0.143751	0.131061	0.00907915	0.025181	0.134152	0.678861	1.00288	0.20198	0.321638	0.294837	0.0225801	0.0618803	0.301344	1.38023	2.04912
KDM6A	-0.360493	0.0402566	0.0782835	0.138634	0.0220417	0.0321016	0.207924	0.120935	127365	127365	127365	127365	162841	162841	162841	162841	99204.1	130969	134467	140211	165348	166505	188085	177079	0.497199	0.0392667	0.0905515	0.130173	0.0298306	0.0376766	0.389433	0.252882	1.0246	0.0953207	0.208858	0.292997	0.0728354	0.0915495	0.81451	0.545197
CLDN3	0.559348	0.140145	0.311329	0.0210654	0	0	0	0	392267	392267	392267	392267	0	0	0	0	578046	432284	486744	398037	0	0	0	0	0.769214	0.165482	0.557231	0.023125	0	0	0	0	1.56225	0.367059	1.14119	0.0569043	0	0	0	0
DHX15	0.135702	0.0382772	-0.114912	0.07686	-0.11719	0.0299344	-0.0180707	0.176371	2.21906e+07	2.21906e+07	2.21906e+07	2.21906e+07	18450800	18450800	18450800	18450800	2.43792e+07	22787200	2.04916e+07	2.34048e+07	17011300	1.88376e+07	1.82211e+07	20850100	0.248992	0.14686	1.17989	0.45164	0.382049	0.0915459	0.0488114	0.781715	0.537158	0.328353	2.4455	0.936132	0.800265	0.211052	0.116828	1.58713
SGSM2	-0.175823	-0.0980058	-0.00252834	0.088855	-0.0633107	-0.118167	0.0769522	-0.14379	1.57626e+07	1.57626e+07	1.57626e+07	1.57626e+07	14044600	14044600	14044600	14044600	1.39541e+07	14727400	1.5735e+07	1.6764e+07	13441600	12940100	1.48141e+07	12712300	0.517046	0.280702	0.00483332	0.297934	0.145331	0.710671	0.177339	0.739877	1.06329	0.601289	0.0121327	0.635295	0.325068	1.44374	0.391605	1.50252
RNMT	0.000225973	0.0257757	0.01981	-0.0680097	-0.147025	-0.083645	-0.296443	-0.340121	6.32001e+06	6.32001e+06	6.32001e+06	6.32001e+06	7832060	7832060	7832060	7832060	6.321e+06	6.43394e+06	6.40739e+06	6028990	7073220	7.39088e+06	6.37731e+06	6187130	0.000710005	0.103004	0.0867928	0.360937	0.951674	0.273506	1.29611	1.42461	0.00167133	0.235539	0.200675	0.759031	1.9401	0.58677	2.7217	3.05907
ZZEF1	-0.427142	-0.262847	-0.334724	-0.389097	-0.015875	0.200425	0.479522	0.334622	1.73436e+06	1.73436e+06	1.73436e+06	1.73436e+06	1.52437e+06	1.52437e+06	1.52437e+06	1.52437e+06	1.57207e+06	1.67456e+06	1.71648e+06	1.61253e+06	1.45816e+06	1.43928e+06	1.46246e+06	1525826	0.390395	0.144229	0.182497	0.435607	0.122486	0.437718	0.441156	0.183149	0.815069	0.321572	0.397326	0.903475	0.273722	0.908753	0.914968	0.394922
TET3	-0.273556	0.147636	-0.0915936	-0.204127	-0.127315	0.0720054	-0.195859	-0.280988	165750	165750	165750	165750	223884	223884	223884	223884	137121	183610	155554	143881	204973	235341	195462	184262	0.356577	0.216254	0.0681696	0.230016	0.138511	0.0542229	0.293173	0.421097	0.750349	0.471112	0.159805	0.499131	0.310644	0.128923	0.625861	0.876379
FLRT2	0.132609	-0.753485	-0.609267	-0.348051	-0.845927	0.590465	0.463526	0.506221	105033	105033	105033	105033	69020.9	69020.9	69020.9	69020.9	115145	62302.3	68852.3	82518.6	38400	103927	95173.4	98032.1	0	0	0	0	0	0	0	0	0	0	0	0	0	0	0	0
TTI1	-0.324759	-0.0173597	0.108366	0.0174904	0.156951	0.0389404	0.069476	0.305218	4.55241e+06	4.55241e+06	4.55241e+06	4.55241e+06	3.58944e+06	3.58944e+06	3.58944e+06	3.58944e+06	3.63479e+06	4.49796e+06	4.90752e+06	4.60793e+06	4.00196e+06	3687640	3.76652e+06	4.43513e+06	1.1533	0.0541399	0.296706	0.0460263	0.247937	0.091366	0.151462	0.64728	2.38199	0.128716	0.632913	0.110596	0.535026	0.210674	0.33779	1.31754
PLXNB1	0.143892	-0.0610876	0.000557999	0.0460174	0.0698336	0.0224363	-0.257234	0.184168	1.61992e+06	1.61992e+06	1.61992e+06	1.61992e+06	1.80775e+06	1.80775e+06	1.80775e+06	1.80775e+06	1.78982e+06	1.55276e+06	1620550	1.67243e+06	1897410	1.83609e+06	1512530	2053900	0.352384	0.12999	0.000957051	0.0652844	0.0696145	0.0305372	0.55489	0.390687	0.742217	0.292635	0.00224016	0.153491	0.163022	0.0744215	1.13661	0.817056
RRP8	-0.407942	0.0138449	-0.0631926	-0.0267307	-0.1663	-0.0730255	-0.135623	0.00770468	2.86329e+06	2.86329e+06	2.86329e+06	2.86329e+06	3.33659e+06	3.33659e+06	3.33659e+06	3.33659e+06	2.15805e+06	2.8909e+06	2.74058e+06	2.81072e+06	2.97332e+06	3.17191e+06	3.03722e+06	3354460	0.884027	0.0253781	0.0972008	0.0330606	0.193453	0.0642046	0.151245	0.00511032	1.79874	0.0624072	0.222999	0.0804991	0.424781	0.151163	0.337384	0.0127817
PJA2	0.803115	0.101757	0.160919	0.0274692	-0.155276	-0.259881	-0.56621	-0.812692	384772	384772	384772	384772	1.27598e+06	1.27598e+06	1.27598e+06	1.27598e+06	671376	412891	430175	392169	1.14578e+06	1.06564e+06	861780	726437	1.16689	1.05112	0.207602	0.0427911	0.229641	0.44189	0.918854	1.07043	2.41297	2.15413	0.453747	0.103428	0.498352	0.917267	1.87021	2.19561
SIPA1L1	-0.333847	0.206097	-0.0492882	-0.196425	0.0998426	-0.218488	-0.000945182	0.221144	476692	476692	476692	476692	314026	314026	314026	314026	378216	549895	460682	416014	336528	269894	313820	366046	0.144039	0.118743	0.0211409	0.0846434	0.113296	0.557102	0.00180403	0.189754	0.322387	0.268781	0.0519969	0.195989	0.257029	1.14093	0.00427967	0.417107
PRPF4	-0.173118	-0.0313371	-0.0351523	-0.0730334	-0.0501817	-0.0168593	-0.0176264	-0.0522978	7505770	7505770	7505770	7505770	8.27227e+06	8.27227e+06	8.27227e+06	8.27227e+06	6.65705e+06	7.34449e+06	7.3251e+06	7.13526e+06	7.98948e+06	8176160	8.17181e+06	7.97777e+06	0.58525	0.124221	0.133075	0.527606	0.135154	0.0502303	0.0728582	0.362954	1.1966	0.280486	0.299078	1.08371	0.303524	0.119999	0.170238	0.76312
ST8SIA3	-0.0449536	0.126381	-0.135729	-0.0298047	-0.0280107	0.0809396	0.0918533	0.0403265	1.99376e+06	1.99376e+06	1.99376e+06	1.99376e+06	2.74578e+06	2.74578e+06	2.74578e+06	2.74578e+06	1.9326e+06	2.1763e+06	1.81474e+06	1.953e+06	2.69299e+06	2.90423e+06	2.92629e+06	2.82362e+06	0.0382166	0.373182	0.244579	0.0446956	0.02717	0.101354	0.0905449	0.0401834	0.0928111	0.783208	0.528191	0.107721	0.0666003	0.232031	0.208841	0.0974942
PHGDH	-0.11629	-0.065239	0.0805951	0.0869955	-0.290421	-0.127982	-0.245207	-0.306155	6.146e+07	6.146e+07	6.146e+07	6.146e+07	6.89758e+07	6.89758e+07	6.89758e+07	6.89758e+07	56700400	58742700	6.49912e+07	6.52801e+07	56399000	63120500	5.81946e+07	5.57873e+07	0.290321	0.1367	0.160521	0.193597	0.455625	0.180736	0.407285	0.496847	0.620306	0.306734	0.356781	0.4251	0.94385	0.398862	0.849489	1.02391
NDUFS4	0.268997	-0.171269	-0.0991505	-0.1224	-0.328051	-0.318001	0.388434	-0.00342019	6.93728e+06	6.93728e+06	6.93728e+06	6.93728e+06	6491020	6491020	6491020	6491020	8.35922e+06	6.16073e+06	6.47653e+06	6.37299e+06	5.17082e+06	5206970	8496560	6475650	0.327135	0.218777	0.114621	0.155733	0.449072	0.366194	0.604176	0.00257436	0.692854	0.476347	0.259913	0.346454	0.931039	0.769575	1.23386	0.00619704
ARHGAP6	-0.702072	-0.248081	-0.546418	-0.192367	0.453876	-0.153257	0.459217	1.36964	169496	169496	169496	169496	63681.2	63681.2	63681.2	63681.2	104188	142719	116057	148338	87225.1	57263.3	87548.6	164556	0.432869	0.672599	0.72709	0.148037	0.443039	0.133275	0.395495	0.249366	0.899678	1.36708	1.47692	0.330739	0.919276	0.299497	0.826538	0.537981
ADAM12	0	1.76681	1.01938	1.4176	0.502439	0.32912	0.451885	0.612968	94328.5	94328.5	94328.5	94328.5	303246	303246	303246	303246	0	321000	191208	251990	429581	380952	414788	463786	0	0	0	0	0.971119	0.80465	0.896389	0.694765	0	0	0	0	1.98154	1.63457	1.82453	1.41224
PHF1	-0.525756	0.0313219	-0.195513	0.0269781	-0.214619	0.124021	-0.0303704	-0.676296	5.07618e+06	5.07618e+06	5.07618e+06	5.07618e+06	4.74745e+06	4.74745e+06	4.74745e+06	4.74745e+06	4.33512e+06	4.88005e+06	4.62501e+06	5.08288e+06	3.95429e+06	4.19055e+06	4.54941e+06	3.60864e+06	0.43877	0.143229	0.482977	0.0100306	0.319129	0.242487	0.0485509	0.469203	0.908344	0.319844	0.991897	0.0248765	0.657205	0.521899	0.113118	0.966668
SEPTIN4	0.526886	-0.0440673	-0.0416405	0.0294897	-0.142243	-0.261965	-0.144124	-0.484503	5756450	5756450	5756450	5756450	3.57043e+06	3.57043e+06	3.57043e+06	3.57043e+06	8.29398e+06	5.58328e+06	5.59268e+06	5.87533e+06	3.2352e+06	2.97757e+06	3.23099e+06	2.55194e+06	1.19189	0.0838531	0.0609827	0.036086	0.384331	0.716728	0.407786	0.830083	2.47347	0.194289	0.144085	0.0877716	0.804907	1.45584	0.850499	1.6868
DYNC1LI2	0.110052	-0.0544391	-0.0289379	-0.209309	-0.115049	-0.142657	-0.232315	-0.318825	2.67729e+07	2.67729e+07	2.67729e+07	2.67729e+07	31197500	31197500	31197500	31197500	2.88951e+07	2.57814e+07	26241200	2.31572e+07	2.88062e+07	2.82602e+07	2.65574e+07	2.50117e+07	0.25013	0.086179	0.0369241	0.451226	0.794966	0.657481	1.09392	1.03851	0.539645	0.199345	0.0897355	0.935335	1.61457	1.33654	2.24605	2.12702
PSMD3	-0.0487572	-0.0168314	-0.0619455	-0.0364199	-0.0125958	0.0427791	-0.00924137	0.0154728	2.88534e+07	2.88534e+07	2.88534e+07	2.88534e+07	27402100	27402100	27402100	27402100	2.78945e+07	28518700	27640700	28134100	27163900	28226800	2.72271e+07	2.76976e+07	0.0559158	0.0270295	0.124993	0.0731473	0.0443795	0.149025	0.0260962	0.034837	0.132613	0.0662548	0.282162	0.170864	0.10695	0.332809	0.0641269	0.0848512
RBFOX2	0.228438	-0.0362365	-0.0646691	0.0568248	-0.0750749	-0.0471882	-0.0743834	-0.0805196	4674840	4674840	4674840	4674840	5.47838e+06	5.47838e+06	5.47838e+06	5.47838e+06	5.47688e+06	4.55888e+06	4.46992e+06	4.86265e+06	5200590	5.30209e+06	5.20308e+06	5181000	0.541164	0.0957124	0.200457	0.157525	0.265239	0.298439	0.268574	0.302125	1.10984	0.21977	0.439306	0.35022	0.570176	0.636231	0.576776	0.643363
PAPSS1	-0.177655	0.121422	-0.0107676	0.108255	0.103979	0.0625266	0.318431	0.290298	9.33059e+06	9.33059e+06	9.33059e+06	9.33059e+06	12050800	12050800	12050800	12050800	8249540	1.01499e+07	9.26121e+06	10057670	12951400	1.25846e+07	1.5027e+07	1.47368e+07	0.646496	0.465908	0.0340335	0.392624	0.399667	0.596462	1.41421	1.86005	1.31593	0.963974	0.0828987	0.820898	0.834768	1.21869	3.0299	4.45469
SIAH2	0	0	0	0	0.722657	0.191169	0.331057	1.17997	0	0	0	0	53703.6	53703.6	53703.6	53703.6	0	89934.9	18621.7	52827	88622.7	61312.8	67555.6	121677	0	0	0	0	0	0	0	0	0	0	0	0	0	0	0	0
ZNHIT1	0	0	0	0	0.0141923	0.266464	-0.0679866	-0.363989	0	0	0	0	2239550	2239550	2239550	2239550	0	1194940	918236	0	2261690	2.69386e+06	2136460	1740160	0	0	0	0	0.00649078	0.202808	0.0394463	0.374939	0	0	0	0	0.0161242	0.444069	0.0957647	0.786562
ZW10	-0.298568	0.0153824	0.0157124	0.0737982	0.0676422	0.0313974	0.0161903	0.0922174	3.83482e+06	3.83482e+06	3.83482e+06	3.83482e+06	3.60051e+06	3.60051e+06	3.60051e+06	3.60051e+06	3.11794e+06	3875930	3.87682e+06	4036090	3773340	3.67972e+06	3641140	3.83817e+06	1.17348	0.0367962	0.0352335	0.210052	0.269739	0.171633	0.0685539	0.293185	2.42884	0.0894361	0.0857068	0.458674	0.579159	0.379967	0.160763	0.625881
PRODH	0.0111111	0.215245	-0.0723455	0.154434	-0.0692004	0.284199	-0.534641	0.061083	658270	658270	658270	658270	503454	503454	503454	503454	663359	764186	626074	732645	479875	613073	347549	525227	0.00716753	0.226587	0.0430154	0.110059	0.0808033	0.621023	0.89543	0.066828	0.0178579	0.492182	0.103917	0.250303	0.187739	1.26643	1.82267	0.156776
SPINT1	0.202206	0.0675734	-0.0950747	0.109529	0	0	0	0	272040	272040	272040	272040	0	0	0	0	312970	285085	254690	293497	0	55939.2	51580	74430.2	0.405109	0.116452	0.162774	0.257781	0	0	0	0	0.845377	0.263917	0.361374	0.555235	0	0	0	0
EFS	-0.864041	0.0680725	0.0357568	-0.0739606	-0.109982	0.276164	-0.506962	0.220854	912674	912674	912674	912674	329659	329659	329659	329659	501434	956770	935577	867064	305462	399207	231982	384192	1.01252	0.0483062	0.0402059	0.0809441	0.0849179	0.872525	1.12831	0.090968	2.06994	0.115779	0.0975418	0.188027	0.196582	1.77445	2.3219	0.209735
MAP3K13	0.319443	0.259222	-0.137435	0.0817859	-0.239065	-0.0774375	-0.167819	-0.255262	135265	135265	135265	135265	132127	132127	132127	132127	168791	161890	122974	143155	111950	125222	117617	110700	0.217814	0.224419	0.12829	0.0904764	0.289194	0.147451	0.145053	0.407391	0.474228	0.487903	0.289099	0.208685	0.618047	0.329562	0.324508	0.849697
B4GALT5	0.174222	0.0265698	0.0260596	0.116461	0.398362	0.615834	0.203672	0.428012	81528.2	81528.2	81528.2	81528.2	45347.9	45347.9	45347.9	45347.9	91992.8	83043.6	83014.2	88382.4	59769.1	69493.2	52223.8	61010.1	0.102419	0.02001	0.0138947	0.140921	0.145453	0.275925	0.0804335	0.158117	0.234311	0.0492777	0.0344493	0.315599	0.325315	0.591717	0.187024	0.351492
SART1	0.0249657	-0.0813328	-0.0772116	-0.0293503	-0.219096	-0.104423	-0.304184	-0.423049	4652600	4652600	4652600	4652600	7820300	7820300	7820300	7820300	4.73381e+06	4.39756e+06	4.41014e+06	4.5589e+06	6.71845e+06	7274260	6.33366e+06	5.83274e+06	0.0577571	0.147895	0.177074	0.0647415	0.660004	0.353405	0.920932	1.11799	0.136808	0.330429	0.391105	0.152336	1.34163	0.744222	1.87463	2.29795
SPINT2	0.321075	-0.0655295	-0.124711	-0.252417	-0.185722	0.140881	-0.672628	-0.383561	3.37669e+06	3.37669e+06	3.37669e+06	3.37669e+06	1.26121e+06	1.26121e+06	1.26121e+06	1.26121e+06	4.21836e+06	3.22674e+06	3.09706e+06	2834690	1108870	1.39059e+06	791238	966774	0.747884	0.0872828	0.2264	0.491456	0.338977	0.259787	1.02155	0.577723	1.51902	0.201717	0.491816	1.01347	0.716205	0.559261	2.08886	1.1819
GPAA1	-0.124031	-0.0589248	-0.212895	0.025717	-0.226738	-0.221511	0.0565494	0.00406145	4.68507e+06	4.68507e+06	4.68507e+06	4.68507e+06	4.38904e+06	4.38904e+06	4.38904e+06	4.38904e+06	4.29912e+06	4.49757e+06	4042300	4.76934e+06	3.75072e+06	3764330	4564490	4401410	0.594626	0.119346	0.702888	0.0376178	0.34139	0.387494	0.0667591	0.00351839	1.21496	0.270097	1.42834	0.0913863	0.720988	0.810907	0.156598	0.00859164
DAPK3	-0.0482415	0.0404045	-0.115037	0.0448599	0.0199839	-0.00380115	0.172423	0.000242403	6.83776e+06	6.83776e+06	6.83776e+06	6.83776e+06	5.29652e+06	5.29652e+06	5.29652e+06	5.29652e+06	6.61289e+06	7.03196e+06	6313700	7.05371e+06	5370400	5.28259e+06	5.96891e+06	5.29741e+06	0.048139	0.0686129	0.268248	0.0606744	0.017111	0.00428225	0.963583	0.000648411	0.115393	0.160881	0.576168	0.143413	0.0421822	0.0106122	1.9654	0.00151967
TGFB1I1	-0.225698	0.0111457	0.00119293	0.439813	0.488991	-0.0107712	0.911514	0.839938	220015	220015	220015	220015	92082.7	92082.7	92082.7	92082.7	188153	221721	220197	298435	129235	91397.8	173209	164826	0.216008	0.0077816	0.000810771	0.275744	1.26387	0.00819758	0.731486	1.06139	0.470606	0.0194631	0.00190682	0.591333	2.64665	0.0204903	1.4856	2.17604
SRGAP3	0.189122	0.0907845	0.0736406	-0.00562424	-0.0557949	-0.0931419	-0.299141	-0.273605	3.91861e+06	3.91861e+06	3.91861e+06	3.91861e+06	6112870	6112870	6112870	6112870	4.46748e+06	4.17312e+06	4123820	3903360	5.88097e+06	5.73069e+06	4968150	5056870	0.818067	0.384199	0.227031	0.00760864	0.179466	0.297202	1.00776	0.984288	1.66217	0.804674	0.493103	0.01903	0.396071	0.633912	2.06001	2.00968
ZNF264	0	0	0	0	-0.0215418	0.786099	-0.364901	0.235518	0	0	0	0	20082.2	20082.2	20082.2	20082.2	0	13387.7	14274.7	34081.1	19784.6	34629.9	15594.3	23643.4	0	0	0	0	0	1.02945	0.673034	0.216638	0	0	0	0	0	2.10699	1.36799	0.471871
ZBTB43	0.0416341	-0.013209	0.172217	0.0191693	-0.32423	-0.140552	-0.0643126	-0.339073	129288	129288	129288	129288	134223	134223	134223	134223	133074	128110	145681	131018	107207	121763	128371	106110	0.0224384	0.00790175	0.251223	0.0138615	0.332437	0.298602	0.0772083	0.476658	0.0552844	0.019776	0.541866	0.034355	0.703212	0.636564	0.179834	0.984833
AP5Z1	-0.102423	0.155219	0.178724	0.0564158	0.147583	0.158808	-0.0671243	0.0260869	889563	889563	889563	889563	847067	847067	847067	847067	828599	990609	1006881	925038	938306	945635	808558	862523	0.761392	0.690486	0.44865	0.5194	0.314043	0.295441	0.322902	0.0785953	1.54615	1.40349	0.930195	1.06777	0.66689	0.630497	0.684596	0.182995
LRRTM2	-0.0150885	0.450353	0.0216677	0.435491	-0.617079	-0.27257	-1.93287	-1.30134	16455.1	16455.1	16455.1	16455.1	42709.3	42709.3	42709.3	42709.3	16283.9	22483.8	16704.1	22253.4	27846	35356.6	11185.9	17329.2	0.00501292	0.316183	0.00564913	0.331442	0.438492	0.365342	1.30345	0.906149	0.0125378	0.671342	0.0140672	0.701376	0.910696	0.76783	2.73859	1.84421
CCP110	-0.0174371	-0.020478	-0.0879324	-0.193453	-0.208069	-0.206256	-0.54474	-0.70487	5.27979e+06	5.27979e+06	5.27979e+06	5.27979e+06	9059270	9059270	9059270	9059270	5.21636e+06	5205380	4967600	4.61723e+06	7.84257e+06	7.85243e+06	6.21027e+06	5.55784e+06	0.0465997	0.0542705	0.185848	0.631409	1.17888	0.767761	1.51267	1.79077	0.111908	0.129072	0.409349	1.28672	2.44242	1.55921	3.30507	4.18111
ADCY6	0.672243	-0.127633	-0.149711	-0.194259	0.125647	-0.0438999	0.0827052	0.244638	444642	444642	444642	444642	357570	357570	357570	357570	708559	406995	400814	388627	390108	346854	378668	423648	1.4206	0.415243	0.305636	0.257721	0.151335	0.0692197	0.233009	0.952621	3.04901	0.864972	0.650284	0.555115	0.337541	0.162168	0.504955	1.94261
ZSCAN12	-1.38616	0.0714245	-0.791395	-0.148319	-0.892921	0.0933885	-0.382819	0.0895145	27385.9	27385.9	27385.9	27385.9	19177.6	19177.6	19177.6	19177.6	10477.3	28775.8	15823.1	24710.3	10327.6	20460.1	14708	20405.2	1.04493	0	0.743458	0.0712573	0.753471	0.0479602	0.256049	0.0543786	2.14065	0	1.51007	0.166843	1.53025	0.114992	0.551634	0.129291
CTIF	0.155914	0.0438857	0.0400121	0.00760428	0.0329981	-0.107275	-0.206898	-0.23919	443158	443158	443158	443158	515874	515874	515874	515874	493734	456845	455620	445500	527809	478906	446952	437059	0.298216	0.0598186	0.035832	0.00778601	0.0353308	0.194131	0.422947	0.451958	0.635802	0.141524	0.0871345	0.0194932	0.085934	0.426197	0.879891	0.936764
MTSS1	0.342844	0.0180991	0.0304008	-0.0775766	-0.128642	-0.266658	-0.919108	-0.9045	727138	727138	727138	727138	1.2501e+06	1.2501e+06	1.2501e+06	1.2501e+06	922196	736318	742623	689071	1.14345e+06	1.03913e+06	661096	667824	0.814107	0.0335853	0.0440456	0.172601	0.469329	0.568681	1.54918	1.42642	1.65437	0.0818887	0.106236	0.381961	0.970529	1.16333	3.39979	3.06353
ATMIN	0	-0.694397	-1.11514	-1.31646	-0.469702	-0.696519	-0.629475	-0.468617	34357.4	34357.4	34357.4	34357.4	33419.2	33419.2	33419.2	33419.2	0	21231.7	15861	13795.1	24132.4	20621.6	21602.5	24150.6	0	0.161128	0	0	0.244201	0.414066	0.308768	0.183738	0	0.35808	0	0	0.527441	0.862698	0.656456	0.405021
MAP3K7	0.428308	0.0235084	-0.0670644	-0.101072	0.0886578	-0.0383711	-0.0498029	0.0133389	1.52725e+07	1.52725e+07	1.52725e+07	1.52725e+07	1.61128e+07	1.61128e+07	1.61128e+07	1.61128e+07	2.05515e+07	1.55234e+07	1.45788e+07	1.42391e+07	17134000	1.56899e+07	1.5566e+07	1.62624e+07	1.72779	0.160933	0.454866	0.332872	0.318255	0.10162	0.102005	0.0260751	3.95903	0.357704	0.942423	0.704098	0.675525	0.232537	0.233385	0.0640851
[truncated: 9,188 more rows]
