# Supplementary material for: A human lysosomal storage disorder toolkit for decoding proteome landscapes in cortical-like and dopaminergic-like induced neurons
Source: Proc Natl Acad Sci U S A. 2026 Jul 1;123(27):e2609132123. doi: 10.1073/pnas.2609132123 (PMC13342943; doi:10.1073/pnas.2609132123)
Supplement: Supplementary file 5 — Dataset S04 (XLSX) [file pnas.2609132123.sd04.xlsx]

## Sheet: Overview
Dataset	Description
Dataset S1	Generation of CRISPR-edited cell lines for interrogation of lysosomal storage disease gene function analysis. This file contains gRNA sequences as well as allele sequencing results for all edits examined. Additionally this file contains annotations of proteins to individual organelles
Dataset S2	nDIA whole cell proteomics of day 50 idfferentiated iN, iDA of LSD mutants
Dataset S3	nDIA whole cell proteomics of day30 differentiated iN, iDA of select LSD mutants
Dataset S4	Protein-protein intearaction database, neuronal baseline PPI and complexes. KO vulnearbility of complexes
Dataset S5	TMT-based analysis of LysoIP sample proteomics of untagged, Control and ASAH1-/- HeLa cells
Dataset S6	Label free lipidomics of WC and LysoIP of untagged, Control and ASAH1-/- HeLa cells
Tab	Content
master_ppi_v3	PPI database of all protein interaction inputs for this study
baseline_ppi_v3_tier1	Neuronal baseline PPIs used for study. Based on neuronal proteome of Control iN and iDA neurons
complex_evidence	Baseline complex assembly in control iN and iDA neurons
complex_ko_states	Complex vulnearbility of LSD KOs

## Sheet: master_ppi_v3
key	Protein1	Protein2	Gene1	Gene2	RFprob	AFprob	AFMprob	CFprob	STRING	confDBs	allDBs	Source	Locality1	Locality2	in_Predictome80	filter_BIOGRID	filter_STRING	filter_PDB	Gene1_16k	Gene2_16k	SPOC_score	FDR_pct	ipTM_max	KIRC_score	BioGRID_count	STRING_16k	in_Predictomes16k	in_both_predictions	filter_ComplexPortal	cp_complex_ids	Gene1_upper	Gene2_upper	gene_key	gene_key_upper	corum_complex_ids	corum_complex_names	n_corum_complexes	filter_CORUM_gene	Protein1_base	Protein2_base	uniprot_key	uniprot_key_base	corum_uniprot_ids	corum_uniprot_names	filter_CORUM_uniprot	filter_CORUM	score_PDB	score_ComplexPortal	score_STRING
O14948::Q92886	O14948	Q92886	TFEC	NEUROG1	1	0.06726	0.9995	0.0725	0	none	none	D	Nucleus	Nucleus	TRUE	none	none	none	NA	NA	NA	NA	NA	NA	NA	NA	FALSE	FALSE	none	NA	TFEC	NEUROG1	NEUROG1::TFEC	NEUROG1::TFEC	NA	NA	NA	none	O14948	Q92886	O14948::Q92886	O14948::Q92886	NA	NA	none	none	0	0	0
P58012::Q9BTE7	P58012	Q9BTE7	FOXL2	DCUN1D5	0.895	0.211	0.8525	0.847	170	none	BIOGRID,STRING	P	Nucleus	Cytoplasm,Cytoskeleton,Nucleus	TRUE	present	present	none	NA	NA	NA	NA	NA	NA	NA	NA	FALSE	FALSE	none	NA	FOXL2	DCUN1D5	DCUN1D5::FOXL2	DCUN1D5::FOXL2	NA	NA	NA	none	P58012	Q9BTE7	P58012::Q9BTE7	P58012::Q9BTE7	NA	NA	none	none	0	0	1
A6NFT4::Q502W7	A6NFT4	Q502W7	CFAP73	CCDC38	0.997	0.9985	0.9976	0.9995	632	none	STRING	S,P	Cell projection,Cilium,Cytoplasm,Cytoskeleton	Cytoplasm,Cytoskeleton	TRUE	none	present	homolog	NA	NA	NA	NA	NA	NA	NA	NA	FALSE	FALSE	none	NA	CFAP73	CCDC38	CCDC38::CFAP73	CCDC38::CFAP73	NA	NA	NA	none	A6NFT4	Q502W7	A6NFT4::Q502W7	A6NFT4::Q502W7	NA	NA	none	none	1	0	1
P06756::P78536	P06756	P78536	ITGAV	ADAM17	0.3347	0.8486	0.732	0.8823	355	none	STRING	S,P	Cell junction,Cell membrane,Membrane	Membrane	TRUE	none	present	none	NA	NA	NA	NA	NA	NA	NA	NA	FALSE	FALSE	none	NA	ITGAV	ADAM17	ADAM17::ITGAV	ADAM17::ITGAV	NA	NA	NA	none	P06756	P78536	P06756::P78536	P06756::P78536	NA	NA	none	none	0	0	1
C4AMC7::Q8IYI6	C4AMC7	Q8IYI6	WASH3P	EXOC8	0.677	0.01225	0.631	0.048280000000000003	295	none	STRING	P	Cell projection,Cytoplasm,Cytoplasmic vesicle,Cytoskeleton,Endosome,Membrane	Cell projection,Cytoplasm	TRUE	none	present	none	NA	NA	NA	NA	NA	NA	NA	NA	FALSE	FALSE	none	NA	WASH3P	EXOC8	EXOC8::WASH3P	EXOC8::WASH3P	NA	NA	NA	none	C4AMC7	Q8IYI6	C4AMC7::Q8IYI6	C4AMC7::Q8IYI6	NA	NA	none	none	0	0	1
P08865::P15880	P08865	P15880	RPSA	RPS2	0.9976	0.9897	0.9863	0.9883	999	BIOGRID,STRING	BIOGRID,STRING	D,S,P	Cell membrane,Cytoplasm,Membrane,Nucleus	Cytoplasm,Nucleus	TRUE	present	present	exact	RPSA	RPS2	0.991	1.5	0.68	1	6	999	TRUE	TRUE	relaxed	CPX-5223	RPSA	RPS2	RPS2::RPSA	RPS2::RPSA	305;306;338;305;306;338	40S ribosomal subunit, cytoplasmic;Ribosome, cytoplasmic;40S ribosomal subunit, cytoplasmic;Ribosome, cytoplasmic	3	present	P08865	P15880	P08865::P15880	P08865::P15880	305;306;338	40S ribosomal subunit, cytoplasmic;Ribosome, cytoplasmic	present	present	3	1	1
Q14690::Q9UNX4	Q14690	Q9UNX4	PDCD11	WDR3	0.3225	0.1526	0.979	0.1902	997	STRING	STRING	P	Nucleus	Nucleus	TRUE	none	present	homolog	NA	NA	NA	NA	NA	NA	NA	NA	FALSE	FALSE	none	NA	PDCD11	WDR3	PDCD11::WDR3	PDCD11::WDR3	NA	NA	NA	none	Q14690	Q9UNX4	Q14690::Q9UNX4	Q14690::Q9UNX4	NA	NA	none	none	1	0	1
P51668::Q96EQ8	P51668	Q96EQ8	UBE2D1	RNF125	3.114e-4	0.9775	0.998	0.9854	912	BIOGRID,STRING	BIOGRID,STRING	P	Cytoplasm	Golgi apparatus,Membrane	TRUE	present	present	homolog	NA	NA	NA	NA	NA	NA	NA	NA	FALSE	FALSE	none	NA	UBE2D1	RNF125	RNF125::UBE2D1	RNF125::UBE2D1	NA	NA	NA	none	P51668	Q96EQ8	P51668::Q96EQ8	P51668::Q96EQ8	NA	NA	none	none	1	0	1
Q9H3H1::Q9UBS3	Q9H3H1	Q9UBS3	TRIT1	DNAJB9	0.2734	0.796	0.814	0.8887	208	none	none	S	Cytoplasm,Mitochondrion	Endoplasmic reticulum	TRUE	none	none	none	NA	NA	NA	NA	NA	NA	NA	NA	FALSE	FALSE	none	NA	TRIT1	DNAJB9	DNAJB9::TRIT1	DNAJB9::TRIT1	NA	NA	NA	none	Q9H3H1	Q9UBS3	Q9H3H1::Q9UBS3	Q9H3H1::Q9UBS3	NA	NA	none	none	0	0	0
O60880::Q05397	O60880	Q05397	SH2D1A	PTK2	0.67	0.05362	0.627	0.04947	245	none	BIOGRID,STRING	P	Cytoplasm	Cell junction,Cell membrane,Cell projection,Cytoplasm,Cytoskeleton,Membrane,Nucleus	TRUE	present	present	none	NA	NA	NA	NA	NA	NA	NA	NA	FALSE	FALSE	none	NA	SH2D1A	PTK2	PTK2::SH2D1A	PTK2::SH2D1A	NA	NA	NA	none	O60880	Q05397	O60880::Q05397	O60880::Q05397	NA	NA	none	none	0	0	1
O60260::Q9Y2X8	O60260	Q9Y2X8	PRKN	UBE2D4	0.0206	0.9473	0.9946	0.9404	359	BIOGRID	STRING,BIOGRID	P	Cell projection,Cytoplasm,Endoplasmic reticulum,Membrane,Mitochondrion,Mitochondrion outer membrane,Nucleus,Synapse	none	TRUE	present	present	homolog	NA	NA	NA	NA	NA	NA	NA	NA	FALSE	FALSE	none	NA	PRKN	UBE2D4	PRKN::UBE2D4	PRKN::UBE2D4	NA	NA	NA	none	O60260	Q9Y2X8	O60260::Q9Y2X8	O60260::Q9Y2X8	NA	NA	none	none	1	0	1
O60216::P0CL84	O60216	P0CL84	RAD21	STAG3L2	0.9995	0.997	0.9937	0.9995	0	none	none	D	Centromere,Chromosome,Cytoplasm,Cytoskeleton,Nucleus	Nucleus	TRUE	none	none	homolog	NA	NA	NA	NA	NA	NA	NA	NA	FALSE	FALSE	none	NA	RAD21	STAG3L2	RAD21::STAG3L2	RAD21::STAG3L2	NA	NA	NA	none	O60216	P0CL84	O60216::P0CL84	O60216::P0CL84	NA	NA	none	none	1	0	0
O76071::P41252	O76071	P41252	CIAO1	IARS1	0.424	0.895	0.993	0.6826	0	none	none	D	Cytoplasm	Cytoplasm	TRUE	none	none	none	NA	NA	NA	NA	NA	NA	NA	NA	FALSE	FALSE	none	NA	CIAO1	IARS1	CIAO1::IARS1	CIAO1::IARS1	NA	NA	NA	none	O76071	P41252	O76071::P41252	O76071::P41252	NA	NA	none	none	0	0	0
O60313::Q9BUR5	O60313	Q9BUR5	OPA1	APOO	0.1907	0.871	0.7207	0.8765	508	none	BIOGRID	P	Membrane,Mitochondrion,Mitochondrion inner membrane	Endoplasmic reticulum,Golgi apparatus,HDL,LDL,Membrane,Mitochondrion,Mitochondrion inner membrane,Secreted,VLDL	TRUE	present	none	none	NA	NA	NA	NA	NA	NA	NA	NA	FALSE	FALSE	none	NA	OPA1	APOO	APOO::OPA1	APOO::OPA1	NA	NA	NA	none	O60313	Q9BUR5	O60313::Q9BUR5	O60313::Q9BUR5	NA	NA	none	none	0	0	0
P40222::Q16623	P40222	Q16623	TXLNA	STX1A	0.6494	0.00516	0.8667	0.00512	981	BIOGRID,STRING,UNIPROT	BIOGRID,STRING,UNIPROT	P	none	Cell membrane,Cytoplasmic vesicle,Membrane,Secreted,Synapse,Synaptosome	TRUE	present	present	none	NA	NA	NA	NA	NA	NA	NA	NA	FALSE	FALSE	none	NA	TXLNA	STX1A	STX1A::TXLNA	STX1A::TXLNA	NA	NA	NA	none	P40222	Q16623	P40222::Q16623	P40222::Q16623	NA	NA	none	none	0	0	1
Q96T52::Q9BVV7	Q96T52	Q9BVV7	IMMP2L	TIMM21	0.8145	0.08124	0.6353	0.6357	0	none	BIOGRID	P	Membrane,Mitochondrion,Mitochondrion inner membrane	Membrane,Mitochondrion	TRUE	present	none	none	NA	NA	NA	NA	NA	NA	NA	NA	FALSE	FALSE	none	NA	IMMP2L	TIMM21	IMMP2L::TIMM21	IMMP2L::TIMM21	NA	NA	NA	none	Q96T52	Q9BVV7	Q96T52::Q9BVV7	Q96T52::Q9BVV7	NA	NA	none	none	0	0	0
Q01546::Q6A163	Q01546	Q6A163	KRT76	KRT39	0.9946	0.836	0.9966	0.9985	281	UNIPROT	BIOGRID,UNIPROT	P	Intermediate filament,Keratin	Intermediate filament,Keratin	TRUE	present	none	homolog	KRT76	KRT39	0.928	5.6000000000000005	0.38	0.65	1	281	TRUE	TRUE	none	NA	KRT76	KRT39	KRT39::KRT76	KRT39::KRT76	NA	NA	NA	none	Q01546	Q6A163	Q01546::Q6A163	Q01546::Q6A163	NA	NA	none	none	1	0	0
Q14500::Q9UNX9	Q14500	Q9UNX9	KCNJ12	KCNJ14	0.656	0.8447	0.945	0.9424	904	STRING	STRING	P	Cell membrane,Membrane	Membrane	TRUE	none	present	homolog	KCNJ12	KCNJ14	0.925	5.6000000000000005	0.59	0.318	0	905	TRUE	TRUE	none	NA	KCNJ12	KCNJ14	KCNJ12::KCNJ14	KCNJ12::KCNJ14	NA	NA	NA	none	Q14500	Q9UNX9	Q14500::Q9UNX9	Q14500::Q9UNX9	NA	NA	none	none	1	0	1
P62424::Q8TD47	P62424	Q8TD47	RPL7A	RPS4Y2	0.89	0	0.7744	0.767	970	none	BIOGRID,STRING	S,P	Cytoplasm	none	TRUE	present	present	none	NA	NA	NA	NA	NA	NA	NA	NA	FALSE	FALSE	none	NA	RPL7A	RPS4Y2	RPL7A::RPS4Y2	RPL7A::RPS4Y2	NA	NA	NA	none	P62424	Q8TD47	P62424::Q8TD47	P62424::Q8TD47	NA	NA	none	none	0	0	1
Q15050::Q9H7B2	Q15050	Q9H7B2	RRS1	RPF2	1	0.9995	1	1	999	BIOGRID,STRING,UNIPROT	BIOGRID,STRING,UNIPROT	D,S,P	Nucleus	Nucleus	TRUE	present	present	exact	RRS1	RPF2	1	0.4	0.79	1	4	999	TRUE	TRUE	none	NA	RRS1	RPF2	RPF2::RRS1	RPF2::RRS1	NA	NA	NA	none	Q15050	Q9H7B2	Q15050::Q9H7B2	Q15050::Q9H7B2	NA	NA	none	none	3	0	1
O95139::P13073	O95139	P13073	NDUFB6	COX4I1	0.666	0.05457	0.733	0.01543	963	STRING	STRING	P	Membrane,Mitochondrion,Mitochondrion inner membrane	Membrane,Mitochondrion,Mitochondrion inner membrane	TRUE	none	present	none	NA	NA	NA	NA	NA	NA	NA	NA	FALSE	FALSE	none	NA	NDUFB6	COX4I1	COX4I1::NDUFB6	COX4I1::NDUFB6	NA	NA	NA	none	O95139	P13073	O95139::P13073	O95139::P13073	NA	NA	none	none	0	0	1
Q13608::Q8IYT8	Q13608	Q8IYT8	PEX6	ULK2	0.275	0.8887	0.8477	0.0751	183	none	none	S	Cell projection,Cytoplasm,Membrane,Peroxisome	Cytoplasmic vesicle,Membrane	TRUE	none	none	none	NA	NA	NA	NA	NA	NA	NA	NA	FALSE	FALSE	none	NA	PEX6	ULK2	PEX6::ULK2	PEX6::ULK2	NA	NA	NA	none	Q13608	Q8IYT8	Q13608::Q8IYT8	Q13608::Q8IYT8	NA	NA	none	none	0	0	0
Q9UHY1::Q9Y3Q8	Q9UHY1	Q9Y3Q8	NRBP1	TSC22D4	0.9985	0.999	0.982	1	920	BIOGRID,UNIPROT	STRING,BIOGRID,UNIPROT	S,P	Cell projection,Cytoplasm,Membrane	Cell projection,Cytoplasm,Nucleus,Synapse	TRUE	present	present	none	NA	NA	NA	NA	NA	NA	NA	NA	FALSE	FALSE	none	NA	NRBP1	TSC22D4	NRBP1::TSC22D4	NRBP1::TSC22D4	NA	NA	NA	none	Q9UHY1	Q9Y3Q8	Q9UHY1::Q9Y3Q8	Q9UHY1::Q9Y3Q8	NA	NA	none	none	0	0	1
O14802::Q9Y2K7	O14802	Q9Y2K7	POLR3A	KDM2A	0.967	0.0816	0.85	0.04425	187	none	none	D,S	Cytoplasm,DNA-directed RNA polymerase,Nucleus	Chromosome,Nucleus	TRUE	none	none	none	NA	NA	NA	NA	NA	NA	NA	NA	FALSE	FALSE	none	NA	POLR3A	KDM2A	KDM2A::POLR3A	KDM2A::POLR3A	NA	NA	NA	none	O14802	Q9Y2K7	O14802::Q9Y2K7	O14802::Q9Y2K7	NA	NA	none	none	0	0	0
Q92764::Q9NSB4	Q92764	Q9NSB4	KRT35	KRT82	0.9985	0.9863	0.995	0.999	514	UNIPROT	BIOGRID,UNIPROT	P	Intermediate filament,Keratin	Intermediate filament,Keratin	TRUE	present	none	homolog	KRT35	KRT82	0.98	2.1	0.33	0.904	1	514	TRUE	TRUE	none	NA	KRT35	KRT82	KRT35::KRT82	KRT35::KRT82	NA	NA	NA	none	Q92764	Q9NSB4	Q92764::Q9NSB4	Q92764::Q9NSB4	NA	NA	none	none	1	0	0
P05106::P08648	P05106	P08648	ITGB3	ITGA5	0.638	1	0.9995	1	999	BIOGRID,STRING	BIOGRID,STRING	D,S,P	Cell junction,Cell membrane,Cell projection,Membrane,Postsynaptic cell membrane,Synapse	Cell junction,Cell membrane,Membrane	TRUE	present	present	homolog	ITGB3	ITGA5	1	0.4	0.79	0.636	3	999	TRUE	TRUE	none	NA	ITGB3	ITGA5	ITGA5::ITGB3	ITGA5::ITGB3	2882;10610;2882;10610	ITGA5-ITGB3-COL6A3 complex;ITGA5-ITGB3-KDR-VEGF165 complex;ITGA5-ITGB3-COL6A3 complex;ITGA5-ITGB3-KDR-VEGF165 complex	2	present	P05106	P08648	P05106::P08648	P05106::P08648	2882;10610	ITGA5-ITGB3-COL6A3 complex;ITGA5-ITGB3-KDR-VEGF165 complex	present	present	1	0	1
Q04695::Q14532	Q04695	Q14532	KRT17	KRT32	0.9756	0.0709	0.9907	0.0686	423	none	STRING	P	Cytoplasm,Intermediate filament,Keratin	Intermediate filament,Keratin	TRUE	none	present	homolog	KRT17	KRT32	0.895	7.8	0.31	0.454	0	423	TRUE	TRUE	none	NA	KRT17	KRT32	KRT17::KRT32	KRT17::KRT32	NA	NA	NA	none	Q04695	Q14532	Q04695::Q14532	Q04695::Q14532	NA	NA	none	none	1	0	1
A0A2R8Y422::P25398	A0A2R8Y422	P25398	none	RPS12	0.9976	0.998	0.9927	0.998	999	STRING	STRING	U,S,P	none	Cytoplasm,Nucleus	TRUE	none	present	homolog	NA	NA	NA	NA	NA	NA	NA	NA	FALSE	FALSE	none	NA	NONE	RPS12	none::RPS12	NONE::RPS12	NA	NA	NA	none	A0A2R8Y422	P25398	A0A2R8Y422::P25398	A0A2R8Y422::P25398	NA	NA	none	none	1	0	1
O15212::Q9UHV9	O15212	Q9UHV9	PFDN6	PFDN2	0.4585	0.1606	0.853	0.6094	999	BIOGRID,STRING	BIOGRID,STRING	P	none	Cytoplasm,Mitochondrion,Nucleus	TRUE	present	present	none	NA	NA	NA	NA	NA	NA	NA	NA	FALSE	FALSE	relaxed	CPX-6144;CPX-6149;CPX-25767	PFDN6	PFDN2	PFDN2::PFDN6	PFDN2::PFDN6	112;112	Prefoldin complex;Prefoldin complex	1	present	O15212	Q9UHV9	O15212::Q9UHV9	O15212::Q9UHV9	112	Prefoldin complex	present	present	0	1	1
Q9NYK5::Q9Y6G3	Q9NYK5	Q9Y6G3	MRPL39	MRPL42	0.008545	0.9087	0.862	0.987	975	STRING	BIOGRID,STRING	P	Mitochondrion	Mitochondrion	TRUE	present	present	exact	NA	NA	NA	NA	NA	NA	NA	NA	FALSE	FALSE	relaxed	CPX-5226	MRPL39	MRPL42	MRPL39::MRPL42	MRPL39::MRPL42	320;324;320;324	55S ribosome, mitochondrial;39S ribosomal subunit, mitochondrial;55S ribosome, mitochondrial;39S ribosomal subunit, mitochondrial	2	present	Q9NYK5	Q9Y6G3	Q9NYK5::Q9Y6G3	Q9NYK5::Q9Y6G3	320;324	55S ribosome, mitochondrial;39S ribosomal subunit, mitochondrial	present	present	3	1	1
P26572::Q9UBQ6	P26572	Q9UBQ6	MGAT1	EXTL2	0.8423	0.728	0.475	0.773	165	none	none	S	Cytoplasm,Golgi apparatus,Membrane	Endoplasmic reticulum,Membrane,Secreted	TRUE	none	none	none	NA	NA	NA	NA	NA	NA	NA	NA	FALSE	FALSE	none	NA	MGAT1	EXTL2	EXTL2::MGAT1	EXTL2::MGAT1	NA	NA	NA	none	P26572	Q9UBQ6	P26572::Q9UBQ6	P26572::Q9UBQ6	NA	NA	none	none	0	0	0
P05106::P20702	P05106	P20702	ITGB3	ITGAX	0.2576	0.09064	1	0.4197	848	STRING	STRING	P	Cell junction,Cell membrane,Cell projection,Membrane,Postsynaptic cell membrane,Synapse	Membrane	TRUE	none	present	homolog	NA	NA	NA	NA	NA	NA	NA	NA	FALSE	FALSE	none	NA	ITGB3	ITGAX	ITGAX::ITGB3	ITGAX::ITGB3	NA	NA	NA	none	P05106	P20702	P05106::P20702	P05106::P20702	NA	NA	none	none	1	0	1
O95478::Q9NVU7	O95478	Q9NVU7	NSA2	SDAD1	0.3809	0.01913	0.667	0.04724	984	STRING	BIOGRID,STRING	P	Nucleus	Nucleus	TRUE	present	present	none	NA	NA	NA	NA	NA	NA	NA	NA	FALSE	FALSE	none	NA	NSA2	SDAD1	NSA2::SDAD1	NSA2::SDAD1	NA	NA	NA	none	O95478	Q9NVU7	O95478::Q9NVU7	O95478::Q9NVU7	NA	NA	none	none	0	0	1
O14788::P01374	O14788	P01374	TNFSF11	LTA	0.0199	0.992	0.9688	0.998	848	none	STRING	P	Cell membrane,Cytoplasm,Membrane,Secreted	Membrane,Secreted	TRUE	none	present	homolog	NA	NA	NA	NA	NA	NA	NA	NA	FALSE	FALSE	none	NA	TNFSF11	LTA	LTA::TNFSF11	LTA::TNFSF11	NA	NA	NA	none	O14788	P01374	O14788::P01374	O14788::P01374	NA	NA	none	none	1	0	1
O14949::O95178	O14949	O95178	UQCRQ	NDUFB2	0.4092	0.005947	0.8237	0.00798	956	STRING	STRING	P	Membrane,Mitochondrion,Mitochondrion inner membrane	Membrane,Mitochondrion,Mitochondrion inner membrane	TRUE	none	present	none	NA	NA	NA	NA	NA	NA	NA	NA	FALSE	FALSE	none	NA	UQCRQ	NDUFB2	NDUFB2::UQCRQ	NDUFB2::UQCRQ	NA	NA	NA	none	O14949	O95178	O14949::O95178	O14949::O95178	NA	NA	none	none	0	0	1
Q68DI1::Q96CB9	Q68DI1	Q96CB9	ZNF776	NSUN4	0.2617	0.955	0.7715	0.9565	295	none	none	S	Nucleus	Mitochondrion	TRUE	none	none	none	NA	NA	NA	NA	NA	NA	NA	NA	FALSE	FALSE	none	NA	ZNF776	NSUN4	NSUN4::ZNF776	NSUN4::ZNF776	NA	NA	NA	none	Q68DI1	Q96CB9	Q68DI1::Q96CB9	Q68DI1::Q96CB9	NA	NA	none	none	0	0	0
O95136::Q9Y5G2	O95136	Q9Y5G2	S1PR2	PCDHGB2	0.3223	0.8823	0.7715	0.331	0	none	none	D	Cell membrane,Membrane	Cell membrane,Membrane	TRUE	none	none	none	NA	NA	NA	NA	NA	NA	NA	NA	FALSE	FALSE	none	NA	S1PR2	PCDHGB2	PCDHGB2::S1PR2	PCDHGB2::S1PR2	NA	NA	NA	none	O95136	Q9Y5G2	O95136::Q9Y5G2	O95136::Q9Y5G2	NA	NA	none	none	0	0	0
Q01780::Q13868	Q01780	Q13868	EXOSC10	EXOSC2	0.336	0.2537	0.8833	0.958	999	BIOGRID,STRING	BIOGRID,STRING	P	Cytoplasm,Exosome,Nucleus	Cytoplasm,Exosome,Nucleus	TRUE	present	present	homolog	NA	NA	NA	NA	NA	NA	NA	NA	FALSE	FALSE	relaxed	CPX-476;CPX-591;CPX-600	EXOSC10	EXOSC2	EXOSC10::EXOSC2	EXOSC10::EXOSC2	789;822;7443;789;822;7443	Exosome;mRNA decay complex (UPF1, UPF2, UPF3B, DCP2, XRN1, XRN2, EXOSC2, EXOSC4, EXOSC10, PARN);Exosome;mRNA decay complex (UPF1, UPF2, UPF3B, DCP2, XRN1, XRN2, EXOSC2, EXOSC4, EXOSC10, PARN)	3	present	Q01780	Q13868	Q01780::Q13868	Q01780::Q13868	789;822;7443	Exosome;mRNA decay complex (UPF1, UPF2, UPF3B, DCP2, XRN1, XRN2, EXOSC2, EXOSC4, EXOSC10, PARN)	present	present	1	1	1
P08254::P21815	P08254	P21815	MMP3	IBSP	0.0767	0.6636	0.701	0.5073	922	STRING	STRING	P	Cytoplasm,Extracellular matrix,Nucleus,Secreted	Secreted	TRUE	none	present	none	NA	NA	NA	NA	NA	NA	NA	NA	FALSE	FALSE	none	NA	MMP3	IBSP	IBSP::MMP3	IBSP::MMP3	NA	NA	NA	none	P08254	P21815	P08254::P21815	P08254::P21815	NA	NA	none	none	0	0	1
P29965::Q14242	P29965	Q14242	CD40LG	SELPLG	0.06805	0.541	0.7812	0.4314	983	STRING	STRING	P	Cell membrane,Membrane,Secreted	Membrane	TRUE	none	present	none	NA	NA	NA	NA	NA	NA	NA	NA	FALSE	FALSE	none	NA	CD40LG	SELPLG	CD40LG::SELPLG	CD40LG::SELPLG	NA	NA	NA	none	P29965	Q14242	P29965::Q14242	P29965::Q14242	NA	NA	none	none	0	0	1
O00189::Q9Y6B7	O00189	Q9Y6B7	AP4M1	AP4B1	0.992	1	1	1	999	BIOGRID,STRING	BIOGRID,STRING	S,P	Endosome,Golgi apparatus,Membrane	Golgi apparatus,Membrane	TRUE	present	present	homolog	AP4M1	AP4B1	0.993	1.5	0.84	0.818	3	999	TRUE	TRUE	relaxed	CPX-5151	AP4M1	AP4B1	AP4B1::AP4M1	AP4B1::AP4M1	67;67	AP4 adaptor complex;AP4 adaptor complex	1	present	O00189	Q9Y6B7	O00189::Q9Y6B7	O00189::Q9Y6B7	67	AP4 adaptor complex	present	present	1	1	1
Q15007::Q8N3J2	Q15007	Q8N3J2	WTAP	METTL4	0.1437	0.7007	0.6113	0.752	993	STRING	STRING	P	Cytoplasm,Nucleus	Cytoplasm,Mitochondrion,Nucleus	TRUE	none	present	none	NA	NA	NA	NA	NA	NA	NA	NA	FALSE	FALSE	none	NA	WTAP	METTL4	METTL4::WTAP	METTL4::WTAP	NA	NA	NA	none	Q15007	Q8N3J2	Q15007::Q8N3J2	Q15007::Q8N3J2	NA	NA	none	none	0	0	1
P16389::P22459	P16389	P22459	KCNA2	KCNA4	0.72	0.9956	0.958	0.9976	983	STRING	BIOGRID,STRING	P	Cell junction,Cell membrane,Cell projection,Endoplasmic reticulum,Membrane,Synapse,Synaptosome	Cell membrane,Cell projection,Membrane	TRUE	present	present	homolog	KCNA2	KCNA4	0.982	2.1	0.61	0.708	3	983	TRUE	TRUE	none	NA	KCNA2	KCNA4	KCNA2::KCNA4	KCNA2::KCNA4	8948;8965;8948;8965	KCNA2-KCNA4 complex;KCNA3-KCNA4-KCNA1-KCNA2 complex;KCNA2-KCNA4 complex;KCNA3-KCNA4-KCNA1-KCNA2 complex	2	present	P16389	P22459	P16389::P22459	P16389::P22459	8948;8965	KCNA2-KCNA4 complex;KCNA3-KCNA4-KCNA1-KCNA2 complex	present	present	1	0	1
Q5QJE6::Q6DKK2	Q5QJE6	Q6DKK2	DNTTIP2	TTC19	0.6367	0.7983	0.6836	0.86	156	none	none	S	Nucleus	Membrane,Mitochondrion,Mitochondrion inner membrane	TRUE	none	none	none	NA	NA	NA	NA	NA	NA	NA	NA	FALSE	FALSE	none	NA	DNTTIP2	TTC19	DNTTIP2::TTC19	DNTTIP2::TTC19	NA	NA	NA	none	Q5QJE6	Q6DKK2	Q5QJE6::Q6DKK2	Q5QJE6::Q6DKK2	NA	NA	none	none	0	0	0
Q13263::Q6PK81	Q13263	Q6PK81	TRIM28	ZNF773	0.2189	0.9053	0.988	0.8237	574	none	BIOGRID,STRING	P	Nucleus	Nucleus	TRUE	present	present	homolog	NA	NA	NA	NA	NA	NA	NA	NA	FALSE	FALSE	none	NA	TRIM28	ZNF773	TRIM28::ZNF773	TRIM28::ZNF773	NA	NA	NA	none	Q13263	Q6PK81	Q13263::Q6PK81	Q13263::Q6PK81	NA	NA	none	none	1	0	1
P28562::Q15759	P28562	Q15759	DUSP1	MAPK11	0.1137	0.953	0.9697	0.937	973	none	STRING	P	Nucleus	Cytoplasm,Nucleus	TRUE	none	present	homolog	NA	NA	NA	NA	NA	NA	NA	NA	FALSE	FALSE	none	NA	DUSP1	MAPK11	DUSP1::MAPK11	DUSP1::MAPK11	NA	NA	NA	none	P28562	Q15759	P28562::Q15759	P28562::Q15759	NA	NA	none	none	1	0	1
P04844::P39656	P04844	P39656	RPN2	DDOST	0.9995	0.9995	1	0.9995	999	BIOGRID,STRING	BIOGRID,STRING	D,S,P	Endoplasmic reticulum,Membrane	Endoplasmic reticulum,Membrane	TRUE	present	present	exact	RPN2	DDOST	1	0.4	0.83	1	6	999	TRUE	TRUE	relaxed	CPX-8738;CPX-5622;CPX-5621	RPN2	DDOST	DDOST::RPN2	DDOST::RPN2	1199;1200;6131;1199;1200;6131	Oligosaccharyltransferase complex (Stt3A variant);Oligosaccharyltransferase complex (Stt3B variant);SELK multiprotein complex;Oligosaccharyltransferase complex (Stt3A variant);Oligosaccharyltransferase complex (Stt3B variant);SELK multiprotein complex	3	present	P04844	P39656	P04844::P39656	P04844::P39656	1199;1200;6131	Oligosaccharyltransferase complex (Stt3A variant);Oligosaccharyltransferase complex (Stt3B variant);SELK multiprotein complex	present	present	3	1	1
P34910::Q6PIZ9	P34910	Q6PIZ9	EVI2B	TRAT1	0.584	0.782	0.8813	0.8184	250	none	none	S	Membrane	Cell membrane,Membrane	TRUE	none	none	none	NA	NA	NA	NA	NA	NA	NA	NA	FALSE	FALSE	none	NA	EVI2B	TRAT1	EVI2B::TRAT1	EVI2B::TRAT1	NA	NA	NA	none	P34910	Q6PIZ9	P34910::Q6PIZ9	P34910::Q6PIZ9	NA	NA	none	none	0	0	0
P00533::Q9UI12	P00533	Q9UI12	EGFR	ATP6V1H	0.1515	0.8794	0.856	0.8936	715	BIOGRID	STRING,BIOGRID	P	Cell membrane,Endoplasmic reticulum,Endosome,Golgi apparatus,Membrane,Nucleus,Secreted	Cytoplasmic vesicle,Membrane	TRUE	present	present	none	NA	NA	NA	NA	NA	NA	NA	NA	FALSE	FALSE	none	NA	EGFR	ATP6V1H	ATP6V1H::EGFR	ATP6V1H::EGFR	NA	NA	NA	none	P00533	Q9UI12	P00533::Q9UI12	P00533::Q9UI12	NA	NA	none	none	0	0	1
Q08708::Q8WWV6	Q08708	Q8WWV6	CD300C	FCAMR	0.846	0.1556	0.672	0.1711	195	none	none	S	Cell membrane,Membrane	Cell membrane,Membrane	TRUE	none	none	homolog	NA	NA	NA	NA	NA	NA	NA	NA	FALSE	FALSE	none	NA	CD300C	FCAMR	CD300C::FCAMR	CD300C::FCAMR	NA	NA	NA	none	Q08708	Q8WWV6	Q08708::Q8WWV6	Q08708::Q8WWV6	NA	NA	none	none	1	0	0
P39019::P62249	P39019	P62249	RPS19	RPS16	0.9907	0.983	0.9873	0.9917	0	BIOGRID	BIOGRID	D,P	Cytoplasm,Nucleus	Cytoplasm,Nucleus	TRUE	present	none	exact	NA	NA	NA	NA	NA	NA	NA	NA	FALSE	FALSE	relaxed	CPX-5223	RPS19	RPS16	RPS16::RPS19	RPS16::RPS19	305;306;338;305;306;338	40S ribosomal subunit, cytoplasmic;Ribosome, cytoplasmic;40S ribosomal subunit, cytoplasmic;Ribosome, cytoplasmic	3	present	P39019	P62249	P39019::P62249	P39019::P62249	305;306;338	40S ribosomal subunit, cytoplasmic;Ribosome, cytoplasmic	present	present	3	1	0
Q12770::Q12772	Q12770	Q12772	SCAP	SREBF2	0.917	0.9976	0.9995	0.998	999	BIOGRID,STRING	BIOGRID,STRING	D,S,P	Cytoplasmic vesicle,Endoplasmic reticulum,Golgi apparatus,Membrane	Cytoplasmic vesicle,Endoplasmic reticulum,Golgi apparatus,Membrane,Nucleus	TRUE	present	present	none	SCAP	SREBF2	0.957	3.5999999999999996	0.52	0.764	3	999	TRUE	TRUE	strict	CPX-25721	SCAP	SREBF2	SCAP::SREBF2	SCAP::SREBF2	7513;7514;7513;7514	PAQR3-SCAP-SREBF2 complex;SCAP-SREBF2 complex;PAQR3-SCAP-SREBF2 complex;SCAP-SREBF2 complex	2	present	Q12770	Q12772	Q12770::Q12772	Q12770::Q12772	7513;7514	PAQR3-SCAP-SREBF2 complex;SCAP-SREBF2 complex	present	present	0	3	1
O15260::P24390	O15260	P24390	SURF4	KDELR1	0.733	0.0318	0.7783	0.04526	904	none	BIOGRID,STRING	P	Endoplasmic reticulum,Golgi apparatus,Membrane	Cytoplasmic vesicle,Endoplasmic reticulum,Golgi apparatus,Membrane	TRUE	present	present	none	NA	NA	NA	NA	NA	NA	NA	NA	FALSE	FALSE	none	NA	SURF4	KDELR1	KDELR1::SURF4	KDELR1::SURF4	NA	NA	NA	none	O15260	P24390	O15260::P24390	O15260::P24390	NA	NA	none	none	0	0	1
P32189::Q14410	P32189	Q14410	GK	GK2	0.7104	0.999	1	0.9995	649	none	BIOGRID,STRING	P	Cytoplasm,Membrane,Mitochondrion,Mitochondrion outer membrane,Nucleus	Cytoplasm,Membrane,Mitochondrion,Mitochondrion outer membrane	TRUE	present	present	homolog	GK	GK2	0.994	1.5	0.8	0.92	1	804	TRUE	TRUE	none	NA	GK	GK2	GK::GK2	GK::GK2	NA	NA	NA	none	P32189	Q14410	P32189::Q14410	P32189::Q14410	NA	NA	none	none	1	0	1
O43586::Q99952	O43586	Q99952	PSTPIP1	PTPN18	0.0936	0.6523	0.895	0.8394	864	BIOGRID,UNIPROT	STRING,BIOGRID,UNIPROT	P	Cell membrane,Cell projection,Cytoplasm,Cytoskeleton,Membrane	Cytoplasm,Nucleus	TRUE	present	present	none	NA	NA	NA	NA	NA	NA	NA	NA	FALSE	FALSE	none	NA	PSTPIP1	PTPN18	PSTPIP1::PTPN18	PSTPIP1::PTPN18	NA	NA	NA	none	O43586	Q99952	O43586::Q99952	O43586::Q99952	NA	NA	none	none	0	0	1
Q96RP9::Q9H0R6	Q96RP9	Q9H0R6	GFM1	QRSL1	0.644	0.02484	0.687	0.03525	383	none	BIOGRID	P	Mitochondrion	Mitochondrion	TRUE	present	none	none	NA	NA	NA	NA	NA	NA	NA	NA	FALSE	FALSE	none	NA	GFM1	QRSL1	GFM1::QRSL1	GFM1::QRSL1	NA	NA	NA	none	Q96RP9	Q9H0R6	Q96RP9::Q9H0R6	Q96RP9::Q9H0R6	NA	NA	none	none	0	0	0
O14617::Q13367	O14617	Q13367	AP3D1	AP3B2	0.9805	0.992	0.9995	0.999	979	STRING	BIOGRID,STRING	D,S,P	Cytoplasm,Golgi apparatus,Membrane	Cytoplasmic vesicle,Golgi apparatus,Membrane	TRUE	present	present	homolog	AP3D1	AP3B2	0.994	1.5	0.59	0.785	1	979	TRUE	TRUE	relaxed	CPX-5053;CPX-5055	AP3D1	AP3B2	AP3B2::AP3D1	AP3B2::AP3D1	59;59	AP3 adaptor complex;AP3 adaptor complex	1	present	O14617	Q13367	O14617::Q13367	O14617::Q13367	59	AP3 adaptor complex	present	present	1	1	1
O95757::P34931	O95757	P34931	HSPA4L	HSPA1L	0.2308	0.9897	0.987	0.9893	743	none	STRING	P	Cytoplasm,Nucleus	none	TRUE	none	present	homolog	NA	NA	NA	NA	NA	NA	NA	NA	FALSE	FALSE	none	NA	HSPA4L	HSPA1L	HSPA1L::HSPA4L	HSPA1L::HSPA4L	NA	NA	NA	none	O95757	P34931	O95757::P34931	O95757::P34931	NA	NA	none	none	1	0	1
P49798::P50148	P49798	P50148	RGS4	GNAQ	0.5317	0.9834	0.9995	0.975	0	BIOGRID	BIOGRID	P	none	Cell membrane,Golgi apparatus,Membrane,Nucleus	TRUE	present	none	homolog	NA	NA	NA	NA	NA	NA	NA	NA	FALSE	FALSE	none	NA	RGS4	GNAQ	GNAQ::RGS4	GNAQ::RGS4	NA	NA	NA	none	P49798	P50148	P49798::P50148	P49798::P50148	NA	NA	none	none	1	0	0
P10916::Q96H55	P10916	Q96H55	MYL2	MYO19	0.681	0.04138	0.824	0.04114	601	none	BIOGRID,STRING	P	Cytoplasm	Cytoplasm,Cytoskeleton,Membrane,Mitochondrion,Mitochondrion outer membrane	TRUE	present	present	homolog	NA	NA	NA	NA	NA	NA	NA	NA	FALSE	FALSE	none	NA	MYL2	MYO19	MYL2::MYO19	MYL2::MYO19	NA	NA	NA	none	P10916	Q96H55	P10916::Q96H55	P10916::Q96H55	NA	NA	none	none	1	0	1
P60484::Q9HB21	P60484	Q9HB21	PTEN	PLEKHA1	0.3196	0.999	1	0.9995	220	none	BIOGRID	D,S,P	Cell projection,Cytoplasm,Nucleus,Secreted,Synapse	Cell membrane,Cytoplasm,Membrane,Nucleus	TRUE	present	none	none	PTEN	PLEKHA1	1	0.4	0.76	0.354	1	220	TRUE	TRUE	none	NA	PTEN	PLEKHA1	PLEKHA1::PTEN	PLEKHA1::PTEN	NA	NA	NA	none	P60484	Q9HB21	P60484::Q9HB21	P60484::Q9HB21	NA	NA	none	none	0	0	0
Q8NEK8::Q9Y6J0	Q8NEK8	Q9Y6J0	TENT5D	CABIN1	0.6636	0.9233	0.541	0.955	167	none	none	S	none	Nucleus	TRUE	none	none	none	NA	NA	NA	NA	NA	NA	NA	NA	FALSE	FALSE	none	NA	TENT5D	CABIN1	CABIN1::TENT5D	CABIN1::TENT5D	NA	NA	NA	none	Q8NEK8	Q9Y6J0	Q8NEK8::Q9Y6J0	Q8NEK8::Q9Y6J0	NA	NA	none	none	0	0	0
P43121::Q9BXB1	P43121	Q9BXB1	MCAM	LGR4	0.4404	0.8384	0.8574	0.8657	176	none	none	S	Membrane	Cell membrane,Membrane	TRUE	none	none	homolog	NA	NA	NA	NA	NA	NA	NA	NA	FALSE	FALSE	none	NA	MCAM	LGR4	LGR4::MCAM	LGR4::MCAM	NA	NA	NA	none	P43121	Q9BXB1	P43121::Q9BXB1	P43121::Q9BXB1	NA	NA	none	none	1	0	0
P04440::Q9ULY5	P04440	Q9ULY5	HLA-DPB1	CLEC4E	0.2556	0.796	0.5684	0.97	225	none	none	S	Cell membrane,Endoplasmic reticulum,Endosome,Golgi apparatus,Lysosome,Membrane,MHC II	Cell membrane,Cell projection,Membrane	TRUE	none	none	homolog	NA	NA	NA	NA	NA	NA	NA	NA	FALSE	FALSE	none	NA	HLA-DPB1	CLEC4E	CLEC4E::HLA-DPB1	CLEC4E::HLA-DPB1	NA	NA	NA	none	P04440	Q9ULY5	P04440::Q9ULY5	P04440::Q9ULY5	NA	NA	none	none	1	0	0
P24394::P78552	P24394	P78552	IL4R	IL13RA1	0.4443	0.8584	0.9434	0.9575	999	STRING	STRING	S,P	Cell membrane,Membrane,Secreted	Membrane	TRUE	none	present	exact	NA	NA	NA	NA	NA	NA	NA	NA	FALSE	FALSE	relaxed	CPX-624;CPX-844	IL4R	IL13RA1	IL13RA1::IL4R	IL13RA1::IL4R	9754;9758;9754;9758	IL-13 receptor-IL-13 complex;IL-4 receptor-IL4 complex, type II;IL-13 receptor-IL-13 complex;IL-4 receptor-IL4 complex, type II	2	present	P24394	P78552	P24394::P78552	P24394::P78552	9754;9758	IL-13 receptor-IL-13 complex;IL-4 receptor-IL4 complex, type II	present	present	3	1	1
O76021::Q9NVP1	O76021	Q9NVP1	RSL1D1	DDX18	0.4229	0.5522	0.956	0.678	999	BIOGRID,STRING	BIOGRID,STRING	P	Nucleus	Chromosome,Nucleus	TRUE	present	present	exact	RSL1D1	DDX18	0.948	4.3	0.48	1	2	999	TRUE	TRUE	none	NA	RSL1D1	DDX18	DDX18::RSL1D1	DDX18::RSL1D1	NA	NA	NA	none	O76021	Q9NVP1	O76021::Q9NVP1	O76021::Q9NVP1	NA	NA	none	none	3	0	1
P22612::Q9P0M2	P22612	Q9P0M2	PRKACG	AKAP7	0.2424	0.619	0.4849	0.7236	931	STRING	STRING	P	none	Cytoplasm,Nucleus	TRUE	none	present	none	NA	NA	NA	NA	NA	NA	NA	NA	FALSE	FALSE	none	NA	PRKACG	AKAP7	AKAP7::PRKACG	AKAP7::PRKACG	NA	NA	NA	none	P22612	Q9P0M2	P22612::Q9P0M2	P22612::Q9P0M2	NA	NA	none	none	0	0	1
O15409::Q9H334	O15409	Q9H334	FOXP2	FOXP1	0.1465	0.9883	0.953	0.9937	901	BIOGRID,STRING,UNIPROT	BIOGRID,STRING,UNIPROT	P	Nucleus	Nucleus	TRUE	present	present	homolog	FOXP2	FOXP1	0.975	2.1	0.3	0.636	7	901	TRUE	TRUE	strict	CPX-8802	FOXP2	FOXP1	FOXP1::FOXP2	FOXP1::FOXP2	NA	NA	NA	none	O15409	Q9H334	O15409::Q9H334	O15409::Q9H334	NA	NA	none	none	1	3	1
P09172::P50052	P09172	P50052	DBH	AGTR2	0.772	0.875	0.8813	0.8525	178	none	none	S	Cytoplasmic vesicle,Membrane,Secreted	Cell membrane,Membrane	TRUE	none	none	none	NA	NA	NA	NA	NA	NA	NA	NA	FALSE	FALSE	none	NA	DBH	AGTR2	AGTR2::DBH	AGTR2::DBH	NA	NA	NA	none	P09172	P50052	P09172::P50052	P09172::P50052	NA	NA	none	none	0	0	0
P11234::Q3MIN7	P11234	Q3MIN7	RALB	RGL3	0.05823	0.983	0.9995	0.987	716	none	STRING	P	Cell membrane,Membrane	none	TRUE	none	present	homolog	NA	NA	NA	NA	NA	NA	NA	NA	FALSE	FALSE	none	NA	RALB	RGL3	RALB::RGL3	RALB::RGL3	NA	NA	NA	none	P11234	Q3MIN7	P11234::Q3MIN7	P11234::Q3MIN7	NA	NA	none	none	1	0	1
P30874::P35346	P30874	P35346	SSTR2	SSTR5	0.1283	0.806	0.2632	0.679	737	UNIPROT	STRING,UNIPROT	P	Cell membrane,Cytoplasm,Membrane	Cell membrane,Membrane	TRUE	none	present	homolog	NA	NA	NA	NA	NA	NA	NA	NA	FALSE	FALSE	none	NA	SSTR2	SSTR5	SSTR2::SSTR5	SSTR2::SSTR5	10830;10830	SSTR2-SSTR5 complex;SSTR2-SSTR5 complex	1	present	P30874	P35346	P30874::P35346	P30874::P35346	10830	SSTR2-SSTR5 complex	present	present	1	0	1
A0A075B6I7::Q16661	A0A075B6I7	Q16661	IGLV5-48	GUCA2B	0.3855	0.9673	0.8633	0.952	0	none	none	D	Cell membrane,Immunoglobulin,Membrane,Secreted	Secreted	TRUE	none	none	none	NA	NA	NA	NA	NA	NA	NA	NA	FALSE	FALSE	none	NA	IGLV5-48	GUCA2B	GUCA2B::IGLV5-48	GUCA2B::IGLV5-48	NA	NA	NA	none	A0A075B6I7	Q16661	A0A075B6I7::Q16661	A0A075B6I7::Q16661	NA	NA	none	none	0	0	0
Q16850::Q96GF1	Q16850	Q96GF1	CYP51A1	RNF185	0.328	0.946	0.8457	0.973	403	none	BIOGRID,STRING	D,S,P	Endoplasmic reticulum,Membrane,Microsome	Endoplasmic reticulum,Membrane,Mitochondrion,Mitochondrion outer membrane	TRUE	present	present	none	NA	NA	NA	NA	NA	NA	NA	NA	FALSE	FALSE	none	NA	CYP51A1	RNF185	CYP51A1::RNF185	CYP51A1::RNF185	NA	NA	NA	none	Q16850	Q96GF1	Q16850::Q96GF1	Q16850::Q96GF1	NA	NA	none	none	0	0	1
P05386::Q9Y2L1	P05386	Q9Y2L1	RPLP1	DIS3	0.3848	0.872	0.8535	0.884	459	none	none	S	none	Cytoplasm,Exosome,Nucleus	TRUE	none	none	none	NA	NA	NA	NA	NA	NA	NA	NA	FALSE	FALSE	none	NA	RPLP1	DIS3	DIS3::RPLP1	DIS3::RPLP1	NA	NA	NA	none	P05386	Q9Y2L1	P05386::Q9Y2L1	P05386::Q9Y2L1	NA	NA	none	none	0	0	0
Q8N668::Q9NX08	Q8N668	Q9NX08	COMMD1	COMMD8	0.1525	0.984	0.9736	0.9746	958	BIOGRID,UNIPROT	STRING,BIOGRID,UNIPROT	P	Cytoplasm,Cytoplasmic vesicle,Endosome,Membrane,Nucleus	Cytoplasm,Nucleus	TRUE	present	present	homolog	NA	NA	NA	NA	NA	NA	NA	NA	FALSE	FALSE	relaxed	CPX-2211	COMMD1	COMMD8	COMMD1::COMMD8	COMMD1::COMMD8	6639;6645;6639;6645	CCC-Wash (WASH1, FAM21C) complex;CCC complex;CCC-Wash (WASH1, FAM21C) complex;CCC complex	2	present	Q8N668	Q9NX08	Q8N668::Q9NX08	Q8N668::Q9NX08	6639;6645	CCC-Wash (WASH1, FAM21C) complex;CCC complex	present	present	1	1	1
P11686::Q96G97	P11686	Q96G97	SFTPC	BSCL2	0.2085	0.868	0.865	0.3052	0	none	BIOGRID	P	Secreted,Surface film	Endoplasmic reticulum,Lipid droplet,Membrane	TRUE	present	none	none	NA	NA	NA	NA	NA	NA	NA	NA	FALSE	FALSE	none	NA	SFTPC	BSCL2	BSCL2::SFTPC	BSCL2::SFTPC	NA	NA	NA	none	P11686	Q96G97	P11686::Q96G97	P11686::Q96G97	NA	NA	none	none	0	0	0
O43752::Q96AJ9	O43752	Q96AJ9	STX6	VTI1A	0.999	0.998	0.9976	0.9995	999	BIOGRID,STRING	BIOGRID,STRING	D,S,P	Endosome,Golgi apparatus,Membrane	Cytoplasmic vesicle,Golgi apparatus,Membrane	TRUE	present	present	none	STX6	VTI1A	0.995	0.4	0.42	0.854	5	999	TRUE	TRUE	none	NA	STX6	VTI1A	STX6::VTI1A	STX6::VTI1A	876;877;876;877	SNARE complex (STX6, VAMP3, VTI1A);SNARE complex (STX6, STX16, VAMP4, VTI1a, VTI1b);SNARE complex (STX6, VAMP3, VTI1A);SNARE complex (STX6, STX16, VAMP4, VTI1a, VTI1b)	2	present	O43752	Q96AJ9	O43752::Q96AJ9	O43752::Q96AJ9	876;877	SNARE complex (STX6, VAMP3, VTI1A);SNARE complex (STX6, STX16, VAMP4, VTI1a, VTI1b)	present	present	0	0	1
O00418::Q9NRX2	O00418	Q9NRX2	EEF2K	MRPL17	0.1073	0.789	0.774	0.882	332	none	STRING	P	none	Mitochondrion	TRUE	none	present	none	NA	NA	NA	NA	NA	NA	NA	NA	FALSE	FALSE	none	NA	EEF2K	MRPL17	EEF2K::MRPL17	EEF2K::MRPL17	NA	NA	NA	none	O00418	Q9NRX2	O00418::Q9NRX2	O00418::Q9NRX2	NA	NA	none	none	0	0	1
Q8NBT0::Q8TC05	Q8NBT0	Q8TC05	POC1A	MDM1	0.1499	0.895	0.862	0.8525	328	none	BIOGRID,STRING	P	Cell projection,Cytoplasm,Cytoskeleton	Cytoplasm,Cytoskeleton,Microtubule,Nucleus	TRUE	present	present	none	NA	NA	NA	NA	NA	NA	NA	NA	FALSE	FALSE	none	NA	POC1A	MDM1	MDM1::POC1A	MDM1::POC1A	NA	NA	NA	none	Q8NBT0	Q8TC05	Q8NBT0::Q8TC05	Q8NBT0::Q8TC05	NA	NA	none	none	0	0	1
P32243::P53701	P32243	P53701	OTX2	HCCS	0.8936	0.1232	0.662	0.279	169	none	none	S	Nucleus	Membrane,Mitochondrion,Mitochondrion inner membrane	TRUE	none	none	none	NA	NA	NA	NA	NA	NA	NA	NA	FALSE	FALSE	none	NA	OTX2	HCCS	HCCS::OTX2	HCCS::OTX2	NA	NA	NA	none	P32243	P53701	P32243::P53701	P32243::P53701	NA	NA	none	none	0	0	0
A8MYU2::Q2I0M4	A8MYU2	Q2I0M4	KCNU1	LRRC26	0.9565	0.957	0.973	0.9634	629	none	none	S	Cell membrane,Membrane	Cell membrane,Cytoplasm,Cytoskeleton,Membrane	TRUE	none	none	homolog	NA	NA	NA	NA	NA	NA	NA	NA	FALSE	FALSE	none	NA	KCNU1	LRRC26	KCNU1::LRRC26	KCNU1::LRRC26	NA	NA	NA	none	A8MYU2	Q2I0M4	A8MYU2::Q2I0M4	A8MYU2::Q2I0M4	NA	NA	none	none	1	0	0
A0A075B6L2::A0A5A2	A0A075B6L2	A0A5A2	TRGV11	TRBV5-8	0.996	0.03088	0.676	0.8755	0	none	none	D	Cell membrane,Membrane,T cell receptor	Cell membrane,Membrane,T cell receptor	TRUE	none	none	homolog	NA	NA	NA	NA	NA	NA	NA	NA	FALSE	FALSE	none	NA	TRGV11	TRBV5-8	TRBV5-8::TRGV11	TRBV5-8::TRGV11	NA	NA	NA	none	A0A075B6L2	A0A5A2	A0A075B6L2::A0A5A2	A0A075B6L2::A0A5A2	NA	NA	none	none	1	0	0
P17301::Q86Y22	P17301	Q86Y22	ITGA2	COL23A1	0.2416	0.7646	0.811	0.747	578	none	STRING	P	Membrane	Cell membrane,Membrane	TRUE	none	present	none	NA	NA	NA	NA	NA	NA	NA	NA	FALSE	FALSE	none	NA	ITGA2	COL23A1	COL23A1::ITGA2	COL23A1::ITGA2	NA	NA	NA	none	P17301	Q86Y22	P17301::Q86Y22	P17301::Q86Y22	NA	NA	none	none	0	0	1
O60469::Q9Y5X1	O60469	Q9Y5X1	DSCAM	SNX9	0.1677	0.8223	0.704	0.8657	534	none	STRING	P	Cell membrane,Cell projection,Membrane,Secreted,Synapse	Cell membrane,Cell projection,Cytoplasm,Cytoplasmic vesicle,Golgi apparatus,Membrane	TRUE	none	present	none	NA	NA	NA	NA	NA	NA	NA	NA	FALSE	FALSE	none	NA	DSCAM	SNX9	DSCAM::SNX9	DSCAM::SNX9	NA	NA	NA	none	O60469	Q9Y5X1	O60469::Q9Y5X1	O60469::Q9Y5X1	NA	NA	none	none	0	0	1
Q13309::Q9UKT5	Q13309	Q9UKT5	SKP2	FBXO4	0.569	0.07263	0.2499	0.7314	958	STRING	STRING	P	Cytoplasm,Nucleus	Cytoplasm	TRUE	none	present	none	NA	NA	NA	NA	NA	NA	NA	NA	FALSE	FALSE	none	NA	SKP2	FBXO4	FBXO4::SKP2	FBXO4::SKP2	NA	NA	NA	none	Q13309	Q9UKT5	Q13309::Q9UKT5	Q13309::Q9UKT5	NA	NA	none	none	0	0	1
P55199::Q96CJ1	P55199	Q96CJ1	ELL	EAF2	1	1	1	1	998	BIOGRID,STRING	BIOGRID,STRING	D,S,P	Nucleus	Nucleus	TRUE	present	present	homolog	ELL	EAF2	0.987	1.5	0.49	0.759	5	998	TRUE	TRUE	none	NA	ELL	EAF2	EAF2::ELL	EAF2::ELL	NA	NA	NA	none	P55199	Q96CJ1	P55199::Q96CJ1	P55199::Q96CJ1	NA	NA	none	none	1	0	1
A6NKT7::Q7Z3J3	A6NKT7	Q7Z3J3	RGPD3	RGPD4	0.1799	0.9517	0.985	1	240	none	STRING	P	none	none	TRUE	none	present	homolog	NA	NA	NA	NA	NA	NA	NA	NA	FALSE	FALSE	none	NA	RGPD3	RGPD4	RGPD3::RGPD4	RGPD3::RGPD4	NA	NA	NA	none	A6NKT7	Q7Z3J3	A6NKT7::Q7Z3J3	A6NKT7::Q7Z3J3	NA	NA	none	none	1	0	1
P49862::Q9UBC9	P49862	Q9UBC9	KLK7	SPRR3	0.2983	0.9116	0.9087	0.904	248	none	none	S	Secreted	Cytoplasm	TRUE	none	none	none	NA	NA	NA	NA	NA	NA	NA	NA	FALSE	FALSE	none	NA	KLK7	SPRR3	KLK7::SPRR3	KLK7::SPRR3	NA	NA	NA	none	P49862	Q9UBC9	P49862::Q9UBC9	P49862::Q9UBC9	NA	NA	none	none	0	0	0
Q9NR55::Q9UN81	Q9NR55	Q9UN81	BATF3	L1RE1	0.9834	0.02023	0.895	0.02629	0	none	none	D	Nucleus	Cytoplasm,Nucleus	TRUE	none	none	none	NA	NA	NA	NA	NA	NA	NA	NA	FALSE	FALSE	none	NA	BATF3	L1RE1	BATF3::L1RE1	BATF3::L1RE1	NA	NA	NA	none	Q9NR55	Q9UN81	Q9NR55::Q9UN81	Q9NR55::Q9UN81	NA	NA	none	none	0	0	0
Q8TBK2::Q9Y6H1	Q8TBK2	Q9Y6H1	SETD6	CHCHD2	0.528	0.3672	0.741	0.5513	197	none	BIOGRID,STRING	P	Nucleus	Mitochondrion,Nucleus	TRUE	present	present	none	NA	NA	NA	NA	NA	NA	NA	NA	FALSE	FALSE	none	NA	SETD6	CHCHD2	CHCHD2::SETD6	CHCHD2::SETD6	NA	NA	NA	none	Q8TBK2	Q9Y6H1	Q8TBK2::Q9Y6H1	Q8TBK2::Q9Y6H1	NA	NA	none	none	0	0	1
P22681::P45983	P22681	P45983	CBL	MAPK8	0.115	0.677	0.796	0.7563	632	BIOGRID,UNIPROT	STRING,BIOGRID,UNIPROT	P	Cell membrane,Cell projection,Cytoplasm,Golgi apparatus,Membrane	Cytoplasm,Nucleus,Synapse	TRUE	present	present	none	CBL	MAPK8	0.875	9	0.69	0.456	2	632	TRUE	TRUE	none	NA	CBL	MAPK8	CBL::MAPK8	CBL::MAPK8	NA	NA	NA	none	P22681	P45983	P22681::P45983	P22681::P45983	NA	NA	none	none	0	0	1
Q5T0J7::Q9BQD3	Q5T0J7	Q9BQD3	TEX35	KXD1	0.801	0.3682	0.9424	0.998	165	none	BIOGRID,STRING	P	none	Lysosome,Membrane	TRUE	present	present	none	NA	NA	NA	NA	NA	NA	NA	NA	FALSE	FALSE	none	NA	TEX35	KXD1	KXD1::TEX35	KXD1::TEX35	NA	NA	NA	none	Q5T0J7	Q9BQD3	Q5T0J7::Q9BQD3	Q5T0J7::Q9BQD3	NA	NA	none	none	0	0	1
Q12824::Q92784	Q12824	Q92784	SMARCB1	DPF3	0.2196	0.928	0.995	0.986	0	BIOGRID	BIOGRID	P	Nucleus	Nucleus	TRUE	present	none	homolog	NA	NA	NA	NA	NA	NA	NA	NA	FALSE	FALSE	relaxed	CPX-1194;CPX-1202;CPX-1216;CPX-1217;CPX-1218;CPX-1222;CPX-1223;CPX-1224;CPX-1225;CPX-1226;CPX-1227;CPX-1228	SMARCB1	DPF3	DPF3::SMARCB1	DPF3::SMARCB1	NA	NA	NA	none	Q12824	Q92784	Q12824::Q92784	Q12824::Q92784	NA	NA	none	none	1	1	0
Q66K74::Q92611	Q66K74	Q92611	MAP1S	EDEM1	0.2421	0.7817	0.3662	0.6646	357	none	BIOGRID,STRING	P	Cytoplasm,Cytoskeleton,Microtubule,Nucleus	Endoplasmic reticulum,Membrane	TRUE	present	present	none	NA	NA	NA	NA	NA	NA	NA	NA	FALSE	FALSE	none	NA	MAP1S	EDEM1	EDEM1::MAP1S	EDEM1::MAP1S	NA	NA	NA	none	Q66K74	Q92611	Q66K74::Q92611	Q66K74::Q92611	NA	NA	none	none	0	0	1
Q7Z406::Q96A32	Q7Z406	Q96A32	MYH14	MYL11	0.9917	0.961	0.987	0.9673	773	STRING	STRING	S,P	none	none	TRUE	none	present	homolog	MYH14	MYL11	0.892	8.5	0.83	0.39	0	773	TRUE	TRUE	none	NA	MYH14	MYL11	MYH14::MYL11	MYH14::MYL11	NA	NA	NA	none	Q7Z406	Q96A32	Q7Z406::Q96A32	Q7Z406::Q96A32	NA	NA	none	none	1	0	1
P63215::Q9UBI6	P63215	Q9UBI6	GNG3	GNG12	0.2216	0.9727	0.5957	0.5474	607	none	STRING	P	Cell membrane,Membrane	Cell membrane,Membrane	TRUE	none	present	none	NA	NA	NA	NA	NA	NA	NA	NA	FALSE	FALSE	none	NA	GNG3	GNG12	GNG12::GNG3	GNG12::GNG3	NA	NA	NA	none	P63215	Q9UBI6	P63215::Q9UBI6	P63215::Q9UBI6	NA	NA	none	none	0	0	1
Q9NZQ7::Q9Y6W8	Q9NZQ7	Q9Y6W8	CD274	ICOS	0.03568	0.455	0.7197	0.851	995	STRING	STRING	P	Cell membrane,Endosome,Membrane,Nucleus,Secreted	Cell membrane,Membrane,Secreted	TRUE	none	present	none	NA	NA	NA	NA	NA	NA	NA	NA	FALSE	FALSE	none	NA	CD274	ICOS	CD274::ICOS	CD274::ICOS	NA	NA	NA	none	Q9NZQ7	Q9Y6W8	Q9NZQ7::Q9Y6W8	Q9NZQ7::Q9Y6W8	NA	NA	none	none	0	0	1
O75438::P17568	O75438	P17568	NDUFB1	NDUFB7	0.6147	0	0.7974	0	0	none	BIOGRID	P	Membrane,Mitochondrion,Mitochondrion inner membrane	Membrane,Mitochondrion,Mitochondrion inner membrane	TRUE	present	none	none	NA	NA	NA	NA	NA	NA	NA	NA	FALSE	FALSE	relaxed	CPX-577	NDUFB1	NDUFB7	NDUFB1::NDUFB7	NDUFB1::NDUFB7	178;2914;178;2914	Respiratory chain complex I (holoenzyme), mitochondrial;Respiratory chain complex I (beta subunit), mitochondrial;Respiratory chain complex I (holoenzyme), mitochondrial;Respiratory chain complex I (beta subunit), mitochondrial	2	present	O75438	P17568	O75438::P17568	O75438::P17568	178;2914	Respiratory chain complex I (holoenzyme), mitochondrial;Respiratory chain complex I (beta subunit), mitochondrial	present	present	0	1	0
O43719::Q13435	O43719	Q13435	HTATSF1	SF3B2	0.4688	0.02228	0.9253	0.1453	977	STRING	BIOGRID,STRING	P	Chromosome,Nucleus,Spliceosome	Nucleus,Spliceosome	TRUE	present	present	none	NA	NA	NA	NA	NA	NA	NA	NA	FALSE	FALSE	relaxed	CPX-2539	HTATSF1	SF3B2	HTATSF1::SF3B2	HTATSF1::SF3B2	8372;8391;8372;8391	Spliceosome, A complex;Spliceosome, E complex;Spliceosome, A complex;Spliceosome, E complex	2	present	O43719	Q13435	O43719::Q13435	O43719::Q13435	8372;8391	Spliceosome, A complex;Spliceosome, E complex	present	present	0	1	1
P35503::Q9HAW8	P35503	Q9HAW8	UGT1A3	UGT1A10	0.945	1	1	1	994	STRING	STRING	P	Endoplasmic reticulum,Membrane	Endoplasmic reticulum,Membrane	TRUE	none	present	homolog	UGT1A3	UGT1A10	0.936	4.9	0.89	0.512	0	995	TRUE	TRUE	none	NA	UGT1A3	UGT1A10	UGT1A10::UGT1A3	UGT1A10::UGT1A3	NA	NA	NA	none	P35503	Q9HAW8	P35503::Q9HAW8	P35503::Q9HAW8	NA	NA	none	none	1	0	1
P11802::Q15596	P11802	Q15596	CDK4	NCOA2	0.1292	0.8047	0.5757	0.905	406	none	BIOGRID,STRING	P	Cytoplasm,Membrane,Nucleus	Nucleus	TRUE	present	present	none	NA	NA	NA	NA	NA	NA	NA	NA	FALSE	FALSE	none	NA	CDK4	NCOA2	CDK4::NCOA2	CDK4::NCOA2	NA	NA	NA	none	P11802	Q15596	P11802::Q15596	P11802::Q15596	NA	NA	none	none	0	0	1
O14520::Q92482	O14520	Q92482	AQP7	AQP3	0.9995	0.7114	0.93	0.839	581	none	STRING	P	Cell membrane,Cytoplasm,Cytoplasmic vesicle,Lipid droplet,Membrane	Cell membrane,Membrane	TRUE	none	present	homolog	NA	NA	NA	NA	NA	NA	NA	NA	FALSE	FALSE	none	NA	AQP7	AQP3	AQP3::AQP7	AQP3::AQP7	NA	NA	NA	none	O14520	Q92482	O14520::Q92482	O14520::Q92482	NA	NA	none	none	1	0	1
Q8WV22::Q99608	Q8WV22	Q99608	NSMCE1	NDN	0.999	0.994	0.978	0.9927	540	none	STRING	D,S,P	Chromosome,Nucleus,Telomere	Nucleus	TRUE	none	present	homolog	NA	NA	NA	NA	NA	NA	NA	NA	FALSE	FALSE	none	NA	NSMCE1	NDN	NDN::NSMCE1	NDN::NSMCE1	NA	NA	NA	none	Q8WV22	Q99608	Q8WV22::Q99608	Q8WV22::Q99608	NA	NA	none	none	1	0	1
Q4LDR2::Q9NY72	Q4LDR2	Q9NY72	CTXN3	SCN3B	0.529	0.3376	0.9634	0.539	171	UNIPROT	BIOGRID,UNIPROT	P	Membrane	Cell membrane,Membrane	TRUE	present	none	none	NA	NA	NA	NA	NA	NA	NA	NA	FALSE	FALSE	none	NA	CTXN3	SCN3B	CTXN3::SCN3B	CTXN3::SCN3B	NA	NA	NA	none	Q4LDR2	Q9NY72	Q4LDR2::Q9NY72	Q4LDR2::Q9NY72	NA	NA	none	none	0	0	0
Q6P3W2::Q9BQ48	Q6P3W2	Q9BQ48	DNAJC24	MRPL34	0.00957	0.9453	0.526	0.9414	305	none	STRING	P	Cytoplasm,Cytoskeleton	Mitochondrion	TRUE	none	present	none	NA	NA	NA	NA	NA	NA	NA	NA	FALSE	FALSE	none	NA	DNAJC24	MRPL34	DNAJC24::MRPL34	DNAJC24::MRPL34	NA	NA	NA	none	Q6P3W2	Q9BQ48	Q6P3W2::Q9BQ48	Q6P3W2::Q9BQ48	NA	NA	none	none	0	0	1
Q9BY67::Q9Y4F1	Q9BY67	Q9Y4F1	CADM1	FARP1	0.2153	0.8813	0.8174	0.89	559	none	STRING	P	Cell membrane,Membrane,Synapse	Cell membrane,Cell projection,Cytoplasm,Membrane,Synapse,Synaptosome	TRUE	none	present	homolog	NA	NA	NA	NA	NA	NA	NA	NA	FALSE	FALSE	none	NA	CADM1	FARP1	CADM1::FARP1	CADM1::FARP1	NA	NA	NA	none	Q9BY67	Q9Y4F1	Q9BY67::Q9Y4F1	Q9BY67::Q9Y4F1	NA	NA	none	none	1	0	1
Q8N4P2::Q96G28	Q8N4P2	Q96G28	IFT70B	CFAP36	0.4993	0.9214	0.903	0.916	277	none	none	S	Cell projection,Cilium	Cell projection,Cilium,Cytoplasm,Flagellum,Nucleus	TRUE	none	none	none	NA	NA	NA	NA	NA	NA	NA	NA	FALSE	FALSE	none	NA	IFT70B	CFAP36	CFAP36::IFT70B	CFAP36::IFT70B	NA	NA	NA	none	Q8N4P2	Q96G28	Q8N4P2::Q96G28	Q8N4P2::Q96G28	NA	NA	none	none	0	0	0
P08908::Q86T96	P08908	Q86T96	HTR1A	RNF180	0.2634	0.9453	0.6826	0.94	345	none	none	S	Cell membrane,Cell projection,Membrane	Endoplasmic reticulum,Membrane,Nucleus	TRUE	none	none	none	NA	NA	NA	NA	NA	NA	NA	NA	FALSE	FALSE	none	NA	HTR1A	RNF180	HTR1A::RNF180	HTR1A::RNF180	NA	NA	NA	none	P08908	Q86T96	P08908::Q86T96	P08908::Q86T96	NA	NA	none	none	0	0	0
O75354::P54253	O75354	P54253	ENTPD6	ATXN1	0.783	0.1575	0.931	0.542	0	none	BIOGRID	P	Cell membrane,Golgi apparatus,Membrane,Secreted	Cytoplasm,Nucleus	TRUE	present	none	none	NA	NA	NA	NA	NA	NA	NA	NA	FALSE	FALSE	none	NA	ENTPD6	ATXN1	ATXN1::ENTPD6	ATXN1::ENTPD6	NA	NA	NA	none	O75354	P54253	O75354::P54253	O75354::P54253	NA	NA	none	none	0	0	0
Q8TD17::Q9ULD5	Q8TD17	Q9ULD5	ZNF398	ZNF777	0.1164	0.8564	0.987	0.9365	656	none	BIOGRID,STRING	P	Nucleus	Nucleus	TRUE	present	present	homolog	ZNF398	ZNF777	0.931	5.6000000000000005	0.27	0.466	2	656	TRUE	TRUE	none	NA	ZNF398	ZNF777	ZNF398::ZNF777	ZNF398::ZNF777	NA	NA	NA	none	Q8TD17	Q9ULD5	Q8TD17::Q9ULD5	Q8TD17::Q9ULD5	NA	NA	none	none	1	0	1
P35232::Q96DA6	P35232	Q96DA6	PHB1	DNAJC19	0.9995	0.521	0.059	0.7144	888	BIOGRID,STRING	BIOGRID,STRING	D,S,P	Cell membrane,Cytoplasm,Membrane,Mitochondrion,Mitochondrion inner membrane,Nucleus	Membrane,Mitochondrion,Mitochondrion inner membrane	TRUE	present	present	none	NA	NA	NA	NA	NA	NA	NA	NA	FALSE	FALSE	none	NA	PHB1	DNAJC19	DNAJC19::PHB1	DNAJC19::PHB1	NA	NA	NA	none	P35232	Q96DA6	P35232::Q96DA6	P35232::Q96DA6	NA	NA	none	none	0	0	1
Q15543::Q92750	Q15543	Q92750	TAF13	TAF4B	0.04883	0.9805	0.9023	0.9834	977	STRING	STRING	P	Nucleus	Cytoplasm,Nucleus	TRUE	none	present	homolog	NA	NA	NA	NA	NA	NA	NA	NA	FALSE	FALSE	relaxed	CPX-930	TAF13	TAF4B	TAF13::TAF4B	TAF13::TAF4B	485;485	TFIID complex, B-cell specific;TFIID complex, B-cell specific	1	present	Q15543	Q92750	Q15543::Q92750	Q15543::Q92750	485	TFIID complex, B-cell specific	present	present	1	1	1
P52803::P54760	P52803	P54760	EFNA5	EPHB4	0.1825	0.8296	0.9966	0.8423	919	STRING	STRING	P	Cell membrane,Membrane	Cell membrane,Membrane	TRUE	none	present	homolog	NA	NA	NA	NA	NA	NA	NA	NA	FALSE	FALSE	none	NA	EFNA5	EPHB4	EFNA5::EPHB4	EFNA5::EPHB4	NA	NA	NA	none	P52803	P54760	P52803::P54760	P52803::P54760	NA	NA	none	none	1	0	1
P05106::P56199	P05106	P56199	ITGB3	ITGA1	0.2852	0.9995	0.9995	0.9985	982	STRING	STRING	S,P	Cell junction,Cell membrane,Cell projection,Membrane,Postsynaptic cell membrane,Synapse	Membrane	TRUE	none	present	homolog	ITGB3	ITGA1	0.867	9.6	0.72	0.136	0	982	TRUE	TRUE	none	NA	ITGB3	ITGA1	ITGA1::ITGB3	ITGA1::ITGB3	NA	NA	NA	none	P05106	P56199	P05106::P56199	P05106::P56199	NA	NA	none	none	1	0	1
P01106::P40939	P01106	P40939	MYC	HADHA	0.325	0.75	0.739	0.825	482	BIOGRID	STRING,BIOGRID	P	Cytoplasm,Nucleus	Membrane,Mitochondrion,Mitochondrion inner membrane	TRUE	present	present	none	NA	NA	NA	NA	NA	NA	NA	NA	FALSE	FALSE	none	NA	MYC	HADHA	HADHA::MYC	HADHA::MYC	NA	NA	NA	none	P01106	P40939	P01106::P40939	P01106::P40939	NA	NA	none	none	0	0	1
O75530::Q8IXJ9	O75530	Q8IXJ9	EED	ASXL1	0.1031	0.5073	0.497	0.744	939	STRING,UNIPROT	BIOGRID,STRING,UNIPROT	P	Chromosome,Nucleus	Nucleus	TRUE	present	present	none	NA	NA	NA	NA	NA	NA	NA	NA	FALSE	FALSE	none	NA	EED	ASXL1	ASXL1::EED	ASXL1::EED	NA	NA	NA	none	O75530	Q8IXJ9	O75530::Q8IXJ9	O75530::Q8IXJ9	NA	NA	none	none	0	0	1
O14925::O60830	O14925	O60830	TIMM23	TIMM17B	1	0.999	0.997	0.999	0	BIOGRID,UNIPROT	BIOGRID,UNIPROT	D,P	Membrane,Mitochondrion,Mitochondrion inner membrane	Membrane,Mitochondrion,Mitochondrion inner membrane	TRUE	present	none	homolog	TIMM23	TIMM17B	0.934	5.6000000000000005	0.69	0.754	2	961	TRUE	TRUE	relaxed	CPX-6130	TIMM23	TIMM17B	TIMM17B::TIMM23	TIMM17B::TIMM23	6458;8722;8723;6458;8722;8723	TIM23(sort) subcomplex (TIMM17B, TIMM23), mitochondrial;TIM23 subcomplex (TIMM17B, TIMM23, TIMM44), mitochondrial;TIM23(sort) complex (ROMO1, TIMM17B, TIMM21, TIMM23, TIMM50), mitochondrial;TIM23(sort) subcomplex (TIMM17B, TIMM23), mitochondrial;TIM23 subcomplex (TIMM17B, TIMM23, TIMM44), mitochondrial;TIM23(sort) complex (ROMO1, TIMM17B, TIMM21, TIMM23, TIMM50), mitochondrial	3	present	O14925	O60830	O14925::O60830	O14925::O60830	6458;8722;8723	TIM23(sort) subcomplex (TIMM17B, TIMM23), mitochondrial;TIM23 subcomplex (TIMM17B, TIMM23, TIMM44), mitochondrial;TIM23(sort) complex (ROMO1, TIMM17B, TIMM21, TIMM23, TIMM50), mitochondrial	present	present	1	1	0
Q16650::Q8IWL3	Q16650	Q8IWL3	TBR1	HSCB	0.02167	0.842	0.9785	0.8364	292	none	BIOGRID,STRING	P	Nucleus	Cytoplasm,Mitochondrion	TRUE	present	present	none	NA	NA	NA	NA	NA	NA	NA	NA	FALSE	FALSE	none	NA	TBR1	HSCB	HSCB::TBR1	HSCB::TBR1	NA	NA	NA	none	Q16650	Q8IWL3	Q16650::Q8IWL3	Q16650::Q8IWL3	NA	NA	none	none	0	0	1
Q01650::Q8WXI8	Q01650	Q8WXI8	SLC7A5	CLEC4D	0.09894	0.9575	0.9814	0.9575	0	none	BIOGRID	P	Cell membrane,Lysosome,Membrane	Cell membrane,Membrane	TRUE	present	none	none	NA	NA	NA	NA	NA	NA	NA	NA	FALSE	FALSE	none	NA	SLC7A5	CLEC4D	CLEC4D::SLC7A5	CLEC4D::SLC7A5	NA	NA	NA	none	Q01650	Q8WXI8	Q01650::Q8WXI8	Q01650::Q8WXI8	NA	NA	none	none	0	0	0
O75461::Q14186	O75461	Q14186	E2F6	TFDP1	1	0.999	1	0.9995	999	BIOGRID,STRING,UNIPROT	BIOGRID,STRING,UNIPROT	D,S,P	Nucleus	Cytoplasm,Nucleus	TRUE	present	present	homolog	E2F6	TFDP1	0.996	0.4	0.52	0.833	12	999	TRUE	TRUE	strict	CPX-2552	E2F6	TFDP1	E2F6::TFDP1	E2F6::TFDP1	1194;8389;8390;1194;8389;8390	E2F-6 complex;PRC1.6a complex;PRC1.6b complex;E2F-6 complex;PRC1.6a complex;PRC1.6b complex	3	present	O75461	Q14186	O75461::Q14186	O75461::Q14186	1194;8389;8390	E2F-6 complex;PRC1.6a complex;PRC1.6b complex	present	present	1	3	1
Q9NP77::Q9ULW5	Q9NP77	Q9ULW5	SSU72	RAB26	0.9233	0.1448	0.664	0.248	181	none	none	S	Cytoplasm,Nucleus	Cytoplasmic vesicle,Golgi apparatus,Membrane	TRUE	none	none	none	NA	NA	NA	NA	NA	NA	NA	NA	FALSE	FALSE	none	NA	SSU72	RAB26	RAB26::SSU72	RAB26::SSU72	NA	NA	NA	none	Q9NP77	Q9ULW5	Q9NP77::Q9ULW5	Q9NP77::Q9ULW5	NA	NA	none	none	0	0	0
O75298::Q8N8J7	O75298	Q8N8J7	RTN2	FAM241A	0.765	0.428	0.625	0.562	248	none	BIOGRID,STRING	P	Cell membrane,Cytoplasm,Cytoskeleton,Endoplasmic reticulum,Membrane,Sarcoplasmic reticulum	Membrane	TRUE	present	present	none	NA	NA	NA	NA	NA	NA	NA	NA	FALSE	FALSE	none	NA	RTN2	FAM241A	FAM241A::RTN2	FAM241A::RTN2	NA	NA	NA	none	O75298	Q8N8J7	O75298::Q8N8J7	O75298::Q8N8J7	NA	NA	none	none	0	0	1
A0M8Q6::P01704	A0M8Q6	P01704	IGLC7	IGLV2-14	0.918	0.9165	0.8823	0.8857	0	none	none	D	Cell membrane,Immunoglobulin,Membrane,Secreted	Cell membrane,Immunoglobulin,Membrane,Secreted	TRUE	none	none	homolog	NA	NA	NA	NA	NA	NA	NA	NA	FALSE	FALSE	none	NA	IGLC7	IGLV2-14	IGLC7::IGLV2-14	IGLC7::IGLV2-14	NA	NA	NA	none	A0M8Q6	P01704	A0M8Q6::P01704	A0M8Q6::P01704	NA	NA	none	none	1	0	0
P01699::P0CF74	P01699	P0CF74	IGLV1-44	IGLC6	0.947	0.9043	0.9233	0.9053	0	none	none	D	Cell membrane,Immunoglobulin,Membrane,Secreted	Cell membrane,Immunoglobulin,Membrane,Secreted	TRUE	none	none	homolog	NA	NA	NA	NA	NA	NA	NA	NA	FALSE	FALSE	none	NA	IGLV1-44	IGLC6	IGLC6::IGLV1-44	IGLC6::IGLV1-44	NA	NA	NA	none	P01699	P0CF74	P01699::P0CF74	P01699::P0CF74	NA	NA	none	none	1	0	0
P45974::P62979	P45974	P62979	USP5	RPS27A	0.835	0.04285	0.999	0.11005	296	none	none	S	none	Cytoplasm,Nucleus	TRUE	none	none	homolog	USP5	RPS27A	0.957	3.5999999999999996	0.7	0.32	0	641	TRUE	TRUE	none	NA	USP5	RPS27A	RPS27A::USP5	RPS27A::USP5	NA	NA	NA	none	P45974	P62979	P45974::P62979	P45974::P62979	NA	NA	none	none	1	0	0
P28482::P36507	P28482	P36507	MAPK1	MAP2K2	0.165	0.777	0.906	0.8994	999	BIOGRID,STRING	BIOGRID,STRING	P	Cell junction,Cytoplasm,Cytoskeleton,Membrane,Nucleus	Cytoplasm,Membrane	TRUE	present	present	exact	MAPK1	MAP2K2	0.937	4.9	0.69	1	4	706	TRUE	TRUE	none	NA	MAPK1	MAP2K2	MAP2K2::MAPK1	MAP2K2::MAPK1	NA	NA	NA	none	P28482	P36507	P28482::P36507	P28482::P36507	NA	NA	none	none	3	0	1
Q9Y399::Q9Y3D9	Q9Y399	Q9Y3D9	MRPS2	MRPS23	1	0.9995	1	1	999	BIOGRID,STRING	BIOGRID,STRING	D,S,P	Mitochondrion	Mitochondrion	TRUE	present	present	exact	MRPS2	MRPS23	1	0.4	0.75	1	6	999	TRUE	TRUE	relaxed	CPX-5225	MRPS2	MRPS23	MRPS2::MRPS23	MRPS2::MRPS23	315;320;315;320	28S ribosomal subunit, mitochondrial;55S ribosome, mitochondrial;28S ribosomal subunit, mitochondrial;55S ribosome, mitochondrial	2	present	Q9Y399	Q9Y3D9	Q9Y399::Q9Y3D9	Q9Y399::Q9Y3D9	315;320	28S ribosomal subunit, mitochondrial;55S ribosome, mitochondrial	present	present	3	1	1
P15814::Q9UKI3	P15814	Q9UKI3	IGLL1	VPREB3	1	0.9917	0.998	0.9985	967	STRING	STRING	S,P	Endoplasmic reticulum,Secreted	none	TRUE	none	present	homolog	NA	NA	NA	NA	NA	NA	NA	NA	FALSE	FALSE	none	NA	IGLL1	VPREB3	IGLL1::VPREB3	IGLL1::VPREB3	NA	NA	NA	none	P15814	Q9UKI3	P15814::Q9UKI3	P15814::Q9UKI3	NA	NA	none	none	1	0	1
O14842::Q9H1C0	O14842	Q9H1C0	FFAR1	LPAR5	0.698	0.9185	0.263	0.945	498	none	STRING	P	Cell membrane,Membrane	Cell membrane,Membrane	TRUE	none	present	homolog	NA	NA	NA	NA	NA	NA	NA	NA	FALSE	FALSE	none	NA	FFAR1	LPAR5	FFAR1::LPAR5	FFAR1::LPAR5	NA	NA	NA	none	O14842	Q9H1C0	O14842::Q9H1C0	O14842::Q9H1C0	NA	NA	none	none	1	0	1
A6NG13::Q9UM21	A6NG13	Q9UM21	MGAT4D	MGAT4A	0.1138	0.9614	0.9854	0.9526	909	STRING	STRING	P	Endoplasmic reticulum,Golgi apparatus,Membrane	Golgi apparatus,Membrane,Secreted	TRUE	none	present	none	MGAT4D	MGAT4A	0.9	7.8	0.73	0.13	0	909	TRUE	TRUE	none	NA	MGAT4D	MGAT4A	MGAT4A::MGAT4D	MGAT4A::MGAT4D	NA	NA	NA	none	A6NG13	Q9UM21	A6NG13::Q9UM21	A6NG13::Q9UM21	NA	NA	none	none	0	0	1
O43914::P22794	O43914	P22794	TYROBP	EVI2A	0.449	0.8613	0.9814	0.871	273	none	none	S	Cell membrane,Membrane	Membrane	TRUE	none	none	none	NA	NA	NA	NA	NA	NA	NA	NA	FALSE	FALSE	none	NA	TYROBP	EVI2A	EVI2A::TYROBP	EVI2A::TYROBP	NA	NA	NA	none	O43914	P22794	O43914::P22794	O43914::P22794	NA	NA	none	none	0	0	0
O95473::Q16563	O95473	Q16563	SYNGR4	SYPL1	0.998	0.9287	0.832	0.895	0	none	none	D	Membrane	Cytoplasmic vesicle,Membrane	TRUE	none	none	none	NA	NA	NA	NA	NA	NA	NA	NA	FALSE	FALSE	none	NA	SYNGR4	SYPL1	SYNGR4::SYPL1	SYNGR4::SYPL1	NA	NA	NA	none	O95473	Q16563	O95473::Q16563	O95473::Q16563	NA	NA	none	none	0	0	0
Q13823::Q9H7B2	Q13823	Q9H7B2	GNL2	RPF2	0.9985	0.9956	0.9824	0.9985	999	STRING	STRING	D,S,P	Nucleus	Nucleus	TRUE	none	present	exact	GNL2	RPF2	0.939	4.9	0.61	1	0	999	TRUE	TRUE	none	NA	GNL2	RPF2	GNL2::RPF2	GNL2::RPF2	NA	NA	NA	none	Q13823	Q9H7B2	Q13823::Q9H7B2	Q13823::Q9H7B2	NA	NA	none	none	3	0	1
Q13042::Q9UPN9	Q13042	Q9UPN9	CDC16	TRIM33	0.151	0.5796	0.8447	0.7856	994	BIOGRID,STRING	BIOGRID,STRING	P	Cytoplasm,Cytoskeleton	Nucleus	TRUE	present	present	none	NA	NA	NA	NA	NA	NA	NA	NA	FALSE	FALSE	none	NA	CDC16	TRIM33	CDC16::TRIM33	CDC16::TRIM33	NA	NA	NA	none	Q13042	Q9UPN9	Q13042::Q9UPN9	Q13042::Q9UPN9	NA	NA	none	none	0	0	1
P62306::Q12972	P62306	Q12972	SNRPF	PPP1R8	0.9766	0.064	0.99	0.983	455	none	BIOGRID,STRING	D,S,P	Cytoplasm,Nucleus,Spliceosome	Cytoplasm,Nucleus,Spliceosome	TRUE	present	present	none	NA	NA	NA	NA	NA	NA	NA	NA	FALSE	FALSE	none	NA	SNRPF	PPP1R8	PPP1R8::SNRPF	PPP1R8::SNRPF	8372;8372	Spliceosome, A complex;Spliceosome, A complex	1	present	P62306	Q12972	P62306::Q12972	P62306::Q12972	8372	Spliceosome, A complex	present	present	0	0	1
P05783::Q15323	P05783	Q15323	KRT18	KRT31	0.984	0.0885	0.993	0.0572	408	none	STRING	P	Cytoplasm,Intermediate filament,Keratin,Nucleus	Intermediate filament,Keratin	TRUE	none	present	homolog	KRT18	KRT31	0.91	7.1	0.34	0.496	0	449	TRUE	TRUE	none	NA	KRT18	KRT31	KRT18::KRT31	KRT18::KRT31	NA	NA	NA	none	P05783	Q15323	P05783::Q15323	P05783::Q15323	NA	NA	none	none	1	0	1
Q13627::Q9H9A5	Q13627	Q9H9A5	DYRK1A	CNOT10	0.1552	0.778	0.863	0.9263	312	none	BIOGRID,STRING	P	Nucleus	Cytoplasm,Nucleus	TRUE	present	present	none	NA	NA	NA	NA	NA	NA	NA	NA	FALSE	FALSE	none	NA	DYRK1A	CNOT10	CNOT10::DYRK1A	CNOT10::DYRK1A	NA	NA	NA	none	Q13627	Q9H9A5	Q13627::Q9H9A5	Q13627::Q9H9A5	NA	NA	none	none	0	0	1
P36897::Q16671	P36897	Q16671	TGFBR1	AMHR2	0.375	0.9956	0.9985	0.998	779	STRING	STRING	P	Cell junction,Cell membrane,Membrane,Tight junction	Membrane	TRUE	none	present	homolog	NA	NA	NA	NA	NA	NA	NA	NA	FALSE	FALSE	none	NA	TGFBR1	AMHR2	AMHR2::TGFBR1	AMHR2::TGFBR1	NA	NA	NA	none	P36897	Q16671	P36897::Q16671	P36897::Q16671	NA	NA	none	none	1	0	1
Q8TE85::Q9NZI5	Q8TE85	Q9NZI5	GRHL3	GRHL1	0.1283	0.595	0.9365	0.914	530	BIOGRID	STRING,BIOGRID	P	Nucleus	Nucleus	TRUE	present	present	homolog	GRHL3	GRHL1	0.877	9	0.44	0.72	2	530	TRUE	TRUE	none	NA	GRHL3	GRHL1	GRHL1::GRHL3	GRHL1::GRHL3	NA	NA	NA	none	Q8TE85	Q9NZI5	Q8TE85::Q9NZI5	Q8TE85::Q9NZI5	NA	NA	none	none	1	0	1
O43462::Q9NS69	O43462	Q9NS69	MBTPS2	TOMM22	0.599	0.0701	0.68	0.04996	0	none	BIOGRID	P	Cytoplasm,Golgi apparatus,Membrane	Membrane,Mitochondrion,Mitochondrion outer membrane	TRUE	present	none	none	NA	NA	NA	NA	NA	NA	NA	NA	FALSE	FALSE	none	NA	MBTPS2	TOMM22	MBTPS2::TOMM22	MBTPS2::TOMM22	NA	NA	NA	none	O43462	Q9NS69	O43462::Q9NS69	O43462::Q9NS69	NA	NA	none	none	0	0	0
O60566::P62714	O60566	P62714	BUB1B	PPP2CB	0.1235	0.8794	0.6855	0.9194	997	STRING	STRING	P	Centromere,Chromosome,Cytoplasm,Cytoskeleton,Kinetochore,Nucleus	Centromere,Chromosome,Cytoplasm,Cytoskeleton,Nucleus	TRUE	none	present	none	NA	NA	NA	NA	NA	NA	NA	NA	FALSE	FALSE	none	NA	BUB1B	PPP2CB	BUB1B::PPP2CB	BUB1B::PPP2CB	NA	NA	NA	none	O60566	P62714	O60566::P62714	O60566::P62714	NA	NA	none	none	0	0	1
Q04917::Q96NE9	Q04917	Q96NE9	YWHAH	FRMD6	0.3728	0.02985	0.7036	0.1023	227	BIOGRID	STRING,BIOGRID	P	none	Cell membrane,Cytoplasm,Membrane	TRUE	present	present	none	NA	NA	NA	NA	NA	NA	NA	NA	FALSE	FALSE	none	NA	YWHAH	FRMD6	FRMD6::YWHAH	FRMD6::YWHAH	NA	NA	NA	none	Q04917	Q96NE9	Q04917::Q96NE9	Q04917::Q96NE9	NA	NA	none	none	0	0	1
Q7Z7A3::Q8N5Z5	Q7Z7A3	Q8N5Z5	CTU1	KCTD17	0.641	0.0935	0.623	0.052	0	none	BIOGRID	P	Cytoplasm	Cytoplasm	TRUE	present	none	none	NA	NA	NA	NA	NA	NA	NA	NA	FALSE	FALSE	none	NA	CTU1	KCTD17	CTU1::KCTD17	CTU1::KCTD17	NA	NA	NA	none	Q7Z7A3	Q8N5Z5	Q7Z7A3::Q8N5Z5	Q7Z7A3::Q8N5Z5	NA	NA	none	none	0	0	0
P27487::P78536	P27487	P78536	DPP4	ADAM17	0.2517	0.848	0.8203	0.7866	532	none	none	S	Cell junction,Cell membrane,Cell projection,Membrane,Secreted	Membrane	TRUE	none	none	none	NA	NA	NA	NA	NA	NA	NA	NA	FALSE	FALSE	none	NA	DPP4	ADAM17	ADAM17::DPP4	ADAM17::DPP4	NA	NA	NA	none	P27487	P78536	P27487::P78536	P27487::P78536	NA	NA	none	none	0	0	0
Q9NRG0::Q9NRL2	Q9NRG0	Q9NRL2	CHRAC1	BAZ1A	1	0.9985	0.9995	0.999	998	BIOGRID,STRING	BIOGRID,STRING	D,S,P	Nucleus	Nucleus	TRUE	present	present	none	NA	NA	NA	NA	NA	NA	NA	NA	FALSE	FALSE	relaxed	CPX-785	CHRAC1	BAZ1A	BAZ1A::CHRAC1	BAZ1A::CHRAC1	234;234	HuCHRAC complex;HuCHRAC complex	1	present	Q9NRG0	Q9NRL2	Q9NRG0::Q9NRL2	Q9NRG0::Q9NRL2	234	HuCHRAC complex	present	present	0	1	1
O15069::P20290	O15069	P20290	NACAD	BTF3	1	1	1	1	919	none	BIOGRID,STRING	D,S,P	Cytoplasm,Nucleus	Cytoplasm,Nucleus	TRUE	present	present	homolog	NACAD	BTF3	0.979	2.1	0.58	0.558	1	919	TRUE	TRUE	none	NA	NACAD	BTF3	BTF3::NACAD	BTF3::NACAD	NA	NA	NA	none	O15069	P20290	O15069::P20290	O15069::P20290	NA	NA	none	none	1	0	1
Q92956::Q9Y286	Q92956	Q9Y286	TNFRSF14	SIGLEC7	0.2505	0.802	0.2338	0.8228	210	none	none	S	Cell membrane,Membrane	Membrane	TRUE	none	none	none	NA	NA	NA	NA	NA	NA	NA	NA	FALSE	FALSE	none	NA	TNFRSF14	SIGLEC7	SIGLEC7::TNFRSF14	SIGLEC7::TNFRSF14	NA	NA	NA	none	Q92956	Q9Y286	Q92956::Q9Y286	Q92956::Q9Y286	NA	NA	none	none	0	0	0
Q14156::Q9BYI3	Q14156	Q9BYI3	EFR3A	HYCC1	1	0.971	0.998	0.987	705	none	none	D,S	Cell membrane,Cytoplasm,Membrane	Cell membrane,Cytoplasm,Membrane	TRUE	none	none	none	NA	NA	NA	NA	NA	NA	NA	NA	FALSE	FALSE	none	NA	EFR3A	HYCC1	EFR3A::HYCC1	EFR3A::HYCC1	NA	NA	NA	none	Q14156	Q9BYI3	Q14156::Q9BYI3	Q14156::Q9BYI3	NA	NA	none	none	0	0	0
Q7Z3J3::Q9UBU9	Q7Z3J3	Q9UBU9	RGPD4	NXF1	0.1829	0.782	0.926	0.846	398	none	STRING	P	none	Cytoplasm,Nuclear pore complex,Nucleus	TRUE	none	present	none	NA	NA	NA	NA	NA	NA	NA	NA	FALSE	FALSE	none	NA	RGPD4	NXF1	NXF1::RGPD4	NXF1::RGPD4	NA	NA	NA	none	Q7Z3J3	Q9UBU9	Q7Z3J3::Q9UBU9	Q7Z3J3::Q9UBU9	NA	NA	none	none	0	0	1
Q92901::Q9BZE4	Q92901	Q9BZE4	RPL3L	GTPBP4	0.295	0.9805	0.9443	0.9907	896	none	STRING	S,P	none	Nucleus	TRUE	none	present	homolog	NA	NA	NA	NA	NA	NA	NA	NA	FALSE	FALSE	none	NA	RPL3L	GTPBP4	GTPBP4::RPL3L	GTPBP4::RPL3L	NA	NA	NA	none	Q92901	Q9BZE4	Q92901::Q9BZE4	Q92901::Q9BZE4	NA	NA	none	none	1	0	1
Q04741::Q96F63	Q04741	Q96F63	EMX1	CCDC97	0.3376	0.9673	0.977	0.8804	0	none	none	D	Cytoplasm,Nucleus	Nucleus	TRUE	none	none	none	NA	NA	NA	NA	NA	NA	NA	NA	FALSE	FALSE	none	NA	EMX1	CCDC97	CCDC97::EMX1	CCDC97::EMX1	NA	NA	NA	none	Q04741	Q96F63	Q04741::Q96F63	Q04741::Q96F63	NA	NA	none	none	0	0	0
P51795::Q9NQ34	P51795	Q9NQ34	CLCN5	TMEM9B	0.954	0.9976	0.997	0.998	572	none	BIOGRID,STRING	S,P	Cell membrane,Endosome,Golgi apparatus,Membrane	Endosome,Lysosome,Membrane	TRUE	present	present	none	CLCN5	TMEM9B	0.992	1.5	0.81	0.808	2	572	TRUE	TRUE	none	NA	CLCN5	TMEM9B	CLCN5::TMEM9B	CLCN5::TMEM9B	NA	NA	NA	none	P51795	Q9NQ34	P51795::Q9NQ34	P51795::Q9NQ34	NA	NA	none	none	0	0	1
P00167::P13584	P00167	P13584	CYB5A	CYP4B1	0.9277	0.8584	0.9478	0.94	523	none	none	S	Cytoplasm,Endoplasmic reticulum,Membrane,Microsome	Endoplasmic reticulum,Membrane,Microsome	TRUE	none	none	none	NA	NA	NA	NA	NA	NA	NA	NA	FALSE	FALSE	none	NA	CYB5A	CYP4B1	CYB5A::CYP4B1	CYB5A::CYP4B1	NA	NA	NA	none	P00167	P13584	P00167::P13584	P00167::P13584	NA	NA	none	none	0	0	0
Q13308::Q8N474	Q13308	Q8N474	PTK7	SFRP1	0.853	0.09766	0.9395	0.0787	416	none	none	S	Cell junction,Membrane	Secreted	TRUE	none	none	none	NA	NA	NA	NA	NA	NA	NA	NA	FALSE	FALSE	none	NA	PTK7	SFRP1	PTK7::SFRP1	PTK7::SFRP1	NA	NA	NA	none	Q13308	Q8N474	Q13308::Q8N474	Q13308::Q8N474	NA	NA	none	none	0	0	0
O95168::P03905	O95168	P03905	NDUFB4	MT-ND4	0.999	0.9995	0.999	0.999	999	STRING	STRING	D,S,P	Membrane,Mitochondrion,Mitochondrion inner membrane	Membrane,Mitochondrion,Mitochondrion inner membrane	TRUE	none	present	exact	NA	NA	NA	NA	NA	NA	NA	NA	FALSE	FALSE	relaxed	CPX-577	NDUFB4	MT-ND4	MT-ND4::NDUFB4	MT-ND4::NDUFB4	2914;2914	Respiratory chain complex I (beta subunit), mitochondrial;Respiratory chain complex I (beta subunit), mitochondrial	1	present	O95168	P03905	O95168::P03905	O95168::P03905	2914	Respiratory chain complex I (beta subunit), mitochondrial	present	present	3	1	1
P62993::Q14289	P62993	Q14289	GRB2	PTK2B	0.1218	0.8716	0.6416	0.701	951	BIOGRID,STRING	BIOGRID,STRING	P	Cytoplasm,Endosome,Golgi apparatus,Nucleus	Cell junction,Cell membrane,Cell projection,Cytoplasm,Membrane,Nucleus	TRUE	present	present	homolog	NA	NA	NA	NA	NA	NA	NA	NA	FALSE	FALSE	none	NA	GRB2	PTK2B	GRB2::PTK2B	GRB2::PTK2B	NA	NA	NA	none	P62993	Q14289	P62993::Q14289	P62993::Q14289	NA	NA	none	none	1	0	1
Q969E8::Q9BXW4	Q969E8	Q9BXW4	TSR2	MAP1LC3C	0.8887	0.356	0.691	0.856	169	UNIPROT	BIOGRID,UNIPROT	P	none	Cytoplasm,Cytoplasmic vesicle,Cytoskeleton,Membrane,Microtubule	TRUE	present	none	none	NA	NA	NA	NA	NA	NA	NA	NA	FALSE	FALSE	none	NA	TSR2	MAP1LC3C	MAP1LC3C::TSR2	MAP1LC3C::TSR2	NA	NA	NA	none	Q969E8	Q9BXW4	Q969E8::Q9BXW4	Q969E8::Q9BXW4	NA	NA	none	none	0	0	0
P21709::P29317	P21709	P29317	EPHA1	EPHA2	0.3982	0.9536	0.967	0.9683	976	STRING	BIOGRID,STRING	P	Cell membrane,Membrane	Cell junction,Cell membrane,Cell projection,Membrane	TRUE	present	present	homolog	EPHA1	EPHA2	0.868	9.6	0.44	0.656	1	976	TRUE	TRUE	none	NA	EPHA1	EPHA2	EPHA1::EPHA2	EPHA1::EPHA2	NA	NA	NA	none	P21709	P29317	P21709::P29317	P21709::P29317	NA	NA	none	none	1	0	1
Q9H967::Q9NRZ9	Q9H967	Q9NRZ9	WDR76	HELLS	0.5884	0.9443	0.967	0.9595	972	BIOGRID,STRING	BIOGRID,STRING	S,P	none	Nucleus	TRUE	present	present	none	WDR76	HELLS	0.903	7.8	0.56	0.678	12	972	TRUE	TRUE	none	NA	WDR76	HELLS	HELLS::WDR76	HELLS::WDR76	NA	NA	NA	none	Q9H967	Q9NRZ9	Q9H967::Q9NRZ9	Q9H967::Q9NRZ9	NA	NA	none	none	0	0	1
P83436::Q9P1Q0	P83436	Q9P1Q0	COG7	VPS54	0.3545	0.822	0.9946	0.946	796	none	STRING	S,P	Golgi apparatus,Membrane	Golgi apparatus,Membrane	TRUE	none	present	none	COG7	VPS54	0.96	3.5999999999999996	0.8	0.127	0	796	TRUE	TRUE	none	NA	COG7	VPS54	COG7::VPS54	COG7::VPS54	NA	NA	NA	none	P83436	Q9P1Q0	P83436::Q9P1Q0	P83436::Q9P1Q0	NA	NA	none	none	0	0	1
O95793::Q86UK7	O95793	Q86UK7	STAU1	ZNF598	0.3286	0.00681	0.6997	0.02022	238	BIOGRID	STRING,BIOGRID	P	Cytoplasm,Endoplasmic reticulum	Cytoplasm	TRUE	present	present	none	NA	NA	NA	NA	NA	NA	NA	NA	FALSE	FALSE	none	NA	STAU1	ZNF598	STAU1::ZNF598	STAU1::ZNF598	NA	NA	NA	none	O95793	Q86UK7	O95793::Q86UK7	O95793::Q86UK7	NA	NA	none	none	0	0	1
Q8TF76::Q96RG2	Q8TF76	Q96RG2	HASPIN	PASK	0.3076	0.8447	0.6636	0.8384	264	none	none	S	Chromosome,Cytoplasm,Cytoskeleton,Nucleus	Cytoplasm,Nucleus	TRUE	none	none	homolog	NA	NA	NA	NA	NA	NA	NA	NA	FALSE	FALSE	none	NA	HASPIN	PASK	HASPIN::PASK	HASPIN::PASK	NA	NA	NA	none	Q8TF76	Q96RG2	Q8TF76::Q96RG2	Q8TF76::Q96RG2	NA	NA	none	none	1	0	0
P62736::Q8TCA0	P62736	Q8TCA0	ACTA2	LRRC20	0.04333	0.8438	0.9995	0.2185	0	none	BIOGRID	P	Cytoplasm,Cytoskeleton	none	TRUE	present	none	none	ACTA2	LRRC20	0.96	3.5999999999999996	0.91	0.418	1	345	TRUE	TRUE	none	NA	ACTA2	LRRC20	ACTA2::LRRC20	ACTA2::LRRC20	NA	NA	NA	none	P62736	Q8TCA0	P62736::Q8TCA0	P62736::Q8TCA0	NA	NA	none	none	0	0	0
P54105::P62312	P54105	P62312	CLNS1A	LSM6	8.693e-4	0.9976	1	0.998	927	BIOGRID,STRING,UNIPROT	BIOGRID,STRING,UNIPROT	P	Cytoplasm,Cytoskeleton,Nucleus	Cytoplasm,Nucleus,Spliceosome	TRUE	present	present	homolog	CLNS1A	LSM6	0.983	2.1	0.83	0.211	7	927	TRUE	TRUE	none	NA	CLNS1A	LSM6	CLNS1A::LSM6	CLNS1A::LSM6	NA	NA	NA	none	P54105	P62312	P54105::P62312	P54105::P62312	NA	NA	none	none	1	0	1
P51159::Q8TDW5	P51159	Q8TDW5	RAB27A	SYTL5	0.10315	0.982	0.9946	0.9663	936	BIOGRID,UNIPROT	STRING,BIOGRID,UNIPROT	P	Endosome,Lysosome,Membrane	Membrane	TRUE	present	present	homolog	RAB27A	SYTL5	0.988	1.5	0.83	0.678	6	936	TRUE	TRUE	none	NA	RAB27A	SYTL5	RAB27A::SYTL5	RAB27A::SYTL5	NA	NA	NA	none	P51159	Q8TDW5	P51159::Q8TDW5	P51159::Q8TDW5	NA	NA	none	none	1	0	1
A8MZ26::Q7RTX7	A8MZ26	Q7RTX7	EFCAB9	CATSPER4	0.916	0.3237	0.84	0.426	970	STRING	STRING	S,P	Cell projection,Cilium,Cytoplasm,Flagellum	Cell membrane,Cell projection,Cilium,Flagellum,Membrane	TRUE	none	present	none	NA	NA	NA	NA	NA	NA	NA	NA	FALSE	FALSE	relaxed	CPX-9165	EFCAB9	CATSPER4	CATSPER4::EFCAB9	CATSPER4::EFCAB9	NA	NA	NA	none	A8MZ26	Q7RTX7	A8MZ26::Q7RTX7	A8MZ26::Q7RTX7	NA	NA	none	none	0	1	1
O94921::P21333	O94921	P21333	CDK14	FLNA	0.312	0.885	0.7188	0.876	0	none	none	D	Cell membrane,Cytoplasm,Membrane,Nucleus	Cell projection,Cytoplasm,Cytoskeleton	TRUE	none	none	none	NA	NA	NA	NA	NA	NA	NA	NA	FALSE	FALSE	none	NA	CDK14	FLNA	CDK14::FLNA	CDK14::FLNA	NA	NA	NA	none	O94921	P21333	O94921::P21333	O94921::P21333	NA	NA	none	none	0	0	0
O94973::Q96CW1	O94973	Q96CW1	AP2A2	AP2M1	0.97	0.891	0.942	0.8867	999	BIOGRID,STRING	BIOGRID,STRING	D,S,P	Cell membrane,Coated pit,Membrane	Cell membrane,Coated pit,Membrane	TRUE	present	present	none	AP2A2	AP2M1	0.917	6.6000000000000005	0.72	0.812	6	999	TRUE	TRUE	relaxed	CPX-5150	AP2A2	AP2M1	AP2A2::AP2M1	AP2A2::AP2M1	NA	NA	NA	none	O94973	Q96CW1	O94973::Q96CW1	O94973::Q96CW1	NA	NA	none	none	0	1	1
Q6P2C8::Q9H944	Q6P2C8	Q9H944	MED27	MED20	1	1	1	1	999	BIOGRID,STRING	BIOGRID,STRING	D,S,P	Nucleus	Nucleus	TRUE	present	present	exact	MED27	MED20	0.996	0.4	0.85	0.769	8	999	TRUE	TRUE	relaxed	CPX-3227	MED27	MED20	MED20::MED27	MED20::MED27	230;300;301;5450;230;300;301;5450	Mediator complex;PC2 complex;SMCC complex;Mediator complex;PC2 complex;SMCC complex	4	present	Q6P2C8	Q9H944	Q6P2C8::Q9H944	Q6P2C8::Q9H944	230;300;301;5450	Mediator complex;PC2 complex;SMCC complex	present	present	3	1	1
O00481::P78410	O00481	P78410	BTN3A1	BTN3A2	0.2034	0.9897	0.997	0.994	993	STRING,UNIPROT	BIOGRID,STRING,UNIPROT	P	Cell membrane,Membrane	Cell membrane,Membrane	TRUE	present	present	homolog	BTN3A1	BTN3A2	0.985	1.5	0.72	0.608	3	993	TRUE	TRUE	none	NA	BTN3A1	BTN3A2	BTN3A1::BTN3A2	BTN3A1::BTN3A2	NA	NA	NA	none	O00481	P78410	O00481::P78410	O00481::P78410	NA	NA	none	none	1	0	1
P26641::P49840	P26641	P49840	EEF1G	GSK3A	0.123	0.8525	0.357	0.85	218	none	BIOGRID,STRING	P	none	none	TRUE	present	present	none	NA	NA	NA	NA	NA	NA	NA	NA	FALSE	FALSE	none	NA	EEF1G	GSK3A	EEF1G::GSK3A	EEF1G::GSK3A	NA	NA	NA	none	P26641	P49840	P26641::P49840	P26641::P49840	NA	NA	none	none	0	0	1
P49326::Q8WVZ1	P49326	Q8WVZ1	FMO5	ZDHHC19	0.5093	0.8594	0.3816	0.866	0	none	none	D	Endoplasmic reticulum,Membrane,Microsome	Cytoplasm,Golgi apparatus,Membrane	TRUE	none	none	none	NA	NA	NA	NA	NA	NA	NA	NA	FALSE	FALSE	none	NA	FMO5	ZDHHC19	FMO5::ZDHHC19	FMO5::ZDHHC19	NA	NA	NA	none	P49326	Q8WVZ1	P49326::Q8WVZ1	P49326::Q8WVZ1	NA	NA	none	none	0	0	0
P62805::Q5TEC6	P62805	Q5TEC6	H4C1	H3-7	1	1	0.9995	1	979	STRING	STRING	S,P	Chromosome,Nucleosome core,Nucleus	Chromosome,Nucleosome core,Nucleus	TRUE	none	present	homolog	H4C1	H3-7	0.901	7.8	0.73	0.548	0	940	TRUE	TRUE	none	NA	H4C1	H3-7	H3-7::H4C1	H3-7::H4C1	NA	NA	NA	none	P62805	Q5TEC6	P62805::Q5TEC6	P62805::Q5TEC6	NA	NA	none	none	1	0	1
P51151::Q9NP90	P51151	Q9NP90	RAB9A	RAB9B	0.10205	0.4788	0.8574	0.4387	905	STRING	STRING	P	Cell membrane,Cytoplasmic vesicle,Endoplasmic reticulum,Endosome,Golgi apparatus,Membrane	Cell membrane,Cytoplasmic vesicle,Membrane	TRUE	none	present	homolog	NA	NA	NA	NA	NA	NA	NA	NA	FALSE	FALSE	none	NA	RAB9A	RAB9B	RAB9A::RAB9B	RAB9A::RAB9B	NA	NA	NA	none	P51151	Q9NP90	P51151::Q9NP90	P51151::Q9NP90	NA	NA	none	none	1	0	1
P15498::P21860	P15498	P21860	VAV1	ERBB3	0.437	0.12335	0.826	0.2131	504	BIOGRID	STRING,BIOGRID	P	none	Cell membrane,Membrane,Secreted	TRUE	present	present	homolog	NA	NA	NA	NA	NA	NA	NA	NA	FALSE	FALSE	none	NA	VAV1	ERBB3	ERBB3::VAV1	ERBB3::VAV1	NA	NA	NA	none	P15498	P21860	P15498::P21860	P15498::P21860	NA	NA	none	none	1	0	1
O43819::Q9Y6N1	O43819	Q9Y6N1	SCO2	COX11	0.994	0.2356	0.525	0.6274	923	none	none	S	Membrane,Mitochondrion,Mitochondrion inner membrane	Membrane,Mitochondrion,Mitochondrion inner membrane	TRUE	none	none	none	NA	NA	NA	NA	NA	NA	NA	NA	FALSE	FALSE	none	NA	SCO2	COX11	COX11::SCO2	COX11::SCO2	NA	NA	NA	none	O43819	Q9Y6N1	O43819::Q9Y6N1	O43819::Q9Y6N1	NA	NA	none	none	0	0	0
O00533::O14786	O00533	O14786	CHL1	NRP1	0.366	0.0438	0.748	0.2734	949	STRING	STRING	P	Cell membrane,Extracellular matrix,Membrane,Secreted	Cell membrane,Cytoplasm,Membrane,Mitochondrion,Secreted	TRUE	none	present	none	NA	NA	NA	NA	NA	NA	NA	NA	FALSE	FALSE	none	NA	CHL1	NRP1	CHL1::NRP1	CHL1::NRP1	NA	NA	NA	none	O00533	O14786	O00533::O14786	O00533::O14786	NA	NA	none	none	0	0	1
P24385::Q14980	P24385	Q14980	CCND1	NUMA1	0.1262	0.9907	0.8506	0.9814	300	none	BIOGRID,STRING	P	Cytoplasm,Membrane,Nucleus	Cell membrane,Chromosome,Cytoplasm,Cytoskeleton,Membrane,Microtubule,Nucleus	TRUE	present	present	none	NA	NA	NA	NA	NA	NA	NA	NA	FALSE	FALSE	none	NA	CCND1	NUMA1	CCND1::NUMA1	CCND1::NUMA1	NA	NA	NA	none	P24385	Q14980	P24385::Q14980	P24385::Q14980	NA	NA	none	none	0	0	1
P16220::Q02535	P16220	Q02535	CREB1	ID3	0.989	0.00965	0.991	0.08484	550	none	none	D,S	Nucleus	Nucleus	TRUE	none	none	none	NA	NA	NA	NA	NA	NA	NA	NA	FALSE	FALSE	none	NA	CREB1	ID3	CREB1::ID3	CREB1::ID3	NA	NA	NA	none	P16220	Q02535	P16220::Q02535	P16220::Q02535	NA	NA	none	none	0	0	0
P21796::Q13501	P21796	Q13501	VDAC1	SQSTM1	0.3516	0.00784	0.8003	0.768	994	BIOGRID,STRING	BIOGRID,STRING	P	Cell membrane,Membrane,Mitochondrion,Mitochondrion outer membrane	Cytoplasm,Cytoplasmic vesicle,Endoplasmic reticulum,Endosome,Lysosome,Nucleus	TRUE	present	present	none	NA	NA	NA	NA	NA	NA	NA	NA	FALSE	FALSE	none	NA	VDAC1	SQSTM1	SQSTM1::VDAC1	SQSTM1::VDAC1	NA	NA	NA	none	P21796	Q13501	P21796::Q13501	P21796::Q13501	NA	NA	none	none	0	0	1
O43157::Q9NRY4	O43157	Q9NRY4	PLXNB1	ARHGAP35	0.2717	0.9946	0.994	0.995	687	none	STRING	S,P	Cell membrane,Membrane,Secreted	Cell membrane,Cell projection,Cytoplasm,Cytoskeleton,Membrane,Nucleus	TRUE	none	present	none	NA	NA	NA	NA	NA	NA	NA	NA	FALSE	FALSE	none	NA	PLXNB1	ARHGAP35	ARHGAP35::PLXNB1	ARHGAP35::PLXNB1	NA	NA	NA	none	O43157	Q9NRY4	O43157::Q9NRY4	O43157::Q9NRY4	NA	NA	none	none	0	0	1
P12004::Q9NZJ0	P12004	Q9NZJ0	PCNA	DTL	0.03802	0.6377	0.963	0.9204	995	BIOGRID,STRING	BIOGRID,STRING	P	Nucleus	Chromosome,Cytoplasm,Cytoskeleton,Membrane,Nucleus	TRUE	present	present	exact	PCNA	DTL	0.96	3.5999999999999996	0.83	0.662	17	995	TRUE	TRUE	none	NA	PCNA	DTL	DTL::PCNA	DTL::PCNA	NA	NA	NA	none	P12004	Q9NZJ0	P12004::Q9NZJ0	P12004::Q9NZJ0	NA	NA	none	none	3	0	1
Q969T4::Q9P0P0	Q969T4	Q9P0P0	UBE2E3	RNF181	0.02989	0.985	0.999	0.9883	230	none	BIOGRID	P	Cytoplasm,Nucleus	none	TRUE	present	none	homolog	NA	NA	NA	NA	NA	NA	NA	NA	FALSE	FALSE	none	NA	UBE2E3	RNF181	RNF181::UBE2E3	RNF181::UBE2E3	NA	NA	NA	none	Q969T4	Q9P0P0	Q969T4::Q9P0P0	Q969T4::Q9P0P0	NA	NA	none	none	1	0	0
Q53GG5::Q5M775	Q53GG5	Q5M775	PDLIM3	SPECC1	0.6675	0.005783	0.875	0.12415	549	none	STRING	P	Cytoplasm	Membrane,Nucleus	TRUE	none	present	none	NA	NA	NA	NA	NA	NA	NA	NA	FALSE	FALSE	none	NA	PDLIM3	SPECC1	PDLIM3::SPECC1	PDLIM3::SPECC1	NA	NA	NA	none	Q53GG5	Q5M775	Q53GG5::Q5M775	Q53GG5::Q5M775	NA	NA	none	none	0	0	1
P62829::P83731	P62829	P83731	RPL23	RPL24	0.9907	1	1	0.9814	999	BIOGRID,STRING	BIOGRID,STRING	D,S,P	Cytoplasm	Cytoplasm	TRUE	present	present	exact	RPL23	RPL24	0.976	2.1	0.81	0.593	3	999	TRUE	TRUE	relaxed	CPX-5183;CPX-7664;CPX-7665	RPL23	RPL24	RPL23::RPL24	RPL23::RPL24	306;308;3055;306;308;3055	Ribosome, cytoplasmic;60S ribosomal subunit, cytoplasmic;Nop56p-associated pre-rRNA complex;Ribosome, cytoplasmic;60S ribosomal subunit, cytoplasmic;Nop56p-associated pre-rRNA complex	3	present	P62829	P83731	P62829::P83731	P62829::P83731	306;308;3055	Ribosome, cytoplasmic;60S ribosomal subunit, cytoplasmic;Nop56p-associated pre-rRNA complex	present	present	3	1	1
Q8N5M4::Q9NWB7	Q8N5M4	Q9NWB7	TTC9C	IFT57	0.6196	0	0.7827	0.02696	418	none	STRING	P	none	Cell projection,Cilium,Cytoplasm,Cytoskeleton	TRUE	none	present	none	NA	NA	NA	NA	NA	NA	NA	NA	FALSE	FALSE	none	NA	TTC9C	IFT57	IFT57::TTC9C	IFT57::TTC9C	NA	NA	NA	none	Q8N5M4	Q9NWB7	Q8N5M4::Q9NWB7	Q8N5M4::Q9NWB7	NA	NA	none	none	0	0	1
O75817::Q8N5L8	O75817	Q8N5L8	POP7	RPP25L	1	1	1	1.001	989	BIOGRID,STRING,UNIPROT	BIOGRID,STRING,UNIPROT	D,S,P	Cytoplasm,Nucleus	Nucleus	TRUE	present	present	homolog	POP7	RPP25L	0.994	1.5	0.8	0.81	3	989	TRUE	TRUE	none	NA	POP7	RPP25L	POP7::RPP25L	POP7::RPP25L	NA	NA	NA	none	O75817	Q8N5L8	O75817::Q8N5L8	O75817::Q8N5L8	NA	NA	none	none	1	0	1
Q07912::Q13501	Q07912	Q13501	TNK2	SQSTM1	0.1914	0.707	0.802	0.8433	329	BIOGRID	STRING,BIOGRID	P	Cell junction,Cell membrane,Coated pit,Cytoplasm,Cytoplasmic vesicle,Endosome,Membrane,Nucleus	Cytoplasm,Cytoplasmic vesicle,Endoplasmic reticulum,Endosome,Lysosome,Nucleus	TRUE	present	present	none	NA	NA	NA	NA	NA	NA	NA	NA	FALSE	FALSE	none	NA	TNK2	SQSTM1	SQSTM1::TNK2	SQSTM1::TNK2	NA	NA	NA	none	Q07912	Q13501	Q07912::Q13501	Q07912::Q13501	NA	NA	none	none	0	0	1
P79522::Q9Y3D3	P79522	Q9Y3D3	PRR3	MRPS16	0.7246	0	0.931	0	203	none	BIOGRID,STRING	P	none	Mitochondrion	TRUE	present	present	none	NA	NA	NA	NA	NA	NA	NA	NA	FALSE	FALSE	none	NA	PRR3	MRPS16	MRPS16::PRR3	MRPS16::PRR3	NA	NA	NA	none	P79522	Q9Y3D3	P79522::Q9Y3D3	P79522::Q9Y3D3	NA	NA	none	none	0	0	1
P01019::Q14767	P01019	Q14767	AGT	LTBP2	0.563	0.9683	0.6523	0.877	162	none	none	D,S	Secreted	Extracellular matrix,Secreted	TRUE	none	none	homolog	NA	NA	NA	NA	NA	NA	NA	NA	FALSE	FALSE	none	NA	AGT	LTBP2	AGT::LTBP2	AGT::LTBP2	NA	NA	NA	none	P01019	Q14767	P01019::Q14767	P01019::Q14767	NA	NA	none	none	1	0	0
P52566::Q9HBH0	P52566	Q9HBH0	ARHGDIB	RHOF	0.9194	0.991	0.9995	0.9907	593	none	STRING	D,S,P	Cytoplasm	Cell membrane,Cytoplasm,Cytoskeleton,Membrane	TRUE	none	present	homolog	NA	NA	NA	NA	NA	NA	NA	NA	FALSE	FALSE	none	NA	ARHGDIB	RHOF	ARHGDIB::RHOF	ARHGDIB::RHOF	NA	NA	NA	none	P52566	Q9HBH0	P52566::Q9HBH0	P52566::Q9HBH0	NA	NA	none	none	1	0	1
O00506::Q7L7X3	O00506	Q7L7X3	STK25	TAOK1	0.118	0.8804	0.888	0.972	803	BIOGRID	STRING,BIOGRID	P	Cytoplasm,Golgi apparatus	Cytoplasm	TRUE	present	present	homolog	NA	NA	NA	NA	NA	NA	NA	NA	FALSE	FALSE	none	NA	STK25	TAOK1	STK25::TAOK1	STK25::TAOK1	NA	NA	NA	none	O00506	Q7L7X3	O00506::Q7L7X3	O00506::Q7L7X3	NA	NA	none	none	1	0	1
Q9C0B7::Q9H6T3	Q9C0B7	Q9H6T3	TANGO6	RPAP3	0.4766	0.958	0.9893	0.987	289	none	BIOGRID,STRING	S,P	Membrane	none	TRUE	present	present	none	TANGO6	RPAP3	0.933	5.6000000000000005	0.61	0.14	1	289	TRUE	TRUE	none	NA	TANGO6	RPAP3	RPAP3::TANGO6	RPAP3::TANGO6	NA	NA	NA	none	Q9C0B7	Q9H6T3	Q9C0B7::Q9H6T3	Q9C0B7::Q9H6T3	NA	NA	none	none	0	0	1
P19022::Q9BQJ4	P19022	Q9BQJ4	CDH2	TMEM47	0.3794	0.941	0.978	0.9814	180	none	none	S	Cell junction,Cell membrane,Membrane	Cell junction,Membrane	TRUE	none	none	none	NA	NA	NA	NA	NA	NA	NA	NA	FALSE	FALSE	none	NA	CDH2	TMEM47	CDH2::TMEM47	CDH2::TMEM47	NA	NA	NA	none	P19022	Q9BQJ4	P19022::Q9BQJ4	P19022::Q9BQJ4	NA	NA	none	none	0	0	0
P08887::P49771	P08887	P49771	IL6R	FLT3LG	0.4968	0.787	0.8267	0.863	262	none	none	S	Cell membrane,Membrane,Secreted	Cell membrane,Membrane,Secreted	TRUE	none	none	none	NA	NA	NA	NA	NA	NA	NA	NA	FALSE	FALSE	none	NA	IL6R	FLT3LG	FLT3LG::IL6R	FLT3LG::IL6R	NA	NA	NA	none	P08887	P49771	P08887::P49771	P08887::P49771	NA	NA	none	none	0	0	0
O00330::P10515	O00330	P10515	PDHX	DLAT	0.9985	0.976	0.999	0.9976	998	BIOGRID,STRING	BIOGRID,STRING	P	Mitochondrion	Mitochondrion	TRUE	present	present	homolog	PDHX	DLAT	0.986	1.5	0.53	0.864	5	998	TRUE	TRUE	relaxed	CPX-6233;CPX-6242	PDHX	DLAT	DLAT::PDHX	DLAT::PDHX	NA	NA	NA	none	O00330	P10515	O00330::P10515	O00330::P10515	NA	NA	none	none	1	1	1
Q15007::Q8N6R0	Q15007	Q8N6R0	WTAP	METTL13	0.2786	0.00996	0.603	0.01451	887	STRING	STRING	P	Cytoplasm,Nucleus	Cytoplasm,Mitochondrion,Nucleus	TRUE	none	present	none	NA	NA	NA	NA	NA	NA	NA	NA	FALSE	FALSE	none	NA	WTAP	METTL13	METTL13::WTAP	METTL13::WTAP	NA	NA	NA	none	Q15007	Q8N6R0	Q15007::Q8N6R0	Q15007::Q8N6R0	NA	NA	none	none	0	0	1
Q9BU89::Q9UMX2	Q9BU89	Q9UMX2	DOHH	OAZ3	0.2922	0.7856	0.6826	0.678	169	none	none	S	none	Cytoplasm,Nucleus	TRUE	none	none	none	NA	NA	NA	NA	NA	NA	NA	NA	FALSE	FALSE	none	NA	DOHH	OAZ3	DOHH::OAZ3	DOHH::OAZ3	NA	NA	NA	none	Q9BU89	Q9UMX2	Q9BU89::Q9UMX2	Q9BU89::Q9UMX2	NA	NA	none	none	0	0	0
P04792::P05161	P04792	P05161	HSPB1	ISG15	0.00163	0.6665	0.4673	0.7695	372	BIOGRID	STRING,BIOGRID	P	Cytoplasm,Cytoskeleton,Nucleus	Cytoplasm,Secreted	TRUE	present	present	none	NA	NA	NA	NA	NA	NA	NA	NA	FALSE	FALSE	none	NA	HSPB1	ISG15	HSPB1::ISG15	HSPB1::ISG15	NA	NA	NA	none	P04792	P05161	P04792::P05161	P04792::P05161	NA	NA	none	none	0	0	1
Q8N0W4::Q8NFZ4	Q8N0W4	Q8NFZ4	NLGN4X	NLGN2	0.2966	0.998	0.999	0.9985	525	none	STRING	P	Cell membrane,Membrane,Postsynaptic cell membrane,Synapse	Cell membrane,Cell projection,Membrane,Postsynaptic cell membrane,Synapse	TRUE	none	present	homolog	NA	NA	NA	NA	NA	NA	NA	NA	FALSE	FALSE	none	NA	NLGN4X	NLGN2	NLGN2::NLGN4X	NLGN2::NLGN4X	NA	NA	NA	none	Q8N0W4	Q8NFZ4	Q8N0W4::Q8NFZ4	Q8N0W4::Q8NFZ4	NA	NA	none	none	1	0	1
P60510::Q15257	P60510	Q15257	PPP4C	PTPA	0.0914	0.942	0.997	0.9062	974	BIOGRID,STRING	BIOGRID,STRING	P	Cytoplasm,Cytoskeleton,Nucleus	Cytoplasm,Nucleus	TRUE	present	present	homolog	PPP4C	PTPA	0.986	1.5	0.87	0.404	3	974	TRUE	TRUE	none	NA	PPP4C	PTPA	PPP4C::PTPA	PPP4C::PTPA	NA	NA	NA	none	P60510	Q15257	P60510::Q15257	P60510::Q15257	NA	NA	none	none	1	0	1
O15488::P13807	O15488	P13807	GYG2	GYS1	0.1732	0.999	0.9995	0.9995	999	BIOGRID,STRING	BIOGRID,STRING	P	none	none	TRUE	present	present	homolog	GYG2	GYS1	0.966	2.8000000000000003	0.75	0.636	5	999	TRUE	TRUE	strict	CPX-26493	GYG2	GYS1	GYG2::GYS1	GYG2::GYS1	NA	NA	NA	none	O15488	P13807	O15488::P13807	O15488::P13807	NA	NA	none	none	1	3	1
Q15485::Q6MZW2	Q15485	Q6MZW2	FCN2	FSTL4	0.5527	0.8726	0.9326	0.974	0	none	none	D	Secreted	Secreted	TRUE	none	none	none	NA	NA	NA	NA	NA	NA	NA	NA	FALSE	FALSE	none	NA	FCN2	FSTL4	FCN2::FSTL4	FCN2::FSTL4	NA	NA	NA	none	Q15485	Q6MZW2	Q15485::Q6MZW2	Q15485::Q6MZW2	NA	NA	none	none	0	0	0
P17676::P49716	P17676	P49716	CEBPB	CEBPD	1	0.2091	1	0.2563	994	STRING	BIOGRID,STRING	P	Cytoplasm,Nucleus	Nucleus	TRUE	present	present	homolog	CEBPB	CEBPD	0.9	7.8	0.36	0.836	1	994	TRUE	TRUE	none	NA	CEBPB	CEBPD	CEBPB::CEBPD	CEBPB::CEBPD	NA	NA	NA	none	P17676	P49716	P17676::P49716	P17676::P49716	NA	NA	none	none	1	0	1
O95678::P08670	O95678	P08670	KRT75	VIM	0.9756	0.007244	0.992	0.0249	0	UNIPROT	BIOGRID,UNIPROT	P	Intermediate filament,Keratin	Cell membrane,Cytoplasm,Cytoskeleton,Intermediate filament,Membrane,Nucleus	TRUE	present	none	homolog	KRT75	VIM	0.967	2.8000000000000003	0.32	0.604	1	0	TRUE	TRUE	none	NA	KRT75	VIM	KRT75::VIM	KRT75::VIM	NA	NA	NA	none	O95678	P08670	O95678::P08670	O95678::P08670	NA	NA	none	none	1	0	0
Q92905::Q9H9Q2	Q92905	Q9H9Q2	COPS5	COPS7B	0.321	0.9854	0.9775	0.986	0	BIOGRID	BIOGRID	D,P	Cytoplasm,Cytoplasmic vesicle,Nucleus,Signalosome,Synapse	Cytoplasm,Nucleus,Signalosome	TRUE	present	none	exact	NA	NA	NA	NA	NA	NA	NA	NA	FALSE	FALSE	relaxed	CPX-1871	COPS5	COPS7B	COPS5::COPS7B	COPS5::COPS7B	NA	NA	NA	none	Q92905	Q9H9Q2	Q92905::Q9H9Q2	Q92905::Q9H9Q2	NA	NA	none	none	3	1	0
Q9BSC4::Q9H0S4	Q9BSC4	Q9H0S4	NOL10	DDX47	0.994	0.9536	0.975	0.979	709	none	BIOGRID,STRING	D,S,P	Nucleus	Nucleus	TRUE	present	present	none	NOL10	DDX47	0.984	2.1	0.65	0.673	2	709	TRUE	TRUE	none	NA	NOL10	DDX47	DDX47::NOL10	DDX47::NOL10	NA	NA	NA	none	Q9BSC4	Q9H0S4	Q9BSC4::Q9H0S4	Q9BSC4::Q9H0S4	NA	NA	none	none	0	0	1
P08047::Q96ST3	P08047	Q96ST3	SP1	SIN3A	0.3967	0.1509	0.943	0.8457	542	BIOGRID	STRING,BIOGRID	P	Cytoplasm,Nucleus	Nucleus	TRUE	present	present	none	NA	NA	NA	NA	NA	NA	NA	NA	FALSE	FALSE	none	NA	SP1	SIN3A	SIN3A::SP1	SIN3A::SP1	2721;2721	HCF-1 complex;HCF-1 complex	1	present	P08047	Q96ST3	P08047::Q96ST3	P08047::Q96ST3	2721	HCF-1 complex	present	present	0	0	1
P60468::Q86UL3	P60468	Q86UL3	SEC61B	GPAT4	0.4773	0.01788	0.663	0.556	155	BIOGRID	BIOGRID	P	Endoplasmic reticulum,Membrane	Endoplasmic reticulum,Membrane	TRUE	present	none	none	NA	NA	NA	NA	NA	NA	NA	NA	FALSE	FALSE	none	NA	SEC61B	GPAT4	GPAT4::SEC61B	GPAT4::SEC61B	NA	NA	NA	none	P60468	Q86UL3	P60468::Q86UL3	P60468::Q86UL3	NA	NA	none	none	0	0	0
Q6IN85::Q9NY27	Q6IN85	Q9NY27	PPP4R3A	PPP4R2	0.808	0.8657	0.9204	0.926	999	BIOGRID,STRING	BIOGRID,STRING	D,S,P	Cytoplasm,Cytoskeleton,Nucleus	Cytoplasm,Cytoskeleton,Nucleus	TRUE	present	present	none	NA	NA	NA	NA	NA	NA	NA	NA	FALSE	FALSE	relaxed	CPX-1843	PPP4R3A	PPP4R2	PPP4R2::PPP4R3A	PPP4R2::PPP4R3A	8315;8315	PPP4C-PPP4R2-PPP4R3A complex;PPP4C-PPP4R2-PPP4R3A complex	1	present	Q6IN85	Q9NY27	Q6IN85::Q9NY27	Q6IN85::Q9NY27	8315	PPP4C-PPP4R2-PPP4R3A complex	present	present	0	1	1
Q52WX2::Q9HBL0	Q52WX2	Q9HBL0	SBK1	TNS1	0.3013	0.888	0.8564	0.8833	0	none	none	D	Cytoplasm	Cell junction,Cytoplasm,Cytoskeleton	TRUE	none	none	none	NA	NA	NA	NA	NA	NA	NA	NA	FALSE	FALSE	none	NA	SBK1	TNS1	SBK1::TNS1	SBK1::TNS1	NA	NA	NA	none	Q52WX2	Q9HBL0	Q52WX2::Q9HBL0	Q52WX2::Q9HBL0	NA	NA	none	none	0	0	0
O75928::P63279	O75928	P63279	PIAS2	UBE2I	0.0748	0.99	0.9736	0.9873	996	BIOGRID,STRING,UNIPROT	BIOGRID,STRING,UNIPROT	P	Nucleus	Cytoplasm,Nucleus	TRUE	present	present	homolog	NA	NA	NA	NA	NA	NA	NA	NA	FALSE	FALSE	none	NA	PIAS2	UBE2I	PIAS2::UBE2I	PIAS2::UBE2I	NA	NA	NA	none	O75928	P63279	O75928::P63279	O75928::P63279	NA	NA	none	none	1	0	1
Q9NWT8::Q9NWU5	Q9NWT8	Q9NWU5	AURKAIP1	MRPL22	0.0912	0.5205	0.1006	0.995	844	STRING	BIOGRID,STRING	P	Mitochondrion,Nucleus	Mitochondrion	TRUE	present	present	none	NA	NA	NA	NA	NA	NA	NA	NA	FALSE	FALSE	none	NA	AURKAIP1	MRPL22	AURKAIP1::MRPL22	AURKAIP1::MRPL22	NA	NA	NA	none	Q9NWT8	Q9NWU5	Q9NWT8::Q9NWU5	Q9NWT8::Q9NWU5	NA	NA	none	none	0	0	1
P49207::P61513	P49207	P61513	RPL34	RPL37A	0.3865	0.8555	0.9663	0.801	999	STRING	BIOGRID,STRING	D,S,P	Cytoplasm,Endoplasmic reticulum	Cytoplasm	TRUE	present	present	none	NA	NA	NA	NA	NA	NA	NA	NA	FALSE	FALSE	relaxed	CPX-5183;CPX-7664;CPX-7665	RPL34	RPL37A	RPL34::RPL37A	RPL34::RPL37A	306;308;5380;306;308;5380	Ribosome, cytoplasmic;60S ribosomal subunit, cytoplasmic;TRBP containing complex (DICER, RPL7A, EIF6, MOV10 and subunits of the 60S ribosomal particle);Ribosome, cytoplasmic;60S ribosomal subunit, cytoplasmic;TRBP containing complex (DICER, RPL7A, EIF6, MOV10 and subunits of the 60S ribosomal particle)	3	present	P49207	P61513	P49207::P61513	P49207::P61513	306;308;5380	Ribosome, cytoplasmic;60S ribosomal subunit, cytoplasmic;TRBP containing complex (DICER, RPL7A, EIF6, MOV10 and subunits of the 60S ribosomal particle)	present	present	0	1	1
Q8NI36::Q9Y5J1	Q8NI36	Q9Y5J1	WDR36	UTP18	0.984	0.991	0.9927	0.9917	999	STRING	STRING	D,S,P	Nucleus	Nucleus	TRUE	none	present	exact	WDR36	UTP18	0.948	4.3	0.66	1	0	999	TRUE	TRUE	relaxed	CPX-2688	WDR36	UTP18	UTP18::WDR36	UTP18::WDR36	NA	NA	NA	none	Q8NI36	Q9Y5J1	Q8NI36::Q9Y5J1	Q8NI36::Q9Y5J1	NA	NA	none	none	3	1	1
Q86UW9::Q96SF7	Q86UW9	Q96SF7	DTX2	TBX15	0.107	0.847	0.759	0.794	0	UNIPROT	BIOGRID,UNIPROT	P	Cytoplasm,Nucleus	Nucleus	TRUE	present	none	none	NA	NA	NA	NA	NA	NA	NA	NA	FALSE	FALSE	none	NA	DTX2	TBX15	DTX2::TBX15	DTX2::TBX15	NA	NA	NA	none	Q86UW9	Q96SF7	Q86UW9::Q96SF7	Q86UW9::Q96SF7	NA	NA	none	none	0	0	0
Q7Z5U6::Q99680	Q7Z5U6	Q99680	WDR53	GPR22	0.279	0.953	0.7617	0.896	193	none	none	S	none	Cell membrane,Membrane	TRUE	none	none	none	NA	NA	NA	NA	NA	NA	NA	NA	FALSE	FALSE	none	NA	WDR53	GPR22	GPR22::WDR53	GPR22::WDR53	NA	NA	NA	none	Q7Z5U6	Q99680	Q7Z5U6::Q99680	Q7Z5U6::Q99680	NA	NA	none	none	0	0	0
Q6MZZ7::Q96L46	Q6MZZ7	Q96L46	CAPN13	CAPNS2	0.1542	0.998	0.998	0.9976	681	none	STRING	P	none	Cell membrane,Cytoplasm,Membrane	TRUE	none	present	homolog	NA	NA	NA	NA	NA	NA	NA	NA	FALSE	FALSE	none	NA	CAPN13	CAPNS2	CAPN13::CAPNS2	CAPN13::CAPNS2	NA	NA	NA	none	Q6MZZ7	Q96L46	Q6MZZ7::Q96L46	Q6MZZ7::Q96L46	NA	NA	none	none	1	0	1
Q14141::Q9UH03	Q14141	Q9UH03	SEPTIN6	SEPTIN3	0.9995	0.9727	0.9956	0.9937	0	BIOGRID,UNIPROT	BIOGRID,UNIPROT	P	Cell projection,Centromere,Chromosome,Cilium,Cytoplasm,Cytoskeleton,Flagellum,Kinetochore	Cytoplasm,Cytoskeleton,Synapse	TRUE	present	none	homolog	SEPTIN6	SEPTIN3	0.986	1.5	0.73	0.882	4	977	TRUE	TRUE	relaxed	CPX-25761	SEPTIN6	SEPTIN3	SEPTIN3::SEPTIN6	SEPTIN3::SEPTIN6	NA	NA	NA	none	Q14141	Q9UH03	Q14141::Q9UH03	Q14141::Q9UH03	NA	NA	none	none	1	1	0
P10911::Q5SGD2	P10911	Q5SGD2	MCF2	PPM1L	0.2776	0.8125	0.8667	0.7944	188	none	none	S	Cytoplasm,Membrane	Membrane	TRUE	none	none	none	NA	NA	NA	NA	NA	NA	NA	NA	FALSE	FALSE	none	NA	MCF2	PPM1L	MCF2::PPM1L	MCF2::PPM1L	NA	NA	NA	none	P10911	Q5SGD2	P10911::Q5SGD2	P10911::Q5SGD2	NA	NA	none	none	0	0	0
P48643::P78371	P48643	P78371	CCT5	CCT2	0.996	0.999	0.9985	0.9995	999	BIOGRID,STRING	BIOGRID,STRING	P	Cytoplasm,Cytoskeleton	Cytoplasm	TRUE	present	present	exact	CCT5	CCT2	0.999	0.4	0.76	0.866	9	999	TRUE	TRUE	relaxed	CPX-6030	CCT5	CCT2	CCT2::CCT5	CCT2::CCT5	126;6247;126;6247	CCT complex (chaperonin containing TCP1 complex);BBS-chaperonin complex;CCT complex (chaperonin containing TCP1 complex);BBS-chaperonin complex	2	present	P48643	P78371	P48643::P78371	P48643::P78371	126;6247	CCT complex (chaperonin containing TCP1 complex);BBS-chaperonin complex	present	present	3	1	1
P59998::P61160	P59998	P61160	ARPC4	ACTR2	0.9995	0.997	0.9824	0.997	0	BIOGRID	BIOGRID	P	Cell projection,Cytoplasm,Cytoskeleton,Nucleus	Cell projection,Cytoplasm,Cytoskeleton,Nucleus	TRUE	present	none	exact	ARPC4	ACTR2	0.994	1.5	0.88	1	11	999	TRUE	TRUE	relaxed	CPX-2490;CPX-2579;CPX-2580;CPX-2583;CPX-2586;CPX-2592;CPX-2663;CPX-2668	ARPC4	ACTR2	ACTR2::ARPC4	ACTR2::ARPC4	27;27	Arp2/3 protein complex;Arp2/3 protein complex	1	present	P59998	P61160	P59998::P61160	P59998::P61160	27	Arp2/3 protein complex	present	present	3	1	0
Q16637::Q9NY12	Q16637	Q9NY12	SMN1	GAR1	0.562	0.00794	0.701	0.001115	547	BIOGRID	STRING,BIOGRID	P	Cell projection,Cytoplasm,Nucleus	Nucleus	TRUE	present	present	none	NA	NA	NA	NA	NA	NA	NA	NA	FALSE	FALSE	none	NA	SMN1	GAR1	GAR1::SMN1	GAR1::SMN1	NA	NA	NA	none	Q16637	Q9NY12	Q16637::Q9NY12	Q16637::Q9NY12	NA	NA	none	none	0	0	1
Q13445::Q15363	Q13445	Q15363	TMED1	TMED2	0.98	0.2291	0.887	0.4365	784	BIOGRID	STRING,BIOGRID	P	Cell membrane,Endoplasmic reticulum,Golgi apparatus,Membrane	Cytoplasmic vesicle,Endoplasmic reticulum,Golgi apparatus,Membrane	TRUE	present	present	homolog	NA	NA	NA	NA	NA	NA	NA	NA	FALSE	FALSE	none	NA	TMED1	TMED2	TMED1::TMED2	TMED1::TMED2	NA	NA	NA	none	Q13445	Q15363	Q13445::Q15363	Q13445::Q15363	NA	NA	none	none	1	0	1
P31431::P34741	P31431	P34741	SDC4	SDC2	0.639	0.955	0.9844	0.954	984	STRING,UNIPROT	BIOGRID,STRING,UNIPROT	P	Membrane,Secreted	Membrane	TRUE	present	present	homolog	NA	NA	NA	NA	NA	NA	NA	NA	FALSE	FALSE	none	NA	SDC4	SDC2	SDC2::SDC4	SDC2::SDC4	NA	NA	NA	none	P31431	P34741	P31431::P34741	P31431::P34741	NA	NA	none	none	1	0	1
Q15768::Q5JZY3	Q15768	Q5JZY3	EFNB3	EPHA10	0.986	0.995	0.9976	0.9985	912	none	STRING	S,P	Membrane	Cell membrane,Membrane,Secreted	TRUE	none	present	homolog	NA	NA	NA	NA	NA	NA	NA	NA	FALSE	FALSE	none	NA	EFNB3	EPHA10	EFNB3::EPHA10	EFNB3::EPHA10	NA	NA	NA	none	Q15768	Q5JZY3	Q15768::Q5JZY3	Q15768::Q5JZY3	NA	NA	none	none	1	0	1
O60566::Q9Y294	O60566	Q9Y294	BUB1B	ASF1A	0.4753	0.8354	0.7305	0.8223	264	none	none	S	Centromere,Chromosome,Cytoplasm,Cytoskeleton,Kinetochore,Nucleus	Chromosome,Nucleus	TRUE	none	none	none	NA	NA	NA	NA	NA	NA	NA	NA	FALSE	FALSE	none	NA	BUB1B	ASF1A	ASF1A::BUB1B	ASF1A::BUB1B	NA	NA	NA	none	O60566	Q9Y294	O60566::Q9Y294	O60566::Q9Y294	NA	NA	none	none	0	0	0
P10606::P20674	P10606	P20674	COX5B	COX5A	0.7524	0.96	0.8438	0.945	999	STRING	BIOGRID,STRING	D,S,P	Membrane,Mitochondrion,Mitochondrion inner membrane	Membrane,Mitochondrion,Mitochondrion inner membrane	TRUE	present	present	exact	NA	NA	NA	NA	NA	NA	NA	NA	FALSE	FALSE	relaxed	CPX-6123	COX5B	COX5A	COX5A::COX5B	COX5A::COX5B	7305;7305	Cytochrome c oxidase including assembly factors (COX, PET100, PET117, MR-1S);Cytochrome c oxidase including assembly factors (COX, PET100, PET117, MR-1S)	1	present	P10606	P20674	P10606::P20674	P10606::P20674	7305	Cytochrome c oxidase including assembly factors (COX, PET100, PET117, MR-1S)	present	present	3	1	1
A0A1B0GWB2::B4DJY2	A0A1B0GWB2	B4DJY2	PRRT1B	TMEM233	0.7476	0.814	0.7905	0.777	547	none	none	S	Membrane	Cell membrane,Membrane	TRUE	none	none	none	NA	NA	NA	NA	NA	NA	NA	NA	FALSE	FALSE	none	NA	PRRT1B	TMEM233	PRRT1B::TMEM233	PRRT1B::TMEM233	NA	NA	NA	none	A0A1B0GWB2	B4DJY2	A0A1B0GWB2::B4DJY2	A0A1B0GWB2::B4DJY2	NA	NA	none	none	0	0	0
Q6IA17::Q99808	Q6IA17	Q99808	SIGIRR	SLC29A1	0.517	0.8594	0.862	0.5854	0	none	none	D	Membrane	Cell membrane,Membrane	TRUE	none	none	none	NA	NA	NA	NA	NA	NA	NA	NA	FALSE	FALSE	none	NA	SIGIRR	SLC29A1	SIGIRR::SLC29A1	SIGIRR::SLC29A1	NA	NA	NA	none	Q6IA17	Q99808	Q6IA17::Q99808	Q6IA17::Q99808	NA	NA	none	none	0	0	0
Q14807::Q8IYA6	Q14807	Q8IYA6	KIF22	CKAP2L	0.822	0.8823	0.9473	0.972	207	none	none	S	Cytoplasm,Cytoskeleton,Microtubule,Nucleus	Cytoplasm,Cytoskeleton	TRUE	none	none	none	NA	NA	NA	NA	NA	NA	NA	NA	FALSE	FALSE	none	NA	KIF22	CKAP2L	CKAP2L::KIF22	CKAP2L::KIF22	NA	NA	NA	none	Q14807	Q8IYA6	Q14807::Q8IYA6	Q14807::Q8IYA6	NA	NA	none	none	0	0	0
Q8NEF9::Q96P11	Q8NEF9	Q96P11	SRFBP1	NSUN5	0.3574	0.787	0.8584	0.758	274	none	none	S	Cytoplasm	Nucleus	TRUE	none	none	none	NA	NA	NA	NA	NA	NA	NA	NA	FALSE	FALSE	none	NA	SRFBP1	NSUN5	NSUN5::SRFBP1	NSUN5::SRFBP1	NA	NA	NA	none	Q8NEF9	Q96P11	Q8NEF9::Q96P11	Q8NEF9::Q96P11	NA	NA	none	none	0	0	0
P61077::Q96EQ8	P61077	Q96EQ8	UBE2D3	RNF125	3.738e-4	0.9683	0.9985	0.9766	753	BIOGRID	STRING,BIOGRID	P	Cell membrane,Endosome,Membrane	Golgi apparatus,Membrane	TRUE	present	present	homolog	NA	NA	NA	NA	NA	NA	NA	NA	FALSE	FALSE	none	NA	UBE2D3	RNF125	RNF125::UBE2D3	RNF125::UBE2D3	NA	NA	NA	none	P61077	Q96EQ8	P61077::Q96EQ8	P61077::Q96EQ8	NA	NA	none	none	1	0	1
O75293::Q9H9A5	O75293	Q9H9A5	GADD45B	CNOT10	0.0953	0.95	0.9517	0.9014	731	none	BIOGRID,STRING	P	none	Cytoplasm,Nucleus	TRUE	present	present	none	NA	NA	NA	NA	NA	NA	NA	NA	FALSE	FALSE	none	NA	GADD45B	CNOT10	CNOT10::GADD45B	CNOT10::GADD45B	NA	NA	NA	none	O75293	Q9H9A5	O75293::Q9H9A5	O75293::Q9H9A5	NA	NA	none	none	0	0	1
Q6ZSC3::Q8TDB6	Q6ZSC3	Q8TDB6	RBM43	DTX3L	0.2477	0.9976	0.9985	0.999	650	none	BIOGRID,STRING	P	none	Cytoplasm,Endosome,Lysosome,Membrane,Nucleus	TRUE	present	present	none	RBM43	DTX3L	0.942	4.9	0.52	0.428	1	650	TRUE	TRUE	none	NA	RBM43	DTX3L	DTX3L::RBM43	DTX3L::RBM43	NA	NA	NA	none	Q6ZSC3	Q8TDB6	Q6ZSC3::Q8TDB6	Q6ZSC3::Q8TDB6	NA	NA	none	none	0	0	1
Q7Z4N2::Q9HCF6	Q7Z4N2	Q9HCF6	TRPM1	TRPM3	0.299	0.914	0.903	0.9536	431	none	STRING	P	Cell membrane,Cell projection,Endoplasmic reticulum,Membrane	Cell membrane,Membrane	TRUE	none	present	homolog	TRPM1	TRPM3	0.908	7.1	0.59	0.426	0	431	TRUE	TRUE	none	NA	TRPM1	TRPM3	TRPM1::TRPM3	TRPM1::TRPM3	NA	NA	NA	none	Q7Z4N2	Q9HCF6	Q7Z4N2::Q9HCF6	Q7Z4N2::Q9HCF6	NA	NA	none	none	1	0	1
P17612::P60880	P17612	P60880	PRKACA	SNAP25	0.3237	0.9155	0.792	0.9194	316	none	none	D,S	Cell membrane,Cell projection,Cilium,Cytoplasm,Cytoplasmic vesicle,Flagellum,Membrane,Mitochondrion,Nucleus	Cell membrane,Cytoplasm,Membrane,Synapse,Synaptosome	TRUE	none	none	none	NA	NA	NA	NA	NA	NA	NA	NA	FALSE	FALSE	none	NA	PRKACA	SNAP25	PRKACA::SNAP25	PRKACA::SNAP25	NA	NA	NA	none	P17612	P60880	P17612::P60880	P17612::P60880	NA	NA	none	none	0	0	0
P39656::Q14165	P39656	Q14165	DDOST	MLEC	0.4797	0.02797	0.6333	0.03754	984	BIOGRID,STRING	BIOGRID,STRING	P	Endoplasmic reticulum,Membrane	Endoplasmic reticulum,Membrane	TRUE	present	present	none	NA	NA	NA	NA	NA	NA	NA	NA	FALSE	FALSE	none	NA	DDOST	MLEC	DDOST::MLEC	DDOST::MLEC	NA	NA	NA	none	P39656	Q14165	P39656::Q14165	P39656::Q14165	NA	NA	none	none	0	0	1
Q86WX3::Q9BVI4	Q86WX3	Q9BVI4	RPS19BP1	NOC4L	0.296	0.0626	0.6978	0.3079	824	STRING	STRING	P	Nucleus	Membrane,Nucleus	TRUE	none	present	none	NA	NA	NA	NA	NA	NA	NA	NA	FALSE	FALSE	none	NA	RPS19BP1	NOC4L	NOC4L::RPS19BP1	NOC4L::RPS19BP1	NA	NA	NA	none	Q86WX3	Q9BVI4	Q86WX3::Q9BVI4	Q86WX3::Q9BVI4	NA	NA	none	none	0	0	1
A6NHC0::O14815	A6NHC0	O14815	CAPN8	CAPN9	0.3987	0.999	0.9995	1	553	none	STRING	P	Cytoplasm,Golgi apparatus	none	TRUE	none	present	homolog	CAPN8	CAPN9	0.919	6.6000000000000005	0.83	0.404	0	553	TRUE	TRUE	none	NA	CAPN8	CAPN9	CAPN8::CAPN9	CAPN8::CAPN9	NA	NA	NA	none	A6NHC0	O14815	A6NHC0::O14815	A6NHC0::O14815	NA	NA	none	none	1	0	1
Q02779::Q92845	Q02779	Q92845	MAP3K10	KIFAP3	0.1512	0.783	0.613	0.7812	292	BIOGRID	STRING,BIOGRID	P	none	none	TRUE	present	present	none	NA	NA	NA	NA	NA	NA	NA	NA	FALSE	FALSE	none	NA	MAP3K10	KIFAP3	KIFAP3::MAP3K10	KIFAP3::MAP3K10	NA	NA	NA	none	Q02779	Q92845	Q02779::Q92845	Q02779::Q92845	NA	NA	none	none	0	0	1
P09544::P56703	P09544	P56703	WNT2	WNT3	0.5864	0.8755	0.9214	0.886	743	STRING	STRING	P	Extracellular matrix,Secreted	Extracellular matrix,Secreted	TRUE	none	present	none	NA	NA	NA	NA	NA	NA	NA	NA	FALSE	FALSE	none	NA	WNT2	WNT3	WNT2::WNT3	WNT2::WNT3	NA	NA	NA	none	P09544	P56703	P09544::P56703	P09544::P56703	NA	NA	none	none	0	0	1
O95273::Q9UGP5	O95273	Q9UGP5	CCNDBP1	POLL	0.4197	0.406	0.7974	0.724	0	UNIPROT	BIOGRID,UNIPROT	P	Cytoplasm,Nucleus	Chromosome,Nucleus	TRUE	present	none	none	NA	NA	NA	NA	NA	NA	NA	NA	FALSE	FALSE	none	NA	CCNDBP1	POLL	CCNDBP1::POLL	CCNDBP1::POLL	NA	NA	NA	none	O95273	Q9UGP5	O95273::Q9UGP5	O95273::Q9UGP5	NA	NA	none	none	0	0	0
O43914::Q13241	O43914	Q13241	TYROBP	KLRD1	0.4443	0.1475	0.9307	0.539	999	STRING	STRING	P	Cell membrane,Membrane	Cell membrane,Membrane	TRUE	none	present	none	NA	NA	NA	NA	NA	NA	NA	NA	FALSE	FALSE	none	NA	TYROBP	KLRD1	KLRD1::TYROBP	KLRD1::TYROBP	NA	NA	NA	none	O43914	Q13241	O43914::Q13241	O43914::Q13241	NA	NA	none	none	0	0	1
P35226::Q14157	P35226	Q14157	BMI1	UBAP2L	0.2637	0.02217	0.948	0.0843	952	BIOGRID,STRING	BIOGRID,STRING	P	Cytoplasm,Nucleus	Chromosome,Cytoplasm,Nucleus	TRUE	present	present	none	NA	NA	NA	NA	NA	NA	NA	NA	FALSE	FALSE	none	NA	BMI1	UBAP2L	BMI1::UBAP2L	BMI1::UBAP2L	NA	NA	NA	none	P35226	Q14157	P35226::Q14157	P35226::Q14157	NA	NA	none	none	0	0	1
Q68J44::Q96AT9	Q68J44	Q96AT9	DUSP29	RPE	0.656	0.0476	0.739	0.289	214	none	STRING	P	Cytoplasm,Nucleus	none	TRUE	none	present	none	NA	NA	NA	NA	NA	NA	NA	NA	FALSE	FALSE	none	NA	DUSP29	RPE	DUSP29::RPE	DUSP29::RPE	NA	NA	NA	none	Q68J44	Q96AT9	Q68J44::Q96AT9	Q68J44::Q96AT9	NA	NA	none	none	0	0	1
P62244::P62280	P62244	P62280	RPS15A	RPS11	0.193	0.8906	0.1891	0.5576	999	BIOGRID,STRING	BIOGRID,STRING	P	Cytoplasm,Nucleus	Cytoplasm,Nucleus	TRUE	present	present	exact	NA	NA	NA	NA	NA	NA	NA	NA	FALSE	FALSE	relaxed	CPX-5223	RPS15A	RPS11	RPS11::RPS15A	RPS11::RPS15A	305;306;338;3055;305;306;338;3055	40S ribosomal subunit, cytoplasmic;Ribosome, cytoplasmic;Nop56p-associated pre-rRNA complex;40S ribosomal subunit, cytoplasmic;Ribosome, cytoplasmic;Nop56p-associated pre-rRNA complex	4	present	P62244	P62280	P62244::P62280	P62244::P62280	305;306;338;3055	40S ribosomal subunit, cytoplasmic;Ribosome, cytoplasmic;Nop56p-associated pre-rRNA complex	present	present	3	1	1
P46100::Q02750	P46100	Q02750	ATRX	MAP2K1	0.516	0.2338	0.712	0.2408	591	none	STRING	P	Chromosome,Nucleus,Telomere	Cytoplasm,Cytoskeleton,Membrane,Nucleus	TRUE	none	present	none	NA	NA	NA	NA	NA	NA	NA	NA	FALSE	FALSE	none	NA	ATRX	MAP2K1	ATRX::MAP2K1	ATRX::MAP2K1	NA	NA	NA	none	P46100	Q02750	P46100::Q02750	P46100::Q02750	NA	NA	none	none	0	0	1
P35221::Q9UKB1	P35221	Q9UKB1	CTNNA1	FBXW11	0.342	0.03885	0.7754	0.08734	392	BIOGRID	STRING,BIOGRID	P	Cell junction,Cell membrane,Cytoplasm,Cytoskeleton,Membrane	Cytoplasm,Nucleus	TRUE	present	present	none	NA	NA	NA	NA	NA	NA	NA	NA	FALSE	FALSE	none	NA	CTNNA1	FBXW11	CTNNA1::FBXW11	CTNNA1::FBXW11	NA	NA	NA	none	P35221	Q9UKB1	P35221::Q9UKB1	P35221::Q9UKB1	NA	NA	none	none	0	0	1
P0CL85::Q9H4I0	P0CL85	Q9H4I0	STAG3L3	RAD21L1	0.9976	0.9067	0.9717	0.9814	0	none	none	D	Nucleus	Chromosome,Nucleus	TRUE	none	none	homolog	NA	NA	NA	NA	NA	NA	NA	NA	FALSE	FALSE	none	NA	STAG3L3	RAD21L1	RAD21L1::STAG3L3	RAD21L1::STAG3L3	NA	NA	NA	none	P0CL85	Q9H4I0	P0CL85::Q9H4I0	P0CL85::Q9H4I0	NA	NA	none	none	1	0	0
P09661::P52298	P09661	P52298	SNRPA1	NCBP2	0.765	0.0561	0.7266	0.07806	992	STRING	STRING	P	Nucleus,Spliceosome	Cytoplasm,Nucleus	TRUE	none	present	none	NA	NA	NA	NA	NA	NA	NA	NA	FALSE	FALSE	none	NA	SNRPA1	NCBP2	NCBP2::SNRPA1	NCBP2::SNRPA1	8372;8391;8372;8391	Spliceosome, A complex;Spliceosome, E complex;Spliceosome, A complex;Spliceosome, E complex	2	present	P09661	P52298	P09661::P52298	P09661::P52298	8372;8391	Spliceosome, A complex;Spliceosome, E complex	present	present	0	0	1
O14625::P13501	O14625	P13501	CXCL11	CCL5	0.4707	0.0145	0.7466	0.01846	999	STRING,UNIPROT	BIOGRID,STRING,UNIPROT	P	Secreted	Secreted	TRUE	present	present	none	NA	NA	NA	NA	NA	NA	NA	NA	FALSE	FALSE	none	NA	CXCL11	CCL5	CCL5::CXCL11	CCL5::CXCL11	NA	NA	NA	none	O14625	P13501	O14625::P13501	O14625::P13501	NA	NA	none	none	0	0	1
P60510::Q6ZMV5	P60510	Q6ZMV5	PPP4C	PPP4R3C	0.1372	0.9995	0.9995	1	985	STRING	STRING	P	Cytoplasm,Cytoskeleton,Nucleus	none	TRUE	none	present	none	NA	NA	NA	NA	NA	NA	NA	NA	FALSE	FALSE	none	NA	PPP4C	PPP4R3C	PPP4C::PPP4R3C	PPP4C::PPP4R3C	NA	NA	NA	none	P60510	Q6ZMV5	P60510::Q6ZMV5	P60510::Q6ZMV5	NA	NA	none	none	0	0	1
P15907::P49682	P15907	P49682	ST6GAL1	CXCR3	0.973	0.0882	0.829	0.939	0	none	none	D	Golgi apparatus,Membrane,Secreted	Cell membrane,Membrane	TRUE	none	none	none	NA	NA	NA	NA	NA	NA	NA	NA	FALSE	FALSE	none	NA	ST6GAL1	CXCR3	CXCR3::ST6GAL1	CXCR3::ST6GAL1	NA	NA	NA	none	P15907	P49682	P15907::P49682	P15907::P49682	NA	NA	none	none	0	0	0
P19087::P49795	P19087	P49795	GNAT2	RGS19	0.4194	0.98	0.9985	0.985	352	none	STRING	S,P	Cell projection	Membrane	TRUE	none	present	homolog	NA	NA	NA	NA	NA	NA	NA	NA	FALSE	FALSE	none	NA	GNAT2	RGS19	GNAT2::RGS19	GNAT2::RGS19	NA	NA	NA	none	P19087	P49795	P19087::P49795	P19087::P49795	NA	NA	none	none	1	0	1
P61244::Q8NFJ8	P61244	Q8NFJ8	MAX	BHLHE22	1	0.04025	0.9995	0.04202	0	none	none	D	Cell projection,Nucleus	Nucleus	TRUE	none	none	none	NA	NA	NA	NA	NA	NA	NA	NA	FALSE	FALSE	none	NA	MAX	BHLHE22	BHLHE22::MAX	BHLHE22::MAX	NA	NA	NA	none	P61244	Q8NFJ8	P61244::Q8NFJ8	P61244::Q8NFJ8	NA	NA	none	none	0	0	0
Q13330::Q9BTC8	Q13330	Q9BTC8	MTA1	MTA3	0.2418	0.505	0.9883	0.995	993	BIOGRID,STRING	BIOGRID,STRING	P	Cytoplasm,Cytoskeleton,Nucleus	Cytoplasm,Nucleus	TRUE	present	present	homolog	NA	NA	NA	NA	NA	NA	NA	NA	FALSE	FALSE	relaxed	CPX-880;CPX-922	MTA1	MTA3	MTA1::MTA3	MTA1::MTA3	NA	NA	NA	none	Q13330	Q9BTC8	Q13330::Q9BTC8	Q13330::Q9BTC8	NA	NA	none	none	1	1	1
P50402::P84157	P50402	P84157	EMD	MXRA7	0.846	0.02257	0.609	0.0321	0	none	BIOGRID	P	Membrane,Microtubule,Nucleus	Membrane	TRUE	present	none	none	NA	NA	NA	NA	NA	NA	NA	NA	FALSE	FALSE	none	NA	EMD	MXRA7	EMD::MXRA7	EMD::MXRA7	NA	NA	NA	none	P50402	P84157	P50402::P84157	P50402::P84157	NA	NA	none	none	0	0	0
O60293::Q9NZ42	O60293	Q9NZ42	ZFC3H1	PSENEN	0.10944	0.9443	0.8965	0.9526	0	none	BIOGRID	P	Nucleus	Cell membrane,Endoplasmic reticulum,Golgi apparatus,Membrane	TRUE	present	none	none	NA	NA	NA	NA	NA	NA	NA	NA	FALSE	FALSE	none	NA	ZFC3H1	PSENEN	PSENEN::ZFC3H1	PSENEN::ZFC3H1	NA	NA	NA	none	O60293	Q9NZ42	O60293::Q9NZ42	O60293::Q9NZ42	NA	NA	none	none	0	0	0
Q4V339::Q6ZRI6	Q4V339	Q6ZRI6	ZNG1F	C15orf39	0.2113	0.803	0.5703	0.6807	163	none	STRING	P	Nucleus	none	TRUE	none	present	none	NA	NA	NA	NA	NA	NA	NA	NA	FALSE	FALSE	none	NA	ZNG1F	C15ORF39	C15orf39::ZNG1F	C15ORF39::ZNG1F	NA	NA	NA	none	Q4V339	Q6ZRI6	Q4V339::Q6ZRI6	Q4V339::Q6ZRI6	NA	NA	none	none	0	0	1
P27815::Q08499	P27815	Q08499	PDE4A	PDE4D	0.1323	0.985	0.9683	0.995	682	none	BIOGRID,STRING	P	Cell membrane,Cell projection,Cytoplasm,Membrane	Cell membrane,Cytoplasm,Cytoskeleton,Membrane	TRUE	present	present	homolog	PDE4A	PDE4D	0.999	0.4	0.63	0.61	1	682	TRUE	TRUE	none	NA	PDE4A	PDE4D	PDE4A::PDE4D	PDE4A::PDE4D	9215;9215	PDE4A-PDE4D complex;PDE4A-PDE4D complex	1	present	P27815	Q08499	P27815::Q08499	P27815::Q08499	9215	PDE4A-PDE4D complex	present	present	1	0	1
O43920::Q16718	O43920	Q16718	NDUFS5	NDUFA5	0.4045	0.03445	0.6323	0	999	STRING	BIOGRID,STRING	P	Membrane,Mitochondrion,Mitochondrion inner membrane	Membrane,Mitochondrion,Mitochondrion inner membrane	TRUE	present	present	none	NA	NA	NA	NA	NA	NA	NA	NA	FALSE	FALSE	relaxed	CPX-577	NDUFS5	NDUFA5	NDUFA5::NDUFS5	NDUFA5::NDUFS5	178;178	Respiratory chain complex I (holoenzyme), mitochondrial;Respiratory chain complex I (holoenzyme), mitochondrial	1	present	O43920	Q16718	O43920::Q16718	O43920::Q16718	178	Respiratory chain complex I (holoenzyme), mitochondrial	present	present	0	1	1
Q6P5X5::Q9Y6H3	Q6P5X5	Q9Y6H3	C22orf39	ATP23	1	1	1	1	582	none	STRING	U,S,P	Secreted,Synapse	none	TRUE	none	present	none	NA	NA	NA	NA	NA	NA	NA	NA	FALSE	FALSE	none	NA	C22ORF39	ATP23	ATP23::C22orf39	ATP23::C22ORF39	NA	NA	NA	none	Q6P5X5	Q9Y6H3	Q6P5X5::Q9Y6H3	Q6P5X5::Q9Y6H3	NA	NA	none	none	0	0	1
O60542::Q99748	O60542	Q99748	PSPN	NRTN	0.01135	0.9956	1	0.9985	827	STRING	STRING	P	Secreted	Secreted	TRUE	none	present	homolog	NA	NA	NA	NA	NA	NA	NA	NA	FALSE	FALSE	none	NA	PSPN	NRTN	NRTN::PSPN	NRTN::PSPN	NA	NA	NA	none	O60542	Q99748	O60542::Q99748	O60542::Q99748	NA	NA	none	none	1	0	1
P42685::Q9NWQ8	P42685	Q9NWQ8	FRK	PAG1	0.1375	0.9263	0.9785	0.8916	226	none	BIOGRID	P	Cytoplasm,Nucleus	Cell membrane,Membrane	TRUE	present	none	homolog	NA	NA	NA	NA	NA	NA	NA	NA	FALSE	FALSE	none	NA	FRK	PAG1	FRK::PAG1	FRK::PAG1	NA	NA	NA	none	P42685	Q9NWQ8	P42685::Q9NWQ8	P42685::Q9NWQ8	NA	NA	none	none	1	0	0
Q8IXB3::Q9GZY8	Q8IXB3	Q9GZY8	TRARG1	MFF	0.121	0.8604	0.693	0.894	0	none	BIOGRID	P	Cell membrane,Cytoplasm,Membrane	Cytoplasmic vesicle,Membrane,Mitochondrion,Mitochondrion outer membrane,Peroxisome,Synapse	TRUE	present	none	none	NA	NA	NA	NA	NA	NA	NA	NA	FALSE	FALSE	none	NA	TRARG1	MFF	MFF::TRARG1	MFF::TRARG1	NA	NA	NA	none	Q8IXB3	Q9GZY8	Q8IXB3::Q9GZY8	Q8IXB3::Q9GZY8	NA	NA	none	none	0	0	0
P05107::P08514	P05107	P08514	ITGB2	ITGA2B	0.299	0.9995	1	0.9995	986	STRING	STRING	S,P	Cell membrane,Membrane	Membrane	TRUE	none	present	homolog	NA	NA	NA	NA	NA	NA	NA	NA	FALSE	FALSE	none	NA	ITGB2	ITGA2B	ITGA2B::ITGB2	ITGA2B::ITGB2	NA	NA	NA	none	P05107	P08514	P05107::P08514	P05107::P08514	NA	NA	none	none	1	0	1
O60290::Q8N7Z5	O60290	Q8N7Z5	ZNF862	ANKRD31	0.325	0.8613	0.931	0.8413	0	none	none	D	Nucleus	Chromosome,Nucleus	TRUE	none	none	none	NA	NA	NA	NA	NA	NA	NA	NA	FALSE	FALSE	none	NA	ZNF862	ANKRD31	ANKRD31::ZNF862	ANKRD31::ZNF862	NA	NA	NA	none	O60290	Q8N7Z5	O60290::Q8N7Z5	O60290::Q8N7Z5	NA	NA	none	none	0	0	0
O14653::Q6NUS6	O14653	Q6NUS6	GOSR2	TCTN3	0.619	0.00629	0.6157	0.01697	0	none	BIOGRID	P	Endoplasmic reticulum,Golgi apparatus,Membrane	Membrane	TRUE	present	none	none	NA	NA	NA	NA	NA	NA	NA	NA	FALSE	FALSE	none	NA	GOSR2	TCTN3	GOSR2::TCTN3	GOSR2::TCTN3	NA	NA	NA	none	O14653	Q6NUS6	O14653::Q6NUS6	O14653::Q6NUS6	NA	NA	none	none	0	0	0
P06756::P49023	P06756	P49023	ITGAV	PXN	0.1522	0.5957	0.869	0.721	858	BIOGRID	STRING,BIOGRID	P	Cell junction,Cell membrane,Membrane	Cell junction,Cytoplasm,Cytoskeleton	TRUE	present	present	none	NA	NA	NA	NA	NA	NA	NA	NA	FALSE	FALSE	none	NA	ITGAV	PXN	ITGAV::PXN	ITGAV::PXN	2363;2363	ITGAV-ITGB3-PTK2B-PXN complex;ITGAV-ITGB3-PTK2B-PXN complex	1	present	P06756	P49023	P06756::P49023	P06756::P49023	2363	ITGAV-ITGB3-PTK2B-PXN complex	present	present	0	0	1
O60524::Q9Y2U9	O60524	Q9Y2U9	NEMF	KLHDC2	0.2507	0.836	0.9644	0.884	213	none	none	S	Cytoplasm,Nucleus	Nucleus	TRUE	none	none	none	NA	NA	NA	NA	NA	NA	NA	NA	FALSE	FALSE	none	NA	NEMF	KLHDC2	KLHDC2::NEMF	KLHDC2::NEMF	NA	NA	NA	none	O60524	Q9Y2U9	O60524::Q9Y2U9	O60524::Q9Y2U9	NA	NA	none	none	0	0	0
Q13190::Q86Y82	Q13190	Q86Y82	STX5	STX12	0.3208	0.014366	0.782	0.11755	918	STRING	BIOGRID,STRING	P	Golgi apparatus,Membrane	Endosome,Golgi apparatus,Membrane	TRUE	present	present	none	NA	NA	NA	NA	NA	NA	NA	NA	FALSE	FALSE	none	NA	STX5	STX12	STX12::STX5	STX12::STX5	NA	NA	NA	none	Q13190	Q86Y82	Q13190::Q86Y82	Q13190::Q86Y82	NA	NA	none	none	0	0	1
Q14CN4::Q92764	Q14CN4	Q92764	KRT72	KRT35	0.8203	0.008644	0.995	0.836	374	UNIPROT	BIOGRID,UNIPROT	P	Intermediate filament,Keratin	Intermediate filament,Keratin	TRUE	present	none	homolog	KRT72	KRT35	0.982	2.1	0.36	0.762	1	374	TRUE	TRUE	none	NA	KRT72	KRT35	KRT35::KRT72	KRT35::KRT72	NA	NA	NA	none	Q14CN4	Q92764	Q14CN4::Q92764	Q14CN4::Q92764	NA	NA	none	none	1	0	0
O95059::P78346	O95059	P78346	RPP14	RPP30	0.9995	0.9995	1	1	0	BIOGRID,UNIPROT	BIOGRID,UNIPROT	D,P	Nucleus	Nucleus	TRUE	present	none	exact	RPP14	RPP30	0.992	1.5	0.82	0.813	5	999	TRUE	TRUE	relaxed	CPX-2876;CPX-2877	RPP14	RPP30	RPP14::RPP30	RPP14::RPP30	123;123	Rnase/Mrp complex;Rnase/Mrp complex	1	present	O95059	P78346	O95059::P78346	O95059::P78346	123	Rnase/Mrp complex	present	present	3	1	0
B9A064::P01704	B9A064	P01704	IGLL5	IGLV2-14	1	0.999	0.997	1	0	none	none	D	Secreted	Cell membrane,Immunoglobulin,Membrane,Secreted	TRUE	none	none	homolog	NA	NA	NA	NA	NA	NA	NA	NA	FALSE	FALSE	none	NA	IGLL5	IGLV2-14	IGLL5::IGLV2-14	IGLL5::IGLV2-14	NA	NA	NA	none	B9A064	P01704	B9A064::P01704	B9A064::P01704	NA	NA	none	none	1	0	0
P01137::P61073	P01137	P61073	TGFB1	CXCR4	0.8315	0.0728	0.892	0.0761	794	none	STRING	S,P	Extracellular matrix,Secreted	Cell junction,Cell membrane,Endosome,Lysosome,Membrane	TRUE	none	present	none	NA	NA	NA	NA	NA	NA	NA	NA	FALSE	FALSE	none	NA	TGFB1	CXCR4	CXCR4::TGFB1	CXCR4::TGFB1	NA	NA	NA	none	P01137	P61073	P01137::P61073	P01137::P61073	NA	NA	none	none	0	0	1
P60321::Q8N9W6	P60321	Q8N9W6	NANOS2	BOLL	0.829	0.0965	0.6475	0.10596	431	none	none	S	Cytoplasm	Cytoplasm	TRUE	none	none	none	NA	NA	NA	NA	NA	NA	NA	NA	FALSE	FALSE	none	NA	NANOS2	BOLL	BOLL::NANOS2	BOLL::NANOS2	NA	NA	NA	none	P60321	Q8N9W6	P60321::Q8N9W6	P60321::Q8N9W6	NA	NA	none	none	0	0	0
Q5THR3::Q9NS56	Q5THR3	Q9NS56	EFCAB6	TOPORS	0.9165	0.02722	0.8774	0.03055	185	none	none	S	Cell projection,Cytoplasm,Cytoskeleton,Nucleus	Nucleus	TRUE	none	none	none	NA	NA	NA	NA	NA	NA	NA	NA	FALSE	FALSE	none	NA	EFCAB6	TOPORS	EFCAB6::TOPORS	EFCAB6::TOPORS	NA	NA	NA	none	Q5THR3	Q9NS56	Q5THR3::Q9NS56	Q5THR3::Q9NS56	NA	NA	none	none	0	0	0
Q8N257::Q9P0M6	Q8N257	Q9P0M6	H2BC26	MACROH2A2	1	1	1	1	438	none	BIOGRID,STRING	S,P	Chromosome,Nucleosome core,Nucleus	Chromosome,Nucleosome core,Nucleus	TRUE	present	present	homolog	H2BC26	MACROH2A2	0.983	2.1	0.75	0.624	1	466	TRUE	TRUE	none	NA	H2BC26	MACROH2A2	H2BC26::MACROH2A2	H2BC26::MACROH2A2	NA	NA	NA	none	Q8N257	Q9P0M6	Q8N257::Q9P0M6	Q8N257::Q9P0M6	NA	NA	none	none	1	0	1
P11474::P37231	P11474	P37231	ESRRA	PPARG	0.2225	0.49370000000000003	0.9644	0.633	898	STRING	BIOGRID,STRING	P	Cytoplasm,Nucleus	Cytoplasm,Nucleus	TRUE	present	present	homolog	ESRRA	PPARG	0.862	10.2	0.62	0.3	1	898	TRUE	TRUE	none	NA	ESRRA	PPARG	ESRRA::PPARG	ESRRA::PPARG	NA	NA	NA	none	P11474	P37231	P11474::P37231	P11474::P37231	NA	NA	none	none	1	0	1
P54619::Q13131	P54619	Q13131	PRKAG1	PRKAA1	0.3362	0.9995	0.9946	0.9995	999	BIOGRID,STRING,UNIPROT	BIOGRID,STRING,UNIPROT	U,S,P	none	Cytoplasm,Nucleus	TRUE	present	present	exact	PRKAG1	PRKAA1	0.979	2.1	0.86	1	24	999	TRUE	TRUE	relaxed	CPX-5633;CPX-5791	PRKAG1	PRKAA1	PRKAA1::PRKAG1	PRKAA1::PRKAG1	6154;6888;6154;6888	PRKAA1-PRKAB2-PRKAG1 complex;v-ATPase-Ragulator-AXIN/LKB1-AMPK complex;PRKAA1-PRKAB2-PRKAG1 complex;v-ATPase-Ragulator-AXIN/LKB1-AMPK complex	2	present	P54619	Q13131	P54619::Q13131	P54619::Q13131	6154;6888	PRKAA1-PRKAB2-PRKAG1 complex;v-ATPase-Ragulator-AXIN/LKB1-AMPK complex	present	present	3	1	1
P19429::Q8TD86	P19429	Q8TD86	TNNI3	CALML6	0.6934	0.0676	0.878	0.1798	487	none	STRING	P	none	Cytoplasm,Nucleus	TRUE	none	present	homolog	NA	NA	NA	NA	NA	NA	NA	NA	FALSE	FALSE	none	NA	TNNI3	CALML6	CALML6::TNNI3	CALML6::TNNI3	NA	NA	NA	none	P19429	Q8TD86	P19429::Q8TD86	P19429::Q8TD86	NA	NA	none	none	1	0	1
Q92619::Q9P107	Q92619	Q9P107	ARHGAP45	GMIP	0.1931	0.7646	0.998	0.999	459	UNIPROT	BIOGRID,STRING,UNIPROT	P	Cell membrane,Cell projection,Cytoplasm,Membrane	none	TRUE	present	present	homolog	ARHGAP45	GMIP	0.997	0.4	0.42	0.662	1	459	TRUE	TRUE	none	NA	ARHGAP45	GMIP	ARHGAP45::GMIP	ARHGAP45::GMIP	NA	NA	NA	none	Q92619	Q9P107	Q92619::Q9P107	Q92619::Q9P107	NA	NA	none	none	1	0	1
Q14494::Q9Y5Q3	Q14494	Q9Y5Q3	NFE2L1	MAFB	0.999	0.01695	1	0.04706	474	none	STRING	D,S,P	Endoplasmic reticulum,Membrane,Nucleus	Nucleus	TRUE	none	present	homolog	NA	NA	NA	NA	NA	NA	NA	NA	FALSE	FALSE	none	NA	NFE2L1	MAFB	MAFB::NFE2L1	MAFB::NFE2L1	NA	NA	NA	none	Q14494	Q9Y5Q3	Q14494::Q9Y5Q3	Q14494::Q9Y5Q3	NA	NA	none	none	1	0	1
Q6P3S6::Q86X27	Q6P3S6	Q86X27	FBXO42	RALGPS2	0.2593	0.9185	0.7305	0.9136	176	none	none	S	none	Cell membrane,Cytoplasm,Membrane	TRUE	none	none	none	NA	NA	NA	NA	NA	NA	NA	NA	FALSE	FALSE	none	NA	FBXO42	RALGPS2	FBXO42::RALGPS2	FBXO42::RALGPS2	NA	NA	NA	none	Q6P3S6	Q86X27	Q6P3S6::Q86X27	Q6P3S6::Q86X27	NA	NA	none	none	0	0	0
Q6UWV2::Q9BSE2	Q6UWV2	Q9BSE2	MPZL3	TMEM79	0.336	0.9673	0.994	0.9746	650	none	BIOGRID,STRING	S,P	Membrane	Golgi apparatus,Lysosome,Membrane	TRUE	present	present	none	MPZL3	TMEM79	0.895	7.8	0.47	0.392	1	650	TRUE	TRUE	none	NA	MPZL3	TMEM79	MPZL3::TMEM79	MPZL3::TMEM79	NA	NA	NA	none	Q6UWV2	Q9BSE2	Q6UWV2::Q9BSE2	Q6UWV2::Q9BSE2	NA	NA	none	none	0	0	1
Q6GMV2::Q96TC7	Q6GMV2	Q96TC7	SMYD5	RMDN3	0.258	0.8135	0.694	0.846	178	none	none	S	none	Cytoplasm,Cytoskeleton,Membrane,Microtubule,Mitochondrion,Mitochondrion outer membrane,Nucleus	TRUE	none	none	none	NA	NA	NA	NA	NA	NA	NA	NA	FALSE	FALSE	none	NA	SMYD5	RMDN3	RMDN3::SMYD5	RMDN3::SMYD5	NA	NA	NA	none	Q6GMV2	Q96TC7	Q6GMV2::Q96TC7	Q6GMV2::Q96TC7	NA	NA	none	none	0	0	0
P58557::P82912	P58557	P82912	YBEY	MRPS11	2.751e-4	0.995	1	0.9966	594	none	STRING	P	Nucleus	Mitochondrion	TRUE	none	present	none	NA	NA	NA	NA	NA	NA	NA	NA	FALSE	FALSE	none	NA	YBEY	MRPS11	MRPS11::YBEY	MRPS11::YBEY	NA	NA	NA	none	P58557	P82912	P58557::P82912	P58557::P82912	NA	NA	none	none	0	0	1
O60487::Q9NVM1	O60487	Q9NVM1	MPZL2	EVA1B	0.6875	0.7793	0.945	0.791	323	none	none	S	Membrane	Membrane	TRUE	none	none	none	NA	NA	NA	NA	NA	NA	NA	NA	FALSE	FALSE	none	NA	MPZL2	EVA1B	EVA1B::MPZL2	EVA1B::MPZL2	NA	NA	NA	none	O60487	Q9NVM1	O60487::Q9NVM1	O60487::Q9NVM1	NA	NA	none	none	0	0	0
A2PYH4::O60938	A2PYH4	O60938	HFM1	KERA	0.4407	0.9385	0.7466	0.94	159	none	none	S	none	Extracellular matrix,Secreted	TRUE	none	none	none	NA	NA	NA	NA	NA	NA	NA	NA	FALSE	FALSE	none	NA	HFM1	KERA	HFM1::KERA	HFM1::KERA	NA	NA	NA	none	A2PYH4	O60938	A2PYH4::O60938	A2PYH4::O60938	NA	NA	none	none	0	0	0
O95721::P56962	O95721	P56962	SNAP29	STX17	0.997	0.199	0.987	0.9326	999	BIOGRID,STRING,UNIPROT	BIOGRID,STRING,UNIPROT	D,S,P	Cell membrane,Cell projection,Cilium,Cytoplasm,Cytoplasmic vesicle,Golgi apparatus,Membrane	Cytoplasm,Cytoplasmic vesicle,Endoplasmic reticulum,Membrane,Mitochondrion	TRUE	present	present	exact	NA	NA	NA	NA	NA	NA	NA	NA	FALSE	FALSE	relaxed	CPX-25782;CPX-25783;CPX-25786	SNAP29	STX17	SNAP29::STX17	SNAP29::STX17	NA	NA	NA	none	O95721	P56962	O95721::P56962	O95721::P56962	NA	NA	none	none	3	1	1
Q14166::Q9C0B5	Q14166	Q9C0B5	TTLL12	ZDHHC5	0.1482	0.794	0.8003	0.729	356	none	STRING	P	Cytoplasm,Cytoskeleton,Nucleus	Cell membrane,Membrane,Synapse	TRUE	none	present	none	NA	NA	NA	NA	NA	NA	NA	NA	FALSE	FALSE	none	NA	TTLL12	ZDHHC5	TTLL12::ZDHHC5	TTLL12::ZDHHC5	NA	NA	NA	none	Q14166	Q9C0B5	Q14166::Q9C0B5	Q14166::Q9C0B5	NA	NA	none	none	0	0	1
Q01955::Q14031	Q01955	Q14031	COL4A3	COL4A6	0.316	0.964	1	1	722	none	STRING	P	Basement membrane,Extracellular matrix,Secreted	Basement membrane,Extracellular matrix,Secreted	TRUE	none	present	homolog	NA	NA	NA	NA	NA	NA	NA	NA	FALSE	FALSE	none	NA	COL4A3	COL4A6	COL4A3::COL4A6	COL4A3::COL4A6	NA	NA	NA	none	Q01955	Q14031	Q01955::Q14031	Q01955::Q14031	NA	NA	none	none	1	0	1
P41743::Q5MJ08	P41743	Q5MJ08	PRKCI	SPANXN4	0.06586	0.8477	0.6157	0.718	0	none	BIOGRID	P	Cytoplasm,Endosome,Membrane,Nucleus	none	TRUE	present	none	none	NA	NA	NA	NA	NA	NA	NA	NA	FALSE	FALSE	none	NA	PRKCI	SPANXN4	PRKCI::SPANXN4	PRKCI::SPANXN4	NA	NA	NA	none	P41743	Q5MJ08	P41743::Q5MJ08	P41743::Q5MJ08	NA	NA	none	none	0	0	0
P08648::Q16832	P08648	Q16832	ITGA5	DDR2	0.3682	0.8125	0.9805	0.7524	477	none	STRING	S,P	Cell junction,Cell membrane,Membrane	Cell membrane,Membrane	TRUE	none	present	none	NA	NA	NA	NA	NA	NA	NA	NA	FALSE	FALSE	none	NA	ITGA5	DDR2	DDR2::ITGA5	DDR2::ITGA5	NA	NA	NA	none	P08648	Q16832	P08648::Q16832	P08648::Q16832	NA	NA	none	none	0	0	1
Q15388::Q9NS69	Q15388	Q9NS69	TOMM20	TOMM22	0.5513	0	0.924	0.002468	999	BIOGRID,STRING	BIOGRID,STRING	P	Membrane,Mitochondrion,Mitochondrion outer membrane	Membrane,Mitochondrion,Mitochondrion outer membrane	TRUE	present	present	exact	NA	NA	NA	NA	NA	NA	NA	NA	FALSE	FALSE	relaxed	CPX-6121	TOMM20	TOMM22	TOMM20::TOMM22	TOMM20::TOMM22	6496;6497;6496;6497	TOM subcomplex (TOMM20, TOMM22), mitochondrial;TOM complex (TOMM5, TOMM6, TOMM7, TOMM20, TOMM22, TOMM40, TOMM70), mitochondrial;TOM subcomplex (TOMM20, TOMM22), mitochondrial;TOM complex (TOMM5, TOMM6, TOMM7, TOMM20, TOMM22, TOMM40, TOMM70), mitochondrial	2	present	Q15388	Q9NS69	Q15388::Q9NS69	Q15388::Q9NS69	6496;6497	TOM subcomplex (TOMM20, TOMM22), mitochondrial;TOM complex (TOMM5, TOMM6, TOMM7, TOMM20, TOMM22, TOMM40, TOMM70), mitochondrial	present	present	3	1	1
Q13136::Q9Y4J8	Q13136	Q9Y4J8	PPFIA1	DTNA	0.2998	0.9976	0.923	0.9976	360	none	none	S	Cytoplasm	Cell membrane,Cytoplasm,Membrane,Synapse	TRUE	none	none	none	NA	NA	NA	NA	NA	NA	NA	NA	FALSE	FALSE	none	NA	PPFIA1	DTNA	DTNA::PPFIA1	DTNA::PPFIA1	NA	NA	NA	none	Q13136	Q9Y4J8	Q13136::Q9Y4J8	Q13136::Q9Y4J8	NA	NA	none	none	0	0	0
P20618::P28062	P20618	P28062	PSMB1	PSMB8	0.998	0.998	0.9995	0.999	999	BIOGRID,STRING	BIOGRID,STRING	P	Cytoplasm,Nucleus,Proteasome	Cytoplasm,Nucleus,Proteasome	TRUE	present	present	exact	PSMB1	PSMB8	0.953	4.3	0.76	1	8	999	TRUE	TRUE	relaxed	CPX-9003	PSMB1	PSMB8	PSMB1::PSMB8	PSMB1::PSMB8	NA	NA	NA	none	P20618	P28062	P20618::P28062	P20618::P28062	NA	NA	none	none	3	1	1
A0A075B6I7::P15814	A0A075B6I7	P15814	IGLV5-48	IGLL1	0.998	0.995	0.9893	0.9985	0	none	none	D	Cell membrane,Immunoglobulin,Membrane,Secreted	Endoplasmic reticulum,Secreted	TRUE	none	none	homolog	NA	NA	NA	NA	NA	NA	NA	NA	FALSE	FALSE	none	NA	IGLV5-48	IGLL1	IGLL1::IGLV5-48	IGLL1::IGLV5-48	NA	NA	NA	none	A0A075B6I7	P15814	A0A075B6I7::P15814	A0A075B6I7::P15814	NA	NA	none	none	1	0	0
P16104::Q96QV6	P16104	Q96QV6	H2AX	H2AC1	0.944	0.8315	0.9785	0.8154	408	none	STRING	P	Chromosome,Nucleosome core,Nucleus	Chromosome,Nucleosome core,Nucleus	TRUE	none	present	homolog	H2AX	H2AC1	0.963	3.5999999999999996	0.7	0.764	0	739	TRUE	TRUE	none	NA	H2AX	H2AC1	H2AC1::H2AX	H2AC1::H2AX	NA	NA	NA	none	P16104	Q96QV6	P16104::Q96QV6	P16104::Q96QV6	NA	NA	none	none	1	0	1
Q9H2F5::Q9P2N6	Q9H2F5	Q9P2N6	EPC1	KANSL3	0.2625	0.08813	0.739	0.0929	723	STRING	STRING	P	Cytoplasm,Nucleus	Nucleus	TRUE	none	present	none	NA	NA	NA	NA	NA	NA	NA	NA	FALSE	FALSE	none	NA	EPC1	KANSL3	EPC1::KANSL3	EPC1::KANSL3	NA	NA	NA	none	Q9H2F5	Q9P2N6	Q9H2F5::Q9P2N6	Q9H2F5::Q9P2N6	NA	NA	none	none	0	0	1
O43609::O43610	O43609	O43610	SPRY1	SPRY3	0.542	0.8696	0.854	0.992	494	none	STRING	P	Cytoplasm,Membrane	Cytoplasm	TRUE	none	present	none	NA	NA	NA	NA	NA	NA	NA	NA	FALSE	FALSE	none	NA	SPRY1	SPRY3	SPRY1::SPRY3	SPRY1::SPRY3	NA	NA	NA	none	O43609	O43610	O43609::O43610	O43609::O43610	NA	NA	none	none	0	0	1
P17301::P18084	P17301	P18084	ITGA2	ITGB5	0.2554	0.02525	1	0.9995	980	STRING	STRING	P	Membrane	Cell membrane,Membrane	TRUE	none	present	homolog	NA	NA	NA	NA	NA	NA	NA	NA	FALSE	FALSE	none	NA	ITGA2	ITGB5	ITGA2::ITGB5	ITGA2::ITGB5	NA	NA	NA	none	P17301	P18084	P17301::P18084	P17301::P18084	NA	NA	none	none	1	0	1
P35658::Q9UHL0	P35658	Q9UHL0	NUP214	DDX25	0.995	0.9985	0.9995	0.9985	841	none	STRING	D,S,P	Nuclear pore complex,Nucleus	Cytoplasm,Nucleus	TRUE	none	present	homolog	NA	NA	NA	NA	NA	NA	NA	NA	FALSE	FALSE	none	NA	NUP214	DDX25	DDX25::NUP214	DDX25::NUP214	NA	NA	NA	none	P35658	Q9UHL0	P35658::Q9UHL0	P35658::Q9UHL0	NA	NA	none	none	1	0	1
P47224::Q99704	P47224	Q99704	RABIF	DOK1	0.6104	0.7866	0.637	0.7026	219	none	none	S	none	Cytoplasm,Nucleus	TRUE	none	none	none	NA	NA	NA	NA	NA	NA	NA	NA	FALSE	FALSE	none	NA	RABIF	DOK1	DOK1::RABIF	DOK1::RABIF	NA	NA	NA	none	P47224	Q99704	P47224::Q99704	P47224::Q99704	NA	NA	none	none	0	0	0
P80217::Q13287	P80217	Q13287	IFI35	NMI	0.9946	0.9956	0.9995	0.997	982	BIOGRID,UNIPROT	STRING,BIOGRID,UNIPROT	P	Cytoplasm,Nucleus,Secreted	Cytoplasm,Nucleus,Secreted	TRUE	present	present	none	IFI35	NMI	0.992	1.5	0.78	0.842	11	982	TRUE	TRUE	none	NA	IFI35	NMI	IFI35::NMI	IFI35::NMI	1064;1064	IFP35-NMI complex;IFP35-NMI complex	1	present	P80217	Q13287	P80217::Q13287	P80217::Q13287	1064	IFP35-NMI complex	present	present	0	0	1
Q53H80::Q9HD15	Q53H80	Q9HD15	AKIRIN2	SRA1	0.507	0.04343	0.618	0.05344	303	none	STRING	P	Cytoplasm,Membrane,Nucleus	Cytoplasm,Nucleus	TRUE	none	present	none	NA	NA	NA	NA	NA	NA	NA	NA	FALSE	FALSE	none	NA	AKIRIN2	SRA1	AKIRIN2::SRA1	AKIRIN2::SRA1	NA	NA	NA	none	Q53H80	Q9HD15	Q53H80::Q9HD15	Q53H80::Q9HD15	NA	NA	none	none	0	0	1
O00308::P62913	O00308	P62913	WWP2	RPL11	0.531	0.0488	0.6626	0.05597	336	none	BIOGRID,STRING	P	Nucleus	Cytoplasm,Nucleus	TRUE	present	present	none	NA	NA	NA	NA	NA	NA	NA	NA	FALSE	FALSE	none	NA	WWP2	RPL11	RPL11::WWP2	RPL11::WWP2	NA	NA	NA	none	O00308	P62913	O00308::P62913	O00308::P62913	NA	NA	none	none	0	0	1
P15407::P17544	P15407	P17544	FOSL1	ATF7	0.9995	0.01029	1	0.048280000000000003	700	none	BIOGRID,STRING	D,S,P	Nucleus	Chromosome,Cytoplasm,Nucleus,Telomere	TRUE	present	present	homolog	FOSL1	ATF7	0.947	4.3	0.35	0.782	1	700	TRUE	TRUE	none	NA	FOSL1	ATF7	ATF7::FOSL1	ATF7::FOSL1	NA	NA	NA	none	P15407	P17544	P15407::P17544	P15407::P17544	NA	NA	none	none	1	0	1
P62995::Q15287	P62995	Q15287	TRA2B	RNPS1	0.904	0.012405	0.833	0.01765	795	BIOGRID	STRING,BIOGRID	P	Nucleus	Cytoplasm,Nucleus	TRUE	present	present	homolog	NA	NA	NA	NA	NA	NA	NA	NA	FALSE	FALSE	none	NA	TRA2B	RNPS1	RNPS1::TRA2B	RNPS1::TRA2B	8372;8372	Spliceosome, A complex;Spliceosome, A complex	1	present	P62995	Q15287	P62995::Q15287	P62995::Q15287	8372	Spliceosome, A complex	present	present	1	0	1
Q13449::Q9P121	Q13449	Q9P121	LSAMP	NTM	0.999	0.841	0.9546	0.8896	403	UNIPROT	BIOGRID,STRING,UNIPROT	P	Cell membrane,Membrane	Cell membrane,Membrane	TRUE	present	present	homolog	LSAMP	NTM	0.955	3.5999999999999996	0.62	0.852	2	403	TRUE	TRUE	none	NA	LSAMP	NTM	LSAMP::NTM	LSAMP::NTM	NA	NA	NA	none	Q13449	Q9P121	Q13449::Q9P121	Q13449::Q9P121	NA	NA	none	none	1	0	1
O14944::P35070	O14944	P35070	EREG	BTC	0.648	0.851	0.936	0.871	822	none	STRING	P	Cell membrane,Membrane,Secreted	Cell membrane,Membrane,Secreted	TRUE	none	present	homolog	NA	NA	NA	NA	NA	NA	NA	NA	FALSE	FALSE	none	NA	EREG	BTC	BTC::EREG	BTC::EREG	NA	NA	NA	none	O14944	P35070	O14944::P35070	O14944::P35070	NA	NA	none	none	1	0	1
O60336::Q9Y5Q9	O60336	Q9Y5Q9	MAPKBP1	GTF3C3	0.4033	0.8345	0.912	0.8643	212	none	none	S	Cytoplasm,Cytoskeleton,Nucleus	Nucleus	TRUE	none	none	none	NA	NA	NA	NA	NA	NA	NA	NA	FALSE	FALSE	none	NA	MAPKBP1	GTF3C3	GTF3C3::MAPKBP1	GTF3C3::MAPKBP1	NA	NA	NA	none	O60336	Q9Y5Q9	O60336::Q9Y5Q9	O60336::Q9Y5Q9	NA	NA	none	none	0	0	0
Q86VP3::Q9Y2I8	Q86VP3	Q9Y2I8	PACS2	WDR37	0.2216	0.999	1	0.9995	892	none	BIOGRID,STRING	P	Endoplasmic reticulum,Mitochondrion	Cytoplasm,Nucleus	TRUE	present	present	none	PACS2	WDR37	0.922	6.6000000000000005	0.68	0.73	6	892	TRUE	TRUE	none	NA	PACS2	WDR37	PACS2::WDR37	PACS2::WDR37	NA	NA	NA	none	Q86VP3	Q9Y2I8	Q86VP3::Q9Y2I8	Q86VP3::Q9Y2I8	NA	NA	none	none	0	0	1
O14944::P00533	O14944	P00533	EREG	EGFR	0.5312	0.96	0.987	0.987	999	BIOGRID,STRING,UNIPROT	BIOGRID,STRING,UNIPROT	S,P	Cell membrane,Membrane,Secreted	Cell membrane,Endoplasmic reticulum,Endosome,Golgi apparatus,Membrane,Nucleus,Secreted	TRUE	present	present	exact	EREG	EGFR	0.962	3.5999999999999996	0.5	0.628	2	999	TRUE	TRUE	none	NA	EREG	EGFR	EGFR::EREG	EGFR::EREG	11488;11488	EGFR-EREG complex;EGFR-EREG complex	1	present	O14944	P00533	O14944::P00533	O14944::P00533	11488	EGFR-EREG complex	present	present	3	0	1
P82932::Q9Y3D3	P82932	Q9Y3D3	MRPS6	MRPS16	0.882	0	0.949	0	999	STRING	BIOGRID,STRING	S,P	Mitochondrion	Mitochondrion	TRUE	present	present	none	NA	NA	NA	NA	NA	NA	NA	NA	FALSE	FALSE	relaxed	CPX-5225	MRPS6	MRPS16	MRPS16::MRPS6	MRPS16::MRPS6	315;320;315;320	28S ribosomal subunit, mitochondrial;55S ribosome, mitochondrial;28S ribosomal subunit, mitochondrial;55S ribosome, mitochondrial	2	present	P82932	Q9Y3D3	P82932::Q9Y3D3	P82932::Q9Y3D3	315;320	28S ribosomal subunit, mitochondrial;55S ribosome, mitochondrial	present	present	0	1	1
O14949::Q9NRP4	O14949	Q9NRP4	UQCRQ	SDHAF3	0.96	0	0.866	0	153	none	none	D,S	Membrane,Mitochondrion,Mitochondrion inner membrane	Mitochondrion	TRUE	none	none	none	NA	NA	NA	NA	NA	NA	NA	NA	FALSE	FALSE	none	NA	UQCRQ	SDHAF3	SDHAF3::UQCRQ	SDHAF3::UQCRQ	NA	NA	NA	none	O14949	Q9NRP4	O14949::Q9NRP4	O14949::Q9NRP4	NA	NA	none	none	0	0	0
P62837::Q8WVD3	P62837	Q8WVD3	UBE2D2	RNF138	0.01285	0.9727	0.997	0.986	225	none	BIOGRID	P	none	Chromosome	TRUE	present	none	homolog	NA	NA	NA	NA	NA	NA	NA	NA	FALSE	FALSE	none	NA	UBE2D2	RNF138	RNF138::UBE2D2	RNF138::UBE2D2	NA	NA	NA	none	P62837	Q8WVD3	P62837::Q8WVD3	P62837::Q8WVD3	NA	NA	none	none	1	0	0
P22492::Q9NRN9	P22492	Q9NRN9	H1-6	METTL5	0.3025	0.902	0.837	0.9004	0	none	none	D	Chromosome,Nucleus	Cell projection,Nucleus,Synapse	TRUE	none	none	none	NA	NA	NA	NA	NA	NA	NA	NA	FALSE	FALSE	none	NA	H1-6	METTL5	H1-6::METTL5	H1-6::METTL5	NA	NA	NA	none	P22492	Q9NRN9	P22492::Q9NRN9	P22492::Q9NRN9	NA	NA	none	none	0	0	0
O00159::P50479	O00159	P50479	MYO1C	PDLIM4	0.2769	0.12494	0.763	0.1891	904	STRING	STRING	P	Cell membrane,Cell projection,Cytoplasm,Cytoplasmic vesicle,Membrane,Nucleus	Cell projection,Cytoplasm,Cytoskeleton,Endosome,Membrane,Nucleus,Synapse,Synaptosome	TRUE	none	present	none	NA	NA	NA	NA	NA	NA	NA	NA	FALSE	FALSE	none	NA	MYO1C	PDLIM4	MYO1C::PDLIM4	MYO1C::PDLIM4	NA	NA	NA	none	O00159	P50479	O00159::P50479	O00159::P50479	NA	NA	none	none	0	0	1
O75489::P00156	O75489	P00156	NDUFS3	MT-CYB	0.287	0.0823	0.67	0.1203	987	STRING	STRING	P	Membrane,Mitochondrion,Mitochondrion inner membrane	Membrane,Mitochondrion,Mitochondrion inner membrane	TRUE	none	present	none	NA	NA	NA	NA	NA	NA	NA	NA	FALSE	FALSE	none	NA	NDUFS3	MT-CYB	MT-CYB::NDUFS3	MT-CYB::NDUFS3	NA	NA	NA	none	O75489	P00156	O75489::P00156	O75489::P00156	NA	NA	none	none	0	0	1
Q7RTU1::Q9BW11	Q7RTU1	Q9BW11	TCF23	MXD3	1	0.01846	0.999	0.01566	0	none	none	D	Nucleus	Nucleus	TRUE	none	none	none	NA	NA	NA	NA	NA	NA	NA	NA	FALSE	FALSE	none	NA	TCF23	MXD3	MXD3::TCF23	MXD3::TCF23	NA	NA	NA	none	Q7RTU1	Q9BW11	Q7RTU1::Q9BW11	Q7RTU1::Q9BW11	NA	NA	none	none	0	0	0
O75496::Q96Q89	O75496	Q96Q89	GMNN	KIF20B	0.949	0.02873	0.9673	0.04294	512	none	none	S	Cytoplasm,Nucleus	Cell projection,Cytoplasm,Cytoskeleton,Microtubule,Nucleus	TRUE	none	none	none	NA	NA	NA	NA	NA	NA	NA	NA	FALSE	FALSE	none	NA	GMNN	KIF20B	GMNN::KIF20B	GMNN::KIF20B	NA	NA	NA	none	O75496	Q96Q89	O75496::Q96Q89	O75496::Q96Q89	NA	NA	none	none	0	0	0
Q13813::Q9H254	Q13813	Q9H254	SPTAN1	SPTBN4	0.3027	0.989	0.987	0.9946	967	STRING	BIOGRID,STRING	P	Cytoplasm,Cytoskeleton	Cytoplasm,Cytoskeleton	TRUE	present	present	homolog	NA	NA	NA	NA	NA	NA	NA	NA	FALSE	FALSE	none	NA	SPTAN1	SPTBN4	SPTAN1::SPTBN4	SPTAN1::SPTBN4	NA	NA	NA	none	Q13813	Q9H254	Q13813::Q9H254	Q13813::Q9H254	NA	NA	none	none	1	0	1
Q2I0M5::Q9BXB1	Q2I0M5	Q9BXB1	RSPO4	LGR4	0.3733	0.0149	0.9995	0.9956	995	BIOGRID,STRING	BIOGRID,STRING	P	Secreted	Cell membrane,Membrane	TRUE	present	present	homolog	NA	NA	NA	NA	NA	NA	NA	NA	FALSE	FALSE	none	NA	RSPO4	LGR4	LGR4::RSPO4	LGR4::RSPO4	NA	NA	NA	none	Q2I0M5	Q9BXB1	Q2I0M5::Q9BXB1	Q2I0M5::Q9BXB1	NA	NA	none	none	1	0	1
P10599::Q16595	P10599	Q16595	TXN	FXN	0.9263	0.03763	0.824	0.1859	465	none	BIOGRID,STRING	P	Cytoplasm,Nucleus,Secreted	Cytoplasm,Mitochondrion	TRUE	present	present	none	NA	NA	NA	NA	NA	NA	NA	NA	FALSE	FALSE	none	NA	TXN	FXN	FXN::TXN	FXN::TXN	NA	NA	NA	none	P10599	Q16595	P10599::Q16595	P10599::Q16595	NA	NA	none	none	0	0	1
Q9NS84::Q9Y2G5	Q9NS84	Q9Y2G5	CHST7	POFUT2	0.3887	0.8677	0.3284	0.7285	0	none	none	D	Golgi apparatus,Membrane	Endoplasmic reticulum,Golgi apparatus	TRUE	none	none	none	NA	NA	NA	NA	NA	NA	NA	NA	FALSE	FALSE	none	NA	CHST7	POFUT2	CHST7::POFUT2	CHST7::POFUT2	NA	NA	NA	none	Q9NS84	Q9Y2G5	Q9NS84::Q9Y2G5	Q9NS84::Q9Y2G5	NA	NA	none	none	0	0	0
P50750::Q659A1	P50750	Q659A1	CDK9	ICE2	0.1655	0.5576	0.331	0.617	913	STRING	STRING	P	Cytoplasm,Nucleus	Nucleus	TRUE	none	present	none	NA	NA	NA	NA	NA	NA	NA	NA	FALSE	FALSE	none	NA	CDK9	ICE2	CDK9::ICE2	CDK9::ICE2	NA	NA	NA	none	P50750	Q659A1	P50750::Q659A1	P50750::Q659A1	NA	NA	none	none	0	0	1
P61077::Q9H0M0	P61077	Q9H0M0	UBE2D3	WWP1	0.0804	0.9644	0.9883	0.985	761	BIOGRID	STRING,BIOGRID	P	Cell membrane,Endosome,Membrane	Cell membrane,Cytoplasm,Membrane,Nucleus	TRUE	present	present	homolog	UBE2D3	WWP1	0.932	5.6000000000000005	0.88	0.638	2	740	TRUE	TRUE	none	NA	UBE2D3	WWP1	UBE2D3::WWP1	UBE2D3::WWP1	NA	NA	NA	none	P61077	Q9H0M0	P61077::Q9H0M0	P61077::Q9H0M0	NA	NA	none	none	1	0	1
P48668::Q7Z3Y9	P48668	Q7Z3Y9	KRT6C	KRT26	0.9946	0.05362	0.9956	0.0335	0	UNIPROT	BIOGRID,UNIPROT	P	Intermediate filament,Keratin	Intermediate filament,Keratin	TRUE	present	none	homolog	KRT6C	KRT26	0.965	2.8000000000000003	0.37	0.72	1	190	TRUE	TRUE	none	NA	KRT6C	KRT26	KRT26::KRT6C	KRT26::KRT6C	NA	NA	NA	none	P48668	Q7Z3Y9	P48668::Q7Z3Y9	P48668::Q7Z3Y9	NA	NA	none	none	1	0	0
Q9BRR0::Q9NX65	Q9BRR0	Q9NX65	ZKSCAN3	ZSCAN32	0.1174	0.999	1	0.9995	849	none	BIOGRID,STRING	P	Cytoplasm,Nucleus	Nucleus	TRUE	present	present	homolog	ZKSCAN3	ZSCAN32	0.982	2.1	0.33	0.508	3	849	TRUE	TRUE	none	NA	ZKSCAN3	ZSCAN32	ZKSCAN3::ZSCAN32	ZKSCAN3::ZSCAN32	NA	NA	NA	none	Q9BRR0	Q9NX65	Q9BRR0::Q9NX65	Q9BRR0::Q9NX65	NA	NA	none	none	1	0	1
Q06265::Q9NQT4	Q06265	Q9NQT4	EXOSC9	EXOSC5	1	0.9985	0.9995	0.998	999	BIOGRID,STRING	BIOGRID,STRING	D,S,P	Cytoplasm,Exosome,Nucleus	Cytoplasm,Exosome,Nucleus	TRUE	present	present	exact	EXOSC9	EXOSC5	1	0.4	0.83	1	7	999	TRUE	TRUE	relaxed	CPX-476;CPX-591;CPX-592;CPX-593;CPX-600	EXOSC9	EXOSC5	EXOSC5::EXOSC9	EXOSC5::EXOSC9	788;789;7443;788;789;7443	Exosome;Exosome	3	present	Q06265	Q9NQT4	Q06265::Q9NQT4	Q06265::Q9NQT4	788;789;7443	Exosome	present	present	3	1	1
P38398::Q9Y6F1	P38398	Q9Y6F1	BRCA1	PARP3	0.1542	0.92	0.4495	0.884	706	none	STRING	P	Chromosome,Cytoplasm,Nucleus	Chromosome,Cytoplasm,Cytoskeleton,Nucleus	TRUE	none	present	none	NA	NA	NA	NA	NA	NA	NA	NA	FALSE	FALSE	none	NA	BRCA1	PARP3	BRCA1::PARP3	BRCA1::PARP3	NA	NA	NA	none	P38398	Q9Y6F1	P38398::Q9Y6F1	P38398::Q9Y6F1	NA	NA	none	none	0	0	1
P84077::Q9UPM8	P84077	Q9UPM8	ARF1	AP4E1	0.3367	0.03467	0.996	0.0594	716	BIOGRID	BIOGRID	P	Golgi apparatus,Membrane,Synapse,Synaptosome	Golgi apparatus,Membrane	TRUE	present	none	homolog	ARF1	AP4E1	0.885	8.5	0.9	0.518	3	810	TRUE	TRUE	none	NA	ARF1	AP4E1	AP4E1::ARF1	AP4E1::ARF1	NA	NA	NA	none	P84077	Q9UPM8	P84077::Q9UPM8	P84077::Q9UPM8	NA	NA	none	none	1	0	0
P35241::Q15599	P35241	Q15599	RDX	NHERF2	0.1412	0.9756	0.9946	0.9814	988	STRING	BIOGRID,STRING	P	Cell membrane,Cell projection,Cytoplasm,Cytoskeleton,Membrane	Cell membrane,Membrane,Nucleus	TRUE	present	present	none	NA	NA	NA	NA	NA	NA	NA	NA	FALSE	FALSE	none	NA	RDX	NHERF2	NHERF2::RDX	NHERF2::RDX	NA	NA	NA	none	P35241	Q15599	P35241::Q15599	P35241::Q15599	NA	NA	none	none	0	0	1
O60907::Q71DI3	O60907	Q71DI3	TBL1X	H3C15	0.592	0.02905	0.824	0.02974	621	none	BIOGRID,STRING	P	Nucleus	Chromosome,Nucleosome core,Nucleus	TRUE	present	present	homolog	NA	NA	NA	NA	NA	NA	NA	NA	FALSE	FALSE	none	NA	TBL1X	H3C15	H3C15::TBL1X	H3C15::TBL1X	NA	NA	NA	none	O60907	Q71DI3	O60907::Q71DI3	O60907::Q71DI3	NA	NA	none	none	1	0	1
P10828::P19793	P10828	P19793	THRB	RXRA	0.991	0.9756	0.9883	0.974	993	BIOGRID,STRING	BIOGRID,STRING	P	Nucleus	Cytoplasm,Mitochondrion,Nucleus	TRUE	present	present	exact	NA	NA	NA	NA	NA	NA	NA	NA	FALSE	FALSE	strict	CPX-654	THRB	RXRA	RXRA::THRB	RXRA::THRB	8873;8890;8873;8890	RXRA-THRB complex;NCOR2-RXRA-THRB complex;RXRA-THRB complex;NCOR2-RXRA-THRB complex	2	present	P10828	P19793	P10828::P19793	P10828::P19793	8873;8890	RXRA-THRB complex;NCOR2-RXRA-THRB complex	present	present	3	3	1
P60002::Q49AR2	P60002	Q49AR2	ELOF1	C5orf22	0.1705	0.9995	0.9966	1	0	UNIPROT	BIOGRID,UNIPROT	P	Nucleus	none	TRUE	present	none	none	NA	NA	NA	NA	NA	NA	NA	NA	FALSE	FALSE	none	NA	ELOF1	C5ORF22	C5orf22::ELOF1	C5ORF22::ELOF1	NA	NA	NA	none	P60002	Q49AR2	P60002::Q49AR2	P60002::Q49AR2	NA	NA	none	none	0	0	0
P52732::Q15398	P52732	Q15398	KIF11	DLGAP5	0.327	0.01144	0.7266	0.02051	997	STRING	STRING	P	Cytoplasm,Cytoskeleton,Microtubule	Cytoplasm,Cytoskeleton,Nucleus	TRUE	none	present	none	NA	NA	NA	NA	NA	NA	NA	NA	FALSE	FALSE	none	NA	KIF11	DLGAP5	DLGAP5::KIF11	DLGAP5::KIF11	NA	NA	NA	none	P52732	Q15398	P52732::Q15398	P52732::Q15398	NA	NA	none	none	0	0	1
O76071::Q9H6Q4	O76071	Q9H6Q4	CIAO1	CIAO3	0.5537	0.8545	0.928	0.9233	998	BIOGRID,STRING	BIOGRID,STRING	S,P	Cytoplasm	none	TRUE	present	present	none	NA	NA	NA	NA	NA	NA	NA	NA	FALSE	FALSE	relaxed	CPX-2837;CPX-2840	CIAO1	CIAO3	CIAO1::CIAO3	CIAO1::CIAO3	6896;6896	MMS19 complex;MMS19 complex	1	present	O76071	Q9H6Q4	O76071::Q9H6Q4	O76071::Q9H6Q4	6896	MMS19 complex	present	present	0	1	1
Q13003::Q9UPU3	Q13003	Q9UPU3	GRIK3	SORCS3	0.2656	0.8833	0.923	0.8936	229	none	none	S	Cell membrane,Membrane,Postsynaptic cell membrane,Synapse	Membrane	TRUE	none	none	none	NA	NA	NA	NA	NA	NA	NA	NA	FALSE	FALSE	none	NA	GRIK3	SORCS3	GRIK3::SORCS3	GRIK3::SORCS3	NA	NA	NA	none	Q13003	Q9UPU3	Q13003::Q9UPU3	Q13003::Q9UPU3	NA	NA	none	none	0	0	0
Q8WWB3::Q96IM9	Q8WWB3	Q96IM9	DYDC1	DYDC2	1	0.9893	0.985	0.992	712	none	STRING	P	Cell projection,Cilium,Cytoplasm,Cytoskeleton,Flagellum	none	TRUE	none	present	none	NA	NA	NA	NA	NA	NA	NA	NA	FALSE	FALSE	none	NA	DYDC1	DYDC2	DYDC1::DYDC2	DYDC1::DYDC2	NA	NA	NA	none	Q8WWB3	Q96IM9	Q8WWB3::Q96IM9	Q8WWB3::Q96IM9	NA	NA	none	none	0	0	1
P09958::Q9HBR0	P09958	Q9HBR0	FURIN	SLC38A10	0.2205	0.9424	0.838	0.8877	202	none	BIOGRID	P	Cell membrane,Endosome,Golgi apparatus,Membrane,Secreted	Membrane	TRUE	present	none	none	NA	NA	NA	NA	NA	NA	NA	NA	FALSE	FALSE	none	NA	FURIN	SLC38A10	FURIN::SLC38A10	FURIN::SLC38A10	NA	NA	NA	none	P09958	Q9HBR0	P09958::Q9HBR0	P09958::Q9HBR0	NA	NA	none	none	0	0	0
P22674::P28562	P22674	P28562	CCNO	DUSP1	0.3442	0.847	0.934	0.8726	151	none	none	S	Cytoplasm,Nucleus	Nucleus	TRUE	none	none	none	NA	NA	NA	NA	NA	NA	NA	NA	FALSE	FALSE	none	NA	CCNO	DUSP1	CCNO::DUSP1	CCNO::DUSP1	NA	NA	NA	none	P22674	P28562	P22674::P28562	P22674::P28562	NA	NA	none	none	0	0	0
P35968::Q14108	P35968	Q14108	KDR	SCARB2	0.2832	0.7344	0.8604	0.7983	845	STRING	STRING	P	Cell junction,Cell membrane,Cytoplasm,Cytoplasmic vesicle,Endoplasmic reticulum,Endosome,Membrane,Nucleus,Secreted	Lysosome,Membrane	TRUE	none	present	none	NA	NA	NA	NA	NA	NA	NA	NA	FALSE	FALSE	none	NA	KDR	SCARB2	KDR::SCARB2	KDR::SCARB2	NA	NA	NA	none	P35968	Q14108	P35968::Q14108	P35968::Q14108	NA	NA	none	none	0	0	1
Q9BUA6::Q9Y623	Q9BUA6	Q9Y623	MYL10	MYH4	0.999	0.9907	0.997	0.9956	515	none	STRING	U,S,P	none	Cytoplasm,Thick filament	TRUE	none	present	homolog	NA	NA	NA	NA	NA	NA	NA	NA	FALSE	FALSE	none	NA	MYL10	MYH4	MYH4::MYL10	MYH4::MYL10	NA	NA	NA	none	Q9BUA6	Q9Y623	Q9BUA6::Q9Y623	Q9BUA6::Q9Y623	NA	NA	none	none	1	0	1
Q9NQC7::Q9UM82	Q9NQC7	Q9UM82	CYLD	SPATA2	0.9946	1	1	1	997	BIOGRID,STRING,UNIPROT	BIOGRID,STRING,UNIPROT	S,P	Cell membrane,Cell projection,Cytoplasm,Cytoskeleton,Membrane,Microtubule	Cytoplasm,Nucleus	TRUE	present	present	none	CYLD	SPATA2	0.97	2.8000000000000003	0.52	0.888	21	997	TRUE	TRUE	none	NA	CYLD	SPATA2	CYLD::SPATA2	CYLD::SPATA2	6296;8561;8562;6296;8561;8562	SPATA2-CYLD complex;TNFR1 signaling complex, TNF-induced;LUBAC-SPATA2-CYLD complex;SPATA2-CYLD complex;TNFR1 signaling complex, TNF-induced;LUBAC-SPATA2-CYLD complex	3	present	Q9NQC7	Q9UM82	Q9NQC7::Q9UM82	Q9NQC7::Q9UM82	6296;8561;8562	SPATA2-CYLD complex;TNFR1 signaling complex, TNF-induced;LUBAC-SPATA2-CYLD complex	present	present	0	0	1
O95273::P00540	O95273	P00540	CCNDBP1	MOS	0.683	0.3699	0.753	0.592	0	UNIPROT	BIOGRID,UNIPROT	P	Cytoplasm,Nucleus	Cytoplasm	TRUE	present	none	none	NA	NA	NA	NA	NA	NA	NA	NA	FALSE	FALSE	none	NA	CCNDBP1	MOS	CCNDBP1::MOS	CCNDBP1::MOS	NA	NA	NA	none	O95273	P00540	O95273::P00540	O95273::P00540	NA	NA	none	none	0	0	0
O15335::Q8N475	O15335	Q8N475	CHAD	FSTL5	0.4402	0.972	0.896	0.991	0	none	none	D	Extracellular matrix,Secreted	Secreted	TRUE	none	none	homolog	NA	NA	NA	NA	NA	NA	NA	NA	FALSE	FALSE	none	NA	CHAD	FSTL5	CHAD::FSTL5	CHAD::FSTL5	NA	NA	NA	none	O15335	Q8N475	O15335::Q8N475	O15335::Q8N475	NA	NA	none	none	1	0	0
P51668::Q9Y3C5	P51668	Q9Y3C5	UBE2D1	RNF11	0.7144	0.9985	0.999	0.9976	852	BIOGRID,UNIPROT	STRING,BIOGRID,UNIPROT	D,S,P	Cytoplasm	Cytoplasm,Endosome,Nucleus	TRUE	present	present	homolog	UBE2D1	RNF11	0.878	9	0.86	0.564	5	810	TRUE	TRUE	none	NA	UBE2D1	RNF11	RNF11::UBE2D1	RNF11::UBE2D1	NA	NA	NA	none	P51668	Q9Y3C5	P51668::Q9Y3C5	P51668::Q9Y3C5	NA	NA	none	none	1	0	1
P80188::P81172	P80188	P81172	LCN2	HAMP	0.255	0.00831	0.797	0.6475	988	STRING	STRING	P	Cytoplasmic vesicle,Secreted	Secreted	TRUE	none	present	exact	NA	NA	NA	NA	NA	NA	NA	NA	FALSE	FALSE	none	NA	LCN2	HAMP	HAMP::LCN2	HAMP::LCN2	NA	NA	NA	none	P80188	P81172	P80188::P81172	P80188::P81172	NA	NA	none	none	3	0	1
P13631::Q9Y6Q9	P13631	Q9Y6Q9	RARG	NCOA3	0.1655	0.9946	0.9824	0.996	595	none	BIOGRID,STRING	P	Cytoplasm,Nucleus	Cytoplasm,Nucleus	TRUE	present	present	homolog	NA	NA	NA	NA	NA	NA	NA	NA	FALSE	FALSE	none	NA	RARG	NCOA3	NCOA3::RARG	NCOA3::RARG	NA	NA	NA	none	P13631	Q9Y6Q9	P13631::Q9Y6Q9	P13631::Q9Y6Q9	NA	NA	none	none	1	0	1
Q68CZ1::Q9P0K7	Q68CZ1	Q9P0K7	RPGRIP1L	RAI14	0.3289	0.07855	0.853	0.3716	486	BIOGRID	STRING,BIOGRID	P	Cell junction,Cell projection,Cilium,Cytoplasm,Cytoskeleton,Tight junction	Cell junction,Cytoplasm,Cytoskeleton,Nucleus	TRUE	present	present	none	NA	NA	NA	NA	NA	NA	NA	NA	FALSE	FALSE	none	NA	RPGRIP1L	RAI14	RAI14::RPGRIP1L	RAI14::RPGRIP1L	NA	NA	NA	none	Q68CZ1	Q9P0K7	Q68CZ1::Q9P0K7	Q68CZ1::Q9P0K7	NA	NA	none	none	0	0	1
Q03111::Q71DI3	Q03111	Q71DI3	MLLT1	H3C15	0.3152	0.01306	0.7715	0.012314	862	STRING	STRING	P	Nucleus	Chromosome,Nucleosome core,Nucleus	TRUE	none	present	homolog	NA	NA	NA	NA	NA	NA	NA	NA	FALSE	FALSE	none	NA	MLLT1	H3C15	H3C15::MLLT1	H3C15::MLLT1	NA	NA	NA	none	Q03111	Q71DI3	Q03111::Q71DI3	Q03111::Q71DI3	NA	NA	none	none	1	0	1
Q8TF08::Q96KJ9	Q8TF08	Q96KJ9	COX7B2	COX4I2	1	0.999	0.988	0.999	850	none	STRING	D,S,P	Membrane,Mitochondrion,Mitochondrion inner membrane	Membrane,Mitochondrion,Mitochondrion inner membrane	TRUE	none	present	homolog	NA	NA	NA	NA	NA	NA	NA	NA	FALSE	FALSE	none	NA	COX7B2	COX4I2	COX4I2::COX7B2	COX4I2::COX7B2	NA	NA	NA	none	Q8TF08	Q96KJ9	Q8TF08::Q96KJ9	Q8TF08::Q96KJ9	NA	NA	none	none	1	0	1
Q01780::Q8TED0	Q01780	Q8TED0	EXOSC10	UTP15	0.3215	0.01244	0.6455	0.05743	951	STRING	STRING	P	Cytoplasm,Exosome,Nucleus	Nucleus	TRUE	none	present	none	NA	NA	NA	NA	NA	NA	NA	NA	FALSE	FALSE	none	NA	EXOSC10	UTP15	EXOSC10::UTP15	EXOSC10::UTP15	NA	NA	NA	none	Q01780	Q8TED0	Q01780::Q8TED0	Q01780::Q8TED0	NA	NA	none	none	0	0	1
P05106::Q96AC1	P05106	Q96AC1	ITGB3	FERMT2	0.1322	0.984	0.9634	0.971	761	none	STRING	P	Cell junction,Cell membrane,Cell projection,Membrane,Postsynaptic cell membrane,Synapse	Cell junction,Cell membrane,Cell projection,Cytoplasm,Cytoskeleton,Membrane,Nucleus	TRUE	none	present	homolog	NA	NA	NA	NA	NA	NA	NA	NA	FALSE	FALSE	none	NA	ITGB3	FERMT2	FERMT2::ITGB3	FERMT2::ITGB3	NA	NA	NA	none	P05106	Q96AC1	P05106::Q96AC1	P05106::Q96AC1	NA	NA	none	none	1	0	1
O43837::P51553	O43837	P51553	IDH3B	IDH3G	0.9956	0.997	1	1	999	BIOGRID,STRING	BIOGRID,STRING	P	Mitochondrion	Mitochondrion	TRUE	present	present	exact	IDH3B	IDH3G	1	0.4	0.84	1	6	999	TRUE	TRUE	relaxed	CPX-553	IDH3B	IDH3G	IDH3B::IDH3G	IDH3B::IDH3G	6949;6949	IDH3A-IDH3-IDH3G complex;IDH3A-IDH3-IDH3G complex	1	present	O43837	P51553	O43837::P51553	O43837::P51553	6949	IDH3A-IDH3-IDH3G complex	present	present	3	1	1
Q14CS0::Q15435	Q14CS0	Q15435	UBXN2B	PPP1R7	0.4045	0.01352	0.6987	0.0325	825	BIOGRID	STRING,BIOGRID	P	Cytoplasm,Cytoskeleton,Endoplasmic reticulum,Golgi apparatus,Nucleus	Nucleus	TRUE	present	present	none	NA	NA	NA	NA	NA	NA	NA	NA	FALSE	FALSE	none	NA	UBXN2B	PPP1R7	PPP1R7::UBXN2B	PPP1R7::UBXN2B	NA	NA	NA	none	Q14CS0	Q15435	Q14CS0::Q15435	Q14CS0::Q15435	NA	NA	none	none	0	0	1
P48742::Q86U70	P48742	Q86U70	LHX1	LDB1	0.06088	0.7817	0.9863	0.845	933	BIOGRID,UNIPROT	STRING,BIOGRID,UNIPROT	P	Nucleus	Nucleus	TRUE	present	present	homolog	LHX1	LDB1	0.965	2.8000000000000003	0.32	0.534	3	933	TRUE	TRUE	none	NA	LHX1	LDB1	LDB1::LHX1	LDB1::LHX1	NA	NA	NA	none	P48742	Q86U70	P48742::Q86U70	P48742::Q86U70	NA	NA	none	none	1	0	1
P27338::Q14994	P27338	Q14994	MAOB	NR1I3	0.3281	0.915	0.834	0.921	179	none	none	S	Membrane,Mitochondrion,Mitochondrion outer membrane	Cytoplasm,Cytoskeleton,Nucleus	TRUE	none	none	none	NA	NA	NA	NA	NA	NA	NA	NA	FALSE	FALSE	none	NA	MAOB	NR1I3	MAOB::NR1I3	MAOB::NR1I3	NA	NA	NA	none	P27338	Q14994	P27338::Q14994	P27338::Q14994	NA	NA	none	none	0	0	0
P07949::P18433	P07949	P18433	RET	PTPRA	0.291	0.5327	0.796	0.09485	341	BIOGRID	STRING,BIOGRID	P	Cell membrane,Endosome,Membrane	Cell junction,Cell membrane,Membrane	TRUE	present	present	homolog	NA	NA	NA	NA	NA	NA	NA	NA	FALSE	FALSE	none	NA	RET	PTPRA	PTPRA::RET	PTPRA::RET	NA	NA	NA	none	P07949	P18433	P07949::P18433	P07949::P18433	NA	NA	none	none	1	0	1
Q96A72::Q9BY77	Q96A72	Q9BY77	MAGOHB	POLDIP3	0.6855	0.0946	0.7163	0.3064	894	STRING	STRING	P	Nucleus,Spliceosome	Cytoplasm,Nucleus	TRUE	none	present	homolog	NA	NA	NA	NA	NA	NA	NA	NA	FALSE	FALSE	none	NA	MAGOHB	POLDIP3	MAGOHB::POLDIP3	MAGOHB::POLDIP3	NA	NA	NA	none	Q96A72	Q9BY77	Q96A72::Q9BY77	Q96A72::Q9BY77	NA	NA	none	none	1	0	1
P06400::P37231	P06400	P37231	RB1	PPARG	0.3674	0.04486	0.686	0.09155	451	BIOGRID	STRING,BIOGRID	P	Nucleus	Cytoplasm,Nucleus	TRUE	present	present	none	NA	NA	NA	NA	NA	NA	NA	NA	FALSE	FALSE	none	NA	RB1	PPARG	PPARG::RB1	PPARG::RB1	9595;9595	HDAC3-PPARG-RB1 complex;HDAC3-PPARG-RB1 complex	1	present	P06400	P37231	P06400::P37231	P06400::P37231	9595	HDAC3-PPARG-RB1 complex	present	present	0	0	1
Q7L5N1::Q9H9Q2	Q7L5N1	Q9H9Q2	COPS6	COPS7B	1	1	0.998	1	0	BIOGRID	BIOGRID	D,P	Cytoplasm,Nucleus,Signalosome	Cytoplasm,Nucleus,Signalosome	TRUE	present	none	exact	COPS6	COPS7B	0.981	2.1	0.73	0.894	13	999	TRUE	TRUE	relaxed	CPX-1871	COPS6	COPS7B	COPS6::COPS7B	COPS6::COPS7B	NA	NA	NA	none	Q7L5N1	Q9H9Q2	Q7L5N1::Q9H9Q2	Q7L5N1::Q9H9Q2	NA	NA	none	none	3	1	0
Q5W0V3::Q96ED9	Q5W0V3	Q96ED9	FHIP2A	HOOK2	0.2024	0.9497	0.993	0.9673	620	BIOGRID,UNIPROT	STRING,BIOGRID,UNIPROT	P	none	Cytoplasm,Cytoskeleton,Golgi apparatus,Microtubule	TRUE	present	present	none	FHIP2A	HOOK2	0.986	1.5	0.72	0.58	4	620	TRUE	TRUE	relaxed	CPX-2357	FHIP2A	HOOK2	FHIP2A::HOOK2	FHIP2A::HOOK2	NA	NA	NA	none	Q5W0V3	Q96ED9	Q5W0V3::Q96ED9	Q5W0V3::Q96ED9	NA	NA	none	none	0	1	1
Q8IYM1::Q8WYJ6	Q8IYM1	Q8WYJ6	SEPTIN12	SEPTIN1	0.9995	0.994	0.9995	0.994	0	BIOGRID,UNIPROT	BIOGRID,UNIPROT	P	Cell projection,Cilium,Cytoplasm,Cytoskeleton,Flagellum,Nucleus	Cytoplasm,Cytoskeleton	TRUE	present	none	homolog	SEPTIN12	SEPTIN1	0.882	9	0.65	0.823	4	957	TRUE	TRUE	none	NA	SEPTIN12	SEPTIN1	SEPTIN1::SEPTIN12	SEPTIN1::SEPTIN12	NA	NA	NA	none	Q8IYM1	Q8WYJ6	Q8IYM1::Q8WYJ6	Q8IYM1::Q8WYJ6	NA	NA	none	none	1	0	0
O60264::Q9NRL2	O60264	Q9NRL2	SMARCA5	BAZ1A	0.4934	0.03656	1	0.05386	999	BIOGRID,STRING,UNIPROT	BIOGRID,STRING,UNIPROT	P	Chromosome,Nucleus	Nucleus	TRUE	present	present	homolog	SMARCA5	BAZ1A	0.996	0.4	0.51	0.702	16	999	TRUE	TRUE	strict	CPX-434;CPX-785	SMARCA5	BAZ1A	BAZ1A::SMARCA5	BAZ1A::SMARCA5	234;282;925;234;282;925	HuCHRAC complex;SNF2h-cohesin-NuRD complex;SNF2H-BAZ1A complex;HuCHRAC complex;SNF2h-cohesin-NuRD complex;SNF2H-BAZ1A complex	3	present	O60264	Q9NRL2	O60264::Q9NRL2	O60264::Q9NRL2	234;282;925	HuCHRAC complex;SNF2h-cohesin-NuRD complex;SNF2H-BAZ1A complex	present	present	1	3	1
Q86X95::Q96ST3	Q86X95	Q96ST3	CIR1	SIN3A	0.301	0.01403	0.6465	0.05096	825	STRING	STRING	P	Cytoplasm,Cytoskeleton,Nucleus	Nucleus	TRUE	none	present	none	NA	NA	NA	NA	NA	NA	NA	NA	FALSE	FALSE	none	NA	CIR1	SIN3A	CIR1::SIN3A	CIR1::SIN3A	NA	NA	NA	none	Q86X95	Q96ST3	Q86X95::Q96ST3	Q86X95::Q96ST3	NA	NA	none	none	0	0	1
Q6UWF3::Q9BZD6	Q6UWF3	Q9BZD6	SCIMP	PRRG4	0.4685	0.882	0.8335	0.9204	202	none	none	S	Cell membrane,Cell projection,Cytoplasmic vesicle,Membrane	Cell membrane,Membrane	TRUE	none	none	none	NA	NA	NA	NA	NA	NA	NA	NA	FALSE	FALSE	none	NA	SCIMP	PRRG4	PRRG4::SCIMP	PRRG4::SCIMP	NA	NA	NA	none	Q6UWF3	Q9BZD6	Q6UWF3::Q9BZD6	Q6UWF3::Q9BZD6	NA	NA	none	none	0	0	0
Q6P2H3::Q9NVH1	Q6P2H3	Q9NVH1	CEP85	DNAJC11	0.3079	0.792	0.5894	0.684	247	none	none	S	Cytoplasm,Cytoskeleton,Nucleus	Membrane,Mitochondrion,Mitochondrion outer membrane	TRUE	none	none	none	NA	NA	NA	NA	NA	NA	NA	NA	FALSE	FALSE	none	NA	CEP85	DNAJC11	CEP85::DNAJC11	CEP85::DNAJC11	NA	NA	NA	none	Q6P2H3	Q9NVH1	Q6P2H3::Q9NVH1	Q6P2H3::Q9NVH1	NA	NA	none	none	0	0	0
P02462::P53420	P02462	P53420	COL4A1	COL4A4	0.4736	1	0.9995	1	646	none	STRING	P	Basement membrane,Extracellular matrix,Secreted	Basement membrane,Extracellular matrix,Secreted	TRUE	none	present	homolog	NA	NA	NA	NA	NA	NA	NA	NA	FALSE	FALSE	none	NA	COL4A1	COL4A4	COL4A1::COL4A4	COL4A1::COL4A4	NA	NA	NA	none	P02462	P53420	P02462::P53420	P02462::P53420	NA	NA	none	none	1	0	1
O95166::Q8IVP5	O95166	Q8IVP5	GABARAP	FUNDC1	0.5854	0.2134	0.979	0.821	999	STRING	STRING	P	Cytoplasm,Cytoplasmic vesicle,Cytoskeleton,Golgi apparatus,Membrane,Microtubule	Membrane,Mitochondrion,Mitochondrion outer membrane	TRUE	none	present	homolog	NA	NA	NA	NA	NA	NA	NA	NA	FALSE	FALSE	none	NA	GABARAP	FUNDC1	FUNDC1::GABARAP	FUNDC1::GABARAP	NA	NA	NA	none	O95166	Q8IVP5	O95166::Q8IVP5	O95166::Q8IVP5	NA	NA	none	none	1	0	1
Q99436::Q9Y244	Q99436	Q9Y244	PSMB7	POMP	0.9995	0.999	0.989	0.999	999	BIOGRID,STRING,UNIPROT	BIOGRID,STRING,UNIPROT	D,S,P	Cytoplasm,Nucleus,Proteasome	Cytoplasm,Endoplasmic reticulum,Membrane,Microsome,Nucleus	TRUE	present	present	none	PSMB7	POMP	0.975	2.1	0.72	1	8	999	TRUE	TRUE	none	NA	PSMB7	POMP	POMP::PSMB7	POMP::PSMB7	NA	NA	NA	none	Q99436	Q9Y244	Q99436::Q9Y244	Q99436::Q9Y244	NA	NA	none	none	0	0	1
Q9H427::Q9Y2U2	Q9H427	Q9Y2U2	KCNK15	KCNK7	0.1777	0.9937	0.9927	0.995	676	none	STRING	P	Membrane	Membrane	TRUE	none	present	homolog	KCNK15	KCNK7	0.882	9	0.77	0.132	0	676	TRUE	TRUE	none	NA	KCNK15	KCNK7	KCNK15::KCNK7	KCNK15::KCNK7	NA	NA	NA	none	Q9H427	Q9Y2U2	Q9H427::Q9Y2U2	Q9H427::Q9Y2U2	NA	NA	none	none	1	0	1
A6NHQ2::Q5QJE6	A6NHQ2	Q5QJE6	FBLL1	DNTTIP2	1	0.9893	0.9995	0.995	840	none	STRING	D,S,P	Nucleus	Nucleus	TRUE	none	present	homolog	NA	NA	NA	NA	NA	NA	NA	NA	FALSE	FALSE	none	NA	FBLL1	DNTTIP2	DNTTIP2::FBLL1	DNTTIP2::FBLL1	NA	NA	NA	none	A6NHQ2	Q5QJE6	A6NHQ2::Q5QJE6	A6NHQ2::Q5QJE6	NA	NA	none	none	1	0	1
P11362::P35968	P11362	P35968	FGFR1	KDR	0.354	0.849	0.707	0.734	681	none	STRING	P	Cell membrane,Cytoplasm,Cytoplasmic vesicle,Membrane,Nucleus	Cell junction,Cell membrane,Cytoplasm,Cytoplasmic vesicle,Endoplasmic reticulum,Endosome,Membrane,Nucleus,Secreted	TRUE	none	present	homolog	NA	NA	NA	NA	NA	NA	NA	NA	FALSE	FALSE	none	NA	FGFR1	KDR	FGFR1::KDR	FGFR1::KDR	NA	NA	NA	none	P11362	P35968	P11362::P35968	P11362::P35968	NA	NA	none	none	1	0	1
P14780::Q16769	P14780	Q16769	MMP9	QPCT	0.254	0.781	0.3843	0.8843	236	none	none	S	Extracellular matrix,Secreted	Secreted	TRUE	none	none	none	NA	NA	NA	NA	NA	NA	NA	NA	FALSE	FALSE	none	NA	MMP9	QPCT	MMP9::QPCT	MMP9::QPCT	NA	NA	NA	none	P14780	Q16769	P14780::Q16769	P14780::Q16769	NA	NA	none	none	0	0	0
Q96ES7::Q9BUH8	Q96ES7	Q9BUH8	SGF29	BEGAIN	0.0666	0.99	0.506	0.973	382	BIOGRID	BIOGRID	P	Nucleus	Cytoplasm,Membrane	TRUE	present	none	none	NA	NA	NA	NA	NA	NA	NA	NA	FALSE	FALSE	none	NA	SGF29	BEGAIN	BEGAIN::SGF29	BEGAIN::SGF29	NA	NA	NA	none	Q96ES7	Q9BUH8	Q96ES7::Q9BUH8	Q96ES7::Q9BUH8	NA	NA	none	none	0	0	0
Q8TF39::Q96IT1	Q8TF39	Q96IT1	ZNF483	ZNF496	0.1019	0.9937	0.999	0.9985	646	BIOGRID	STRING,BIOGRID	P	Nucleus	Nucleus	TRUE	present	present	homolog	ZNF483	ZNF496	0.963	3.5999999999999996	0.32	0.346	2	646	TRUE	TRUE	none	NA	ZNF483	ZNF496	ZNF483::ZNF496	ZNF483::ZNF496	NA	NA	NA	none	Q8TF39	Q96IT1	Q8TF39::Q96IT1	Q8TF39::Q96IT1	NA	NA	none	none	1	0	1
Q06587::Q9BSM1	Q06587	Q9BSM1	RING1	PCGF1	0.9995	0.999	1	1	999	BIOGRID,STRING,UNIPROT	BIOGRID,STRING,UNIPROT	P	Nucleus	Nucleus	TRUE	present	present	homolog	RING1	PCGF1	0.999	0.4	0.67	0.872	12	999	TRUE	TRUE	relaxed	CPX-7561;CPX-2354	RING1	PCGF1	PCGF1::RING1	PCGF1::RING1	1178;8121;8375;8376;8377;8378;1178;8121;8375;8376;8377;8378	BCOR complex;PCGF1-RING1A complex;PRC1.1a complex;PRC1.1b complex;PRC1.1c complex;PRC1.1d complex;BCOR complex;PCGF1-RING1A complex;PRC1.1a complex;PRC1.1b complex;PRC1.1c complex;PRC1.1d complex	6	present	Q06587	Q9BSM1	Q06587::Q9BSM1	Q06587::Q9BSM1	1178;8121;8375;8376;8377;8378	BCOR complex;PCGF1-RING1A complex;PRC1.1a complex;PRC1.1b complex;PRC1.1c complex;PRC1.1d complex	present	present	1	1	1
P14598::P63151	P14598	P63151	NCF1	PPP2R2A	0.104	0.8286	0.68	0.1246	0	none	BIOGRID	P	Cytoplasm,Membrane	none	TRUE	present	none	none	NA	NA	NA	NA	NA	NA	NA	NA	FALSE	FALSE	none	NA	NCF1	PPP2R2A	NCF1::PPP2R2A	NCF1::PPP2R2A	NA	NA	NA	none	P14598	P63151	P14598::P63151	P14598::P63151	NA	NA	none	none	0	0	0
P10586::P14543	P10586	P14543	PTPRF	NID1	0.5156	0.0758	0.923	0.6704	452	none	BIOGRID,STRING	P	Membrane	Basement membrane,Extracellular matrix,Secreted	TRUE	present	present	homolog	NA	NA	NA	NA	NA	NA	NA	NA	FALSE	FALSE	none	NA	PTPRF	NID1	NID1::PTPRF	NID1::PTPRF	NA	NA	NA	none	P10586	P14543	P10586::P14543	P10586::P14543	NA	NA	none	none	1	0	1
Q4G0X9::Q9UFE4	Q4G0X9	Q9UFE4	CCDC40	CCDC39	0.999	0.994	0.9976	0.998	995	STRING	STRING	D,S,P	Cell projection,Cilium,Cytoplasm	Cell projection,Cilium,Cytoplasm,Cytoskeleton	TRUE	none	present	exact	NA	NA	NA	NA	NA	NA	NA	NA	FALSE	FALSE	none	NA	CCDC40	CCDC39	CCDC39::CCDC40	CCDC39::CCDC40	NA	NA	NA	none	Q4G0X9	Q9UFE4	Q4G0X9::Q9UFE4	Q4G0X9::Q9UFE4	NA	NA	none	none	3	0	1
O94923::Q9UQ26	O94923	Q9UQ26	GLCE	RIMS2	0.3718	0.9233	0.9487	0.9424	0	none	none	D	Golgi apparatus,Membrane	Cell membrane,Cell projection,Membrane,Synapse	TRUE	none	none	none	NA	NA	NA	NA	NA	NA	NA	NA	FALSE	FALSE	none	NA	GLCE	RIMS2	GLCE::RIMS2	GLCE::RIMS2	NA	NA	NA	none	O94923	Q9UQ26	O94923::Q9UQ26	O94923::Q9UQ26	NA	NA	none	none	0	0	0
P0DMN0::P21266	P0DMN0	P21266	SULT1A4	GSTM3	0.8716	0.06647	0.808	0.07214	206	none	none	S	Cytoplasm	Cytoplasm	TRUE	none	none	none	NA	NA	NA	NA	NA	NA	NA	NA	FALSE	FALSE	none	NA	SULT1A4	GSTM3	GSTM3::SULT1A4	GSTM3::SULT1A4	NA	NA	NA	none	P0DMN0	P21266	P0DMN0::P21266	P0DMN0::P21266	NA	NA	none	none	0	0	0
P17948::P49765	P17948	P49765	FLT1	VEGFB	0.0955	0.996	0.996	0.997	999	BIOGRID,STRING	BIOGRID,STRING	P	Cell membrane,Cytoplasm,Endosome,Membrane,Secreted	Secreted	TRUE	present	present	exact	NA	NA	NA	NA	NA	NA	NA	NA	FALSE	FALSE	none	NA	FLT1	VEGFB	FLT1::VEGFB	FLT1::VEGFB	10528;10529;10602;10528;10529;10602	FLT1-VEGFB167 complex;FLT1-VEGFB186 complex;FGFR1-FLT1-VEGFB complex;FLT1-VEGFB167 complex;FLT1-VEGFB186 complex;FGFR1-FLT1-VEGFB complex	3	present	P17948	P49765	P17948::P49765	P17948::P49765	10528;10529;10602	FLT1-VEGFB167 complex;FLT1-VEGFB186 complex;FGFR1-FLT1-VEGFB complex	present	present	3	0	1
P35659::P61326	P35659	P61326	DEK	MAGOH	0.5566	0.02594	0.6357	0.01917	526	none	STRING	P	Nucleus	Cytoplasm,Nucleus,Spliceosome	TRUE	none	present	none	NA	NA	NA	NA	NA	NA	NA	NA	FALSE	FALSE	none	NA	DEK	MAGOH	DEK::MAGOH	DEK::MAGOH	NA	NA	NA	none	P35659	P61326	P35659::P61326	P35659::P61326	NA	NA	none	none	0	0	1
O95279::Q9H427	O95279	Q9H427	KCNK5	KCNK15	0.1349	0.8506	0.9985	0.9604	655	none	STRING	P	Membrane	Membrane	TRUE	none	present	homolog	NA	NA	NA	NA	NA	NA	NA	NA	FALSE	FALSE	none	NA	KCNK5	KCNK15	KCNK15::KCNK5	KCNK15::KCNK5	NA	NA	NA	none	O95279	Q9H427	O95279::Q9H427	O95279::Q9H427	NA	NA	none	none	1	0	1
P07919::Q9NS18	P07919	Q9NS18	UQCRH	GLRX2	0.96	0.02023	0.754	0.04126	0	none	none	D	Membrane,Mitochondrion,Mitochondrion inner membrane	Mitochondrion,Nucleus	TRUE	none	none	none	NA	NA	NA	NA	NA	NA	NA	NA	FALSE	FALSE	none	NA	UQCRH	GLRX2	GLRX2::UQCRH	GLRX2::UQCRH	NA	NA	NA	none	P07919	Q9NS18	P07919::Q9NS18	P07919::Q9NS18	NA	NA	none	none	0	0	0
P29401::Q9H0I9	P29401	Q9H0I9	TKT	TKTL2	0.4353	1	1	1	902	STRING	STRING	P	none	none	TRUE	none	present	homolog	TKT	TKTL2	0.874	9.6	0.97	0.4	0	902	TRUE	TRUE	none	NA	TKT	TKTL2	TKT::TKTL2	TKT::TKTL2	NA	NA	NA	none	P29401	Q9H0I9	P29401::Q9H0I9	P29401::Q9H0I9	NA	NA	none	none	1	0	1
Q9HAP2::Q9UH92	Q9HAP2	Q9UH92	MLXIP	MLX	1	0.9995	0.9966	1	989	BIOGRID,STRING	BIOGRID,STRING	P	Cytoplasm,Membrane,Mitochondrion,Mitochondrion outer membrane,Nucleus	Cytoplasm,Nucleus	TRUE	present	present	none	MLXIP	MLX	1	0.4	0.49	0.81	8	989	TRUE	TRUE	strict	CPX-2525	MLXIP	MLX	MLX::MLXIP	MLX::MLXIP	NA	NA	NA	none	Q9HAP2	Q9UH92	Q9HAP2::Q9UH92	Q9HAP2::Q9UH92	NA	NA	none	none	0	3	1
A0A075B6I1::P0DOY3	A0A075B6I1	P0DOY3	IGLV4-60	IGLC3	0.8325	0.978	0.748	0.979	0	none	none	D	Cell membrane,Immunoglobulin,Membrane,Secreted	Cell membrane,Immunoglobulin,Membrane,Secreted	TRUE	none	none	homolog	NA	NA	NA	NA	NA	NA	NA	NA	FALSE	FALSE	none	NA	IGLV4-60	IGLC3	IGLC3::IGLV4-60	IGLC3::IGLV4-60	NA	NA	NA	none	A0A075B6I1	P0DOY3	A0A075B6I1::P0DOY3	A0A075B6I1::P0DOY3	NA	NA	none	none	1	0	0
Q8IY57::Q8NHM5	Q8IY57	Q8NHM5	YAF2	KDM2B	0.093	0.971	0.7334	0.8086	0	BIOGRID	BIOGRID	P	Nucleus	Chromosome,Nucleus	TRUE	present	none	none	NA	NA	NA	NA	NA	NA	NA	NA	FALSE	FALSE	relaxed	CPX-7561;CPX-2272	YAF2	KDM2B	KDM2B::YAF2	KDM2B::YAF2	8378;8378	PRC1.1d complex;PRC1.1d complex	1	present	Q8IY57	Q8NHM5	Q8IY57::Q8NHM5	Q8IY57::Q8NHM5	8378	PRC1.1d complex	present	present	0	1	0
Q13585::Q9P0K1	Q13585	Q9P0K1	GPR50	ADAM22	0.914	0.5596	0.897	0.83	169	none	none	S	Cell membrane,Membrane,Nucleus,Synapse	Cell membrane,Cell projection,Membrane	TRUE	none	none	none	NA	NA	NA	NA	NA	NA	NA	NA	FALSE	FALSE	none	NA	GPR50	ADAM22	ADAM22::GPR50	ADAM22::GPR50	NA	NA	NA	none	Q13585	Q9P0K1	Q13585::Q9P0K1	Q13585::Q9P0K1	NA	NA	none	none	0	0	0
P49643::Q14181	P49643	Q14181	PRIM2	POLA2	0.784	0.6284	0.9194	0.8438	999	BIOGRID,STRING	BIOGRID,STRING	P	Primosome	Nucleus	TRUE	present	present	homolog	NA	NA	NA	NA	NA	NA	NA	NA	FALSE	FALSE	relaxed	CPX-2087	PRIM2	POLA2	POLA2::PRIM2	POLA2::PRIM2	1098;1100;1107;1108;1111;1098;1100;1107;1108;1111	DNA synthesome complex, leukemia cells;DNA polymerase alpha-primase complex;DNA synthesome core complex;DNA synthesome complex, breast cancer cells;DNA synthesome complex, breast cancer MCF7 cells;DNA synthesome complex, leukemia cells;DNA polymerase alpha-primase complex;DNA synthesome core complex;DNA synthesome complex, breast cancer cells;DNA synthesome complex, breast cancer MCF7 cells	5	present	P49643	Q14181	P49643::Q14181	P49643::Q14181	1098;1100;1107;1108;1111	DNA synthesome complex, leukemia cells;DNA polymerase alpha-primase complex;DNA synthesome core complex;DNA synthesome complex, breast cancer cells;DNA synthesome complex, breast cancer MCF7 cells	present	present	1	1	1
P61513::Q8IW40	P61513	Q8IW40	RPL37A	CCDC103	0.9917	0.003784	0.7036	0.01528	0	none	none	D	Cytoplasm	Cell projection,Cilium,Cytoplasm,Flagellum	TRUE	none	none	none	NA	NA	NA	NA	NA	NA	NA	NA	FALSE	FALSE	none	NA	RPL37A	CCDC103	CCDC103::RPL37A	CCDC103::RPL37A	NA	NA	NA	none	P61513	Q8IW40	P61513::Q8IW40	P61513::Q8IW40	NA	NA	none	none	0	0	0
P25024::P80162	P25024	P80162	CXCR1	CXCL6	0.4592	0.01793	0.8936	0.05954	999	STRING	STRING	P	Cell membrane,Membrane	Secreted	TRUE	none	present	homolog	NA	NA	NA	NA	NA	NA	NA	NA	FALSE	FALSE	none	NA	CXCR1	CXCL6	CXCL6::CXCR1	CXCL6::CXCR1	NA	NA	NA	none	P25024	P80162	P25024::P80162	P25024::P80162	NA	NA	none	none	1	0	1
P84098::Q8NHQ9	P84098	Q8NHQ9	RPL19	DDX55	0.687	0.7563	0.9556	0.858	791	none	BIOGRID,STRING	P	Cytoplasm	none	TRUE	present	present	homolog	NA	NA	NA	NA	NA	NA	NA	NA	FALSE	FALSE	none	NA	RPL19	DDX55	DDX55::RPL19	DDX55::RPL19	NA	NA	NA	none	P84098	Q8NHQ9	P84098::Q8NHQ9	P84098::Q8NHQ9	NA	NA	none	none	1	0	1
P13591::P19022	P13591	P19022	NCAM1	CDH2	0.3252	0.327	0.7324	0.441	967	STRING	STRING	P	Cell membrane,Membrane,Secreted	Cell junction,Cell membrane,Membrane	TRUE	none	present	none	NA	NA	NA	NA	NA	NA	NA	NA	FALSE	FALSE	none	NA	NCAM1	CDH2	CDH2::NCAM1	CDH2::NCAM1	NA	NA	NA	none	P13591	P19022	P13591::P19022	P13591::P19022	NA	NA	none	none	0	0	1
Q15024::Q9Y2L1	Q15024	Q9Y2L1	EXOSC7	DIS3	0.9136	0.6865	0.177	0.8013	999	BIOGRID,STRING	BIOGRID,STRING	S,P	Cytoplasm,Exosome,Nucleus	Cytoplasm,Exosome,Nucleus	TRUE	present	present	exact	EXOSC7	DIS3	0.935	4.9	0.79	0.652	2	999	TRUE	TRUE	relaxed	CPX-476;CPX-593	EXOSC7	DIS3	DIS3::EXOSC7	DIS3::EXOSC7	788;789;788;789	Exosome;Exosome	2	present	Q15024	Q9Y2L1	Q15024::Q9Y2L1	Q15024::Q9Y2L1	788;789	Exosome	present	present	3	1	1
Q15125::Q9P0S9	Q15125	Q9P0S9	EBP	TMEM14C	0.66	0.1927	0.685	0.1885	0	UNIPROT	BIOGRID,UNIPROT	P	Cytoplasmic vesicle,Endoplasmic reticulum,Membrane,Nucleus	Membrane,Mitochondrion	TRUE	present	none	none	NA	NA	NA	NA	NA	NA	NA	NA	FALSE	FALSE	none	NA	EBP	TMEM14C	EBP::TMEM14C	EBP::TMEM14C	NA	NA	NA	none	Q15125	Q9P0S9	Q15125::Q9P0S9	Q15125::Q9P0S9	NA	NA	none	none	0	0	0
O14561::P56556	O14561	P56556	NDUFAB1	NDUFA6	0.9995	0	0.9995	0.988	0	none	none	D	Mitochondrion	Membrane,Mitochondrion,Mitochondrion inner membrane	TRUE	none	none	exact	NA	NA	NA	NA	NA	NA	NA	NA	FALSE	FALSE	relaxed	CPX-577	NDUFAB1	NDUFA6	NDUFA6::NDUFAB1	NDUFA6::NDUFAB1	178;178	Respiratory chain complex I (holoenzyme), mitochondrial;Respiratory chain complex I (holoenzyme), mitochondrial	1	present	O14561	P56556	O14561::P56556	O14561::P56556	178	Respiratory chain complex I (holoenzyme), mitochondrial	present	present	3	1	0
P08727::Q7Z794	P08727	Q7Z794	KRT19	KRT77	0.9937	0.6533	0.995	0.9976	0	UNIPROT	BIOGRID,UNIPROT	P	Intermediate filament,Keratin	Intermediate filament,Keratin	TRUE	present	none	homolog	KRT19	KRT77	0.981	2.1	0.35	0.576	1	0	TRUE	TRUE	none	NA	KRT19	KRT77	KRT19::KRT77	KRT19::KRT77	NA	NA	NA	none	P08727	Q7Z794	P08727::Q7Z794	P08727::Q7Z794	NA	NA	none	none	1	0	0
Q14973::Q4V9L6	Q14973	Q4V9L6	SLC10A1	TMEM119	0.525	0.05353	0.7856	0.1826	163	none	BIOGRID,STRING	P	Cell membrane,Membrane	Cell membrane,Cytoplasm,Endoplasmic reticulum,Membrane,Secreted	TRUE	present	present	none	NA	NA	NA	NA	NA	NA	NA	NA	FALSE	FALSE	none	NA	SLC10A1	TMEM119	SLC10A1::TMEM119	SLC10A1::TMEM119	NA	NA	NA	none	Q14973	Q4V9L6	Q14973::Q4V9L6	Q14973::Q4V9L6	NA	NA	none	none	0	0	1
P01703::P0DOY2	P01703	P0DOY2	IGLV1-40	IGLC2	0.8228	0.9263	0.641	0.904	0	none	none	D	Cell membrane,Immunoglobulin,Membrane,Secreted	Cell membrane,Immunoglobulin,Membrane,Secreted	TRUE	none	none	homolog	NA	NA	NA	NA	NA	NA	NA	NA	FALSE	FALSE	none	NA	IGLV1-40	IGLC2	IGLC2::IGLV1-40	IGLC2::IGLV1-40	NA	NA	NA	none	P01703	P0DOY2	P01703::P0DOY2	P01703::P0DOY2	NA	NA	none	none	1	0	0
O95167::P03886	O95167	P03886	NDUFA3	MT-ND1	0.861	0.9736	0.987	0.994	998	STRING	STRING	D,S,P	Membrane,Mitochondrion,Mitochondrion inner membrane	Membrane,Mitochondrion,Mitochondrion inner membrane	TRUE	none	present	exact	NA	NA	NA	NA	NA	NA	NA	NA	FALSE	FALSE	relaxed	CPX-577	NDUFA3	MT-ND1	MT-ND1::NDUFA3	MT-ND1::NDUFA3	178;2919;178;2919	Respiratory chain complex I (holoenzyme), mitochondrial;Respiratory chain complex I (gamma subunit), mitochondrial;Respiratory chain complex I (holoenzyme), mitochondrial;Respiratory chain complex I (gamma subunit), mitochondrial	2	present	O95167	P03886	O95167::P03886	O95167::P03886	178;2919	Respiratory chain complex I (holoenzyme), mitochondrial;Respiratory chain complex I (gamma subunit), mitochondrial	present	present	3	1	1
Q13501::Q7Z7M9	Q13501	Q7Z7M9	SQSTM1	GALNT5	0.3005	0.782	0.832	0.9175	186	none	none	S	Cytoplasm,Cytoplasmic vesicle,Endoplasmic reticulum,Endosome,Lysosome,Nucleus	Golgi apparatus,Membrane	TRUE	none	none	none	NA	NA	NA	NA	NA	NA	NA	NA	FALSE	FALSE	none	NA	SQSTM1	GALNT5	GALNT5::SQSTM1	GALNT5::SQSTM1	NA	NA	NA	none	Q13501	Q7Z7M9	Q13501::Q7Z7M9	Q13501::Q7Z7M9	NA	NA	none	none	0	0	0
Q13283::Q96HC4	Q13283	Q96HC4	G3BP1	PDLIM5	0.1265	0.8447	0.677	0.8057	0	none	BIOGRID	P	Cytoplasm,Nucleus	Cell projection,Cytoplasm,Synapse	TRUE	present	none	none	NA	NA	NA	NA	NA	NA	NA	NA	FALSE	FALSE	none	NA	G3BP1	PDLIM5	G3BP1::PDLIM5	G3BP1::PDLIM5	NA	NA	NA	none	Q13283	Q96HC4	Q13283::Q96HC4	Q13283::Q96HC4	NA	NA	none	none	0	0	0
A0JD37::P01824	A0JD37	P01824	TRDV3	IGHV4-39	0.9995	0.02301	0.9854	0.9897	0	none	none	D	Cell membrane,Membrane,T cell receptor	Cell membrane,Immunoglobulin,Membrane,Secreted	TRUE	none	none	homolog	NA	NA	NA	NA	NA	NA	NA	NA	FALSE	FALSE	none	NA	TRDV3	IGHV4-39	IGHV4-39::TRDV3	IGHV4-39::TRDV3	NA	NA	NA	none	A0JD37	P01824	A0JD37::P01824	A0JD37::P01824	NA	NA	none	none	1	0	0
O60869::P56192	O60869	P56192	EDF1	MARS1	0.2664	0.782	0.838	0.726	242	none	none	S	Cytoplasm,Nucleus	Cytoplasm,Nucleus	TRUE	none	none	none	NA	NA	NA	NA	NA	NA	NA	NA	FALSE	FALSE	none	NA	EDF1	MARS1	EDF1::MARS1	EDF1::MARS1	NA	NA	NA	none	O60869	P56192	O60869::P56192	O60869::P56192	NA	NA	none	none	0	0	0
Q13601::Q9BRU9	Q13601	Q9BRU9	KRR1	UTP23	0.5854	0.7603	0.984	0.8115	998	none	BIOGRID,STRING	P	Cytoplasm,Nucleus	Nucleus	TRUE	present	present	none	NA	NA	NA	NA	NA	NA	NA	NA	FALSE	FALSE	none	NA	KRR1	UTP23	KRR1::UTP23	KRR1::UTP23	NA	NA	NA	none	Q13601	Q9BRU9	Q13601::Q9BRU9	Q13601::Q9BRU9	NA	NA	none	none	0	0	1
P04198::Q9Y5Q9	P04198	Q9Y5Q9	MYCN	GTF3C3	0.2703	0.797	0.7144	0.8306	161	none	BIOGRID,STRING	S,P	Nucleus	Nucleus	TRUE	present	present	none	NA	NA	NA	NA	NA	NA	NA	NA	FALSE	FALSE	none	NA	MYCN	GTF3C3	GTF3C3::MYCN	GTF3C3::MYCN	NA	NA	NA	none	P04198	Q9Y5Q9	P04198::Q9Y5Q9	P04198::Q9Y5Q9	NA	NA	none	none	0	0	1
P55040::Q12933	P55040	Q12933	GEM	TRAF2	0.5176	0.0136	0.7095	0.01533	0	UNIPROT	BIOGRID,UNIPROT	P	Cell membrane,Membrane	Cytoplasm	TRUE	present	none	none	NA	NA	NA	NA	NA	NA	NA	NA	FALSE	FALSE	none	NA	GEM	TRAF2	GEM::TRAF2	GEM::TRAF2	NA	NA	NA	none	P55040	Q12933	P55040::Q12933	P55040::Q12933	NA	NA	none	none	0	0	0
Q53H12::Q9Y5J6	Q53H12	Q9Y5J6	AGK	TIMM10B	0.9897	0.9756	0.7124	0.98	998	BIOGRID,STRING	BIOGRID,STRING	D,S,P	Membrane,Mitochondrion,Mitochondrion inner membrane	Membrane,Mitochondrion,Mitochondrion inner membrane	TRUE	present	present	exact	NA	NA	NA	NA	NA	NA	NA	NA	FALSE	FALSE	relaxed	CPX-6124	AGK	TIMM10B	AGK::TIMM10B	AGK::TIMM10B	8557;8557	TIM22 holo-complex (AGK, TIMM9, TIMM10, TIMM10B, TIMM22, TIMM29), mitochondrial;TIM22 holo-complex (AGK, TIMM9, TIMM10, TIMM10B, TIMM22, TIMM29), mitochondrial	1	present	Q53H12	Q9Y5J6	Q53H12::Q9Y5J6	Q53H12::Q9Y5J6	8557	TIM22 holo-complex (AGK, TIMM9, TIMM10, TIMM10B, TIMM22, TIMM29), mitochondrial	present	present	3	1	1
P04264::Q15323	P04264	Q15323	KRT1	KRT31	0.991	0.1015	0.9956	0.7417	240	UNIPROT	BIOGRID,UNIPROT	P	Cell membrane,Cytoplasm,Intermediate filament,Keratin,Membrane	Intermediate filament,Keratin	TRUE	present	none	homolog	KRT1	KRT31	0.973	2.8000000000000003	0.37	0.54	1	281	TRUE	TRUE	none	NA	KRT1	KRT31	KRT1::KRT31	KRT1::KRT31	NA	NA	NA	none	P04264	Q15323	P04264::Q15323	P04264::Q15323	NA	NA	none	none	1	0	0
P19012::Q3SY84	P19012	Q3SY84	KRT15	KRT71	0.9956	0.8706	0.9956	0.9985	267	UNIPROT	BIOGRID,STRING,UNIPROT	P	Intermediate filament,Keratin	Cytoplasm,Cytoskeleton,Intermediate filament,Keratin	TRUE	present	present	homolog	KRT15	KRT71	0.997	0.4	0.33	0.824	2	267	TRUE	TRUE	none	NA	KRT15	KRT71	KRT15::KRT71	KRT15::KRT71	NA	NA	NA	none	P19012	Q3SY84	P19012::Q3SY84	P19012::Q3SY84	NA	NA	none	none	1	0	1
Q9BT78::Q9UBW8	Q9BT78	Q9UBW8	COPS4	COPS7A	0.999	1	0.999	1	0	BIOGRID	BIOGRID	D,P	Cytoplasm,Cytoplasmic vesicle,Nucleus,Signalosome,Synapse	Cytoplasm,Nucleus,Signalosome	TRUE	present	none	exact	COPS4	COPS7A	0.969	2.8000000000000003	0.75	0.883	14	999	TRUE	TRUE	relaxed	CPX-1870	COPS4	COPS7A	COPS4::COPS7A	COPS4::COPS7A	726;727;728;2174;2179;9053;726;727;728;2174;2179;9053	DDB2 complex;CSA complex;CSA-POLIIa complex;COP9 signalosome complex;CNS-P53 complex;UV-DDB complex;DDB2 complex;CSA complex;CSA-POLIIa complex;COP9 signalosome complex;CNS-P53 complex;UV-DDB complex	6	present	Q9BT78	Q9UBW8	Q9BT78::Q9UBW8	Q9BT78::Q9UBW8	726;727;728;2174;2179;9053	DDB2 complex;CSA complex;CSA-POLIIa complex;COP9 signalosome complex;CNS-P53 complex;UV-DDB complex	present	present	3	1	0
O15131::O60942	O15131	O60942	KPNA5	RNGTT	0.525	0.0797	0.921	0.05634	529	none	BIOGRID,STRING	P	Cytoplasm	Nucleus	TRUE	present	present	none	NA	NA	NA	NA	NA	NA	NA	NA	FALSE	FALSE	none	NA	KPNA5	RNGTT	KPNA5::RNGTT	KPNA5::RNGTT	NA	NA	NA	none	O15131	O60942	O15131::O60942	O15131::O60942	NA	NA	none	none	0	0	1
Q96BP3::Q9NW82	Q96BP3	Q9NW82	PPWD1	WDR70	0.2344	0.928	0.938	0.982	866	STRING	STRING	P	Nucleus,Spliceosome	none	TRUE	none	present	exact	NA	NA	NA	NA	NA	NA	NA	NA	FALSE	FALSE	relaxed	CPX-26463	PPWD1	WDR70	PPWD1::WDR70	PPWD1::WDR70	NA	NA	NA	none	Q96BP3	Q9NW82	Q96BP3::Q9NW82	Q96BP3::Q9NW82	NA	NA	none	none	3	1	1
P15407::P62805	P15407	P62805	FOSL1	H4C1	0.539	0	0.7266	0	392	none	BIOGRID,STRING	P	Nucleus	Chromosome,Nucleosome core,Nucleus	TRUE	present	present	none	NA	NA	NA	NA	NA	NA	NA	NA	FALSE	FALSE	none	NA	FOSL1	H4C1	FOSL1::H4C1	FOSL1::H4C1	NA	NA	NA	none	P15407	P62805	P15407::P62805	P15407::P62805	NA	NA	none	none	0	0	1
O00505::O14627	O00505	O14627	KPNA3	CDX4	0.3364	0.8667	0.625	0.875	0	none	none	D	Cytoplasm,Nucleus	Nucleus	TRUE	none	none	none	NA	NA	NA	NA	NA	NA	NA	NA	FALSE	FALSE	none	NA	KPNA3	CDX4	CDX4::KPNA3	CDX4::KPNA3	NA	NA	NA	none	O00505	O14627	O00505::O14627	O00505::O14627	NA	NA	none	none	0	0	0
P0C1H6::Q71UI9	P0C1H6	Q71UI9	H2BW2	H2AZ2	0.9995	0.9995	1	1	746	none	STRING	S,P	Chromosome,Nucleosome core,Nucleus	Chromosome,Nucleosome core,Nucleus	TRUE	none	present	homolog	NA	NA	NA	NA	NA	NA	NA	NA	FALSE	FALSE	none	NA	H2BW2	H2AZ2	H2AZ2::H2BW2	H2AZ2::H2BW2	NA	NA	NA	none	P0C1H6	Q71UI9	P0C1H6::Q71UI9	P0C1H6::Q71UI9	NA	NA	none	none	1	0	1
P00533::P35221	P00533	P35221	EGFR	CTNNA1	0.489	0.1194	0.7056	0.3152	826	BIOGRID	STRING,BIOGRID	P	Cell membrane,Endoplasmic reticulum,Endosome,Golgi apparatus,Membrane,Nucleus,Secreted	Cell junction,Cell membrane,Cytoplasm,Cytoskeleton,Membrane	TRUE	present	present	none	NA	NA	NA	NA	NA	NA	NA	NA	FALSE	FALSE	none	NA	EGFR	CTNNA1	CTNNA1::EGFR	CTNNA1::EGFR	NA	NA	NA	none	P00533	P35221	P00533::P35221	P00533::P35221	NA	NA	none	none	0	0	1
O43674::O96000	O43674	O96000	NDUFB5	NDUFB10	0.999	0.9995	0.9956	1	999	BIOGRID,STRING	BIOGRID,STRING	D,S,P	Membrane,Mitochondrion,Mitochondrion inner membrane	Membrane,Mitochondrion,Mitochondrion inner membrane	TRUE	present	present	exact	NDUFB5	NDUFB10	0.994	1.5	0.77	0.838	3	999	TRUE	TRUE	relaxed	CPX-577	NDUFB5	NDUFB10	NDUFB10::NDUFB5	NDUFB10::NDUFB5	178;2914;178;2914	Respiratory chain complex I (holoenzyme), mitochondrial;Respiratory chain complex I (beta subunit), mitochondrial;Respiratory chain complex I (holoenzyme), mitochondrial;Respiratory chain complex I (beta subunit), mitochondrial	2	present	O43674	O96000	O43674::O96000	O43674::O96000	178;2914	Respiratory chain complex I (holoenzyme), mitochondrial;Respiratory chain complex I (beta subunit), mitochondrial	present	present	3	1	1
P67809::Q9BYF1	P67809	Q9BYF1	YBX1	ACE2	0.1387	0.8594	0.756	0.833	0	none	BIOGRID	P	Cytoplasm,Nucleus,Secreted	Cell membrane,Cell projection,Cytoplasm,Membrane,Secreted	TRUE	present	none	none	NA	NA	NA	NA	NA	NA	NA	NA	FALSE	FALSE	none	NA	YBX1	ACE2	ACE2::YBX1	ACE2::YBX1	NA	NA	NA	none	P67809	Q9BYF1	P67809::Q9BYF1	P67809::Q9BYF1	NA	NA	none	none	0	0	0
O95678::P19013	O95678	P19013	KRT75	KRT4	0.9985	0.02577	0.969	0.0648	445	none	STRING	P	Intermediate filament,Keratin	Intermediate filament,Keratin	TRUE	none	present	homolog	NA	NA	NA	NA	NA	NA	NA	NA	FALSE	FALSE	none	NA	KRT75	KRT4	KRT4::KRT75	KRT4::KRT75	NA	NA	NA	none	O95678	P19013	O95678::P19013	O95678::P19013	NA	NA	none	none	1	0	1
O00161::P60880	O00161	P60880	SNAP23	SNAP25	0.7627	0.6445	0.941	0.912	932	STRING	STRING	P	Cell membrane,Membrane,Synapse,Synaptosome	Cell membrane,Cytoplasm,Membrane,Synapse,Synaptosome	TRUE	none	present	homolog	NA	NA	NA	NA	NA	NA	NA	NA	FALSE	FALSE	none	NA	SNAP23	SNAP25	SNAP23::SNAP25	SNAP23::SNAP25	NA	NA	NA	none	O00161	P60880	O00161::P60880	O00161::P60880	NA	NA	none	none	1	0	1
P02776::P47992	P02776	P47992	PF4	XCL1	0.3633	0.021329999999999998	0.612	0.01432	995	STRING,UNIPROT	BIOGRID,STRING,UNIPROT	P	Secreted	Secreted	TRUE	present	present	none	NA	NA	NA	NA	NA	NA	NA	NA	FALSE	FALSE	none	NA	PF4	XCL1	PF4::XCL1	PF4::XCL1	NA	NA	NA	none	P02776	P47992	P02776::P47992	P02776::P47992	NA	NA	none	none	0	0	1
P36405::Q9Y2Y0	P36405	Q9Y2Y0	ARL3	ARL2BP	0.2727	0.9893	0.9995	0.9546	829	BIOGRID,UNIPROT	STRING,BIOGRID,UNIPROT	S,P	Cell projection,Cytoplasm,Cytoskeleton,Golgi apparatus,Membrane,Nucleus	Cell projection,Cilium,Cytoplasm,Cytoskeleton,Mitochondrion,Nucleus	TRUE	present	present	homolog	ARL3	ARL2BP	0.951	4.3	0.9	0.586	4	829	TRUE	TRUE	none	NA	ARL3	ARL2BP	ARL2BP::ARL3	ARL2BP::ARL3	NA	NA	NA	none	P36405	Q9Y2Y0	P36405::Q9Y2Y0	P36405::Q9Y2Y0	NA	NA	none	none	1	0	1
Q99459::Q9UMS4	Q99459	Q9UMS4	CDC5L	PRPF19	0.9146	0.3857	0.981	0.9976	999	BIOGRID,STRING,UNIPROT	BIOGRID,STRING,UNIPROT	S,P	Cytoplasm,Nucleus,Spliceosome	Cytoplasm,Cytoskeleton,Lipid droplet,Nucleus,Spliceosome	TRUE	present	present	exact	CDC5L	PRPF19	0.993	1.5	0.32	0.5	17	999	TRUE	TRUE	relaxed	CPX-5824;CPX-26451;CPX-26454;CPX-26458;CPX-26463;CPX-26465;CPX-26467;CPX-26472;CPX-26479;CPX-26480;CPX-26481	CDC5L	PRPF19	CDC5L::PRPF19	CDC5L::PRPF19	1181;1182;1183;7595;7936;7937;7938;7939;8369;8372;1181;1182;1183;7595;7936;7937;7938;7939;8369;8372	C complex spliceosome;CDC5L core complex;CDC5L complex;NARC1 complex;PSO4 complex;PSO4-WRN complex;CDC5L-PRP19 complex;CDC5L-PRPF19 core complex;Spliceosome, C complex;Spliceosome, A complex;C complex spliceosome;CDC5L core complex;CDC5L complex;NARC1 complex;PSO4 complex;PSO4-WRN complex;CDC5L-PRP19 complex;CDC5L-PRPF19 core complex;Spliceosome, C complex;Spliceosome, A complex	10	present	Q99459	Q9UMS4	Q99459::Q9UMS4	Q99459::Q9UMS4	1181;1182;1183;7595;7936;7937;7938;7939;8369;8372	C complex spliceosome;CDC5L core complex;CDC5L complex;NARC1 complex;PSO4 complex;PSO4-WRN complex;CDC5L-PRP19 complex;CDC5L-PRPF19 core complex;Spliceosome, C complex;Spliceosome, A complex	present	present	3	1	1
Q3ZAQ7::Q99437	Q3ZAQ7	Q99437	VMA21	ATP6V0B	0.807	0	0.9946	0.6665	0	UNIPROT	BIOGRID,UNIPROT	P	Cytoplasmic vesicle,Endoplasmic reticulum,Membrane	Cytoplasmic vesicle,Membrane	TRUE	present	none	none	VMA21	ATP6V0B	0.902	7.8	0.69	0.304	1	864	TRUE	TRUE	none	NA	VMA21	ATP6V0B	ATP6V0B::VMA21	ATP6V0B::VMA21	NA	NA	NA	none	Q3ZAQ7	Q99437	Q3ZAQ7::Q99437	Q3ZAQ7::Q99437	NA	NA	none	none	0	0	0
P19237::Q6P5Q4	P19237	Q6P5Q4	TNNI1	LMOD2	0.9023	0.02473	0.771	0.01805	714	none	none	S	none	Cytoplasm,Cytoskeleton	TRUE	none	none	none	NA	NA	NA	NA	NA	NA	NA	NA	FALSE	FALSE	none	NA	TNNI1	LMOD2	LMOD2::TNNI1	LMOD2::TNNI1	NA	NA	NA	none	P19237	Q6P5Q4	P19237::Q6P5Q4	P19237::Q6P5Q4	NA	NA	none	none	0	0	0
P41002::Q9NR12	P41002	Q9NR12	CCNF	PDLIM7	0.1448	0.8887	0.9424	0.9053	302	none	BIOGRID,STRING	P	Cytoplasm,Cytoskeleton,Nucleus	Cytoplasm,Cytoskeleton	TRUE	present	present	none	NA	NA	NA	NA	NA	NA	NA	NA	FALSE	FALSE	none	NA	CCNF	PDLIM7	CCNF::PDLIM7	CCNF::PDLIM7	NA	NA	NA	none	P41002	Q9NR12	P41002::Q9NR12	P41002::Q9NR12	NA	NA	none	none	0	0	1
P08648::P35916	P08648	P35916	ITGA5	FLT4	0.2964	0.8164	0.932	0.9863	591	none	STRING	S,P	Cell junction,Cell membrane,Membrane	Cell membrane,Cytoplasm,Membrane,Nucleus,Secreted	TRUE	none	present	none	NA	NA	NA	NA	NA	NA	NA	NA	FALSE	FALSE	none	NA	ITGA5	FLT4	FLT4::ITGA5	FLT4::ITGA5	10715;10715	FLT4-ITGA5-ITGB1 complex;FLT4-ITGA5-ITGB1 complex	1	present	P08648	P35916	P08648::P35916	P08648::P35916	10715	FLT4-ITGA5-ITGB1 complex	present	present	0	0	1
P24310::Q16718	P24310	Q16718	COX7A1	NDUFA5	0.0615	0.4788	0.852	0.4573	901	STRING	STRING	P	Membrane,Mitochondrion,Mitochondrion inner membrane	Membrane,Mitochondrion,Mitochondrion inner membrane	TRUE	none	present	none	NA	NA	NA	NA	NA	NA	NA	NA	FALSE	FALSE	none	NA	COX7A1	NDUFA5	COX7A1::NDUFA5	COX7A1::NDUFA5	NA	NA	NA	none	P24310	Q16718	P24310::Q16718	P24310::Q16718	NA	NA	none	none	0	0	1
Q9NX40::Q9Y6C9	Q9NX40	Q9Y6C9	OCIAD1	MTCH2	0.551	0.03796	0.7427	0.7593	370	BIOGRID	STRING,BIOGRID	P	Endosome	Membrane,Mitochondrion,Mitochondrion outer membrane	TRUE	present	present	none	NA	NA	NA	NA	NA	NA	NA	NA	FALSE	FALSE	none	NA	OCIAD1	MTCH2	MTCH2::OCIAD1	MTCH2::OCIAD1	NA	NA	NA	none	Q9NX40	Q9Y6C9	Q9NX40::Q9Y6C9	Q9NX40::Q9Y6C9	NA	NA	none	none	0	0	1
Q13158::Q13546	Q13158	Q13546	FADD	RIPK1	0.1036	0.988	0.743	0.9824	999	BIOGRID,STRING,UNIPROT	BIOGRID,STRING,UNIPROT	P	none	Cell membrane,Cytoplasm,Membrane	TRUE	present	present	homolog	NA	NA	NA	NA	NA	NA	NA	NA	FALSE	FALSE	relaxed	CPX-1907	FADD	RIPK1	FADD::RIPK1	FADD::RIPK1	7957;8280;8288;8294;8302;8570;8677;8678;8679;8699;7957;8280;8288;8294;8302;8570;8677;8678;8679;8699	CASP8-CASP10-FADD-FLIP(S)-RIPK1 complex;AIM2 PANoptosome complex;Pro-death complex II, cytosolic;PANoptosome;FADDosome complex, TRAIL-R induced;FADD-MAVS-RIPK1 complex;TLR3-associated signaling complex;TLR3 death-signaling complex;TLR3-DISC complex, atypical;CASP8-FADD-RIPK1-RIPK3 complex;CASP8-CASP10-FADD-FLIP(S)-RIPK1 complex;AIM2 PANoptosome complex;Pro-death complex II, cytosolic;PANoptosome;…	10	present	Q13158	Q13546	Q13158::Q13546	Q13158::Q13546	7957;8280;8288;8294;8302;8570;8677;8678;8679;8699	CASP8-CASP10-FADD-FLIP(S)-RIPK1 complex;AIM2 PANoptosome complex;Pro-death complex II, cytosolic;PANoptosome;FADDosome complex, TRAIL-R induced;FADD-MAVS-RIPK1 complex;TLR3-associated signaling complex;TLR3 death-signaling complex;TLR3-DISC complex, atypical;CASP8-FADD-RIPK1-RIPK3 complex	present	present	1	1	1
Q05D32::Q86V81	Q05D32	Q86V81	CTDSPL2	ALYREF	0.879	0.898	0.7593	0.923	167	none	none	S	none	Cytoplasm,Nucleus,Spliceosome	TRUE	none	none	none	NA	NA	NA	NA	NA	NA	NA	NA	FALSE	FALSE	none	NA	CTDSPL2	ALYREF	ALYREF::CTDSPL2	ALYREF::CTDSPL2	NA	NA	NA	none	Q05D32	Q86V81	Q05D32::Q86V81	Q05D32::Q86V81	NA	NA	none	none	0	0	0
P12544::Q96S96	P12544	Q96S96	GZMA	PEBP4	0.9663	0.924	0.9233	0.888	0	none	none	D	Secreted	Secreted	TRUE	none	none	none	NA	NA	NA	NA	NA	NA	NA	NA	FALSE	FALSE	none	NA	GZMA	PEBP4	GZMA::PEBP4	GZMA::PEBP4	NA	NA	NA	none	P12544	Q96S96	P12544::Q96S96	P12544::Q96S96	NA	NA	none	none	0	0	0
Q14166::Q7Z7A1	Q14166	Q7Z7A1	TTLL12	CNTRL	0.2056	0.8677	0.753	0.877	0	none	BIOGRID	P	Cytoplasm,Cytoskeleton,Nucleus	Cytoplasm,Cytoskeleton	TRUE	present	none	none	NA	NA	NA	NA	NA	NA	NA	NA	FALSE	FALSE	none	NA	TTLL12	CNTRL	CNTRL::TTLL12	CNTRL::TTLL12	NA	NA	NA	none	Q14166	Q7Z7A1	Q14166::Q7Z7A1	Q14166::Q7Z7A1	NA	NA	none	none	0	0	0
P26678::Q9BVX2	P26678	Q9BVX2	PLN	TMEM106C	0.3467	0.758	0.902	0.754	0	UNIPROT	BIOGRID,UNIPROT	P	Endoplasmic reticulum,Membrane,Mitochondrion,Sarcoplasmic reticulum	Endoplasmic reticulum,Membrane	TRUE	present	none	none	NA	NA	NA	NA	NA	NA	NA	NA	FALSE	FALSE	none	NA	PLN	TMEM106C	PLN::TMEM106C	PLN::TMEM106C	NA	NA	NA	none	P26678	Q9BVX2	P26678::Q9BVX2	P26678::Q9BVX2	NA	NA	none	none	0	0	0
A0A075B6S6::A0A0C4DH35	A0A075B6S6	A0A0C4DH35	IGKV2D-30	IGHV3-35	0.657	0.998	0.9863	0.996	0	none	none	D	Cell membrane,Immunoglobulin,Membrane,Secreted	Cell membrane,Immunoglobulin,Membrane,Secreted	TRUE	none	none	homolog	NA	NA	NA	NA	NA	NA	NA	NA	FALSE	FALSE	none	NA	IGKV2D-30	IGHV3-35	IGHV3-35::IGKV2D-30	IGHV3-35::IGKV2D-30	NA	NA	NA	none	A0A075B6S6	A0A0C4DH35	A0A075B6S6::A0A0C4DH35	A0A075B6S6::A0A0C4DH35	NA	NA	none	none	1	0	0
O14497::Q6STE5	O14497	Q6STE5	ARID1A	SMARCD3	0.203	0.9434	0.9976	0.9985	999	BIOGRID,STRING	BIOGRID,STRING	P	Nucleus	Nucleus	TRUE	present	present	homolog	ARID1A	SMARCD3	0.993	1.5	0.78	1	6	999	TRUE	TRUE	relaxed	CPX-1164;CPX-1194;CPX-1201;CPX-1202;CPX-1204;CPX-1207;CPX-1209;CPX-1212;CPX-1216;CPX-1222;CPX-1225;CPX-1226	ARID1A	SMARCD3	ARID1A::SMARCD3	ARID1A::SMARCD3	713;714;713;714	BRG1-SIN3A complex;BRM-SIN3A complex;BRG1-SIN3A complex;BRM-SIN3A complex	2	present	O14497	Q6STE5	O14497::Q6STE5	O14497::Q6STE5	713;714	BRG1-SIN3A complex;BRM-SIN3A complex	present	present	1	1	1
O60469::Q9Y4G8	O60469	Q9Y4G8	DSCAM	RAPGEF2	0.2727	0.8335	0.865	0.822	203	none	none	S	Cell membrane,Cell projection,Membrane,Secreted,Synapse	Cell junction,Cell membrane,Cytoplasm,Endosome,Membrane	TRUE	none	none	none	NA	NA	NA	NA	NA	NA	NA	NA	FALSE	FALSE	none	NA	DSCAM	RAPGEF2	DSCAM::RAPGEF2	DSCAM::RAPGEF2	NA	NA	NA	none	O60469	Q9Y4G8	O60469::Q9Y4G8	O60469::Q9Y4G8	NA	NA	none	none	0	0	0
P11279::Q6UX65	P11279	Q6UX65	LAMP1	DRAM2	0.1832	0.9907	0.89	0.986	352	none	BIOGRID,STRING	P	Cell membrane,Endosome,Lysosome,Membrane	Cell membrane,Lysosome,Membrane	TRUE	present	present	none	NA	NA	NA	NA	NA	NA	NA	NA	FALSE	FALSE	none	NA	LAMP1	DRAM2	DRAM2::LAMP1	DRAM2::LAMP1	NA	NA	NA	none	P11279	Q6UX65	P11279::Q6UX65	P11279::Q6UX65	NA	NA	none	none	0	0	1
O15498::P60880	O15498	P60880	YKT6	SNAP25	0.994	0.968	0.934	0.8843	905	STRING	STRING	D,S,P	Cytoplasm,Cytoplasmic vesicle,Golgi apparatus,Membrane	Cell membrane,Cytoplasm,Membrane,Synapse,Synaptosome	TRUE	none	present	none	NA	NA	NA	NA	NA	NA	NA	NA	FALSE	FALSE	none	NA	YKT6	SNAP25	SNAP25::YKT6	SNAP25::YKT6	NA	NA	NA	none	O15498	P60880	O15498::P60880	O15498::P60880	NA	NA	none	none	0	0	1
Q06432::Q8NDZ6	Q06432	Q8NDZ6	CACNG1	TMEM161B	0.539	0.955	0.774	0.9443	0	none	none	D	Cell membrane,Membrane	Cell membrane,Membrane	TRUE	none	none	none	NA	NA	NA	NA	NA	NA	NA	NA	FALSE	FALSE	none	NA	CACNG1	TMEM161B	CACNG1::TMEM161B	CACNG1::TMEM161B	NA	NA	NA	none	Q06432	Q8NDZ6	Q06432::Q8NDZ6	Q06432::Q8NDZ6	NA	NA	none	none	0	0	0
Q68CP9::Q92925	Q68CP9	Q92925	ARID2	SMARCD2	0.3604	0.06122	0.9956	0.9976	964	BIOGRID,STRING	BIOGRID,STRING	P	Nucleus	Nucleus	TRUE	present	present	homolog	ARID2	SMARCD2	0.99	1.5	0.63	0.51	2	964	TRUE	TRUE	relaxed	CPX-1196;CPX-1199	ARID2	SMARCD2	ARID2::SMARCD2	ARID2::SMARCD2	554;554	PBAF complex;PBAF complex	1	present	Q68CP9	Q92925	Q68CP9::Q92925	Q68CP9::Q92925	554	PBAF complex	present	present	1	1	1
O43921::Q9UF33	O43921	Q9UF33	EFNA2	EPHA6	0.607	0.99	0.9985	0.9956	902	none	STRING	S,P	Cell membrane,Membrane	Membrane	TRUE	none	present	homolog	NA	NA	NA	NA	NA	NA	NA	NA	FALSE	FALSE	none	NA	EFNA2	EPHA6	EFNA2::EPHA6	EFNA2::EPHA6	NA	NA	NA	none	O43921	Q9UF33	O43921::Q9UF33	O43921::Q9UF33	NA	NA	none	none	1	0	1
Q8N461::Q9P260	Q8N461	Q9P260	FBXL16	RELCH	0.3901	0.813	0.7065	0.892	217	none	none	S	none	Endosome,Golgi apparatus	TRUE	none	none	none	NA	NA	NA	NA	NA	NA	NA	NA	FALSE	FALSE	none	NA	FBXL16	RELCH	FBXL16::RELCH	FBXL16::RELCH	NA	NA	NA	none	Q8N461	Q9P260	Q8N461::Q9P260	Q8N461::Q9P260	NA	NA	none	none	0	0	0
O00762::Q00534	O00762	Q00534	UBE2C	CDK6	0.921	0.1626	0.6875	0.719	455	none	none	S	none	Cell projection,Cytoplasm,Cytoskeleton,Nucleus	TRUE	none	none	none	NA	NA	NA	NA	NA	NA	NA	NA	FALSE	FALSE	none	NA	UBE2C	CDK6	CDK6::UBE2C	CDK6::UBE2C	NA	NA	NA	none	O00762	Q00534	O00762::Q00534	O00762::Q00534	NA	NA	none	none	0	0	0
Q13263::Q8N859	Q13263	Q8N859	TRIM28	ZNF713	0.1665	0.948	0.9897	0.864	580	none	BIOGRID,STRING	P	Nucleus	Nucleus	TRUE	present	present	homolog	NA	NA	NA	NA	NA	NA	NA	NA	FALSE	FALSE	none	NA	TRIM28	ZNF713	TRIM28::ZNF713	TRIM28::ZNF713	NA	NA	NA	none	Q13263	Q8N859	Q13263::Q8N859	Q13263::Q8N859	NA	NA	none	none	1	0	1
P35968::Q8IVW8	P35968	Q8IVW8	KDR	SPNS2	0.2578	0.786	0.9287	0.8433	156	none	none	S	Cell junction,Cell membrane,Cytoplasm,Cytoplasmic vesicle,Endoplasmic reticulum,Endosome,Membrane,Nucleus,Secreted	Cell membrane,Endosome,Membrane	TRUE	none	none	none	NA	NA	NA	NA	NA	NA	NA	NA	FALSE	FALSE	none	NA	KDR	SPNS2	KDR::SPNS2	KDR::SPNS2	NA	NA	NA	none	P35968	Q8IVW8	P35968::Q8IVW8	P35968::Q8IVW8	NA	NA	none	none	0	0	0
O14786::P11166	O14786	P11166	NRP1	SLC2A1	0.3718	0.5903	0.8076	0.7383	819	STRING	STRING	P	Cell membrane,Cytoplasm,Membrane,Mitochondrion,Secreted	Cell membrane,Membrane	TRUE	none	present	none	NA	NA	NA	NA	NA	NA	NA	NA	FALSE	FALSE	none	NA	NRP1	SLC2A1	NRP1::SLC2A1	NRP1::SLC2A1	NA	NA	NA	none	O14786	P11166	O14786::P11166	O14786::P11166	NA	NA	none	none	0	0	1
A8MYU2::Q96T54	A8MYU2	Q96T54	KCNU1	KCNK17	0.841	0.04202	0.941	0.03595	178	none	none	S	Cell membrane,Membrane	Membrane	TRUE	none	none	none	NA	NA	NA	NA	NA	NA	NA	NA	FALSE	FALSE	none	NA	KCNU1	KCNK17	KCNK17::KCNU1	KCNK17::KCNU1	NA	NA	NA	none	A8MYU2	Q96T54	A8MYU2::Q96T54	A8MYU2::Q96T54	NA	NA	none	none	0	0	0
Q86X83::Q9H0A8	Q86X83	Q9H0A8	COMMD2	COMMD4	0.894	0.9946	0.96	0.9966	987	BIOGRID,STRING	BIOGRID,STRING	D,S,P	Cytoplasm	Cytoplasm,Nucleus	TRUE	present	present	exact	COMMD2	COMMD4	0.893	8.5	0.7	1	6	987	TRUE	TRUE	relaxed	CPX-2211	COMMD2	COMMD4	COMMD2::COMMD4	COMMD2::COMMD4	6639;6645;6639;6645	CCC-Wash (WASH1, FAM21C) complex;CCC complex;CCC-Wash (WASH1, FAM21C) complex;CCC complex	2	present	Q86X83	Q9H0A8	Q86X83::Q9H0A8	Q86X83::Q9H0A8	6639;6645	CCC-Wash (WASH1, FAM21C) complex;CCC complex	present	present	3	1	1
O43432::Q9BUB5	O43432	Q9BUB5	EIF4G3	MKNK1	0.2178	0.8896	0.977	0.957	805	none	BIOGRID,STRING	P	none	Cytoplasm,Nucleus	TRUE	present	present	none	EIF4G3	MKNK1	0.875	9	0.71	0.338	1	805	TRUE	TRUE	none	NA	EIF4G3	MKNK1	EIF4G3::MKNK1	EIF4G3::MKNK1	NA	NA	NA	none	O43432	Q9BUB5	O43432::Q9BUB5	O43432::Q9BUB5	NA	NA	none	none	0	0	1
P43362::Q8WV22	P43362	Q8WV22	MAGEA9	NSMCE1	0.999	0.987	0.995	0.9976	395	none	STRING	U,S,P	none	Chromosome,Nucleus,Telomere	TRUE	none	present	homolog	NA	NA	NA	NA	NA	NA	NA	NA	FALSE	FALSE	none	NA	MAGEA9	NSMCE1	MAGEA9::NSMCE1	MAGEA9::NSMCE1	NA	NA	NA	none	P43362	Q8WV22	P43362::Q8WV22	P43362::Q8WV22	NA	NA	none	none	1	0	1
P51159::Q2NKQ1	P51159	Q2NKQ1	RAB27A	SGSM1	0.3562	0.962	0.992	0.906	0	none	none	D	Endosome,Lysosome,Membrane	Cytoplasm,Cytoplasmic vesicle,Golgi apparatus,Membrane	TRUE	none	none	homolog	NA	NA	NA	NA	NA	NA	NA	NA	FALSE	FALSE	none	NA	RAB27A	SGSM1	RAB27A::SGSM1	RAB27A::SGSM1	NA	NA	NA	none	P51159	Q2NKQ1	P51159::Q2NKQ1	P51159::Q2NKQ1	NA	NA	none	none	1	0	0
P03905::Q96CU9	P03905	Q96CU9	MT-ND4	FOXRED1	0.984	0.9956	0.997	0.996	914	STRING	STRING	D,S,P	Membrane,Mitochondrion,Mitochondrion inner membrane	Membrane,Mitochondrion,Mitochondrion inner membrane	TRUE	none	present	none	NA	NA	NA	NA	NA	NA	NA	NA	FALSE	FALSE	none	NA	MT-ND4	FOXRED1	FOXRED1::MT-ND4	FOXRED1::MT-ND4	NA	NA	NA	none	P03905	Q96CU9	P03905::Q96CU9	P03905::Q96CU9	NA	NA	none	none	0	0	1
O60500::P24855	O60500	P24855	NPHS1	DNASE1	0.393	0.7847	0.8604	0.9463	250	none	none	S	Cell membrane,Membrane	Cytoplasmic vesicle,Nucleus,Secreted	TRUE	none	none	none	NA	NA	NA	NA	NA	NA	NA	NA	FALSE	FALSE	none	NA	NPHS1	DNASE1	DNASE1::NPHS1	DNASE1::NPHS1	NA	NA	NA	none	O60500	P24855	O60500::P24855	O60500::P24855	NA	NA	none	none	0	0	0
O14901::Q99471	O14901	Q99471	KLF11	PFDN5	0.00984	0.779	0.6626	0.635	0	UNIPROT	UNIPROT	P	Nucleus	Cytoplasm,Nucleus	TRUE	none	none	none	NA	NA	NA	NA	NA	NA	NA	NA	FALSE	FALSE	none	NA	KLF11	PFDN5	KLF11::PFDN5	KLF11::PFDN5	NA	NA	NA	none	O14901	Q99471	O14901::Q99471	O14901::Q99471	NA	NA	none	none	0	0	0
Q96FT7::Q9UHC3	Q96FT7	Q9UHC3	ASIC4	ASIC3	0.721	0.9536	0.9526	0.9873	969	STRING	STRING	P	Membrane	Cell membrane,Cytoplasm,Membrane	TRUE	none	present	homolog	NA	NA	NA	NA	NA	NA	NA	NA	FALSE	FALSE	none	NA	ASIC4	ASIC3	ASIC3::ASIC4	ASIC3::ASIC4	NA	NA	NA	none	Q96FT7	Q9UHC3	Q96FT7::Q9UHC3	Q96FT7::Q9UHC3	NA	NA	none	none	1	0	1
Q96BP3::Q9P013	Q96BP3	Q9P013	PPWD1	CWC15	0.32	0.01833	0.707	0.05054	837	STRING	STRING	P	Nucleus,Spliceosome	Nucleus,Spliceosome	TRUE	none	present	homolog	NA	NA	NA	NA	NA	NA	NA	NA	FALSE	FALSE	relaxed	CPX-26463	PPWD1	CWC15	CWC15::PPWD1	CWC15::PPWD1	1181;8369;1181;8369	C complex spliceosome;Spliceosome, C complex;C complex spliceosome;Spliceosome, C complex	2	present	Q96BP3	Q9P013	Q96BP3::Q9P013	Q96BP3::Q9P013	1181;8369	C complex spliceosome;Spliceosome, C complex	present	present	1	1	1
Q13202::Q16539	Q13202	Q16539	DUSP8	MAPK14	0.4062	0.7744	0.995	0.8115	812	none	STRING	P	Cytoplasm,Nucleus	Cytoplasm,Nucleus	TRUE	none	present	homolog	NA	NA	NA	NA	NA	NA	NA	NA	FALSE	FALSE	none	NA	DUSP8	MAPK14	DUSP8::MAPK14	DUSP8::MAPK14	NA	NA	NA	none	Q13202	Q16539	Q13202::Q16539	Q13202::Q16539	NA	NA	none	none	1	0	1
O00330::P29803	O00330	P29803	PDHX	PDHA2	0.93	0.8477	0.889	0.9023	998	STRING	STRING	S,P	Mitochondrion	Mitochondrion	TRUE	none	present	none	NA	NA	NA	NA	NA	NA	NA	NA	FALSE	FALSE	relaxed	CPX-6242	PDHX	PDHA2	PDHA2::PDHX	PDHA2::PDHX	NA	NA	NA	none	O00330	P29803	O00330::P29803	O00330::P29803	NA	NA	none	none	0	1	1
Q12980::Q8WTW4	Q12980	Q8WTW4	NPRL3	NPRL2	1	0.995	0.9995	0.996	999	BIOGRID,STRING,UNIPROT	BIOGRID,STRING,UNIPROT	D,S,P	Lysosome,Membrane	Lysosome,Membrane	TRUE	present	present	exact	NPRL3	NPRL2	1	0.4	0.85	1	8	999	TRUE	TRUE	relaxed	CPX-6226	NPRL3	NPRL2	NPRL2::NPRL3	NPRL2::NPRL3	6215;6217;6753;6215;6217;6753	GATOR1 complex;GATOR complex;SOG complex;GATOR1 complex;GATOR complex;SOG complex	3	present	Q12980	Q8WTW4	Q12980::Q8WTW4	Q12980::Q8WTW4	6215;6217;6753	GATOR1 complex;GATOR complex;SOG complex	present	present	3	1	1
Q3MJ62::Q9Y5A6	Q3MJ62	Q9Y5A6	ZSCAN23	ZSCAN21	0.5503	0.997	0.999	0.999	759	BIOGRID,UNIPROT	STRING,BIOGRID,UNIPROT	P	Nucleus	Nucleus	TRUE	present	present	homolog	ZSCAN23	ZSCAN21	0.986	1.5	0.35	0.648	2	759	TRUE	TRUE	none	NA	ZSCAN23	ZSCAN21	ZSCAN21::ZSCAN23	ZSCAN21::ZSCAN23	NA	NA	NA	none	Q3MJ62	Q9Y5A6	Q3MJ62::Q9Y5A6	Q3MJ62::Q9Y5A6	NA	NA	none	none	1	0	1
P11831::Q8N9R8	P11831	Q8N9R8	SRF	SCAI	0.1001	0.7812	0.7305	0.8354	571	none	STRING	P	Nucleus	Cytoplasm,Membrane,Nucleus	TRUE	none	present	none	NA	NA	NA	NA	NA	NA	NA	NA	FALSE	FALSE	none	NA	SRF	SCAI	SCAI::SRF	SCAI::SRF	NA	NA	NA	none	P11831	Q8N9R8	P11831::Q8N9R8	P11831::Q8N9R8	NA	NA	none	none	0	0	1
P16298::Q08209	P16298	Q08209	PPP3CB	PPP3CA	0.2761	0.815	0.9844	0.923	994	BIOGRID,STRING	BIOGRID,STRING	P	Cytoplasm	Cell membrane,Cell projection,Cytoplasm,Membrane,Synapse	TRUE	present	present	homolog	PPP3CB	PPP3CA	0.916	6.6000000000000005	0.62	0.962	2	994	TRUE	TRUE	none	NA	PPP3CB	PPP3CA	PPP3CA::PPP3CB	PPP3CA::PPP3CB	2266;2266	PPP3CA-PPP3CB-RCAN1 complex;PPP3CA-PPP3CB-RCAN1 complex	1	present	P16298	Q08209	P16298::Q08209	P16298::Q08209	2266	PPP3CA-PPP3CB-RCAN1 complex	present	present	1	0	1
Q8TCG2::Q9BTU6	Q8TCG2	Q9BTU6	PI4K2B	PI4K2A	0.1403	0.4944	0.6387	0.6465	908	STRING	STRING	P	Cell membrane,Cytoplasm,Endoplasmic reticulum,Endosome,Golgi apparatus,Membrane	Cell membrane,Cell projection,Cytoplasmic vesicle,Endosome,Golgi apparatus,Membrane,Mitochondrion,Synapse,Synaptosome	TRUE	none	present	homolog	NA	NA	NA	NA	NA	NA	NA	NA	FALSE	FALSE	none	NA	PI4K2B	PI4K2A	PI4K2A::PI4K2B	PI4K2A::PI4K2B	NA	NA	NA	none	Q8TCG2	Q9BTU6	Q8TCG2::Q9BTU6	Q8TCG2::Q9BTU6	NA	NA	none	none	1	0	1
Q6PH81::Q9UJX2	Q6PH81	Q9UJX2	C16orf87	CDC23	0.586	0.2612	0.9287	0.7383	614	none	BIOGRID,STRING	P	none	none	TRUE	present	present	none	NA	NA	NA	NA	NA	NA	NA	NA	FALSE	FALSE	none	NA	C16ORF87	CDC23	C16orf87::CDC23	C16ORF87::CDC23	NA	NA	NA	none	Q6PH81	Q9UJX2	Q6PH81::Q9UJX2	Q6PH81::Q9UJX2	NA	NA	none	none	0	0	1
Q70E73::Q9NV79	Q70E73	Q9NV79	RAPH1	PCMTD2	0.5845	0.961	0.611	0.835	0	none	none	D	Cell membrane,Cell projection,Cytoplasm,Cytoskeleton,Membrane	Cytoplasm	TRUE	none	none	none	NA	NA	NA	NA	NA	NA	NA	NA	FALSE	FALSE	none	NA	RAPH1	PCMTD2	PCMTD2::RAPH1	PCMTD2::RAPH1	NA	NA	NA	none	Q70E73	Q9NV79	Q70E73::Q9NV79	Q70E73::Q9NV79	NA	NA	none	none	0	0	0
Q9NUH8::Q9P0S3	Q9NUH8	Q9P0S3	TMEM14B	ORMDL1	0.1228	0.7505	0.7295	0.8135	0	UNIPROT	BIOGRID,UNIPROT	P	Membrane	Endoplasmic reticulum,Membrane	TRUE	present	none	none	NA	NA	NA	NA	NA	NA	NA	NA	FALSE	FALSE	none	NA	TMEM14B	ORMDL1	ORMDL1::TMEM14B	ORMDL1::TMEM14B	NA	NA	NA	none	Q9NUH8	Q9P0S3	Q9NUH8::Q9P0S3	Q9NUH8::Q9P0S3	NA	NA	none	none	0	0	0
P28698::Q8N0Y2	P28698	Q8N0Y2	MZF1	ZNF444	0.1704	0.997	0.9995	0.9985	241	none	BIOGRID	P	Nucleus	Nucleus	TRUE	present	none	homolog	MZF1	ZNF444	0.95	4.3	0.38	0.468	1	241	TRUE	TRUE	none	NA	MZF1	ZNF444	MZF1::ZNF444	MZF1::ZNF444	NA	NA	NA	none	P28698	Q8N0Y2	P28698::Q8N0Y2	P28698::Q8N0Y2	NA	NA	none	none	1	0	0
P17612::Q9H3Z4	P17612	Q9H3Z4	PRKACA	DNAJC5	0.2554	0.911	0.9146	0.8774	240	none	none	S	Cell membrane,Cell projection,Cilium,Cytoplasm,Cytoplasmic vesicle,Flagellum,Membrane,Mitochondrion,Nucleus	Cell membrane,Cytoplasm,Cytoplasmic vesicle,Membrane	TRUE	none	none	homolog	NA	NA	NA	NA	NA	NA	NA	NA	FALSE	FALSE	none	NA	PRKACA	DNAJC5	DNAJC5::PRKACA	DNAJC5::PRKACA	NA	NA	NA	none	P17612	Q9H3Z4	P17612::Q9H3Z4	P17612::Q9H3Z4	NA	NA	none	none	1	0	0
Q9BV40::Q9NZ43	Q9BV40	Q9NZ43	VAMP8	USE1	0.03069	0.8184	0.915	0.805	703	none	STRING	P	Cell membrane,Cytoplasmic vesicle,Endosome,Lysosome,Membrane	Endoplasmic reticulum,Membrane	TRUE	none	present	none	NA	NA	NA	NA	NA	NA	NA	NA	FALSE	FALSE	none	NA	VAMP8	USE1	USE1::VAMP8	USE1::VAMP8	NA	NA	NA	none	Q9BV40	Q9NZ43	Q9BV40::Q9NZ43	Q9BV40::Q9NZ43	NA	NA	none	none	0	0	1
A0A5S8K742::P48167	A0A5S8K742	P48167	none	GLRB	0.589	0.9087	0.8447	0.9634	545	none	STRING	P	none	Cell membrane,Cell projection,Cytoplasm,Membrane,Postsynaptic cell membrane,Synapse	TRUE	none	present	none	NA	NA	NA	NA	NA	NA	NA	NA	FALSE	FALSE	none	NA	NONE	GLRB	GLRB::none	GLRB::NONE	NA	NA	NA	none	A0A5S8K742	P48167	A0A5S8K742::P48167	A0A5S8K742::P48167	NA	NA	none	none	0	0	1
P45983::Q9Y6W6	P45983	Q9Y6W6	MAPK8	DUSP10	0.12103	0.9663	0.997	0.96	993	BIOGRID,UNIPROT	STRING,BIOGRID,UNIPROT	P	Cytoplasm,Nucleus,Synapse	Cytoplasm,Nucleus	TRUE	present	present	homolog	MAPK8	DUSP10	0.896	7.8	0.76	0.608	6	993	TRUE	TRUE	none	NA	MAPK8	DUSP10	DUSP10::MAPK8	DUSP10::MAPK8	NA	NA	NA	none	P45983	Q9Y6W6	P45983::Q9Y6W6	P45983::Q9Y6W6	NA	NA	none	none	1	0	1
Q8WXH5::Q9BXM7	Q8WXH5	Q9BXM7	SOCS4	PINK1	0.3818	0.2487	0.7363	0.376	252	BIOGRID,UNIPROT	STRING,BIOGRID,UNIPROT	P	none	Cytoplasm,Membrane,Mitochondrion,Mitochondrion inner membrane,Mitochondrion outer membrane	TRUE	present	present	homolog	NA	NA	NA	NA	NA	NA	NA	NA	FALSE	FALSE	none	NA	SOCS4	PINK1	PINK1::SOCS4	PINK1::SOCS4	NA	NA	NA	none	Q8WXH5	Q9BXM7	Q8WXH5::Q9BXM7	Q8WXH5::Q9BXM7	NA	NA	none	none	1	0	1
P09486::Q9NP95	P09486	Q9NP95	SPARC	FGF20	0.7134	0.8516	0.6924	0.94	454	none	none	S	Basement membrane,Extracellular matrix,Secreted	Secreted	TRUE	none	none	none	NA	NA	NA	NA	NA	NA	NA	NA	FALSE	FALSE	none	NA	SPARC	FGF20	FGF20::SPARC	FGF20::SPARC	NA	NA	NA	none	P09486	Q9NP95	P09486::Q9NP95	P09486::Q9NP95	NA	NA	none	none	0	0	0
Q8IXB3::Q96HE8	Q8IXB3	Q96HE8	TRARG1	TMEM80	0.649	0.6562	0.5986	0.6646	488	none	BIOGRID,STRING	P	Cell membrane,Cytoplasm,Membrane	Cell projection,Membrane	TRUE	present	present	none	NA	NA	NA	NA	NA	NA	NA	NA	FALSE	FALSE	none	NA	TRARG1	TMEM80	TMEM80::TRARG1	TMEM80::TRARG1	NA	NA	NA	none	Q8IXB3	Q96HE8	Q8IXB3::Q96HE8	Q8IXB3::Q96HE8	NA	NA	none	none	0	0	1
O15342::Q13488	O15342	Q13488	ATP6V0E1	TCIRG1	0.9976	0.996	0.998	0.996	835	none	STRING	D,S,P	Membrane	Membrane	TRUE	none	present	homolog	NA	NA	NA	NA	NA	NA	NA	NA	FALSE	FALSE	none	NA	ATP6V0E1	TCIRG1	ATP6V0E1::TCIRG1	ATP6V0E1::TCIRG1	NA	NA	NA	none	O15342	Q13488	O15342::Q13488	O15342::Q13488	NA	NA	none	none	1	0	1
Q16825::Q8TF42	Q16825	Q8TF42	PTPN21	UBASH3B	0.186	0.865	0.7827	0.9004	0	UNIPROT	BIOGRID,UNIPROT	P	Cytoplasm,Cytoskeleton	Cytoplasm,Nucleus	TRUE	present	none	none	NA	NA	NA	NA	NA	NA	NA	NA	FALSE	FALSE	none	NA	PTPN21	UBASH3B	PTPN21::UBASH3B	PTPN21::UBASH3B	NA	NA	NA	none	Q16825	Q8TF42	Q16825::Q8TF42	Q16825::Q8TF42	NA	NA	none	none	0	0	0
P17706::Q13464	P17706	Q13464	PTPN2	ROCK1	0.2761	0.7856	0.85	0.6865	218	none	none	S	Cell membrane,Cytoplasm,Endoplasmic reticulum,Membrane,Nucleus	Cell membrane,Cell projection,Cytoplasm,Cytoskeleton,Golgi apparatus,Membrane	TRUE	none	none	homolog	NA	NA	NA	NA	NA	NA	NA	NA	FALSE	FALSE	none	NA	PTPN2	ROCK1	PTPN2::ROCK1	PTPN2::ROCK1	NA	NA	NA	none	P17706	Q13464	P17706::Q13464	P17706::Q13464	NA	NA	none	none	1	0	0
O60543::Q9UHD4	O60543	Q9UHD4	CIDEA	CIDEB	0.979	0.9785	0.9385	0.981	388	none	BIOGRID,STRING	P	Lipid droplet,Nucleus	Cytoplasmic vesicle,Endoplasmic reticulum,Golgi apparatus,Lipid droplet,Membrane	TRUE	present	present	homolog	NA	NA	NA	NA	NA	NA	NA	NA	FALSE	FALSE	none	NA	CIDEA	CIDEB	CIDEA::CIDEB	CIDEA::CIDEB	NA	NA	NA	none	O60543	Q9UHD4	O60543::Q9UHD4	O60543::Q9UHD4	NA	NA	none	none	1	0	1
Q5W0V3::Q9NUY8	Q5W0V3	Q9NUY8	FHIP2A	TBC1D23	0.2454	0.97	0.995	0.9883	332	none	BIOGRID,STRING	P	none	Cytoplasmic vesicle,Golgi apparatus	TRUE	present	present	none	FHIP2A	TBC1D23	0.902	7.8	0.75	0.33	1	332	TRUE	TRUE	none	NA	FHIP2A	TBC1D23	FHIP2A::TBC1D23	FHIP2A::TBC1D23	NA	NA	NA	none	Q5W0V3	Q9NUY8	Q5W0V3::Q9NUY8	Q5W0V3::Q9NUY8	NA	NA	none	none	0	0	1
Q14203::Q9H165	Q14203	Q9H165	DCTN1	BCL11A	0.2072	0.79	0.7	0.751	555	none	STRING	P	Cytoplasm,Cytoskeleton,Dynein,Microtubule,Nucleus	Chromosome,Cytoplasm,Nucleus	TRUE	none	present	none	NA	NA	NA	NA	NA	NA	NA	NA	FALSE	FALSE	none	NA	DCTN1	BCL11A	BCL11A::DCTN1	BCL11A::DCTN1	NA	NA	NA	none	Q14203	Q9H165	Q14203::Q9H165	Q14203::Q9H165	NA	NA	none	none	0	0	1
Q6ZTQ4::Q9Y6X4	Q6ZTQ4	Q9Y6X4	CDHR3	FAM169A	0.4954	0.9087	0.4492	0.947	0	none	none	D	Cell membrane,Membrane	Membrane,Nucleus	TRUE	none	none	none	NA	NA	NA	NA	NA	NA	NA	NA	FALSE	FALSE	none	NA	CDHR3	FAM169A	CDHR3::FAM169A	CDHR3::FAM169A	NA	NA	NA	none	Q6ZTQ4	Q9Y6X4	Q6ZTQ4::Q9Y6X4	Q6ZTQ4::Q9Y6X4	NA	NA	none	none	0	0	0
P10073::Q6NSZ9	P10073	Q6NSZ9	ZSCAN22	ZSCAN25	0.2722	0.996	0.999	0.997	642	UNIPROT	BIOGRID,STRING,UNIPROT	P	Nucleus	Nucleus	TRUE	present	present	homolog	ZSCAN22	ZSCAN25	0.966	2.8000000000000003	0.31	0.432	1	642	TRUE	TRUE	none	NA	ZSCAN22	ZSCAN25	ZSCAN22::ZSCAN25	ZSCAN22::ZSCAN25	NA	NA	NA	none	P10073	Q6NSZ9	P10073::Q6NSZ9	P10073::Q6NSZ9	NA	NA	none	none	1	0	1
Q9NVU0::Q9NWS0	Q9NVU0	Q9NWS0	POLR3E	PIH1D1	0.3696	0.03864	0.781	0.4463	831	BIOGRID	STRING,BIOGRID	P	DNA-directed RNA polymerase,Nucleus	Nucleus	TRUE	present	present	none	NA	NA	NA	NA	NA	NA	NA	NA	FALSE	FALSE	none	NA	POLR3E	PIH1D1	PIH1D1::POLR3E	PIH1D1::POLR3E	NA	NA	NA	none	Q9NVU0	Q9NWS0	Q9NVU0::Q9NWS0	Q9NVU0::Q9NWS0	NA	NA	none	none	0	0	1
Q9H204::Q9NVC6	Q9H204	Q9NVC6	MED28	MED17	0.2568	0.8926	0.926	0.984	999	BIOGRID,STRING,UNIPROT	BIOGRID,STRING,UNIPROT	S,P	Cytoplasm,Membrane,Nucleus	Nucleus	TRUE	present	present	exact	MED28	MED17	0.955	3.5999999999999996	0.61	1	10	999	TRUE	TRUE	relaxed	CPX-3227	MED28	MED17	MED17::MED28	MED17::MED28	230;230	Mediator complex;Mediator complex	1	present	Q9H204	Q9NVC6	Q9H204::Q9NVC6	Q9H204::Q9NVC6	230	Mediator complex	present	present	3	1	1
P31947::Q13283	P31947	Q13283	SFN	G3BP1	0.3408	0.1846	0.921	0.7114	311	BIOGRID	STRING,BIOGRID	P	Cytoplasm,Nucleus,Secreted	Cytoplasm,Nucleus	TRUE	present	present	none	NA	NA	NA	NA	NA	NA	NA	NA	FALSE	FALSE	none	NA	SFN	G3BP1	G3BP1::SFN	G3BP1::SFN	NA	NA	NA	none	P31947	Q13283	P31947::Q13283	P31947::Q13283	NA	NA	none	none	0	0	1
Q96MV1::Q9UBS3	Q96MV1	Q9UBS3	TLCD4	DNAJB9	0.6025	0.846	0.84	0.908	228	none	none	S	Membrane	Endoplasmic reticulum	TRUE	none	none	none	NA	NA	NA	NA	NA	NA	NA	NA	FALSE	FALSE	none	NA	TLCD4	DNAJB9	DNAJB9::TLCD4	DNAJB9::TLCD4	NA	NA	NA	none	Q96MV1	Q9UBS3	Q96MV1::Q9UBS3	Q96MV1::Q9UBS3	NA	NA	none	none	0	0	0
A5PLN9::Q8WVT3	A5PLN9	Q8WVT3	TRAPPC13	TRAPPC12	0.9995	1	1	1	998	STRING	BIOGRID,STRING	U,S,P	none	Nucleus	TRUE	present	present	none	TRAPPC13	TRAPPC12	0.995	0.4	0.79	0.836	4	998	TRUE	TRUE	none	NA	TRAPPC13	TRAPPC12	TRAPPC12::TRAPPC13	TRAPPC12::TRAPPC13	8613;8613	TRAPP III complex;TRAPP III complex	1	present	A5PLN9	Q8WVT3	A5PLN9::Q8WVT3	A5PLN9::Q8WVT3	8613	TRAPP III complex	present	present	0	0	1
P16035::Q9BXN1	P16035	Q9BXN1	TIMP2	ASPN	0.9316	0.1499	0.4136	0.891	374	none	none	S	Secreted	Extracellular matrix,Secreted	TRUE	none	none	none	NA	NA	NA	NA	NA	NA	NA	NA	FALSE	FALSE	none	NA	TIMP2	ASPN	ASPN::TIMP2	ASPN::TIMP2	NA	NA	NA	none	P16035	Q9BXN1	P16035::Q9BXN1	P16035::Q9BXN1	NA	NA	none	none	0	0	0
A1KZ92::P54252	A1KZ92	P54252	PXDNL	ATXN3	0.3787	0.8247	0.7	0.858	239	none	none	S	Cell membrane,Cytoplasm,Endoplasmic reticulum,Membrane,Secreted	Lysosome,Membrane,Nucleus	TRUE	none	none	none	NA	NA	NA	NA	NA	NA	NA	NA	FALSE	FALSE	none	NA	PXDNL	ATXN3	ATXN3::PXDNL	ATXN3::PXDNL	NA	NA	NA	none	A1KZ92	P54252	A1KZ92::P54252	A1KZ92::P54252	NA	NA	none	none	0	0	0
Q12798::Q2NKQ1	Q12798	Q2NKQ1	CETN1	SGSM1	0.8027	0.931	0.952	0.995	806	BIOGRID,UNIPROT	STRING,BIOGRID,UNIPROT	D,S,P	Cell projection,Cytoplasm,Cytoskeleton	Cytoplasm,Cytoplasmic vesicle,Golgi apparatus,Membrane	TRUE	present	present	none	NA	NA	NA	NA	NA	NA	NA	NA	FALSE	FALSE	none	NA	CETN1	SGSM1	CETN1::SGSM1	CETN1::SGSM1	NA	NA	NA	none	Q12798	Q2NKQ1	Q12798::Q2NKQ1	Q12798::Q2NKQ1	NA	NA	none	none	0	0	1
P68431::Q6NXT2	P68431	Q6NXT2	H3C1	H3-5	0.721	0.495	0.9985	0.54	876	STRING	STRING	P	Chromosome,Nucleosome core,Nucleus	Chromosome,Nucleosome core,Nucleus	TRUE	none	present	homolog	H3C1; H3C2; H3C3; H3C4; H3C6; H3C7; H3C8; H3C10; H3C11; H3C12	H3-5	0.861	10.2	0.5	0.51	0	913	TRUE	TRUE	none	NA	H3C1	H3-5	H3-5::H3C1	H3-5::H3C1	NA	NA	NA	none	P68431	Q6NXT2	P68431::Q6NXT2	P68431::Q6NXT2	NA	NA	none	none	1	0	1
O96004::P15884	O96004	P15884	HAND1	TCF4	1	0.981	1	0.971	0	none	BIOGRID	D,P	Nucleus	Nucleus	TRUE	present	none	homolog	HAND1	TCF4	0.885	8.5	0.47	0.606	1	375	TRUE	TRUE	none	NA	HAND1	TCF4	HAND1::TCF4	HAND1::TCF4	NA	NA	NA	none	O96004	P15884	O96004::P15884	O96004::P15884	NA	NA	none	none	1	0	0
O43930::P31323	O43930	P31323	PRKY	PRKAR2B	0.875	0.924	0.9985	0.9834	854	none	STRING	S,P	none	Cell membrane,Cytoplasm,Membrane	TRUE	none	present	homolog	NA	NA	NA	NA	NA	NA	NA	NA	FALSE	FALSE	none	NA	PRKY	PRKAR2B	PRKAR2B::PRKY	PRKAR2B::PRKY	NA	NA	NA	none	O43930	P31323	O43930::P31323	O43930::P31323	NA	NA	none	none	1	0	1
O43447::O95379	O43447	O95379	PPIH	TNFAIP8	0.4321	0.8745	0.997	0.716	0	none	none	D	Cytoplasm,Nucleus,Spliceosome	Cytoplasm	TRUE	none	none	none	NA	NA	NA	NA	NA	NA	NA	NA	FALSE	FALSE	none	NA	PPIH	TNFAIP8	PPIH::TNFAIP8	PPIH::TNFAIP8	NA	NA	NA	none	O43447	O95379	O43447::O95379	O43447::O95379	NA	NA	none	none	0	0	0
P41221::Q9NPG1	P41221	Q9NPG1	WNT5A	FZD3	0.444	0.02144	0.8374	0.03818	999	STRING	STRING	P	Extracellular matrix,Secreted	Cell membrane,Membrane	TRUE	none	present	homolog	NA	NA	NA	NA	NA	NA	NA	NA	FALSE	FALSE	none	NA	WNT5A	FZD3	FZD3::WNT5A	FZD3::WNT5A	NA	NA	NA	none	P41221	Q9NPG1	P41221::Q9NPG1	P41221::Q9NPG1	NA	NA	none	none	1	0	1
P60953::Q9BYG4	P60953	Q9BYG4	CDC42	PARD6G	0.003195	0.71	0.994	0.1749	997	BIOGRID,STRING,UNIPROT	BIOGRID,STRING,UNIPROT	P	Cell membrane,Cell projection,Cytoplasm,Cytoskeleton,Membrane	Cell junction,Cell membrane,Cytoplasm,Membrane,Tight junction	TRUE	present	present	homolog	CDC42	PARD6G	0.974	2.8000000000000003	0.88	0.524	3	997	TRUE	TRUE	none	NA	CDC42	PARD6G	CDC42::PARD6G	CDC42::PARD6G	NA	NA	NA	none	P60953	Q9BYG4	P60953::Q9BYG4	P60953::Q9BYG4	NA	NA	none	none	1	0	1
P68431::Q96T23	P68431	Q96T23	H3C1	RSF1	0.4329	0.00788	0.925	0.02322	292	BIOGRID	BIOGRID	P	Chromosome,Nucleosome core,Nucleus	Nucleus	TRUE	present	none	homolog	NA	NA	NA	NA	NA	NA	NA	NA	FALSE	FALSE	none	NA	H3C1	RSF1	H3C1::RSF1	H3C1::RSF1	NA	NA	NA	none	P68431	Q96T23	P68431::Q96T23	P68431::Q96T23	NA	NA	none	none	1	0	0
O00468::P14543	O00468	P14543	AGRN	NID1	0.2869	0.03482	0.998	0.1274	985	STRING	STRING	P	Cell membrane,Extracellular matrix,Membrane,Secreted,Synapse	Basement membrane,Extracellular matrix,Secreted	TRUE	none	present	homolog	NA	NA	NA	NA	NA	NA	NA	NA	FALSE	FALSE	none	NA	AGRN	NID1	AGRN::NID1	AGRN::NID1	NA	NA	NA	none	O00468	P14543	O00468::P14543	O00468::P14543	NA	NA	none	none	1	0	1
Q8NFP4::Q9H2A9	Q8NFP4	Q9H2A9	MDGA1	CHST8	0.3813	0.9653	0.839	0.916	0	none	none	D	Cell membrane,Membrane	Golgi apparatus,Membrane	TRUE	none	none	none	NA	NA	NA	NA	NA	NA	NA	NA	FALSE	FALSE	none	NA	MDGA1	CHST8	CHST8::MDGA1	CHST8::MDGA1	NA	NA	NA	none	Q8NFP4	Q9H2A9	Q8NFP4::Q9H2A9	Q8NFP4::Q9H2A9	NA	NA	none	none	0	0	0
P12830::P18621	P12830	P18621	CDH1	RPL17	0.256	0.00546	0.6304	0.418	800	STRING	STRING	P	Cell junction,Cell membrane,Endosome,Golgi apparatus,Membrane	Cytoplasm	TRUE	none	present	exact	NA	NA	NA	NA	NA	NA	NA	NA	FALSE	FALSE	none	NA	CDH1	RPL17	CDH1::RPL17	CDH1::RPL17	NA	NA	NA	none	P12830	P18621	P12830::P18621	P12830::P18621	NA	NA	none	none	3	0	1
P84103::Q92620	P84103	Q92620	SRSF3	DHX38	0.4143	0.01312	0.8174	0.01614	817	STRING	STRING	P	Cytoplasm,Nucleus	Nucleus,Spliceosome	TRUE	none	present	none	NA	NA	NA	NA	NA	NA	NA	NA	FALSE	FALSE	none	NA	SRSF3	DHX38	DHX38::SRSF3	DHX38::SRSF3	NA	NA	NA	none	P84103	Q92620	P84103::Q92620	P84103::Q92620	NA	NA	none	none	0	0	1
P31153::Q00266	P31153	Q00266	MAT2A	MAT1A	0.274	0.9307	0.7393	0.741	991	BIOGRID,STRING,UNIPROT	BIOGRID,STRING,UNIPROT	P	none	none	TRUE	present	present	homolog	MAT2A	MAT1A	0.993	1.5	0.95	0.838	5	991	TRUE	TRUE	none	NA	MAT2A	MAT1A	MAT1A::MAT2A	MAT1A::MAT2A	NA	NA	NA	none	P31153	Q00266	P31153::Q00266	P31153::Q00266	NA	NA	none	none	1	0	1
P15311::Q15599	P15311	Q15599	EZR	NHERF2	0.122	0.815	0.996	0.98	998	BIOGRID,STRING	BIOGRID,STRING	P	Cell membrane,Cell projection,Cytoplasm,Cytoskeleton,Membrane	Cell membrane,Membrane,Nucleus	TRUE	present	present	homolog	NA	NA	NA	NA	NA	NA	NA	NA	FALSE	FALSE	none	NA	EZR	NHERF2	EZR::NHERF2	EZR::NHERF2	6784;10163;6784;10163	EZR-NHERF2-SCHIP1 complex;ADORA2B-EZR-SLC9A3R2 complex;EZR-NHERF2-SCHIP1 complex;ADORA2B-EZR-SLC9A3R2 complex	2	present	P15311	Q15599	P15311::Q15599	P15311::Q15599	6784;10163	EZR-NHERF2-SCHIP1 complex;ADORA2B-EZR-SLC9A3R2 complex	present	present	1	0	1
P46937::Q9ULE0	P46937	Q9ULE0	YAP1	WWC3	0.3923	0.05258	0.9893	0.11725	245	BIOGRID	STRING,BIOGRID	P	Cell junction,Cytoplasm,Nucleus	Cytoplasm	TRUE	present	present	none	NA	NA	NA	NA	NA	NA	NA	NA	FALSE	FALSE	none	NA	YAP1	WWC3	WWC3::YAP1	WWC3::YAP1	NA	NA	NA	none	P46937	Q9ULE0	P46937::Q9ULE0	P46937::Q9ULE0	NA	NA	none	none	0	0	1
O00267::Q8IY92	O00267	Q8IY92	SUPT5H	SLX4	0.1552	0.9907	0.5493	0.992	0	none	BIOGRID	P	Nucleus	Nucleus	TRUE	present	none	none	NA	NA	NA	NA	NA	NA	NA	NA	FALSE	FALSE	none	NA	SUPT5H	SLX4	SLX4::SUPT5H	SLX4::SUPT5H	NA	NA	NA	none	O00267	Q8IY92	O00267::Q8IY92	O00267::Q8IY92	NA	NA	none	none	0	0	0
P05787::P19013	P05787	P19013	KRT8	KRT4	0.9985	0.009636	0.965	0.1278	493	none	STRING	P	Cytoplasm,Intermediate filament,Keratin,Nucleus	Intermediate filament,Keratin	TRUE	none	present	homolog	NA	NA	NA	NA	NA	NA	NA	NA	FALSE	FALSE	none	NA	KRT8	KRT4	KRT4::KRT8	KRT4::KRT8	NA	NA	NA	none	P05787	P19013	P05787::P19013	P05787::P19013	NA	NA	none	none	1	0	1
O75438::Q96LL9	O75438	Q96LL9	NDUFB1	DNAJC30	0.8794	0	0.8936	0	0	none	BIOGRID	P	Membrane,Mitochondrion,Mitochondrion inner membrane	Membrane,Mitochondrion,Mitochondrion inner membrane	TRUE	present	none	none	NA	NA	NA	NA	NA	NA	NA	NA	FALSE	FALSE	none	NA	NDUFB1	DNAJC30	DNAJC30::NDUFB1	DNAJC30::NDUFB1	NA	NA	NA	none	O75438	Q96LL9	O75438::Q96LL9	O75438::Q96LL9	NA	NA	none	none	0	0	0
P27449::Q15904	P27449	Q15904	ATP6V0C	ATP6AP1	0.527	0.05432	0.9653	0.1691	999	BIOGRID,STRING	BIOGRID,STRING	P	Cytoplasmic vesicle,Membrane,Synapse	Cytoplasmic vesicle,Endoplasmic reticulum,Membrane,Synapse	TRUE	present	present	exact	ATP6V0C	ATP6AP1	0.971	2.8000000000000003	0.87	1	2	999	TRUE	TRUE	relaxed	CPX-6904;CPX-6905;CPX-6912;CPX-2470	ATP6V0C	ATP6AP1	ATP6AP1::ATP6V0C	ATP6AP1::ATP6V0C	NA	NA	NA	none	P27449	Q15904	P27449::Q15904	P27449::Q15904	NA	NA	none	none	3	1	1
Q96AQ8::Q9GZT6	Q96AQ8	Q9GZT6	MCUR1	CCDC90B	0.9907	0.9844	0.985	0.9893	667	BIOGRID	STRING,BIOGRID	P	Membrane,Mitochondrion,Mitochondrion inner membrane	Membrane,Mitochondrion	TRUE	present	present	homolog	NA	NA	NA	NA	NA	NA	NA	NA	FALSE	FALSE	none	NA	MCUR1	CCDC90B	CCDC90B::MCUR1	CCDC90B::MCUR1	NA	NA	NA	none	Q96AQ8	Q9GZT6	Q96AQ8::Q9GZT6	Q96AQ8::Q9GZT6	NA	NA	none	none	1	0	1
O95619::Q12904	O95619	Q12904	YEATS4	AIMP1	0.991	0.02069	0.9336	0.02454	0	none	none	D	Nucleus	Cytoplasm,Endoplasmic reticulum,Golgi apparatus,Nucleus,Secreted	TRUE	none	none	none	NA	NA	NA	NA	NA	NA	NA	NA	FALSE	FALSE	none	NA	YEATS4	AIMP1	AIMP1::YEATS4	AIMP1::YEATS4	NA	NA	NA	none	O95619	Q12904	O95619::Q12904	O95619::Q12904	NA	NA	none	none	0	0	0
P62277::Q14690	P62277	Q14690	RPS13	PDCD11	0.2727	0.6724	0.763	0.953	981	STRING	STRING	P	Cytoplasm,Nucleus	Nucleus	TRUE	none	present	homolog	NA	NA	NA	NA	NA	NA	NA	NA	FALSE	FALSE	none	NA	RPS13	PDCD11	PDCD11::RPS13	PDCD11::RPS13	NA	NA	NA	none	P62277	Q14690	P62277::Q14690	P62277::Q14690	NA	NA	none	none	1	0	1
O00198::P10415	O00198	P10415	HRK	BCL2	0.3394	0.1868	0.999	0.9985	997	BIOGRID,STRING	BIOGRID,STRING	P	Membrane,Mitochondrion	Cytoplasm,Endoplasmic reticulum,Membrane,Mitochondrion,Mitochondrion outer membrane,Nucleus	TRUE	present	present	none	HRK	BCL2	0.871	9.6	0.61	0.572	3	997	TRUE	TRUE	none	NA	HRK	BCL2	BCL2::HRK	BCL2::HRK	NA	NA	NA	none	O00198	P10415	O00198::P10415	O00198::P10415	NA	NA	none	none	0	0	1
P20963::Q6PIZ9	P20963	Q6PIZ9	CD247	TRAT1	0.45	0.6816	0.914	0.885	987	STRING	BIOGRID,STRING	P	Cell membrane,Membrane	Cell membrane,Membrane	TRUE	present	present	none	NA	NA	NA	NA	NA	NA	NA	NA	FALSE	FALSE	none	NA	CD247	TRAT1	CD247::TRAT1	CD247::TRAT1	NA	NA	NA	none	P20963	Q6PIZ9	P20963::Q6PIZ9	P20963::Q6PIZ9	NA	NA	none	none	0	0	1
Q68CZ1::Q96T37	Q68CZ1	Q96T37	RPGRIP1L	RBM15	0.6113	0.010124	0.661	0.08673	161	none	BIOGRID	P	Cell junction,Cell projection,Cilium,Cytoplasm,Cytoskeleton,Tight junction	Membrane,Nucleus	TRUE	present	none	none	NA	NA	NA	NA	NA	NA	NA	NA	FALSE	FALSE	none	NA	RPGRIP1L	RBM15	RBM15::RPGRIP1L	RBM15::RPGRIP1L	NA	NA	NA	none	Q68CZ1	Q96T37	Q68CZ1::Q96T37	Q68CZ1::Q96T37	NA	NA	none	none	0	0	0
Q5HYJ3::Q92541	Q5HYJ3	Q92541	FAM76B	RTF1	0.9214	0.9746	0.899	0.974	156	none	none	D,S	Nucleus	Nucleus	TRUE	none	none	none	NA	NA	NA	NA	NA	NA	NA	NA	FALSE	FALSE	none	NA	FAM76B	RTF1	FAM76B::RTF1	FAM76B::RTF1	NA	NA	NA	none	Q5HYJ3	Q92541	Q5HYJ3::Q92541	Q5HYJ3::Q92541	NA	NA	none	none	0	0	0
O75419::O75717	O75419	O75717	CDC45	WDHD1	0.2391	0.977	0.1897	0.9795	999	STRING	BIOGRID,STRING	P	Chromosome,Nucleus	Nucleus	TRUE	present	present	exact	NA	NA	NA	NA	NA	NA	NA	NA	FALSE	FALSE	none	NA	CDC45	WDHD1	CDC45::WDHD1	CDC45::WDHD1	NA	NA	NA	none	O75419	O75717	O75419::O75717	O75419::O75717	NA	NA	none	none	3	0	1
P10828::P48443	P10828	P48443	THRB	RXRG	0.958	0.969	0.9883	0.9746	788	none	BIOGRID,STRING	P	Nucleus	Cytoplasm,Nucleus	TRUE	present	present	homolog	THRB	RXRG	0.884	9	0.58	0.482	1	788	TRUE	TRUE	none	NA	THRB	RXRG	RXRG::THRB	RXRG::THRB	NA	NA	NA	none	P10828	P48443	P10828::P48443	P10828::P48443	NA	NA	none	none	1	0	1
Q8N8S7::Q9UI08	Q8N8S7	Q9UI08	ENAH	EVL	0.2754	0.9976	0.9424	0.9976	999	BIOGRID,STRING	BIOGRID,STRING	P	Cell junction,Cell projection,Cytoplasm,Cytoskeleton,Synapse	Cell projection,Cytoplasm,Cytoskeleton	TRUE	present	present	homolog	NA	NA	NA	NA	NA	NA	NA	NA	FALSE	FALSE	none	NA	ENAH	EVL	ENAH::EVL	ENAH::EVL	NA	NA	NA	none	Q8N8S7	Q9UI08	Q8N8S7::Q9UI08	Q8N8S7::Q9UI08	NA	NA	none	none	1	0	1
P61758::Q9NQP4	P61758	Q9NQP4	VBP1	PFDN4	1	0.9976	0.9985	0.999	999	BIOGRID,STRING,UNIPROT	BIOGRID,STRING,UNIPROT	D,S,P	Cytoplasm,Nucleus	Cytoplasm,Mitochondrion,Nucleus	TRUE	present	present	exact	VBP1	PFDN4	0.932	5.6000000000000005	0.75	0.894	10	999	TRUE	TRUE	relaxed	CPX-6149	VBP1	PFDN4	PFDN4::VBP1	PFDN4::VBP1	112;112	Prefoldin complex;Prefoldin complex	1	present	P61758	Q9NQP4	P61758::Q9NQP4	P61758::Q9NQP4	112	Prefoldin complex	present	present	3	1	1
P28074::P62987	P28074	P62987	PSMB5	UBA52	8.445e-4	0.641	0.614	0.01057	936	STRING	STRING	P	Cytoplasm,Nucleus,Proteasome	Cytoplasm,Nucleus	TRUE	none	present	none	NA	NA	NA	NA	NA	NA	NA	NA	FALSE	FALSE	none	NA	PSMB5	UBA52	PSMB5::UBA52	PSMB5::UBA52	NA	NA	NA	none	P28074	P62987	P28074::P62987	P28074::P62987	NA	NA	none	none	0	0	1
Q02878::Q9H8V3	Q02878	Q9H8V3	RPL6	ECT2	0.546	0.0193	0.7524	0.02608	521	BIOGRID	STRING,BIOGRID	P	Cytoplasm,Endoplasmic reticulum	Cell junction,Cytoplasm,Cytoskeleton,Nucleus,Tight junction	TRUE	present	present	none	NA	NA	NA	NA	NA	NA	NA	NA	FALSE	FALSE	none	NA	RPL6	ECT2	ECT2::RPL6	ECT2::RPL6	NA	NA	NA	none	Q02878	Q9H8V3	Q02878::Q9H8V3	Q02878::Q9H8V3	NA	NA	none	none	0	0	1
Q09472::Q13309	Q09472	Q13309	EP300	SKP2	0.3337	0.02472	0.8433	0.02612	942	BIOGRID,STRING,UNIPROT	BIOGRID,STRING,UNIPROT	P	Chromosome,Cytoplasm,Nucleus	Cytoplasm,Nucleus	TRUE	present	present	none	NA	NA	NA	NA	NA	NA	NA	NA	FALSE	FALSE	none	NA	EP300	SKP2	EP300::SKP2	EP300::SKP2	NA	NA	NA	none	Q09472	Q13309	Q09472::Q13309	Q09472::Q13309	NA	NA	none	none	0	0	1
Q13838::Q96PV6	Q13838	Q96PV6	DDX39B	LENG8	0.909	0.848	0.8457	0.794	355	none	BIOGRID,STRING	S,P	Cytoplasm,Nucleus,Spliceosome	none	TRUE	present	present	none	DDX39B	LENG8	0.977	2.1	0.79	0.422	1	355	TRUE	TRUE	none	NA	DDX39B	LENG8	DDX39B::LENG8	DDX39B::LENG8	NA	NA	NA	none	Q13838	Q96PV6	Q13838::Q96PV6	Q13838::Q96PV6	NA	NA	none	none	0	0	1
Q13627::Q969H0	Q13627	Q969H0	DYRK1A	FBXW7	0.1912	0.846	0.4482	0.8096	452	none	BIOGRID,STRING	P	Nucleus	Chromosome,Cytoplasm,Nucleus	TRUE	present	present	homolog	NA	NA	NA	NA	NA	NA	NA	NA	FALSE	FALSE	none	NA	DYRK1A	FBXW7	DYRK1A::FBXW7	DYRK1A::FBXW7	NA	NA	NA	none	Q13627	Q969H0	Q13627::Q969H0	Q13627::Q969H0	NA	NA	none	none	1	0	1
Q8N100::Q9Y543	Q8N100	Q9Y543	ATOH7	HES2	0.9995	0.07245	0.998	0.06866	316	none	none	D,S	Cell projection,Nucleus	Nucleus	TRUE	none	none	none	NA	NA	NA	NA	NA	NA	NA	NA	FALSE	FALSE	none	NA	ATOH7	HES2	ATOH7::HES2	ATOH7::HES2	NA	NA	NA	none	Q8N100	Q9Y543	Q8N100::Q9Y543	Q8N100::Q9Y543	NA	NA	none	none	0	0	0
P63252::Q99712	P63252	Q99712	KCNJ2	KCNJ15	0.892	0.885	0.9297	0.79	815	UNIPROT	BIOGRID,STRING,UNIPROT	P	Membrane	Membrane	TRUE	present	present	homolog	KCNJ2	KCNJ15	0.973	2.8000000000000003	0.67	0.744	1	815	TRUE	TRUE	none	NA	KCNJ2	KCNJ15	KCNJ15::KCNJ2	KCNJ15::KCNJ2	NA	NA	NA	none	P63252	Q99712	P63252::Q99712	P63252::Q99712	NA	NA	none	none	1	0	1
P23526::Q9BV19	P23526	Q9BV19	AHCY	C1orf50	0.969	0.9976	0.9507	0.997	894	BIOGRID,UNIPROT	STRING,BIOGRID,UNIPROT	U,S,P	Cytoplasm,Endoplasmic reticulum,Nucleus	none	TRUE	present	present	none	NA	NA	NA	NA	NA	NA	NA	NA	FALSE	FALSE	none	NA	AHCY	C1ORF50	AHCY::C1orf50	AHCY::C1ORF50	NA	NA	NA	none	P23526	Q9BV19	P23526::Q9BV19	P23526::Q9BV19	NA	NA	none	none	0	0	1
Q5TEC6::Q9NVP2	Q5TEC6	Q9NVP2	H3-7	ASF1B	0.06506	0.9854	0.9995	0.9976	791	none	STRING	P	Chromosome,Nucleosome core,Nucleus	Cytoplasm,Nucleus	TRUE	none	present	homolog	NA	NA	NA	NA	NA	NA	NA	NA	FALSE	FALSE	none	NA	H3-7	ASF1B	ASF1B::H3-7	ASF1B::H3-7	NA	NA	NA	none	Q5TEC6	Q9NVP2	Q5TEC6::Q9NVP2	Q5TEC6::Q9NVP2	NA	NA	none	none	1	0	1
Q3MII6::Q9BXW4	Q3MII6	Q9BXW4	TBC1D25	MAP1LC3C	0.1652	0.9087	0.9766	0.919	386	UNIPROT	BIOGRID,UNIPROT	P	Cytoplasm,Cytoplasmic vesicle	Cytoplasm,Cytoplasmic vesicle,Cytoskeleton,Membrane,Microtubule	TRUE	present	none	none	NA	NA	NA	NA	NA	NA	NA	NA	FALSE	FALSE	none	NA	TBC1D25	MAP1LC3C	MAP1LC3C::TBC1D25	MAP1LC3C::TBC1D25	NA	NA	NA	none	Q3MII6	Q9BXW4	Q3MII6::Q9BXW4	Q3MII6::Q9BXW4	NA	NA	none	none	0	0	0
O95400::Q15427	O95400	Q15427	CD2BP2	SF3B4	0.5083	0.007206	0.6426	0.008575	412	none	BIOGRID,STRING	P	Cytoplasm,Nucleus	Nucleus,Spliceosome	TRUE	present	present	none	NA	NA	NA	NA	NA	NA	NA	NA	FALSE	FALSE	none	NA	CD2BP2	SF3B4	CD2BP2::SF3B4	CD2BP2::SF3B4	8372;8372	Spliceosome, A complex;Spliceosome, A complex	1	present	O95400	Q15427	O95400::Q15427	O95400::Q15427	8372	Spliceosome, A complex	present	present	0	0	1
A6NMX2::Q9ULG1	A6NMX2	Q9ULG1	EIF4E1B	INO80	0.871	0.02524	0.811	0.0268	191	none	none	S	none	Chromosome,Cytoplasm,Cytoskeleton,Microtubule,Nucleus	TRUE	none	none	none	NA	NA	NA	NA	NA	NA	NA	NA	FALSE	FALSE	none	NA	EIF4E1B	INO80	EIF4E1B::INO80	EIF4E1B::INO80	NA	NA	NA	none	A6NMX2	Q9ULG1	A6NMX2::Q9ULG1	A6NMX2::Q9ULG1	NA	NA	none	none	0	0	0
P60468::P61803	P60468	P61803	SEC61B	DAD1	0.092	0.7783	0.84	0.8823	985	STRING	STRING	P	Endoplasmic reticulum,Membrane	Endoplasmic reticulum,Membrane	TRUE	none	present	none	NA	NA	NA	NA	NA	NA	NA	NA	FALSE	FALSE	none	NA	SEC61B	DAD1	DAD1::SEC61B	DAD1::SEC61B	NA	NA	NA	none	P60468	P61803	P60468::P61803	P60468::P61803	NA	NA	none	none	0	0	1
P20333::Q9UQ72	P20333	Q9UQ72	TNFRSF1B	PSG11	0.9663	0.002888	0.836	0.021	0	none	none	D	Cell membrane,Membrane,Secreted	Secreted	TRUE	none	none	none	NA	NA	NA	NA	NA	NA	NA	NA	FALSE	FALSE	none	NA	TNFRSF1B	PSG11	PSG11::TNFRSF1B	PSG11::TNFRSF1B	NA	NA	NA	none	P20333	Q9UQ72	P20333::Q9UQ72	P20333::Q9UQ72	NA	NA	none	none	0	0	0
P50402::Q8WTP8	P50402	Q8WTP8	EMD	AEN	0.543	0.005157	0.811	0.003378	0	UNIPROT	BIOGRID,UNIPROT	P	Membrane,Microtubule,Nucleus	Nucleus	TRUE	present	none	none	NA	NA	NA	NA	NA	NA	NA	NA	FALSE	FALSE	none	NA	EMD	AEN	AEN::EMD	AEN::EMD	NA	NA	NA	none	P50402	Q8WTP8	P50402::Q8WTP8	P50402::Q8WTP8	NA	NA	none	none	0	0	0
P29353::Q9Y316	P29353	Q9Y316	SHC1	MEMO1	0.3445	0.876	0.7866	0.8354	459	none	none	S	Cell junction,Cytoplasm,Mitochondrion	none	TRUE	none	none	none	NA	NA	NA	NA	NA	NA	NA	NA	FALSE	FALSE	none	NA	SHC1	MEMO1	MEMO1::SHC1	MEMO1::SHC1	2528;2528	ERBB2-MEMO-SHC complex;ERBB2-MEMO-SHC complex	1	present	P29353	Q9Y316	P29353::Q9Y316	P29353::Q9Y316	2528	ERBB2-MEMO-SHC complex	present	present	0	0	0
P15954::Q9P298	P15954	Q9P298	COX7C	HIGD1B	0.8833	0.1423	0.9653	0.4763	155	none	none	S	Membrane,Mitochondrion,Mitochondrion inner membrane	Membrane	TRUE	none	none	none	NA	NA	NA	NA	NA	NA	NA	NA	FALSE	FALSE	none	NA	COX7C	HIGD1B	COX7C::HIGD1B	COX7C::HIGD1B	NA	NA	NA	none	P15954	Q9P298	P15954::Q9P298	P15954::Q9P298	NA	NA	none	none	0	0	0
P20226::Q92994	P20226	Q92994	TBP	BRF1	0.998	0.991	0.9985	0.997	999	BIOGRID,STRING	BIOGRID,STRING	D,S,P	Nucleus	Nucleus	TRUE	present	present	homolog	TBP	BRF1	1	0.4	0.56	0.796	10	999	TRUE	TRUE	relaxed	CPX-2396	TBP	BRF1	BRF1::TBP	BRF1::TBP	1114;1114	5S-DNA-TFIIIA-TFIIIC2-TFIIIB subcomplex;5S-DNA-TFIIIA-TFIIIC2-TFIIIB subcomplex	1	present	P20226	Q92994	P20226::Q92994	P20226::Q92994	1114	5S-DNA-TFIIIA-TFIIIC2-TFIIIB subcomplex	present	present	1	1	1
O14561::P20674	O14561	P20674	NDUFAB1	COX5A	0.5156	0.0319	0.8584	0.04	986	STRING	STRING	P	Mitochondrion	Membrane,Mitochondrion,Mitochondrion inner membrane	TRUE	none	present	none	NA	NA	NA	NA	NA	NA	NA	NA	FALSE	FALSE	none	NA	NDUFAB1	COX5A	COX5A::NDUFAB1	COX5A::NDUFAB1	NA	NA	NA	none	O14561	P20674	O14561::P20674	O14561::P20674	NA	NA	none	none	0	0	1
Q14691::Q9BRT9	Q14691	Q9BRT9	GINS1	GINS4	1	1	1	1	999	BIOGRID,STRING	BIOGRID,STRING	D,S,P	Chromosome,Nucleus	Chromosome,Cytoplasm,Nucleus	TRUE	present	present	exact	GINS1	GINS4	0.999	0.4	0.9	1	6	999	TRUE	TRUE	relaxed	CPX-787	GINS1	GINS4	GINS1::GINS4	GINS1::GINS4	678;678	GINS complex;GINS complex	1	present	Q14691	Q9BRT9	Q14691::Q9BRT9	Q14691::Q9BRT9	678	GINS complex	present	present	3	1	1
Q9NX65::Q9P0L1	Q9NX65	Q9P0L1	ZSCAN32	ZKSCAN7	0.141	0.9976	0.9995	1	239	none	BIOGRID,STRING	P	Nucleus	Nucleus	TRUE	present	present	homolog	ZSCAN32	ZKSCAN7	0.977	2.1	0.28	0.34	2	239	TRUE	TRUE	none	NA	ZSCAN32	ZKSCAN7	ZKSCAN7::ZSCAN32	ZKSCAN7::ZSCAN32	NA	NA	NA	none	Q9NX65	Q9P0L1	Q9NX65::Q9P0L1	Q9NX65::Q9P0L1	NA	NA	none	none	1	0	1
O15455::O43187	O15455	O43187	TLR3	IRAK2	0.1967	0.8257	0.841	0.6553	883	none	BIOGRID,STRING	P	Endoplasmic reticulum,Endosome,Membrane	none	TRUE	present	present	none	NA	NA	NA	NA	NA	NA	NA	NA	FALSE	FALSE	none	NA	TLR3	IRAK2	IRAK2::TLR3	IRAK2::TLR3	NA	NA	NA	none	O15455	O43187	O15455::O43187	O15455::O43187	NA	NA	none	none	0	0	1
O76041::O95831	O76041	O95831	NEBL	AIFM1	0.9673	0.167	0.6904	0.623	0	none	none	D	Cytoplasm	Cytoplasm,Membrane,Mitochondrion,Mitochondrion inner membrane,Nucleus	TRUE	none	none	none	NA	NA	NA	NA	NA	NA	NA	NA	FALSE	FALSE	none	NA	NEBL	AIFM1	AIFM1::NEBL	AIFM1::NEBL	NA	NA	NA	none	O76041	O95831	O76041::O95831	O76041::O95831	NA	NA	none	none	0	0	0
Q13263::Q32M78	Q13263	Q32M78	TRIM28	ZNF699	0.11865	0.9766	0.9805	0.9805	584	none	BIOGRID,STRING	P	Nucleus	Nucleus	TRUE	present	present	homolog	NA	NA	NA	NA	NA	NA	NA	NA	FALSE	FALSE	none	NA	TRIM28	ZNF699	TRIM28::ZNF699	TRIM28::ZNF699	NA	NA	NA	none	Q13263	Q32M78	Q13263::Q32M78	Q13263::Q32M78	NA	NA	none	none	1	0	1
Q8TBC5::Q9NWS9	Q8TBC5	Q9NWS9	ZSCAN18	ZNF446	3.076e-4	0.9995	1	1	374	UNIPROT	BIOGRID,STRING,UNIPROT	P	Nucleus	Nucleus	TRUE	present	present	homolog	ZSCAN18	ZNF446	0.985	1.5	0.39	0.324	1	374	TRUE	TRUE	none	NA	ZSCAN18	ZNF446	ZNF446::ZSCAN18	ZNF446::ZSCAN18	NA	NA	NA	none	Q8TBC5	Q9NWS9	Q8TBC5::Q9NWS9	Q8TBC5::Q9NWS9	NA	NA	none	none	1	0	1
Q8WUQ7::Q9BZJ0	Q8WUQ7	Q9BZJ0	CACTIN	CRNKL1	0.2396	0.8447	0.74	0.8486	944	STRING	STRING	P	Cytoplasm,Nucleus,Spliceosome	Nucleus,Spliceosome	TRUE	none	present	exact	NA	NA	NA	NA	NA	NA	NA	NA	FALSE	FALSE	relaxed	CPX-26467;CPX-26472	CACTIN	CRNKL1	CACTIN::CRNKL1	CACTIN::CRNKL1	1181;1181	C complex spliceosome;C complex spliceosome	1	present	Q8WUQ7	Q9BZJ0	Q8WUQ7::Q9BZJ0	Q8WUQ7::Q9BZJ0	1181	C complex spliceosome	present	present	3	1	1
Q12816::Q9NXX6	Q12816	Q9NXX6	TRO	NSMCE4A	0.996	0.9917	0.9976	0.9976	426	none	STRING	S,P	none	Chromosome,Nucleus,Telomere	TRUE	none	present	homolog	NA	NA	NA	NA	NA	NA	NA	NA	FALSE	FALSE	none	NA	TRO	NSMCE4A	NSMCE4A::TRO	NSMCE4A::TRO	NA	NA	NA	none	Q12816	Q9NXX6	Q12816::Q9NXX6	Q12816::Q9NXX6	NA	NA	none	none	1	0	1
Q9NPA1::Q9Y691	Q9NPA1	Q9Y691	KCNMB3	KCNMB2	0.2201	0.4763	0.646	0.425	911	STRING	STRING	P	Membrane	Membrane	TRUE	none	present	homolog	NA	NA	NA	NA	NA	NA	NA	NA	FALSE	FALSE	none	NA	KCNMB3	KCNMB2	KCNMB2::KCNMB3	KCNMB2::KCNMB3	NA	NA	NA	none	Q9NPA1	Q9Y691	Q9NPA1::Q9Y691	Q9NPA1::Q9Y691	NA	NA	none	none	1	0	1
Q3SY69::Q7L804	Q3SY69	Q7L804	ALDH1L2	RAB11FIP2	0.281	0.784	0.666	0.9062	159	none	none	S	Mitochondrion	Cell membrane,Cell projection,Endosome,Membrane	TRUE	none	none	none	NA	NA	NA	NA	NA	NA	NA	NA	FALSE	FALSE	none	NA	ALDH1L2	RAB11FIP2	ALDH1L2::RAB11FIP2	ALDH1L2::RAB11FIP2	NA	NA	NA	none	Q3SY69	Q7L804	Q3SY69::Q7L804	Q3SY69::Q7L804	NA	NA	none	none	0	0	0
P29375::P62987	P29375	P62987	KDM5A	UBA52	0.2158	0.774	0.786	0.7896	438	none	STRING	P	Nucleus	Cytoplasm,Nucleus	TRUE	none	present	none	NA	NA	NA	NA	NA	NA	NA	NA	FALSE	FALSE	none	NA	KDM5A	UBA52	KDM5A::UBA52	KDM5A::UBA52	NA	NA	NA	none	P29375	P62987	P29375::P62987	P29375::P62987	NA	NA	none	none	0	0	1
P49765::P49767	P49765	P49767	VEGFB	VEGFC	0.12146	0.984	0.998	0.989	971	STRING	STRING	P	Secreted	Secreted	TRUE	none	present	homolog	NA	NA	NA	NA	NA	NA	NA	NA	FALSE	FALSE	none	NA	VEGFB	VEGFC	VEGFB::VEGFC	VEGFB::VEGFC	NA	NA	NA	none	P49765	P49767	P49765::P49767	P49765::P49767	NA	NA	none	none	1	0	1
P61077::Q9Y3C5	P61077	Q9Y3C5	UBE2D3	RNF11	0.4243	0.997	0.9976	0.998	723	BIOGRID,UNIPROT	STRING,BIOGRID,UNIPROT	D,S,P	Cell membrane,Endosome,Membrane	Cytoplasm,Endosome,Nucleus	TRUE	present	present	homolog	UBE2D3	RNF11	0.945	4.3	0.86	0.576	5	762	TRUE	TRUE	none	NA	UBE2D3	RNF11	RNF11::UBE2D3	RNF11::UBE2D3	NA	NA	NA	none	P61077	Q9Y3C5	P61077::Q9Y3C5	P61077::Q9Y3C5	NA	NA	none	none	1	0	1
P61619::Q9UGP8	P61619	Q9UGP8	SEC61A1	SEC63	0.3027	0.9917	0.983	0.991	999	BIOGRID,STRING	BIOGRID,STRING	D,S,P	Endoplasmic reticulum,Membrane	Endoplasmic reticulum,Membrane	TRUE	present	present	homolog	SEC61A1	SEC63	0.984	2.1	0.71	0.283	3	973	TRUE	TRUE	none	NA	SEC61A1	SEC63	SEC61A1::SEC63	SEC61A1::SEC63	NA	NA	NA	none	P61619	Q9UGP8	P61619::Q9UGP8	P61619::Q9UGP8	NA	NA	none	none	1	0	1
B2RUZ4::Q4KMG9	B2RUZ4	Q4KMG9	SMIM1	TMEM52B	0.4387	0.867	0.9165	0.878	0	UNIPROT	BIOGRID,UNIPROT	P	Cell membrane,Membrane	Membrane	TRUE	present	none	none	NA	NA	NA	NA	NA	NA	NA	NA	FALSE	FALSE	none	NA	SMIM1	TMEM52B	SMIM1::TMEM52B	SMIM1::TMEM52B	NA	NA	NA	none	B2RUZ4	Q4KMG9	B2RUZ4::Q4KMG9	B2RUZ4::Q4KMG9	NA	NA	none	none	0	0	0
Q86WX3::Q9BQ48	Q86WX3	Q9BQ48	RPS19BP1	MRPL34	0.8643	0.01988	0.1415	0.9863	179	none	none	S	Nucleus	Mitochondrion	TRUE	none	none	none	NA	NA	NA	NA	NA	NA	NA	NA	FALSE	FALSE	none	NA	RPS19BP1	MRPL34	MRPL34::RPS19BP1	MRPL34::RPS19BP1	NA	NA	NA	none	Q86WX3	Q9BQ48	Q86WX3::Q9BQ48	Q86WX3::Q9BQ48	NA	NA	none	none	0	0	0
Q9H6Z9::Q9HD45	Q9H6Z9	Q9HD45	EGLN3	TM9SF3	0.6494	0.03238	0.829	0.02078	0	none	BIOGRID	P	Cytoplasm,Nucleus	Membrane	TRUE	present	none	none	NA	NA	NA	NA	NA	NA	NA	NA	FALSE	FALSE	none	NA	EGLN3	TM9SF3	EGLN3::TM9SF3	EGLN3::TM9SF3	NA	NA	NA	none	Q9H6Z9	Q9HD45	Q9H6Z9::Q9HD45	Q9H6Z9::Q9HD45	NA	NA	none	none	0	0	0
P63162::Q96DI7	P63162	Q96DI7	SNRPN	SNRNP40	0.9004	0.9087	0.9805	0.9326	902	STRING	STRING	D,S,P	Nucleus	Nucleus,Spliceosome	TRUE	none	present	homolog	NA	NA	NA	NA	NA	NA	NA	NA	FALSE	FALSE	none	NA	SNRPN	SNRNP40	SNRNP40::SNRPN	SNRNP40::SNRPN	NA	NA	NA	none	P63162	Q96DI7	P63162::Q96DI7	P63162::Q96DI7	NA	NA	none	none	1	0	1
Q16543::Q9H093	Q16543	Q9H093	CDC37	NUAK2	0.5244	0.04553	0.7427	0.09	293	none	STRING	P	Cytoplasm	none	TRUE	none	present	homolog	NA	NA	NA	NA	NA	NA	NA	NA	FALSE	FALSE	none	NA	CDC37	NUAK2	CDC37::NUAK2	CDC37::NUAK2	NA	NA	NA	none	Q16543	Q9H093	Q16543::Q9H093	Q16543::Q9H093	NA	NA	none	none	1	0	1
O00322::P35247	O00322	P35247	UPK1A	SFTPD	0.495	0.5586	0.9053	0.7104	0	UNIPROT	UNIPROT	P	Membrane	Extracellular matrix,Secreted,Surface film	TRUE	none	none	none	NA	NA	NA	NA	NA	NA	NA	NA	FALSE	FALSE	none	NA	UPK1A	SFTPD	SFTPD::UPK1A	SFTPD::UPK1A	NA	NA	NA	none	O00322	P35247	O00322::P35247	O00322::P35247	NA	NA	none	none	0	0	0
Q14690::Q86UE4	Q14690	Q86UE4	PDCD11	MTDH	0.2013	0.5757	0.959	0.607	253	BIOGRID	STRING,BIOGRID	P	Nucleus	Cell junction,Cytoplasm,Endoplasmic reticulum,Membrane,Nucleus,Tight junction	TRUE	present	present	none	NA	NA	NA	NA	NA	NA	NA	NA	FALSE	FALSE	none	NA	PDCD11	MTDH	MTDH::PDCD11	MTDH::PDCD11	NA	NA	NA	none	Q14690	Q86UE4	Q14690::Q86UE4	Q14690::Q86UE4	NA	NA	none	none	0	0	1
P47900::Q9H3S3	P47900	Q9H3S3	P2RY1	TMPRSS5	0.665	0.875	0.8984	0.827	0	none	none	D	Cell membrane,Membrane	Cell membrane,Membrane	TRUE	none	none	none	NA	NA	NA	NA	NA	NA	NA	NA	FALSE	FALSE	none	NA	P2RY1	TMPRSS5	P2RY1::TMPRSS5	P2RY1::TMPRSS5	NA	NA	NA	none	P47900	Q9H3S3	P47900::Q9H3S3	P47900::Q9H3S3	NA	NA	none	none	0	0	0
O95206::Q8N4K4	O95206	Q8N4K4	PCDH8	RPRML	0.367	0.8228	0.905	0.867	199	none	none	S	Cell membrane,Cell projection,Membrane,Postsynaptic cell membrane,Synapse	Membrane	TRUE	none	none	none	NA	NA	NA	NA	NA	NA	NA	NA	FALSE	FALSE	none	NA	PCDH8	RPRML	PCDH8::RPRML	PCDH8::RPRML	NA	NA	NA	none	O95206	Q8N4K4	O95206::Q8N4K4	O95206::Q8N4K4	NA	NA	none	none	0	0	0
Q14195::Q16555	Q14195	Q16555	DPYSL3	DPYSL2	0.468	0.996	0.9805	0.998	0	BIOGRID,UNIPROT	BIOGRID,UNIPROT	P	Cell projection,Cytoplasm	Cytoplasm,Cytoskeleton,Membrane	TRUE	present	none	homolog	DPYSL3	DPYSL2	0.974	2.8000000000000003	0.76	0.956	6	976	TRUE	TRUE	none	NA	DPYSL3	DPYSL2	DPYSL2::DPYSL3	DPYSL2::DPYSL3	NA	NA	NA	none	Q14195	Q16555	Q14195::Q16555	Q14195::Q16555	NA	NA	none	none	1	0	0
P33240::Q12996	P33240	Q12996	CSTF2	CSTF3	0.9946	0.9995	0.99	0.9995	999	BIOGRID,STRING	BIOGRID,STRING	D,S,P	Nucleus	Nucleus	TRUE	present	present	none	CSTF2	CSTF3	0.975	2.1	0.28	0.733	4	999	TRUE	TRUE	relaxed	CPX-2701	CSTF2	CSTF3	CSTF2::CSTF3	CSTF2::CSTF3	1146;1147;2211;1146;1147;2211	Cleavage stimulation factor;Polyadenylation complex (CSTF1, CSTF2, CSTF3, SYMPK CPSF1, CPSF2, CPSF3);BARD1-BRCA1-CSTF complex;Cleavage stimulation factor;Polyadenylation complex (CSTF1, CSTF2, CSTF3, SYMPK CPSF1, CPSF2, CPSF3);BARD1-BRCA1-CSTF complex	3	present	P33240	Q12996	P33240::Q12996	P33240::Q12996	1146;1147;2211	Cleavage stimulation factor;Polyadenylation complex (CSTF1, CSTF2, CSTF3, SYMPK CPSF1, CPSF2, CPSF3);BARD1-BRCA1-CSTF complex	present	present	0	1	1
Q9BZL3::Q9NS64	Q9BZL3	Q9NS64	SMIM3	RPRM	0.7476	0.867	0.95	0.9233	0	UNIPROT	BIOGRID,UNIPROT	P	Membrane	Cytoplasm,Membrane	TRUE	present	none	none	NA	NA	NA	NA	NA	NA	NA	NA	FALSE	FALSE	none	NA	SMIM3	RPRM	RPRM::SMIM3	RPRM::SMIM3	NA	NA	NA	none	Q9BZL3	Q9NS64	Q9BZL3::Q9NS64	Q9BZL3::Q9NS64	NA	NA	none	none	0	0	0
P01106::Q9Y4P1	P01106	Q9Y4P1	MYC	ATG4B	0.096	0.8843	0.9043	0.854	289	none	BIOGRID	P	Cytoplasm,Nucleus	Cytoplasm,Cytoplasmic vesicle,Endoplasmic reticulum,Mitochondrion	TRUE	present	none	none	NA	NA	NA	NA	NA	NA	NA	NA	FALSE	FALSE	none	NA	MYC	ATG4B	ATG4B::MYC	ATG4B::MYC	NA	NA	NA	none	P01106	Q9Y4P1	P01106::Q9Y4P1	P01106::Q9Y4P1	NA	NA	none	none	0	0	0
O60341::Q13029	O60341	Q13029	KDM1A	PRDM2	0.155	0.8276	0.8105	0.928	456	none	BIOGRID,STRING	P	Nucleus	Nucleus	TRUE	present	present	homolog	NA	NA	NA	NA	NA	NA	NA	NA	FALSE	FALSE	none	NA	KDM1A	PRDM2	KDM1A::PRDM2	KDM1A::PRDM2	NA	NA	NA	none	O60341	Q13029	O60341::Q13029	O60341::Q13029	NA	NA	none	none	1	0	1
P23415::P48167	P23415	P48167	GLRA1	GLRB	0.507	0.901	0.8906	0.906	812	UNIPROT	STRING,UNIPROT	P	Cell membrane,Cell projection,Membrane,Postsynaptic cell membrane,Synapse	Cell membrane,Cell projection,Cytoplasm,Membrane,Postsynaptic cell membrane,Synapse	TRUE	none	present	exact	GLRA1	GLRB	0.92	6.6000000000000005	0.71	0.498	0	812	TRUE	TRUE	strict	CPX-7841	GLRA1	GLRB	GLRA1::GLRB	GLRA1::GLRB	7459;7459	Glycine receptor (GLRA11, GLRB);Glycine receptor (GLRA11, GLRB)	1	present	P23415	P48167	P23415::P48167	P23415::P48167	7459	Glycine receptor (GLRA11, GLRB)	present	present	3	3	1
P59646::Q9NS64	P59646	Q9NS64	FXYD4	RPRM	0.43120000000000003	0.937	0.9688	0.9395	153	none	none	S	Membrane	Cytoplasm,Membrane	TRUE	none	none	none	NA	NA	NA	NA	NA	NA	NA	NA	FALSE	FALSE	none	NA	FXYD4	RPRM	FXYD4::RPRM	FXYD4::RPRM	NA	NA	NA	none	P59646	Q9NS64	P59646::Q9NS64	P59646::Q9NS64	NA	NA	none	none	0	0	0
P29973::Q9NQW8	P29973	Q9NQW8	CNGA1	CNGB3	0.5913	0.996	0.98	0.996	878	STRING	STRING	P	Cell membrane,Membrane	Membrane	TRUE	none	present	homolog	CNGA1	CNGB3	0.877	9	0.64	0.292	0	878	TRUE	TRUE	none	NA	CNGA1	CNGB3	CNGA1::CNGB3	CNGA1::CNGB3	NA	NA	NA	none	P29973	Q9NQW8	P29973::Q9NQW8	P29973::Q9NQW8	NA	NA	none	none	1	0	1
P35443::P49747	P35443	P49747	THBS4	COMP	0.2969	0.983	0.844	0.9917	856	STRING	STRING	P	Endoplasmic reticulum,Extracellular matrix,Sarcoplasmic reticulum,Secreted	Extracellular matrix,Secreted	TRUE	none	present	homolog	NA	NA	NA	NA	NA	NA	NA	NA	FALSE	FALSE	none	NA	THBS4	COMP	COMP::THBS4	COMP::THBS4	NA	NA	NA	none	P35443	P49747	P35443::P49747	P35443::P49747	NA	NA	none	none	1	0	1
P02008::P09105	P02008	P09105	HBZ	HBQ1	0.6265	1	1	1	854	STRING,UNIPROT	BIOGRID,STRING,UNIPROT	P	none	none	TRUE	present	present	homolog	HBZ	HBQ1	0.96	3.5999999999999996	0.9	0.672	1	854	TRUE	TRUE	none	NA	HBZ	HBQ1	HBQ1::HBZ	HBQ1::HBZ	NA	NA	NA	none	P02008	P09105	P02008::P09105	P02008::P09105	NA	NA	none	none	1	0	1
P01871::Q16552	P01871	Q16552	IGHM	IL17A	0.899	0.8716	0.829	0.921	0	none	none	D	Cell membrane,Immunoglobulin,Membrane,Secreted	Secreted	TRUE	none	none	homolog	NA	NA	NA	NA	NA	NA	NA	NA	FALSE	FALSE	none	NA	IGHM	IL17A	IGHM::IL17A	IGHM::IL17A	NA	NA	NA	none	P01871	Q16552	P01871::Q16552	P01871::Q16552	NA	NA	none	none	1	0	0
Q8N8F7::Q9H8J5	Q8N8F7	Q9H8J5	LSMEM1	MANSC1	0.4102	0.783	0.9155	0.763	348	none	none	S	Membrane	Membrane	TRUE	none	none	none	NA	NA	NA	NA	NA	NA	NA	NA	FALSE	FALSE	none	NA	LSMEM1	MANSC1	LSMEM1::MANSC1	LSMEM1::MANSC1	NA	NA	NA	none	Q8N8F7	Q9H8J5	Q8N8F7::Q9H8J5	Q8N8F7::Q9H8J5	NA	NA	none	none	0	0	0
P56182::Q92623	P56182	Q92623	RRP1	TTC9	0.4019	0.7847	0.6323	0.93	162	none	none	S	Nucleus	none	TRUE	none	none	none	NA	NA	NA	NA	NA	NA	NA	NA	FALSE	FALSE	none	NA	RRP1	TTC9	RRP1::TTC9	RRP1::TTC9	NA	NA	NA	none	P56182	Q92623	P56182::Q92623	P56182::Q92623	NA	NA	none	none	0	0	0
O94927::Q7Z4H7	O94927	Q7Z4H7	HAUS5	HAUS6	0.2073	0.983	0.549	0.9927	999	BIOGRID,STRING,UNIPROT	BIOGRID,STRING,UNIPROT	P	Cytoplasm,Cytoskeleton,Microtubule	Cytoplasm,Cytoskeleton,Microtubule	TRUE	present	present	none	HAUS5	HAUS6	0.949	4.3	0.42	0.584	5	999	TRUE	TRUE	relaxed	CPX-1847	HAUS5	HAUS6	HAUS5::HAUS6	HAUS5::HAUS6	6435;6435	HAUS augmin-like complex;HAUS augmin-like complex	1	present	O94927	Q7Z4H7	O94927::Q7Z4H7	O94927::Q7Z4H7	6435	HAUS augmin-like complex	present	present	0	1	1
O75665::Q8NB25	O75665	Q8NB25	OFD1	FAM184A	0.4507	0.012924	0.9556	0.01884	319	BIOGRID	STRING,BIOGRID	P	Cell projection,Cilium,Cytoplasm,Cytoskeleton,Nucleus	Cytoplasm,Cytoskeleton	TRUE	present	present	none	NA	NA	NA	NA	NA	NA	NA	NA	FALSE	FALSE	none	NA	OFD1	FAM184A	FAM184A::OFD1	FAM184A::OFD1	NA	NA	NA	none	O75665	Q8NB25	O75665::Q8NB25	O75665::Q8NB25	NA	NA	none	none	0	0	1
O60675::Q9BYV9	O60675	Q9BYV9	MAFK	BACH2	0.1111	0.9995	0.9985	1	980	BIOGRID,STRING,UNIPROT	BIOGRID,STRING,UNIPROT	P	Nucleus	Cytoplasm,Nucleus	TRUE	present	present	homolog	MAFK	BACH2	0.974	2.8000000000000003	0.65	0.528	3	980	TRUE	TRUE	strict	CPX-2482	MAFK	BACH2	BACH2::MAFK	BACH2::MAFK	NA	NA	NA	none	O60675	Q9BYV9	O60675::Q9BYV9	O60675::Q9BYV9	NA	NA	none	none	1	3	1
P51668::Q9ULK6	P51668	Q9ULK6	UBE2D1	RNF150	0.006954	0.9126	0.9927	0.9688	334	none	BIOGRID	P	Cytoplasm	Membrane	TRUE	present	none	homolog	NA	NA	NA	NA	NA	NA	NA	NA	FALSE	FALSE	none	NA	UBE2D1	RNF150	RNF150::UBE2D1	RNF150::UBE2D1	NA	NA	NA	none	P51668	Q9ULK6	P51668::Q9ULK6	P51668::Q9ULK6	NA	NA	none	none	1	0	0
Q12906::Q96KR1	Q12906	Q96KR1	ILF3	ZFR	0.1593	0.64	0.982	0.8213	560	BIOGRID	STRING,BIOGRID	P	Cytoplasm,Nucleus	Chromosome,Cytoplasm,Nucleus	TRUE	present	present	homolog	NA	NA	NA	NA	NA	NA	NA	NA	FALSE	FALSE	none	NA	ILF3	ZFR	ILF3::ZFR	ILF3::ZFR	NA	NA	NA	none	Q12906	Q96KR1	Q12906::Q96KR1	Q12906::Q96KR1	NA	NA	none	none	1	0	1
Q99873::Q9NR22	Q99873	Q9NR22	PRMT1	PRMT8	0.0879	0.999	1	1	904	BIOGRID,UNIPROT	STRING,BIOGRID,UNIPROT	P	Cytoplasm,Lysosome,Membrane,Nucleus	Cell membrane,Membrane	TRUE	present	present	homolog	PRMT1	PRMT8	0.97	2.8000000000000003	0.86	0.828	11	904	TRUE	TRUE	none	NA	PRMT1	PRMT8	PRMT1::PRMT8	PRMT1::PRMT8	NA	NA	NA	none	Q99873	Q9NR22	Q99873::Q9NR22	Q99873::Q9NR22	NA	NA	none	none	1	0	1
O14936::Q8WXE0	O14936	Q8WXE0	CASK	CASKIN2	0.2725	0.8237	0.7837	0.897	665	none	STRING	S,P	Cell membrane,Cytoplasm,Membrane,Nucleus	Cytoplasm	TRUE	none	present	homolog	NA	NA	NA	NA	NA	NA	NA	NA	FALSE	FALSE	none	NA	CASK	CASKIN2	CASK::CASKIN2	CASK::CASKIN2	NA	NA	NA	none	O14936	Q8WXE0	O14936::Q8WXE0	O14936::Q8WXE0	NA	NA	none	none	1	0	1
P19397::Q6UX34	P19397	Q6UX34	CD53	SNORC	0.567	0.4558	0.7183	0.552	0	UNIPROT	BIOGRID,UNIPROT	P	Cell junction,Cell membrane,Membrane	Cytoplasm,Extracellular matrix,Membrane,Secreted	TRUE	present	none	none	NA	NA	NA	NA	NA	NA	NA	NA	FALSE	FALSE	none	NA	CD53	SNORC	CD53::SNORC	CD53::SNORC	NA	NA	NA	none	P19397	Q6UX34	P19397::Q6UX34	P19397::Q6UX34	NA	NA	none	none	0	0	0
O43707::Q15599	O43707	Q15599	ACTN4	NHERF2	0.324	0.505	0.67	0.6704	836	BIOGRID,STRING	BIOGRID,STRING	P	Cell junction,Cytoplasm,Cytoskeleton,Nucleus	Cell membrane,Membrane,Nucleus	TRUE	present	present	none	NA	NA	NA	NA	NA	NA	NA	NA	FALSE	FALSE	none	NA	ACTN4	NHERF2	ACTN4::NHERF2	ACTN4::NHERF2	6787;6787	ACTN4-NHERF2-SLC9A3 complex;ACTN4-NHERF2-SLC9A3 complex	1	present	O43707	Q15599	O43707::Q15599	O43707::Q15599	6787	ACTN4-NHERF2-SLC9A3 complex	present	present	0	0	1
Q5VX71::Q8NFP4	Q5VX71	Q8NFP4	SUSD4	MDGA1	0.716	0.897	0.74	0.8677	0	none	none	D	Membrane,Secreted	Cell membrane,Membrane	TRUE	none	none	none	NA	NA	NA	NA	NA	NA	NA	NA	FALSE	FALSE	none	NA	SUSD4	MDGA1	MDGA1::SUSD4	MDGA1::SUSD4	NA	NA	NA	none	Q5VX71	Q8NFP4	Q5VX71::Q8NFP4	Q5VX71::Q8NFP4	NA	NA	none	none	0	0	0
O95391::Q56P03	O95391	Q56P03	SLU7	EAPP	0.574	0.008766	0.6206	0.011734	287	none	BIOGRID,STRING	P	Cytoplasm,Nucleus,Spliceosome	Cytoplasm,Nucleus	TRUE	present	present	none	NA	NA	NA	NA	NA	NA	NA	NA	FALSE	FALSE	none	NA	SLU7	EAPP	EAPP::SLU7	EAPP::SLU7	NA	NA	NA	none	O95391	Q56P03	O95391::Q56P03	O95391::Q56P03	NA	NA	none	none	0	0	1
P35908::Q14525	P35908	Q14525	KRT2	KRT33B	0.991	0.1917	0.996	0.0806	210	UNIPROT	BIOGRID,UNIPROT	P	Cytoplasm,Intermediate filament,Keratin	Intermediate filament,Keratin	TRUE	present	none	homolog	KRT2	KRT33B	0.962	3.5999999999999996	0.41	0.636	1	279	TRUE	TRUE	none	NA	KRT2	KRT33B	KRT2::KRT33B	KRT2::KRT33B	NA	NA	NA	none	P35908	Q14525	P35908::Q14525	P35908::Q14525	NA	NA	none	none	1	0	0
P05783::Q14532	P05783	Q14532	KRT18	KRT32	0.988	0.01714	0.9946	0.0696	406	none	STRING	P	Cytoplasm,Intermediate filament,Keratin,Nucleus	Intermediate filament,Keratin	TRUE	none	present	homolog	KRT18	KRT32	0.885	8.5	0.34	0.45	0	406	TRUE	TRUE	none	NA	KRT18	KRT32	KRT18::KRT32	KRT18::KRT32	NA	NA	NA	none	P05783	Q14532	P05783::Q14532	P05783::Q14532	NA	NA	none	none	1	0	1
Q3B7S5::Q6ICB0	Q3B7S5	Q6ICB0	SMIM21	DESI1	0.00663	0.7227	0.653	0.683	196	UNIPROT	BIOGRID,STRING,UNIPROT	P	Membrane	Cytoplasm,Nucleus	TRUE	present	present	none	NA	NA	NA	NA	NA	NA	NA	NA	FALSE	FALSE	none	NA	SMIM21	DESI1	DESI1::SMIM21	DESI1::SMIM21	NA	NA	NA	none	Q3B7S5	Q6ICB0	Q3B7S5::Q6ICB0	Q3B7S5::Q6ICB0	NA	NA	none	none	0	0	1
O75122::P49840	O75122	P49840	CLASP2	GSK3A	0.2189	0.8706	0.8135	0.891	0	none	BIOGRID	P	Cell membrane,Cell projection,Centromere,Chromosome,Cytoplasm,Cytoskeleton,Golgi apparatus,Kinetochore,Membrane,Microtubule	none	TRUE	present	none	none	NA	NA	NA	NA	NA	NA	NA	NA	FALSE	FALSE	none	NA	CLASP2	GSK3A	CLASP2::GSK3A	CLASP2::GSK3A	NA	NA	NA	none	O75122	P49840	O75122::P49840	O75122::P49840	NA	NA	none	none	0	0	0
Q8TAE8::Q9NQ50	Q8TAE8	Q9NQ50	GADD45GIP1	MRPL40	0.95	0.7417	0.475	0.977	986	STRING	BIOGRID,STRING	S,P	Mitochondrion,Nucleus	Mitochondrion	TRUE	present	present	exact	NA	NA	NA	NA	NA	NA	NA	NA	FALSE	FALSE	relaxed	CPX-5226	GADD45GIP1	MRPL40	GADD45GIP1::MRPL40	GADD45GIP1::MRPL40	NA	NA	NA	none	Q8TAE8	Q9NQ50	Q8TAE8::Q9NQ50	Q8TAE8::Q9NQ50	NA	NA	none	none	3	1	1
Q13557::Q9NZT1	Q13557	Q9NZT1	CAMK2D	CALML5	0.3389	0.9116	0.839	0.9526	776	none	STRING	S,P	Cell membrane,Membrane,Sarcoplasmic reticulum	none	TRUE	none	present	homolog	NA	NA	NA	NA	NA	NA	NA	NA	FALSE	FALSE	none	NA	CAMK2D	CALML5	CALML5::CAMK2D	CALML5::CAMK2D	NA	NA	NA	none	Q13557	Q9NZT1	Q13557::Q9NZT1	Q13557::Q9NZT1	NA	NA	none	none	1	0	1
O00602::Q6HA08	O00602	Q6HA08	FCN1	ASTL	0.752	0.9126	0.2264	0.8677	0	none	none	D	Cell membrane,Membrane,Secreted	Cell membrane,Cytoplasm,Cytoplasmic vesicle,Membrane	TRUE	none	none	none	NA	NA	NA	NA	NA	NA	NA	NA	FALSE	FALSE	none	NA	FCN1	ASTL	ASTL::FCN1	ASTL::FCN1	NA	NA	NA	none	O00602	Q6HA08	O00602::Q6HA08	O00602::Q6HA08	NA	NA	none	none	0	0	0
P36543::Q9UI12	P36543	Q9UI12	ATP6V1E1	ATP6V1H	0.396	0.607	0.9873	0.7393	999	BIOGRID,STRING	BIOGRID,STRING	P	Cell membrane,Cytoplasmic vesicle,Membrane,Synapse	Cytoplasmic vesicle,Membrane	TRUE	present	present	exact	ATP6V1E1	ATP6V1H	0.998	0.4	0.66	0.5	6	999	TRUE	TRUE	none	NA	ATP6V1E1	ATP6V1H	ATP6V1E1::ATP6V1H	ATP6V1E1::ATP6V1H	NA	NA	NA	none	P36543	Q9UI12	P36543::Q9UI12	P36543::Q9UI12	NA	NA	none	none	3	0	1
P05386::Q8NHW5	P05386	Q8NHW5	RPLP1	RPLP0P6	0.9956	0.9746	0.922	0.9595	999	STRING	STRING	P	none	none	TRUE	none	present	homolog	NA	NA	NA	NA	NA	NA	NA	NA	FALSE	FALSE	none	NA	RPLP1	RPLP0P6	RPLP0P6::RPLP1	RPLP0P6::RPLP1	NA	NA	NA	none	P05386	Q8NHW5	P05386::Q8NHW5	P05386::Q8NHW5	NA	NA	none	none	1	0	1
Q7Z7B7::Q8NEX5	Q7Z7B7	Q8NEX5	DEFB132	WFDC9	0.2761	0.8926	0.9336	0.8296	283	none	none	S	Secreted	Secreted	TRUE	none	none	none	NA	NA	NA	NA	NA	NA	NA	NA	FALSE	FALSE	none	NA	DEFB132	WFDC9	DEFB132::WFDC9	DEFB132::WFDC9	NA	NA	NA	none	Q7Z7B7	Q8NEX5	Q7Z7B7::Q8NEX5	Q7Z7B7::Q8NEX5	NA	NA	none	none	0	0	0
O43150::Q14289	O43150	Q14289	ASAP2	PTK2B	0.3696	0.3064	0.84	0.6206	843	BIOGRID	STRING,BIOGRID	P	Cell membrane,Cytoplasm,Golgi apparatus,Membrane	Cell junction,Cell membrane,Cell projection,Cytoplasm,Membrane,Nucleus	TRUE	present	present	none	NA	NA	NA	NA	NA	NA	NA	NA	FALSE	FALSE	none	NA	ASAP2	PTK2B	ASAP2::PTK2B	ASAP2::PTK2B	9373;9373	ASAP2-PTKB2 complex;ASAP2-PTKB2 complex	1	present	O43150	Q14289	O43150::Q14289	O43150::Q14289	9373	ASAP2-PTKB2 complex	present	present	0	0	1
Q13686::Q9UIC8	Q13686	Q9UIC8	ALKBH1	LCMT1	0.896	0.2622	0.4683	0.6694	151	none	none	S	Mitochondrion,Nucleus	none	TRUE	none	none	none	NA	NA	NA	NA	NA	NA	NA	NA	FALSE	FALSE	none	NA	ALKBH1	LCMT1	ALKBH1::LCMT1	ALKBH1::LCMT1	NA	NA	NA	none	Q13686	Q9UIC8	Q13686::Q9UIC8	Q13686::Q9UIC8	NA	NA	none	none	0	0	0
Q7Z4H7::Q9BT25	Q7Z4H7	Q9BT25	HAUS6	HAUS8	1	0.9995	0.998	1	999	BIOGRID,STRING,UNIPROT	BIOGRID,STRING,UNIPROT	D,S,P	Cytoplasm,Cytoskeleton,Microtubule	Cytoplasm,Cytoskeleton,Microtubule	TRUE	present	present	exact	HAUS6	HAUS8	0.996	0.4	0.39	0.82	5	999	TRUE	TRUE	relaxed	CPX-1847	HAUS6	HAUS8	HAUS6::HAUS8	HAUS6::HAUS8	6435;6435	HAUS augmin-like complex;HAUS augmin-like complex	1	present	Q7Z4H7	Q9BT25	Q7Z4H7::Q9BT25	Q7Z4H7::Q9BT25	6435	HAUS augmin-like complex	present	present	3	1	1
Q96AW1::Q96G27	Q96AW1	Q96G27	VOPP1	WBP1	0.8076	0.967	0.993	0.9707	567	none	none	S	Cytoplasmic vesicle,Endosome,Lysosome,Membrane	none	TRUE	none	none	none	NA	NA	NA	NA	NA	NA	NA	NA	FALSE	FALSE	none	NA	VOPP1	WBP1	VOPP1::WBP1	VOPP1::WBP1	NA	NA	NA	none	Q96AW1	Q96G27	Q96AW1::Q96G27	Q96AW1::Q96G27	NA	NA	none	none	0	0	0
P10911::Q8WXI2	P10911	Q8WXI2	MCF2	CNKSR2	0.3118	0.7896	0.959	0.886	195	none	none	S	Cytoplasm,Membrane	Cytoplasm,Membrane	TRUE	none	none	none	NA	NA	NA	NA	NA	NA	NA	NA	FALSE	FALSE	none	NA	MCF2	CNKSR2	CNKSR2::MCF2	CNKSR2::MCF2	NA	NA	NA	none	P10911	Q8WXI2	P10911::Q8WXI2	P10911::Q8WXI2	NA	NA	none	none	0	0	0
O00258::O43681	O00258	O43681	GET1	GET3	0.997	0.9253	0.982	0.9326	999	STRING	BIOGRID,STRING	D,S,P	Endoplasmic reticulum,Membrane	Cytoplasm,Endoplasmic reticulum,Nucleus	TRUE	present	present	exact	GET1	GET3	0.903	7.8	0.71	1	2	999	TRUE	TRUE	relaxed	CPX-6464	GET1	GET3	GET1::GET3	GET1::GET3	NA	NA	NA	none	O00258	O43681	O00258::O43681	O00258::O43681	NA	NA	none	none	3	1	1
O43921::P54762	O43921	P54762	EFNA2	EPHB1	0.572	0.7583	0.9976	0.993	896	none	STRING	P	Cell membrane,Membrane	Cell membrane,Cell projection,Endosome,Membrane	TRUE	none	present	homolog	NA	NA	NA	NA	NA	NA	NA	NA	FALSE	FALSE	none	NA	EFNA2	EPHB1	EFNA2::EPHB1	EFNA2::EPHB1	NA	NA	NA	none	O43921	P54762	O43921::P54762	O43921::P54762	NA	NA	none	none	1	0	1
C9JE40::P62310	C9JE40	P62310	PATL2	LSM3	0.144	0.9805	0.93	0.983	802	none	STRING	P	Cytoplasm,Nucleus	Nucleus,Spliceosome	TRUE	none	present	none	NA	NA	NA	NA	NA	NA	NA	NA	FALSE	FALSE	none	NA	PATL2	LSM3	LSM3::PATL2	LSM3::PATL2	NA	NA	NA	none	C9JE40	P62310	C9JE40::P62310	C9JE40::P62310	NA	NA	none	none	0	0	1
P00403::P0DJ07	P00403	P0DJ07	MT-CO2	PET100	0.989	0.95	0.974	0.985	337	none	none	D,S	Membrane,Mitochondrion,Mitochondrion inner membrane	Membrane,Mitochondrion,Mitochondrion inner membrane	TRUE	none	none	none	NA	NA	NA	NA	NA	NA	NA	NA	FALSE	FALSE	none	NA	MT-CO2	PET100	MT-CO2::PET100	MT-CO2::PET100	7305;7305	Cytochrome c oxidase including assembly factors (COX, PET100, PET117, MR-1S);Cytochrome c oxidase including assembly factors (COX, PET100, PET117, MR-1S)	1	present	P00403	P0DJ07	P00403::P0DJ07	P00403::P0DJ07	7305	Cytochrome c oxidase including assembly factors (COX, PET100, PET117, MR-1S)	present	present	0	0	0
O00631::P0DN84	O00631	P0DN84	SLN	STRIT1	0.6133	0.9536	0.9863	0.951	848	none	STRING	S,P	Endoplasmic reticulum,Membrane,Sarcoplasmic reticulum	Membrane,Sarcoplasmic reticulum	TRUE	none	present	none	NA	NA	NA	NA	NA	NA	NA	NA	FALSE	FALSE	none	NA	SLN	STRIT1	SLN::STRIT1	SLN::STRIT1	NA	NA	NA	none	O00631	P0DN84	O00631::P0DN84	O00631::P0DN84	NA	NA	none	none	0	0	1
P01588::P19235	P01588	P19235	EPO	EPOR	0.665	0.9985	0.999	0.9995	999	BIOGRID,STRING,UNIPROT	BIOGRID,STRING,UNIPROT	S,P	Secreted	Cell membrane,Membrane,Secreted	TRUE	present	present	exact	EPO	EPOR	0.905	7.1	0.82	0.79	6	999	TRUE	TRUE	strict	CPX-26531	EPO	EPOR	EPO::EPOR	EPO::EPOR	5446;5446	EPO-EPOR complex;EPO-EPOR complex	1	present	P01588	P19235	P01588::P19235	P01588::P19235	5446	EPO-EPOR complex	present	present	3	3	1
P04264::Q7Z3Y7	P04264	Q7Z3Y7	KRT1	KRT28	0.9746	0.01371	0.9966	0.02226	177	UNIPROT	BIOGRID,UNIPROT	P	Cell membrane,Cytoplasm,Intermediate filament,Keratin,Membrane	Cytoplasm,Intermediate filament,Keratin	TRUE	present	none	homolog	KRT1	KRT28	0.97	2.8000000000000003	0.38	0.552	1	177	TRUE	TRUE	none	NA	KRT1	KRT28	KRT1::KRT28	KRT1::KRT28	NA	NA	NA	none	P04264	Q7Z3Y7	P04264::Q7Z3Y7	P04264::Q7Z3Y7	NA	NA	none	none	1	0	0
A0A096LP55::Q02221	A0A096LP55	Q02221	UQCRHL	COX6A2	0.0644	0.9707	0.47	0.6133	988	STRING	STRING	P	Membrane,Mitochondrion,Mitochondrion inner membrane	Membrane,Mitochondrion,Mitochondrion inner membrane	TRUE	none	present	none	NA	NA	NA	NA	NA	NA	NA	NA	FALSE	FALSE	none	NA	UQCRHL	COX6A2	COX6A2::UQCRHL	COX6A2::UQCRHL	NA	NA	NA	none	A0A096LP55	Q02221	A0A096LP55::Q02221	A0A096LP55::Q02221	NA	NA	none	none	0	0	1
P13164::Q6ZNR0	P13164	Q6ZNR0	IFITM1	TMEM91	0.7446	0.8003	0.7407	0.8174	219	none	none	S	Cell membrane,Lysosome,Membrane	Membrane	TRUE	none	none	none	NA	NA	NA	NA	NA	NA	NA	NA	FALSE	FALSE	none	NA	IFITM1	TMEM91	IFITM1::TMEM91	IFITM1::TMEM91	NA	NA	NA	none	P13164	Q6ZNR0	P13164::Q6ZNR0	P13164::Q6ZNR0	NA	NA	none	none	0	0	0
O15164::P15407	O15164	P15407	TRIM24	FOSL1	0.867	0.1215	0.714	0.6675	373	none	BIOGRID,STRING	S,P	Cytoplasm,Mitochondrion,Nucleus	Nucleus	TRUE	present	present	none	NA	NA	NA	NA	NA	NA	NA	NA	FALSE	FALSE	none	NA	TRIM24	FOSL1	FOSL1::TRIM24	FOSL1::TRIM24	NA	NA	NA	none	O15164	P15407	O15164::P15407	O15164::P15407	NA	NA	none	none	0	0	1
O43516::Q9BY11	O43516	Q9BY11	WIPF1	PACSIN1	0.1401	0.892	0.778	0.964	312	none	BIOGRID,STRING	P	Cell projection,Cytoplasm,Cytoplasmic vesicle,Cytoskeleton	Cell membrane,Cell projection,Cytoplasm,Cytoplasmic vesicle,Membrane,Synapse,Synaptosome	TRUE	present	present	none	NA	NA	NA	NA	NA	NA	NA	NA	FALSE	FALSE	none	NA	WIPF1	PACSIN1	PACSIN1::WIPF1	PACSIN1::WIPF1	NA	NA	NA	none	O43516	Q9BY11	O43516::Q9BY11	O43516::Q9BY11	NA	NA	none	none	0	0	1
P33947::Q8N6H7	P33947	Q8N6H7	KDELR2	ARFGAP2	0.577	0.01743	0.7393	0.03123	551	none	STRING	P	Cytoplasmic vesicle,Endoplasmic reticulum,Golgi apparatus,Membrane	Cytoplasm,Golgi apparatus,Membrane	TRUE	none	present	none	NA	NA	NA	NA	NA	NA	NA	NA	FALSE	FALSE	none	NA	KDELR2	ARFGAP2	ARFGAP2::KDELR2	ARFGAP2::KDELR2	NA	NA	NA	none	P33947	Q8N6H7	P33947::Q8N6H7	P33947::Q8N6H7	NA	NA	none	none	0	0	1
P54845::Q16520	P54845	Q16520	NRL	BATF	0.999	0.019	0.992	0.03363	499	none	none	S	Cytoplasm,Nucleus	Cytoplasm,Nucleus	TRUE	none	none	none	NA	NA	NA	NA	NA	NA	NA	NA	FALSE	FALSE	none	NA	NRL	BATF	BATF::NRL	BATF::NRL	NA	NA	NA	none	P54845	Q16520	P54845::Q16520	P54845::Q16520	NA	NA	none	none	0	0	0
P22455::Q9ULV8	P22455	Q9ULV8	FGFR4	CBLC	0.1648	0.65	0.5947	0.657	726	STRING	BIOGRID,STRING	P	Cell membrane,Endoplasmic reticulum,Endosome,Membrane,Secreted	none	TRUE	present	present	none	NA	NA	NA	NA	NA	NA	NA	NA	FALSE	FALSE	none	NA	FGFR4	CBLC	CBLC::FGFR4	CBLC::FGFR4	NA	NA	NA	none	P22455	Q9ULV8	P22455::Q9ULV8	P22455::Q9ULV8	NA	NA	none	none	0	0	1
Q53F19::Q9BZZ5	Q53F19	Q9BZZ5	NCBP3	API5	0.2976	0.9575	0.9805	0.8955	564	none	BIOGRID,STRING	S,P	Cytoplasm,Nucleus	Cytoplasm,Nucleus	TRUE	present	present	none	NA	NA	NA	NA	NA	NA	NA	NA	FALSE	FALSE	none	NA	NCBP3	API5	API5::NCBP3	API5::NCBP3	NA	NA	NA	none	Q53F19	Q9BZZ5	Q53F19::Q9BZZ5	Q53F19::Q9BZZ5	NA	NA	none	none	0	0	1
Q9BT67::Q9H1C7	Q9BT67	Q9H1C7	NDFIP1	CYSTM1	0.6724	0.9287	0.626	0.935	171	none	none	S	Cell projection,Endosome,Golgi apparatus,Membrane,Secreted,Synapse,Synaptosome	Membrane	TRUE	none	none	none	NA	NA	NA	NA	NA	NA	NA	NA	FALSE	FALSE	none	NA	NDFIP1	CYSTM1	CYSTM1::NDFIP1	CYSTM1::NDFIP1	NA	NA	NA	none	Q9BT67	Q9H1C7	Q9BT67::Q9H1C7	Q9BT67::Q9H1C7	NA	NA	none	none	0	0	0
P56373::Q99572	P56373	Q99572	P2RX3	P2RX7	0.256	0.9917	0.955	0.9937	979	STRING	STRING	P	Cell membrane,Membrane	Cell membrane,Membrane	TRUE	none	present	homolog	NA	NA	NA	NA	NA	NA	NA	NA	FALSE	FALSE	none	NA	P2RX3	P2RX7	P2RX3::P2RX7	P2RX3::P2RX7	NA	NA	NA	none	P56373	Q99572	P56373::Q99572	P56373::Q99572	NA	NA	none	none	1	0	1
Q8N680::Q9Y2K1	Q8N680	Q9Y2K1	ZBTB2	ZBTB1	0.1807	0.998	0.9966	0.997	406	none	BIOGRID,STRING	P	Nucleus	Nucleus	TRUE	present	present	homolog	ZBTB2	ZBTB1	0.959	3.5999999999999996	0.41	0.54	1	406	TRUE	TRUE	none	NA	ZBTB2	ZBTB1	ZBTB1::ZBTB2	ZBTB1::ZBTB2	NA	NA	NA	none	Q8N680	Q9Y2K1	Q8N680::Q9Y2K1	Q8N680::Q9Y2K1	NA	NA	none	none	1	0	1
Q96L50::Q9Y575	Q96L50	Q9Y575	LRR1	ASB3	0.4685	0.797	0.154	0.6133	298	none	none	S	Nucleus	none	TRUE	none	none	homolog	NA	NA	NA	NA	NA	NA	NA	NA	FALSE	FALSE	none	NA	LRR1	ASB3	ASB3::LRR1	ASB3::LRR1	NA	NA	NA	none	Q96L50	Q9Y575	Q96L50::Q9Y575	Q96L50::Q9Y575	NA	NA	none	none	1	0	0
Q92994::Q9Y5Q9	Q92994	Q9Y5Q9	BRF1	GTF3C3	0.9907	0.996	0.991	0.997	997	STRING	BIOGRID,STRING	D,S,P	Nucleus	Nucleus	TRUE	present	present	none	BRF1	GTF3C3	0.993	1.5	0.49	0.642	1	997	TRUE	TRUE	none	NA	BRF1	GTF3C3	BRF1::GTF3C3	BRF1::GTF3C3	1114;1114	5S-DNA-TFIIIA-TFIIIC2-TFIIIB subcomplex;5S-DNA-TFIIIA-TFIIIC2-TFIIIB subcomplex	1	present	Q92994	Q9Y5Q9	Q92994::Q9Y5Q9	Q92994::Q9Y5Q9	1114	5S-DNA-TFIIIA-TFIIIC2-TFIIIB subcomplex	present	present	0	0	1
Q01362::Q93038	Q01362	Q93038	MS4A2	TNFRSF25	0.83	0.4744	0.699	0.709	553	none	none	S	Membrane	Cell membrane,Membrane,Secreted	TRUE	none	none	none	NA	NA	NA	NA	NA	NA	NA	NA	FALSE	FALSE	none	NA	MS4A2	TNFRSF25	MS4A2::TNFRSF25	MS4A2::TNFRSF25	NA	NA	NA	none	Q01362	Q93038	Q01362::Q93038	Q01362::Q93038	NA	NA	none	none	0	0	0
Q8NGL1::Q9NVM1	Q8NGL1	Q9NVM1	OR5D18	EVA1B	0.4045	0.949	0.877	0.8774	0	none	none	D	Cell membrane,Membrane	Membrane	TRUE	none	none	none	NA	NA	NA	NA	NA	NA	NA	NA	FALSE	FALSE	none	NA	OR5D18	EVA1B	EVA1B::OR5D18	EVA1B::OR5D18	NA	NA	NA	none	Q8NGL1	Q9NVM1	Q8NGL1::Q9NVM1	Q8NGL1::Q9NVM1	NA	NA	none	none	0	0	0
P06493::Q9H8S5	P06493	Q9H8S5	CDK1	CCNP	0.9985	0.1473	1	0.9946	761	none	STRING	D,S,P	Cytoplasm,Cytoskeleton,Mitochondrion,Nucleus	Nucleus	TRUE	none	present	homolog	CDK1	CCNP	0.867	9.6	0.89	0.284	0	761	TRUE	TRUE	none	NA	CDK1	CCNP	CCNP::CDK1	CCNP::CDK1	NA	NA	NA	none	P06493	Q9H8S5	P06493::Q9H8S5	P06493::Q9H8S5	NA	NA	none	none	1	0	1
O75663::P60510	O75663	P60510	TIPRL	PPP4C	0.2937	0.974	0.9966	0.9897	988	BIOGRID,STRING,UNIPROT	BIOGRID,STRING,UNIPROT	S,P	Cytoplasm	Cytoplasm,Cytoskeleton,Nucleus	TRUE	present	present	homolog	TIPRL	PPP4C	0.998	0.4	0.92	0.366	3	988	TRUE	TRUE	none	NA	TIPRL	PPP4C	PPP4C::TIPRL	PPP4C::TIPRL	NA	NA	NA	none	O75663	P60510	O75663::P60510	O75663::P60510	NA	NA	none	none	1	0	1
Q2MJR0::Q7Z699	Q2MJR0	Q7Z699	SPRED3	SPRED1	0.751	0.94	0.7837	0.962	487	none	STRING	P	Cell membrane,Membrane	Cell membrane,Membrane,Nucleus	TRUE	none	present	homolog	NA	NA	NA	NA	NA	NA	NA	NA	FALSE	FALSE	none	NA	SPRED3	SPRED1	SPRED1::SPRED3	SPRED1::SPRED3	NA	NA	NA	none	Q2MJR0	Q7Z699	Q2MJR0::Q7Z699	Q2MJR0::Q7Z699	NA	NA	none	none	1	0	1
Q15543::Q9P086	Q15543	Q9P086	TAF13	MED11	0.625	0.012474	0.695	0.1001	805	STRING	STRING	P	Nucleus	Nucleus	TRUE	none	present	none	NA	NA	NA	NA	NA	NA	NA	NA	FALSE	FALSE	none	NA	TAF13	MED11	MED11::TAF13	MED11::TAF13	NA	NA	NA	none	Q15543	Q9P086	Q15543::Q9P086	Q15543::Q9P086	NA	NA	none	none	0	0	1
O60487::Q6UWV2	O60487	Q6UWV2	MPZL2	MPZL3	0.994	0.491	0.993	0.997	585	UNIPROT	BIOGRID,STRING,UNIPROT	P	Membrane	Membrane	TRUE	present	present	homolog	MPZL2	MPZL3	0.975	2.1	0.62	0.838	1	585	TRUE	TRUE	none	NA	MPZL2	MPZL3	MPZL2::MPZL3	MPZL2::MPZL3	NA	NA	NA	none	O60487	Q6UWV2	O60487::Q6UWV2	O60487::Q6UWV2	NA	NA	none	none	1	0	1
Q01718::Q969W9	Q01718	Q969W9	MC2R	PMEPA1	0.544	0.8257	0.7437	0.697	220	none	none	S	Cell membrane,Membrane	Endosome,Golgi apparatus,Membrane	TRUE	none	none	none	NA	NA	NA	NA	NA	NA	NA	NA	FALSE	FALSE	none	NA	MC2R	PMEPA1	MC2R::PMEPA1	MC2R::PMEPA1	NA	NA	NA	none	Q01718	Q969W9	Q01718::Q969W9	Q01718::Q969W9	NA	NA	none	none	0	0	0
Q13564::Q96AE7	Q13564	Q96AE7	NAE1	TTC17	0.3315	0.886	0.7715	0.7925	0	none	none	D	Cell membrane,Membrane	Cell membrane,Cytoplasm,Cytoskeleton,Membrane	TRUE	none	none	none	NA	NA	NA	NA	NA	NA	NA	NA	FALSE	FALSE	none	NA	NAE1	TTC17	NAE1::TTC17	NAE1::TTC17	NA	NA	NA	none	Q13564	Q96AE7	Q13564::Q96AE7	Q13564::Q96AE7	NA	NA	none	none	0	0	0
Q04637::Q9HBH9	Q04637	Q9HBH9	EIF4G1	MKNK2	0.331	0.957	0.9634	0.9653	855	BIOGRID	STRING,BIOGRID	D,S,P	Cytoplasm,Nucleus	Cytoplasm,Nucleus	TRUE	present	present	none	NA	NA	NA	NA	NA	NA	NA	NA	FALSE	FALSE	none	NA	EIF4G1	MKNK2	EIF4G1::MKNK2	EIF4G1::MKNK2	NA	NA	NA	none	Q04637	Q9HBH9	Q04637::Q9HBH9	Q04637::Q9HBH9	NA	NA	none	none	0	0	1
Q01449::Q9UKX3	Q01449	Q9UKX3	MYL7	MYH13	0.9976	0.993	0.992	0.996	408	none	STRING	U,S,P	none	Cytoplasm,Thick filament	TRUE	none	present	homolog	MYL7	MYH13	0.878	9	0.85	0.472	0	408	TRUE	TRUE	none	NA	MYL7	MYH13	MYH13::MYL7	MYH13::MYL7	NA	NA	NA	none	Q01449	Q9UKX3	Q01449::Q9UKX3	Q01449::Q9UKX3	NA	NA	none	none	1	0	1
P42229::Q92731	P42229	Q92731	STAT5A	ESR2	0.1813	0.894	0.902	0.8345	507	none	BIOGRID,STRING	P	Cytoplasm,Nucleus	Nucleus	TRUE	present	present	none	NA	NA	NA	NA	NA	NA	NA	NA	FALSE	FALSE	none	NA	STAT5A	ESR2	ESR2::STAT5A	ESR2::STAT5A	NA	NA	NA	none	P42229	Q92731	P42229::Q92731	P42229::Q92731	NA	NA	none	none	0	0	1
P03372::Q15596	P03372	Q15596	ESR1	NCOA2	0.1414	0.9673	0.9253	0.982	999	BIOGRID,STRING,UNIPROT	BIOGRID,STRING,UNIPROT	P	Cell membrane,Cytoplasm,Golgi apparatus,Membrane,Nucleus	Nucleus	TRUE	present	present	exact	NA	NA	NA	NA	NA	NA	NA	NA	FALSE	FALSE	strict	CPX-5156	ESR1	NCOA2	ESR1::NCOA2	ESR1::NCOA2	7780;9064;9353;7780;9064;9353	ESR1-EP300-NCOA2 complex;ESR1-NCOA2 complex;CALCOCO1-ESR1-NCOA2 complex;ESR1-EP300-NCOA2 complex;ESR1-NCOA2 complex;CALCOCO1-ESR1-NCOA2 complex	3	present	P03372	Q15596	P03372::Q15596	P03372::Q15596	7780;9064;9353	ESR1-EP300-NCOA2 complex;ESR1-NCOA2 complex;CALCOCO1-ESR1-NCOA2 complex	present	present	3	3	1
Q9C098::Q9NPB3	Q9C098	Q9NPB3	DCLK3	CABP2	0.8555	0.1499	0.503	0.6753	166	none	none	S	Cytoplasm,Nucleus	Cell membrane,Cytoplasm,Golgi apparatus,Membrane	TRUE	none	none	homolog	NA	NA	NA	NA	NA	NA	NA	NA	FALSE	FALSE	none	NA	DCLK3	CABP2	CABP2::DCLK3	CABP2::DCLK3	NA	NA	NA	none	Q9C098	Q9NPB3	Q9C098::Q9NPB3	Q9C098::Q9NPB3	NA	NA	none	none	1	0	0
P24941::P78396	P24941	P78396	CDK2	CCNA1	0.9995	0.991	1	0.9966	999	BIOGRID,STRING	BIOGRID,STRING	D,S,P	Cytoplasm,Cytoskeleton,Endosome,Nucleus	Nucleus	TRUE	present	present	homolog	CDK2	CCNA1	0.971	2.8000000000000003	0.92	0.836	23	999	TRUE	TRUE	strict	CPX-2005	CDK2	CCNA1	CCNA1::CDK2	CCNA1::CDK2	6589;6589	E2F-1-DP-1-cyclinA-CDK2 complex;E2F-1-DP-1-cyclinA-CDK2 complex	1	present	P24941	P78396	P24941::P78396	P24941::P78396	6589	E2F-1-DP-1-cyclinA-CDK2 complex	present	present	1	3	1
O95473::Q5VXT5	O95473	Q5VXT5	SYNGR4	SYPL2	0.992	0.7188	0.722	0.7812	351	none	none	S	Membrane	Membrane	TRUE	none	none	none	NA	NA	NA	NA	NA	NA	NA	NA	FALSE	FALSE	none	NA	SYNGR4	SYPL2	SYNGR4::SYPL2	SYNGR4::SYPL2	NA	NA	NA	none	O95473	Q5VXT5	O95473::Q5VXT5	O95473::Q5VXT5	NA	NA	none	none	0	0	0
O14818::P28062	O14818	P28062	PSMA7	PSMB8	0.9995	0.997	0.909	0.998	999	BIOGRID,STRING	BIOGRID,STRING	D,S,P	Cytoplasm,Nucleus,Proteasome	Cytoplasm,Nucleus,Proteasome	TRUE	present	present	exact	NA	NA	NA	NA	NA	NA	NA	NA	FALSE	FALSE	relaxed	CPX-9003	PSMA7	PSMB8	PSMA7::PSMB8	PSMA7::PSMB8	NA	NA	NA	none	O14818	P28062	O14818::P28062	O14818::P28062	NA	NA	none	none	3	1	1
P01116::Q13576	P01116	Q13576	KRAS	IQGAP2	0.615	0.0367	0.794	0.03528	415	BIOGRID	STRING,BIOGRID	P	Cell membrane,Cytoplasm,Membrane	none	TRUE	present	present	homolog	NA	NA	NA	NA	NA	NA	NA	NA	FALSE	FALSE	none	NA	KRAS	IQGAP2	IQGAP2::KRAS	IQGAP2::KRAS	NA	NA	NA	none	P01116	Q13576	P01116::Q13576	P01116::Q13576	NA	NA	none	none	1	0	1
Q9NWK9::Q9Y2X3	Q9NWK9	Q9Y2X3	ZNHIT6	NOP58	0.978	0.9707	0.999	0.9824	971	STRING	BIOGRID,STRING	S,P	none	Nucleus	TRUE	present	present	none	ZNHIT6	NOP58	0.991	1.5	0.6	0.661	2	971	TRUE	TRUE	none	NA	ZNHIT6	NOP58	NOP58::ZNHIT6	NOP58::ZNHIT6	NA	NA	NA	none	Q9NWK9	Q9Y2X3	Q9NWK9::Q9Y2X3	Q9NWK9::Q9Y2X3	NA	NA	none	none	0	0	1
O15027::Q92540	O15027	Q92540	SEC16A	SMG7	0.1266	0.836	0.2935	0.4685	0	BIOGRID	BIOGRID	P	Cytoplasm,Endoplasmic reticulum,Golgi apparatus,Membrane,Microsome	Cytoplasm,Nucleus	TRUE	present	none	none	NA	NA	NA	NA	NA	NA	NA	NA	FALSE	FALSE	none	NA	SEC16A	SMG7	SEC16A::SMG7	SEC16A::SMG7	NA	NA	NA	none	O15027	Q92540	O15027::Q92540	O15027::Q92540	NA	NA	none	none	0	0	0
P04118::P16233	P04118	P16233	CLPS	PNLIP	0.9976	0.995	0.996	0.9966	999	STRING	STRING	S,P	Secreted	Secreted	TRUE	none	present	none	NA	NA	NA	NA	NA	NA	NA	NA	FALSE	FALSE	none	NA	CLPS	PNLIP	CLPS::PNLIP	CLPS::PNLIP	NA	NA	NA	none	P04118	P16233	P04118::P16233	P04118::P16233	NA	NA	none	none	0	0	1
A6NFK2::P47755	A6NFK2	P47755	GRXCR2	CAPZA2	0.1652	0.9395	0.8604	0.4868	499	none	STRING	P	Cell projection	none	TRUE	none	present	none	NA	NA	NA	NA	NA	NA	NA	NA	FALSE	FALSE	none	NA	GRXCR2	CAPZA2	CAPZA2::GRXCR2	CAPZA2::GRXCR2	NA	NA	NA	none	A6NFK2	P47755	A6NFK2::P47755	A6NFK2::P47755	NA	NA	none	none	0	0	1
P42677::Q9Y3A4	P42677	Q9Y3A4	RPS27	RRP7A	0.9805	0.0861	0.9907	0.991	871	none	STRING	D,S,P	Cytoplasm,Nucleus	Cell projection,Cytoplasm,Cytoskeleton,Nucleus	TRUE	none	present	exact	RPS27	RRP7A	0.89	8.5	0.78	1	0	924	TRUE	TRUE	none	NA	RPS27	RRP7A	RPS27::RRP7A	RPS27::RRP7A	NA	NA	NA	none	P42677	Q9Y3A4	P42677::Q9Y3A4	P42677::Q9Y3A4	NA	NA	none	none	3	0	1
Q8NAP3::Q96RE7	Q8NAP3	Q96RE7	ZBTB38	NACC1	0.1624	0.98	0.9956	0.993	382	none	BIOGRID,STRING	P	Chromosome,Nucleus	Cytoplasm,Nucleus	TRUE	present	present	homolog	ZBTB38	NACC1	0.961	3.5999999999999996	0.36	0.364	1	382	TRUE	TRUE	none	NA	ZBTB38	NACC1	NACC1::ZBTB38	NACC1::ZBTB38	NA	NA	NA	none	Q8NAP3	Q96RE7	Q8NAP3::Q96RE7	Q8NAP3::Q96RE7	NA	NA	none	none	1	0	1
Q8WUA4::Q9Y5Q8	Q8WUA4	Q9Y5Q8	GTF3C2	GTF3C5	0.3535	0.06836	0.8174	0.0973	994	BIOGRID,STRING	BIOGRID,STRING	P	Nucleus	Nucleus	TRUE	present	present	none	NA	NA	NA	NA	NA	NA	NA	NA	FALSE	FALSE	relaxed	CPX-2373	GTF3C2	GTF3C5	GTF3C2::GTF3C5	GTF3C2::GTF3C5	1105;1106;1113;1114;1105;1106;1113;1114	transcription factor IIIC multisubunit complex;TFIIIC containing-TOP1-SUB1 complex;5S-DNA-TFIIIA-TFIIIC2 subcomplex;5S-DNA-TFIIIA-TFIIIC2-TFIIIB subcomplex;transcription factor IIIC multisubunit complex;TFIIIC containing-TOP1-SUB1 complex;5S-DNA-TFIIIA-TFIIIC2 subcomplex;5S-DNA-TFIIIA-TFIIIC2-TFIIIB subcomplex	4	present	Q8WUA4	Q9Y5Q8	Q8WUA4::Q9Y5Q8	Q8WUA4::Q9Y5Q8	1105;1106;1113;1114	transcription factor IIIC multisubunit complex;TFIIIC containing-TOP1-SUB1 complex;5S-DNA-TFIIIA-TFIIIC2 subcomplex;5S-DNA-TFIIIA-TFIIIC2-TFIIIB subcomplex	present	present	0	1	1
Q4AC94::Q66GS9	Q4AC94	Q66GS9	C2CD3	CEP135	0.6963	0.00697	0.6636	0.02444	386	BIOGRID	STRING,BIOGRID	P	Cell projection,Cytoplasm,Cytoskeleton	Cytoplasm,Cytoskeleton	TRUE	present	present	none	NA	NA	NA	NA	NA	NA	NA	NA	FALSE	FALSE	none	NA	C2CD3	CEP135	C2CD3::CEP135	C2CD3::CEP135	NA	NA	NA	none	Q4AC94	Q66GS9	Q4AC94::Q66GS9	Q4AC94::Q66GS9	NA	NA	none	none	0	0	1
O75367::P28370	O75367	P28370	MACROH2A1	SMARCA1	0.5293	0.0496	0.9653	0.04626	627	none	BIOGRID,STRING	P	Chromosome,Nucleosome core,Nucleus	Nucleus	TRUE	present	present	homolog	NA	NA	NA	NA	NA	NA	NA	NA	FALSE	FALSE	none	NA	MACROH2A1	SMARCA1	MACROH2A1::SMARCA1	MACROH2A1::SMARCA1	NA	NA	NA	none	O75367	P28370	O75367::P28370	O75367::P28370	NA	NA	none	none	1	0	1
O43491::Q14168	O43491	Q14168	EPB41L2	MPP2	0.2737	0.9863	0.9966	0.986	183	none	none	S	Cell membrane,Cytoplasm,Cytoskeleton,Membrane	Cell projection,Cytoplasm,Cytoskeleton,Membrane,Synapse	TRUE	none	none	none	NA	NA	NA	NA	NA	NA	NA	NA	FALSE	FALSE	none	NA	EPB41L2	MPP2	EPB41L2::MPP2	EPB41L2::MPP2	NA	NA	NA	none	O43491	Q14168	O43491::Q14168	O43491::Q14168	NA	NA	none	none	0	0	0
Q9NX08::Q9Y6G5	Q9NX08	Q9Y6G5	COMMD8	COMMD10	0.532	0.3818	0.945	0.607	970	BIOGRID,STRING	BIOGRID,STRING	P	Cytoplasm,Nucleus	Cytoplasm,Nucleus	TRUE	present	present	none	COMMD8	COMMD10	0.984	2.1	0.44	0.538	4	970	TRUE	TRUE	relaxed	CPX-2211	COMMD8	COMMD10	COMMD10::COMMD8	COMMD10::COMMD8	6639;6645;6639;6645	CCC-Wash (WASH1, FAM21C) complex;CCC complex;CCC-Wash (WASH1, FAM21C) complex;CCC complex	2	present	Q9NX08	Q9Y6G5	Q9NX08::Q9Y6G5	Q9NX08::Q9Y6G5	6639;6645	CCC-Wash (WASH1, FAM21C) complex;CCC complex	present	present	0	1	1
P50221::P51531	P50221	P51531	MEOX1	SMARCA2	0.8486	0.1538	0.9824	0.2401	371	none	none	S	Cytoplasm,Nucleus	Nucleus	TRUE	none	none	none	NA	NA	NA	NA	NA	NA	NA	NA	FALSE	FALSE	none	NA	MEOX1	SMARCA2	MEOX1::SMARCA2	MEOX1::SMARCA2	NA	NA	NA	none	P50221	P51531	P50221::P51531	P50221::P51531	NA	NA	none	none	0	0	0
P29992::P49795	P29992	P49795	GNA11	RGS19	0.645	0.995	0.665	0.9966	804	none	STRING	S,P	Cell membrane,Cytoplasm,Membrane	Membrane	TRUE	none	present	homolog	NA	NA	NA	NA	NA	NA	NA	NA	FALSE	FALSE	none	NA	GNA11	RGS19	GNA11::RGS19	GNA11::RGS19	NA	NA	NA	none	P29992	P49795	P29992::P49795	P29992::P49795	NA	NA	none	none	1	0	1
E9PQ53::Q9NX14	E9PQ53	Q9NX14	NDUFC2-KCTD14	NDUFB11	0.7705	0.1487	0.9106	0.2603	999	STRING	STRING	P	Membrane,Mitochondrion,Mitochondrion inner membrane	Membrane,Mitochondrion,Mitochondrion inner membrane	TRUE	none	present	none	NA	NA	NA	NA	NA	NA	NA	NA	FALSE	FALSE	none	NA	NDUFC2-KCTD14	NDUFB11	NDUFB11::NDUFC2-KCTD14	NDUFB11::NDUFC2-KCTD14	NA	NA	NA	none	E9PQ53	Q9NX14	E9PQ53::Q9NX14	E9PQ53::Q9NX14	NA	NA	none	none	0	0	1
P14854::Q16718	P14854	Q16718	COX6B1	NDUFA5	0.2166	0.585	0.683	0.6914	968	STRING	STRING	P	Membrane,Mitochondrion,Mitochondrion inner membrane	Membrane,Mitochondrion,Mitochondrion inner membrane	TRUE	none	present	none	NA	NA	NA	NA	NA	NA	NA	NA	FALSE	FALSE	none	NA	COX6B1	NDUFA5	COX6B1::NDUFA5	COX6B1::NDUFA5	NA	NA	NA	none	P14854	Q16718	P14854::Q16718	P14854::Q16718	NA	NA	none	none	0	0	1
P29322::P52803	P29322	P52803	EPHA8	EFNA5	0.5776	0.999	0.999	0.999	985	BIOGRID,STRING	BIOGRID,STRING	S,P	Cell membrane,Cell projection,Endosome,Membrane	Cell membrane,Membrane	TRUE	present	present	homolog	EPHA8	EFNA5	0.937	4.9	0.64	0.774	3	985	TRUE	TRUE	none	NA	EPHA8	EFNA5	EFNA5::EPHA8	EFNA5::EPHA8	NA	NA	NA	none	P29322	P52803	P29322::P52803	P29322::P52803	NA	NA	none	none	1	0	1
Q86YC2::Q8IXB1	Q86YC2	Q8IXB1	PALB2	DNAJC10	0.2524	0.867	0.4863	0.6987	652	none	STRING	S,P	Nucleus	Endoplasmic reticulum	TRUE	none	present	none	NA	NA	NA	NA	NA	NA	NA	NA	FALSE	FALSE	none	NA	PALB2	DNAJC10	DNAJC10::PALB2	DNAJC10::PALB2	NA	NA	NA	none	Q86YC2	Q8IXB1	Q86YC2::Q8IXB1	Q86YC2::Q8IXB1	NA	NA	none	none	0	0	1
P37173::P49447	P37173	P49447	TGFBR2	CYB561	0.702	0.966	0.7676	0.9214	0	none	none	D	Cell membrane,Membrane,Secreted	Cytoplasmic vesicle,Membrane	TRUE	none	none	none	NA	NA	NA	NA	NA	NA	NA	NA	FALSE	FALSE	none	NA	TGFBR2	CYB561	CYB561::TGFBR2	CYB561::TGFBR2	NA	NA	NA	none	P37173	P49447	P37173::P49447	P37173::P49447	NA	NA	none	none	0	0	0
Q6P582::Q9BSJ2	Q6P582	Q9BSJ2	MZT2A	TUBGCP2	1	0.9995	0.999	1	0	BIOGRID	BIOGRID	P	Cytoplasm,Cytoskeleton	Cytoplasm,Cytoskeleton,Microtubule	TRUE	present	none	exact	MZT2A	TUBGCP2	0.91	7.1	0.43	0.632	2	990	TRUE	TRUE	relaxed	CPX-26416	MZT2A	TUBGCP2	MZT2A::TUBGCP2	MZT2A::TUBGCP2	NA	NA	NA	none	Q6P582	Q9BSJ2	Q6P582::Q9BSJ2	Q6P582::Q9BSJ2	NA	NA	none	none	3	1	0
O14910::Q5T2T1	O14910	Q5T2T1	LIN7A	MPP7	0.9883	0.9717	0.9937	0.988	958	BIOGRID,STRING,UNIPROT	BIOGRID,STRING,UNIPROT	P	Cell junction,Cell membrane,Membrane,Postsynaptic cell membrane,Synapse,Tight junction	Cell junction,Cell membrane,Cytoplasm,Membrane,Tight junction	TRUE	present	present	homolog	LIN7A	MPP7	0.997	0.4	0.67	0.796	2	958	TRUE	TRUE	none	NA	LIN7A	MPP7	LIN7A::MPP7	LIN7A::MPP7	6260;6260	MPP7-DLG1-LIN7A complex;MPP7-DLG1-LIN7A complex	1	present	O14910	Q5T2T1	O14910::Q5T2T1	O14910::Q5T2T1	6260	MPP7-DLG1-LIN7A complex	present	present	1	0	1
P35658::Q9Y3Y2	P35658	Q9Y3Y2	NUP214	CHTOP	0.396	0.7954	0.9463	0.804	478	none	none	S	Nuclear pore complex,Nucleus	Nucleus	TRUE	none	none	none	NA	NA	NA	NA	NA	NA	NA	NA	FALSE	FALSE	none	NA	NUP214	CHTOP	CHTOP::NUP214	CHTOP::NUP214	NA	NA	NA	none	P35658	Q9Y3Y2	P35658::Q9Y3Y2	P35658::Q9Y3Y2	NA	NA	none	none	0	0	0
Q8WYJ6::Q9NVA2	Q8WYJ6	Q9NVA2	SEPTIN1	SEPTIN11	0.9814	0.9565	0.998	0.9937	0	BIOGRID,UNIPROT	BIOGRID,UNIPROT	P	Cytoplasm,Cytoskeleton	Cell projection,Cytoplasm,Cytoskeleton,Synapse	TRUE	present	none	homolog	SEPTIN1	SEPTIN11	0.941	4.9	0.68	0.788	4	980	TRUE	TRUE	none	NA	SEPTIN1	SEPTIN11	SEPTIN1::SEPTIN11	SEPTIN1::SEPTIN11	NA	NA	NA	none	Q8WYJ6	Q9NVA2	Q8WYJ6::Q9NVA2	Q8WYJ6::Q9NVA2	NA	NA	none	none	1	0	0
P13591::P34741	P13591	P34741	NCAM1	SDC2	0.331	0.9355	0.9956	0.9194	469	none	STRING	P	Cell membrane,Membrane,Secreted	Membrane	TRUE	none	present	none	NA	NA	NA	NA	NA	NA	NA	NA	FALSE	FALSE	none	NA	NCAM1	SDC2	NCAM1::SDC2	NCAM1::SDC2	NA	NA	NA	none	P13591	P34741	P13591::P34741	P13591::P34741	NA	NA	none	none	0	0	1
P20809::Q14626	P20809	Q14626	IL11	IL11RA	0.04327	0.984	0.997	0.9995	999	STRING	STRING	P	Secreted	Membrane,Secreted	TRUE	none	present	exact	NA	NA	NA	NA	NA	NA	NA	NA	FALSE	FALSE	none	NA	IL11	IL11RA	IL11::IL11RA	IL11::IL11RA	NA	NA	NA	none	P20809	Q14626	P20809::Q14626	P20809::Q14626	NA	NA	none	none	3	0	1
Q13873::Q8NER5	Q13873	Q8NER5	BMPR2	ACVR1C	0.3057	0.9995	0.9966	1	541	none	STRING	P	Cell membrane,Membrane	Membrane	TRUE	none	present	homolog	NA	NA	NA	NA	NA	NA	NA	NA	FALSE	FALSE	none	NA	BMPR2	ACVR1C	ACVR1C::BMPR2	ACVR1C::BMPR2	NA	NA	NA	none	Q13873	Q8NER5	Q13873::Q8NER5	Q13873::Q8NER5	NA	NA	none	none	1	0	1
P41219::Q7Z3Y8	P41219	Q7Z3Y8	PRPH	KRT27	0.775	0.00707	0.997	0.02184	0	UNIPROT	BIOGRID,UNIPROT	P	Cell projection,Cytoplasm,Cytoskeleton,Intermediate filament	Cytoplasm,Intermediate filament,Keratin	TRUE	present	none	homolog	PRPH	KRT27	0.992	1.5	0.34	0.69	1	0	TRUE	TRUE	none	NA	PRPH	KRT27	KRT27::PRPH	KRT27::PRPH	NA	NA	NA	none	P41219	Q7Z3Y8	P41219::Q7Z3Y8	P41219::Q7Z3Y8	NA	NA	none	none	1	0	0
P60484::Q5VWP2	P60484	Q5VWP2	PTEN	TENT5C	0.8516	0.1644	0.3857	0.7017	165	none	none	S	Cell projection,Cytoplasm,Nucleus,Secreted,Synapse	Cytoplasm,Cytoskeleton,Nucleus	TRUE	none	none	none	NA	NA	NA	NA	NA	NA	NA	NA	FALSE	FALSE	none	NA	PTEN	TENT5C	PTEN::TENT5C	PTEN::TENT5C	NA	NA	NA	none	P60484	Q5VWP2	P60484::Q5VWP2	P60484::Q5VWP2	NA	NA	none	none	0	0	0
P05556::P08648	P05556	P08648	ITGB1	ITGA5	0.596	0.9985	0.9995	1	999	BIOGRID,STRING,UNIPROT	BIOGRID,STRING,UNIPROT	D,S,P	Cell junction,Cell membrane,Cell projection,Endosome,Membrane	Cell junction,Cell membrane,Membrane	TRUE	present	present	exact	ITGB1	ITGA5	0.997	0.4	0.69	1	11	999	TRUE	TRUE	strict	CPX-1794	ITGB1	ITGA5	ITGA5::ITGB1	ITGA5::ITGB1	2383;2384;2385;2850;2853;3112;9975;9976;10622;10715;2383;2384;2385;2850;2853;3112;9975;9976;10622;10715	ITGA5-ITGB1-FN1-TGM2 complex;ITGA5-ITGB1-ADAM15 complex;ITGA5-ITGB1 complex;ITGA5-ITGB1-FN-1-NOV complex;ITGA5-ITGB1-CAL4A3 complex;ITGA5-ITGB1-SPP1 complex;ITGA5-ITGB1-TACSTD2 complex;ITGA5-ITGB1-TACSTD2-TLN1 complex;sFLT1-ITGA5-ITGB1 complex;FLT4-ITGA5-ITGB1 complex;ITGA5-ITGB1-FN1-TGM2 complex;ITGA5-ITGB1-ADAM15 complex;ITGA5-ITGB1 complex;ITGA5-ITGB1-FN-1-NOV complex;ITGA5-ITGB1-CAL4A3 comple…	10	present	P05556	P08648	P05556::P08648	P05556::P08648	2383;2384;2385;2850;2853;3112;9975;9976;10622;10715	ITGA5-ITGB1-FN1-TGM2 complex;ITGA5-ITGB1-ADAM15 complex;ITGA5-ITGB1 complex;ITGA5-ITGB1-FN-1-NOV complex;ITGA5-ITGB1-CAL4A3 complex;ITGA5-ITGB1-SPP1 complex;ITGA5-ITGB1-TACSTD2 complex;ITGA5-ITGB1-TACSTD2-TLN1 complex;sFLT1-ITGA5-ITGB1 complex;FLT4-ITGA5-ITGB1 complex	present	present	3	3	1
O43502::Q9Y5K6	O43502	Q9Y5K6	RAD51C	CD2AP	0.9604	0.02164	0.9844	0.05862	0	none	none	D	Cytoplasm,Mitochondrion,Nucleus	Cell junction,Cell projection,Cytoplasm,Cytoskeleton	TRUE	none	none	none	NA	NA	NA	NA	NA	NA	NA	NA	FALSE	FALSE	none	NA	RAD51C	CD2AP	CD2AP::RAD51C	CD2AP::RAD51C	NA	NA	NA	none	O43502	Q9Y5K6	O43502::Q9Y5K6	O43502::Q9Y5K6	NA	NA	none	none	0	0	0
P07492::Q4J6C6	P07492	Q4J6C6	GRP	PREPL	0.2754	0.8276	0.8716	0.9214	157	none	none	S	Cell projection,Cytoplasmic vesicle,Secreted	Cytoplasm,Cytoskeleton,Golgi apparatus,Nucleus	TRUE	none	none	none	NA	NA	NA	NA	NA	NA	NA	NA	FALSE	FALSE	none	NA	GRP	PREPL	GRP::PREPL	GRP::PREPL	NA	NA	NA	none	P07492	Q4J6C6	P07492::Q4J6C6	P07492::Q4J6C6	NA	NA	none	none	0	0	0
O75367::P46100	O75367	P46100	MACROH2A1	ATRX	0.5244	0.04877	0.917	0.06555	746	BIOGRID,UNIPROT	STRING,BIOGRID,UNIPROT	P	Chromosome,Nucleosome core,Nucleus	Chromosome,Nucleus,Telomere	TRUE	present	present	homolog	NA	NA	NA	NA	NA	NA	NA	NA	FALSE	FALSE	none	NA	MACROH2A1	ATRX	ATRX::MACROH2A1	ATRX::MACROH2A1	NA	NA	NA	none	O75367	P46100	O75367::P46100	O75367::P46100	NA	NA	none	none	1	0	1
O14561::Q15800	O14561	Q15800	NDUFAB1	MSMO1	0.3093	0.8467	0.844	0.8394	160	none	none	S	Mitochondrion	Endoplasmic reticulum,Membrane	TRUE	none	none	none	NA	NA	NA	NA	NA	NA	NA	NA	FALSE	FALSE	none	NA	NDUFAB1	MSMO1	MSMO1::NDUFAB1	MSMO1::NDUFAB1	NA	NA	NA	none	O14561	Q15800	O14561::Q15800	O14561::Q15800	NA	NA	none	none	0	0	0
P05556::P20702	P05556	P20702	ITGB1	ITGAX	0.285	0.0682	0.9995	0.0725	964	STRING	STRING	P	Cell junction,Cell membrane,Cell projection,Endosome,Membrane	Membrane	TRUE	none	present	homolog	NA	NA	NA	NA	NA	NA	NA	NA	FALSE	FALSE	none	NA	ITGB1	ITGAX	ITGAX::ITGB1	ITGAX::ITGB1	NA	NA	NA	none	P05556	P20702	P05556::P20702	P05556::P20702	NA	NA	none	none	1	0	1
P48539::Q96GE6	P48539	Q96GE6	PCP4	CALML4	0.525	0.3198	0.998	0.9473	980	STRING	STRING	P	none	Cell projection	TRUE	none	present	homolog	NA	NA	NA	NA	NA	NA	NA	NA	FALSE	FALSE	none	NA	PCP4	CALML4	CALML4::PCP4	CALML4::PCP4	NA	NA	NA	none	P48539	Q96GE6	P48539::Q96GE6	P48539::Q96GE6	NA	NA	none	none	1	0	1
O00217::Q330K2	O00217	Q330K2	NDUFS8	NDUFAF6	0.587	0.987	0.835	0.9824	852	none	STRING	D,S,P	Membrane,Mitochondrion,Mitochondrion inner membrane	Cytoplasm,Membrane,Mitochondrion,Mitochondrion inner membrane,Nucleus	TRUE	none	present	none	NA	NA	NA	NA	NA	NA	NA	NA	FALSE	FALSE	none	NA	NDUFS8	NDUFAF6	NDUFAF6::NDUFS8	NDUFAF6::NDUFS8	NA	NA	NA	none	O00217	Q330K2	O00217::Q330K2	O00217::Q330K2	NA	NA	none	none	0	0	1
O60565::Q9H772	O60565	Q9H772	GREM1	GREM2	0.492	0.7324	0.9976	0.939	908	STRING	STRING	P	Secreted	Secreted	TRUE	none	present	none	GREM1	GREM2	0.964	3.5999999999999996	0.66	0.732	0	908	TRUE	TRUE	none	NA	GREM1	GREM2	GREM1::GREM2	GREM1::GREM2	NA	NA	NA	none	O60565	Q9H772	O60565::Q9H772	O60565::Q9H772	NA	NA	none	none	0	0	1
Q15776::Q96IT1	Q15776	Q96IT1	ZKSCAN8	ZNF496	0.1033	0.989	1	0.999	167	none	BIOGRID	P	Nucleus	Nucleus	TRUE	present	none	homolog	ZKSCAN8	ZNF496	0.957	3.5999999999999996	0.31	0.242	1	167	TRUE	TRUE	none	NA	ZKSCAN8	ZNF496	ZKSCAN8::ZNF496	ZKSCAN8::ZNF496	NA	NA	NA	none	Q15776	Q96IT1	Q15776::Q96IT1	Q15776::Q96IT1	NA	NA	none	none	1	0	0
Q96QG7::Q9Y217	Q96QG7	Q9Y217	MTMR9	MTMR6	0.986	1	1	1	998	BIOGRID,STRING,UNIPROT	BIOGRID,STRING,UNIPROT	P	Cell membrane,Cell projection,Cytoplasm,Endoplasmic reticulum,Membrane	Cell membrane,Cell projection,Cytoplasm,Endoplasmic reticulum,Membrane	TRUE	present	present	homolog	MTMR9	MTMR6	0.992	1.5	0.92	0.902	14	998	TRUE	TRUE	none	NA	MTMR9	MTMR6	MTMR6::MTMR9	MTMR6::MTMR9	NA	NA	NA	none	Q96QG7	Q9Y217	Q96QG7::Q9Y217	Q96QG7::Q9Y217	NA	NA	none	none	1	0	1
Q8NGD1::Q96LA9	Q8NGD1	Q96LA9	OR4N2	MRGPRX4	0.3032	0.9585	0.4683	0.967	0	none	none	D	Cell membrane,Membrane	Cell membrane,Membrane	TRUE	none	none	none	NA	NA	NA	NA	NA	NA	NA	NA	FALSE	FALSE	none	NA	OR4N2	MRGPRX4	MRGPRX4::OR4N2	MRGPRX4::OR4N2	NA	NA	NA	none	Q8NGD1	Q96LA9	Q8NGD1::Q96LA9	Q8NGD1::Q96LA9	NA	NA	none	none	0	0	0
Q86TS9::Q9NUL7	Q86TS9	Q9NUL7	MRPL52	DDX28	0.3032	0.00842	0.616	0.01311	844	STRING	BIOGRID,STRING	P	Mitochondrion	Mitochondrion,Mitochondrion nucleoid,Nucleus	TRUE	present	present	none	NA	NA	NA	NA	NA	NA	NA	NA	FALSE	FALSE	none	NA	MRPL52	DDX28	DDX28::MRPL52	DDX28::MRPL52	NA	NA	NA	none	Q86TS9	Q9NUL7	Q86TS9::Q9NUL7	Q86TS9::Q9NUL7	NA	NA	none	none	0	0	1
P63279::Q96MF7	P63279	Q96MF7	UBE2I	NSMCE2	0.01819	0.9644	0.9976	0.975	965	STRING	STRING	P	Cytoplasm,Nucleus	Chromosome,Nucleus,Telomere	TRUE	none	present	none	NA	NA	NA	NA	NA	NA	NA	NA	FALSE	FALSE	none	NA	UBE2I	NSMCE2	NSMCE2::UBE2I	NSMCE2::UBE2I	NA	NA	NA	none	P63279	Q96MF7	P63279::Q96MF7	P63279::Q96MF7	NA	NA	none	none	0	0	1
P61073::Q7Z7D3	P61073	Q7Z7D3	CXCR4	VTCN1	0.3843	0.7837	0.66	0.9053	250	none	none	S	Cell junction,Cell membrane,Endosome,Lysosome,Membrane	Cell membrane,Membrane	TRUE	none	none	none	NA	NA	NA	NA	NA	NA	NA	NA	FALSE	FALSE	none	NA	CXCR4	VTCN1	CXCR4::VTCN1	CXCR4::VTCN1	NA	NA	NA	none	P61073	Q7Z7D3	P61073::Q7Z7D3	P61073::Q7Z7D3	NA	NA	none	none	0	0	0
P15498::Q8N720	P15498	Q8N720	VAV1	ZNF655	0.0914	0.63	0.7476	0.5264	602	BIOGRID,UNIPROT	STRING,BIOGRID,UNIPROT	P	none	Nucleus	TRUE	present	present	none	NA	NA	NA	NA	NA	NA	NA	NA	FALSE	FALSE	none	NA	VAV1	ZNF655	VAV1::ZNF655	VAV1::ZNF655	NA	NA	NA	none	P15498	Q8N720	P15498::Q8N720	P15498::Q8N720	NA	NA	none	none	0	0	1
P09601::P21709	P09601	P21709	HMOX1	EPHA1	0.6157	0.9453	0.9585	0.4888	0	none	none	D	Endoplasmic reticulum,Membrane	Cell membrane,Membrane	TRUE	none	none	none	NA	NA	NA	NA	NA	NA	NA	NA	FALSE	FALSE	none	NA	HMOX1	EPHA1	EPHA1::HMOX1	EPHA1::HMOX1	NA	NA	NA	none	P09601	P21709	P09601::P21709	P09601::P21709	NA	NA	none	none	0	0	0
Q10587::Q8WYK2	Q10587	Q8WYK2	TEF	JDP2	0.9985	0.0479	0.9814	0.10645	208	none	none	D,S	Nucleus	Nucleus	TRUE	none	none	none	NA	NA	NA	NA	NA	NA	NA	NA	FALSE	FALSE	none	NA	TEF	JDP2	JDP2::TEF	JDP2::TEF	NA	NA	NA	none	Q10587	Q8WYK2	Q10587::Q8WYK2	Q10587::Q8WYK2	NA	NA	none	none	0	0	0
O15270::Q8NFR3	O15270	Q8NFR3	SPTLC2	SPTSSB	1	0.9883	0.9946	0.9966	998	STRING	STRING	S,P	Endoplasmic reticulum,Membrane	Endoplasmic reticulum,Membrane	TRUE	none	present	homolog	NA	NA	NA	NA	NA	NA	NA	NA	FALSE	FALSE	relaxed	CPX-6664	SPTLC2	SPTSSB	SPTLC2::SPTSSB	SPTLC2::SPTSSB	6973;6973	Serine-palmitoyltransferase (SPTLC1, SPTLC2, ssSPTb) complex;Serine-palmitoyltransferase (SPTLC1, SPTLC2, ssSPTb) complex	1	present	O15270	Q8NFR3	O15270::Q8NFR3	O15270::Q8NFR3	6973	Serine-palmitoyltransferase (SPTLC1, SPTLC2, ssSPTb) complex	present	present	1	1	1
P60006::Q9BS18	P60006	Q9BS18	ANAPC15	ANAPC13	0.267	0.601	0.04987	0.477	0	BIOGRID	BIOGRID	P	none	Nucleus	TRUE	present	none	none	NA	NA	NA	NA	NA	NA	NA	NA	FALSE	FALSE	relaxed	CPX-1860	ANAPC15	ANAPC13	ANAPC13::ANAPC15	ANAPC13::ANAPC15	NA	NA	NA	none	P60006	Q9BS18	P60006::Q9BS18	P60006::Q9BS18	NA	NA	none	none	0	1	0
P20645::Q9NZ52	P20645	Q9NZ52	M6PR	GGA3	0.4333	0.01099	0.9175	0.0186	993	BIOGRID,STRING,UNIPROT	BIOGRID,STRING,UNIPROT	P	Lysosome,Membrane	Endosome,Golgi apparatus,Membrane	TRUE	present	present	exact	NA	NA	NA	NA	NA	NA	NA	NA	FALSE	FALSE	none	NA	M6PR	GGA3	GGA3::M6PR	GGA3::M6PR	NA	NA	NA	none	P20645	Q9NZ52	P20645::Q9NZ52	P20645::Q9NZ52	NA	NA	none	none	3	0	1
P42568::P51825	P42568	P51825	MLLT3	AFF1	0.1704	0.997	0.9985	0.998	999	BIOGRID,STRING,UNIPROT	BIOGRID,STRING,UNIPROT	P	Chromosome,Nucleus	Nucleus	TRUE	present	present	none	NA	NA	NA	NA	NA	NA	NA	NA	FALSE	FALSE	none	NA	MLLT3	AFF1	AFF1::MLLT3	AFF1::MLLT3	6084;6084	AFF4 super elongation complex (SEC);AFF4 super elongation complex (SEC)	1	present	P42568	P51825	P42568::P51825	P42568::P51825	6084	AFF4 super elongation complex (SEC)	present	present	0	0	1
Q8WXD5::Q9UHI6	Q8WXD5	Q9UHI6	GEMIN6	DDX20	1	0.9946	0.9927	0.9976	999	BIOGRID,STRING	BIOGRID,STRING	D,S,P	Cytoplasm,Nucleus	Cytoplasm,Nucleus	TRUE	present	present	none	GEMIN6	DDX20	0.937	4.9	0.55	0.821	6	999	TRUE	TRUE	relaxed	CPX-6031	GEMIN6	DDX20	DDX20::GEMIN6	DDX20::GEMIN6	1143;1745;1751;1752;8391;1143;1745;1751;1752;8391	SMN complex (16 subunits);SMN complex;Spliceosome, E complex;SMN complex (16 subunits);SMN complex;Spliceosome, E complex	5	present	Q8WXD5	Q9UHI6	Q8WXD5::Q9UHI6	Q8WXD5::Q9UHI6	1143;1745;1751;1752;8391	SMN complex (16 subunits);SMN complex;Spliceosome, E complex	present	present	0	1	1
O43294::Q13418	O43294	Q13418	TGFB1I1	ILK	0.2168	0.8384	0.81	0.814	745	none	STRING	P	Cell junction,Cytoplasm,Cytoskeleton,Nucleus	Cell junction,Cell membrane,Cell projection,Cytoplasm,Membrane	TRUE	none	present	homolog	NA	NA	NA	NA	NA	NA	NA	NA	FALSE	FALSE	none	NA	TGFB1I1	ILK	ILK::TGFB1I1	ILK::TGFB1I1	NA	NA	NA	none	O43294	Q13418	O43294::Q13418	O43294::Q13418	NA	NA	none	none	1	0	1
P01732::Q9Y5Y7	P01732	Q9Y5Y7	CD8A	LYVE1	0.3342	0.8438	0.682	0.8857	438	none	none	S	Cell membrane,Membrane,Secreted	Cell membrane,Membrane	TRUE	none	none	none	NA	NA	NA	NA	NA	NA	NA	NA	FALSE	FALSE	none	NA	CD8A	LYVE1	CD8A::LYVE1	CD8A::LYVE1	NA	NA	NA	none	P01732	Q9Y5Y7	P01732::Q9Y5Y7	P01732::Q9Y5Y7	NA	NA	none	none	0	0	0
P08779::P35527	P08779	P35527	KRT16	KRT9	0.9785	0.05722	0.9985	0.08704	547	none	STRING	P	Intermediate filament,Keratin	Intermediate filament,Keratin	TRUE	none	present	homolog	NA	NA	NA	NA	NA	NA	NA	NA	FALSE	FALSE	none	NA	KRT16	KRT9	KRT16::KRT9	KRT16::KRT9	NA	NA	NA	none	P08779	P35527	P08779::P35527	P08779::P35527	NA	NA	none	none	1	0	1
Q07011::Q92478	Q07011	Q92478	TNFRSF9	CLEC2B	0.06238	0.9897	0.985	0.9907	418	none	STRING	P	Cell membrane,Membrane	Membrane	TRUE	none	present	none	NA	NA	NA	NA	NA	NA	NA	NA	FALSE	FALSE	none	NA	TNFRSF9	CLEC2B	CLEC2B::TNFRSF9	CLEC2B::TNFRSF9	NA	NA	NA	none	Q07011	Q92478	Q07011::Q92478	Q07011::Q92478	NA	NA	none	none	0	0	1
Q8NDX5::Q9UJX4	Q8NDX5	Q9UJX4	PHC3	ANAPC5	0.2351	0.737	0.854	0.7896	901	STRING	STRING	P	Nucleus	Cytoplasm,Cytoskeleton,Nucleus	TRUE	none	present	none	NA	NA	NA	NA	NA	NA	NA	NA	FALSE	FALSE	none	NA	PHC3	ANAPC5	ANAPC5::PHC3	ANAPC5::PHC3	NA	NA	NA	none	Q8NDX5	Q9UJX4	Q8NDX5::Q9UJX4	Q8NDX5::Q9UJX4	NA	NA	none	none	0	0	1
O43639::P37173	O43639	P37173	NCK2	TGFBR2	0.394	0.837	0.7656	0.9355	169	none	none	S	Cytoplasm,Endoplasmic reticulum	Cell membrane,Membrane,Secreted	TRUE	none	none	homolog	NA	NA	NA	NA	NA	NA	NA	NA	FALSE	FALSE	none	NA	NCK2	TGFBR2	NCK2::TGFBR2	NCK2::TGFBR2	NA	NA	NA	none	O43639	P37173	O43639::P37173	O43639::P37173	NA	NA	none	none	1	0	0
P27487::P30530	P27487	P30530	DPP4	AXL	0.2864	0.788	0.7915	0.803	207	none	none	S	Cell junction,Cell membrane,Cell projection,Membrane,Secreted	Cell membrane,Membrane	TRUE	none	none	none	NA	NA	NA	NA	NA	NA	NA	NA	FALSE	FALSE	none	NA	DPP4	AXL	AXL::DPP4	AXL::DPP4	NA	NA	NA	none	P27487	P30530	P27487::P30530	P27487::P30530	NA	NA	none	none	0	0	0
P14923::P35221	P14923	P35221	JUP	CTNNA1	0.9956	0.998	0.952	0.9985	991	BIOGRID,STRING	BIOGRID,STRING	S,P	Cell junction,Cytoplasm,Cytoskeleton,Membrane	Cell junction,Cell membrane,Cytoplasm,Cytoskeleton,Membrane	TRUE	present	present	homolog	JUP	CTNNA1	0.925	5.6000000000000005	0.55	0.752	14	991	TRUE	TRUE	none	NA	JUP	CTNNA1	CTNNA1::JUP	CTNNA1::JUP	NA	NA	NA	none	P14923	P35221	P14923::P35221	P14923::P35221	NA	NA	none	none	1	0	1
P04234::P0DKX4	P04234	P0DKX4	CD3D	SMIM18	0.8857	0.992	0.9194	0.9927	0	none	none	D	Cell membrane,Membrane	Membrane	TRUE	none	none	none	NA	NA	NA	NA	NA	NA	NA	NA	FALSE	FALSE	none	NA	CD3D	SMIM18	CD3D::SMIM18	CD3D::SMIM18	NA	NA	NA	none	P04234	P0DKX4	P04234::P0DKX4	P04234::P0DKX4	NA	NA	none	none	0	0	0
Q86XS5::Q99645	Q86XS5	Q99645	ANGPTL5	EPYC	0.3525	0.952	0.906	0.9536	0	none	none	D	Secreted	Extracellular matrix,Secreted	TRUE	none	none	none	NA	NA	NA	NA	NA	NA	NA	NA	FALSE	FALSE	none	NA	ANGPTL5	EPYC	ANGPTL5::EPYC	ANGPTL5::EPYC	NA	NA	NA	none	Q86XS5	Q99645	Q86XS5::Q99645	Q86XS5::Q99645	NA	NA	none	none	0	0	0
Q4VXU2::Q9ULR5	Q4VXU2	Q9ULR5	PABPC1L	PAIP2B	0.4924	0.915	0.7803	0.9556	437	none	BIOGRID,STRING	S,P	none	none	TRUE	present	present	homolog	NA	NA	NA	NA	NA	NA	NA	NA	FALSE	FALSE	none	NA	PABPC1L	PAIP2B	PABPC1L::PAIP2B	PABPC1L::PAIP2B	NA	NA	NA	none	Q4VXU2	Q9ULR5	Q4VXU2::Q9ULR5	Q4VXU2::Q9ULR5	NA	NA	none	none	1	0	1
Q8N6R1::Q96Q45	Q8N6R1	Q96Q45	SERP2	TMEM237	0.5205	0.0791	0.944	0.5034	0	UNIPROT	BIOGRID,UNIPROT	P	Endoplasmic reticulum,Membrane	Cell projection,Cilium,Membrane	TRUE	present	none	none	NA	NA	NA	NA	NA	NA	NA	NA	FALSE	FALSE	none	NA	SERP2	TMEM237	SERP2::TMEM237	SERP2::TMEM237	NA	NA	NA	none	Q8N6R1	Q96Q45	Q8N6R1::Q96Q45	Q8N6R1::Q96Q45	NA	NA	none	none	0	0	0
Q8NI36::Q9NQZ2	Q8NI36	Q9NQZ2	WDR36	UTP3	0.3074	0.077	0.8843	0.05743	999	STRING	STRING	P	Nucleus	Nucleus	TRUE	none	present	none	NA	NA	NA	NA	NA	NA	NA	NA	FALSE	FALSE	none	NA	WDR36	UTP3	UTP3::WDR36	UTP3::WDR36	NA	NA	NA	none	Q8NI36	Q9NQZ2	Q8NI36::Q9NQZ2	Q8NI36::Q9NQZ2	NA	NA	none	none	0	0	1
P48742::Q96A47	P48742	Q96A47	LHX1	ISL2	0.05347	0.794	0.797	0.891	398	BIOGRID	STRING,BIOGRID	P	Nucleus	Nucleus	TRUE	present	present	homolog	LHX1	ISL2	0.959	3.5999999999999996	0.31	0.514	2	398	TRUE	TRUE	none	NA	LHX1	ISL2	ISL2::LHX1	ISL2::LHX1	NA	NA	NA	none	P48742	Q96A47	P48742::Q96A47	P48742::Q96A47	NA	NA	none	none	1	0	1
P57771::Q7RTU5	P57771	Q7RTU5	RGS8	ASCL5	0.4119	0.871	0.9526	0.819	0	none	none	D	Cell membrane,Cell projection,Membrane,Nucleus	Nucleus	TRUE	none	none	none	NA	NA	NA	NA	NA	NA	NA	NA	FALSE	FALSE	none	NA	RGS8	ASCL5	ASCL5::RGS8	ASCL5::RGS8	NA	NA	NA	none	P57771	Q7RTU5	P57771::Q7RTU5	P57771::Q7RTU5	NA	NA	none	none	0	0	0
P40939::P49771	P40939	P49771	HADHA	FLT3LG	0.10645	0.8965	0.1489	0.9365	337	none	STRING	P	Membrane,Mitochondrion,Mitochondrion inner membrane	Cell membrane,Membrane,Secreted	TRUE	none	present	none	NA	NA	NA	NA	NA	NA	NA	NA	FALSE	FALSE	none	NA	HADHA	FLT3LG	FLT3LG::HADHA	FLT3LG::HADHA	NA	NA	NA	none	P40939	P49771	P40939::P49771	P40939::P49771	NA	NA	none	none	0	0	1
P15884::Q13562	P15884	Q13562	TCF4	NEUROD1	1	0	1.001	0.9985	0	BIOGRID,UNIPROT	BIOGRID,UNIPROT	D,P	Nucleus	Cytoplasm,Nucleus	TRUE	present	none	homolog	TCF4	NEUROD1	0.893	8.5	0.44	0.706	4	931	TRUE	TRUE	none	NA	TCF4	NEUROD1	NEUROD1::TCF4	NEUROD1::TCF4	NA	NA	NA	none	P15884	Q13562	P15884::Q13562	P15884::Q13562	NA	NA	none	none	1	0	0
P28482::P49137	P28482	P49137	MAPK1	MAPKAPK2	0.3164	0.93	0.981	0.9355	888	BIOGRID	STRING,BIOGRID	P	Cell junction,Cytoplasm,Cytoskeleton,Membrane,Nucleus	Cytoplasm,Nucleus	TRUE	present	present	homolog	MAPK1	MAPKAPK2	0.997	0.4	0.85	0.618	4	888	TRUE	TRUE	none	NA	MAPK1	MAPKAPK2	MAPK1::MAPKAPK2	MAPK1::MAPKAPK2	NA	NA	NA	none	P28482	P49137	P28482::P49137	P28482::P49137	NA	NA	none	none	1	0	1
O60826::Q9GZQ3	O60826	Q9GZQ3	CCDC22	COMMD5	0.975	0.9907	0.995	0.998	956	BIOGRID,STRING,UNIPROT	BIOGRID,STRING,UNIPROT	D,S,P	Cytoplasm,Cytoskeleton,Endosome	Cytoplasm,Nucleus	TRUE	present	present	exact	CCDC22	COMMD5	0.902	7.8	0.67	1	4	956	TRUE	TRUE	relaxed	CPX-2211	CCDC22	COMMD5	CCDC22::COMMD5	CCDC22::COMMD5	6639;6645;6639;6645	CCC-Wash (WASH1, FAM21C) complex;CCC complex;CCC-Wash (WASH1, FAM21C) complex;CCC complex	2	present	O60826	Q9GZQ3	O60826::Q9GZQ3	O60826::Q9GZQ3	6639;6645	CCC-Wash (WASH1, FAM21C) complex;CCC complex	present	present	3	1	1
P28715::P56282	P28715	P56282	ERCC5	POLE2	0.33	0.854	0.7134	0.683	286	none	none	S	Chromosome,Nucleus	Nucleus	TRUE	none	none	none	NA	NA	NA	NA	NA	NA	NA	NA	FALSE	FALSE	none	NA	ERCC5	POLE2	ERCC5::POLE2	ERCC5::POLE2	NA	NA	NA	none	P28715	P56282	P28715::P56282	P28715::P56282	NA	NA	none	none	0	0	0
P49810::Q92542	P49810	Q92542	PSEN2	NCSTN	0.6826	0.951	0.928	0.9585	999	BIOGRID,STRING	BIOGRID,STRING	D,S,P	Endoplasmic reticulum,Golgi apparatus,Membrane	Cytoplasmic vesicle,Membrane	TRUE	present	present	exact	NA	NA	NA	NA	NA	NA	NA	NA	FALSE	FALSE	none	NA	PSEN2	NCSTN	NCSTN::PSEN2	NCSTN::PSEN2	467;468;2735;467;468;2735	Gamma-secretase complex (APH1B, PSEN2, PSENEN, NCSTN);Gamma-secretase complex (APH1A, PSEN2, PSENEN, NCSTN);APH1A-PSEN2-NCSTN complex;Gamma-secretase complex (APH1B, PSEN2, PSENEN, NCSTN);Gamma-secretase complex (APH1A, PSEN2, PSENEN, NCSTN);APH1A-PSEN2-NCSTN complex	3	present	P49810	Q92542	P49810::Q92542	P49810::Q92542	467;468;2735	Gamma-secretase complex (APH1B, PSEN2, PSENEN, NCSTN);Gamma-secretase complex (APH1A, PSEN2, PSENEN, NCSTN);APH1A-PSEN2-NCSTN complex	present	present	3	0	1
Q16520::Q8N1L9	Q16520	Q8N1L9	BATF	BATF2	0.5615	0.5947	0.9863	0.6826	921	STRING	STRING	P	Cytoplasm,Nucleus	Nucleus	TRUE	none	present	none	NA	NA	NA	NA	NA	NA	NA	NA	FALSE	FALSE	none	NA	BATF	BATF2	BATF::BATF2	BATF::BATF2	NA	NA	NA	none	Q16520	Q8N1L9	Q16520::Q8N1L9	Q16520::Q8N1L9	NA	NA	none	none	0	0	1
Q4KMG9::Q6UWW9	Q4KMG9	Q6UWW9	TMEM52B	TMEM207	0.9634	0.9263	0.8857	0.939	233	none	none	S	Membrane	Membrane	TRUE	none	none	none	NA	NA	NA	NA	NA	NA	NA	NA	FALSE	FALSE	none	NA	TMEM52B	TMEM207	TMEM207::TMEM52B	TMEM207::TMEM52B	NA	NA	NA	none	Q4KMG9	Q6UWW9	Q4KMG9::Q6UWW9	Q4KMG9::Q6UWW9	NA	NA	none	none	0	0	0
O60391::Q05586	O60391	Q05586	GRIN3B	GRIN1	0.7007	0.732	0.9985	0.988	999	BIOGRID,STRING	BIOGRID,STRING	P	Cell membrane,Membrane,Postsynaptic cell membrane,Synapse	Cell membrane,Membrane,Postsynaptic cell membrane,Synapse	TRUE	present	present	homolog	GRIN3B	GRIN1	0.988	1.5	0.59	0.6	3	999	TRUE	TRUE	none	NA	GRIN3B	GRIN1	GRIN1::GRIN3B	GRIN1::GRIN3B	8989;8989	NMDA receptor complex (GRIN1, GRIN3B);NMDA receptor complex (GRIN1, GRIN3B)	1	present	O60391	Q05586	O60391::Q05586	O60391::Q05586	8989	NMDA receptor complex (GRIN1, GRIN3B)	present	present	1	0	1
P52945::Q9H5X1	P52945	Q9H5X1	PDX1	CIAO2A	0.5137	0.86	0.8525	0.7676	0	none	none	D	Cytoplasm,Nucleus	Cytoplasm	TRUE	none	none	none	NA	NA	NA	NA	NA	NA	NA	NA	FALSE	FALSE	none	NA	PDX1	CIAO2A	CIAO2A::PDX1	CIAO2A::PDX1	NA	NA	NA	none	P52945	Q9H5X1	P52945::Q9H5X1	P52945::Q9H5X1	NA	NA	none	none	0	0	0
O76096::Q8NDC4	O76096	Q8NDC4	CST7	MORN4	0.9995	0.1897	0.735	0.1643	0	none	none	D	Cytoplasm,Secreted	Cell projection,Cytoplasm	TRUE	none	none	none	NA	NA	NA	NA	NA	NA	NA	NA	FALSE	FALSE	none	NA	CST7	MORN4	CST7::MORN4	CST7::MORN4	NA	NA	NA	none	O76096	Q8NDC4	O76096::Q8NDC4	O76096::Q8NDC4	NA	NA	none	none	0	0	0
Q3SXY7::Q9Y2I2	Q3SXY7	Q9Y2I2	LRIT3	NTNG1	0.2666	0.8086	0.8	0.599	538	none	STRING	S,P	Cell projection,Endoplasmic reticulum,Membrane	Cell membrane,Membrane	TRUE	none	present	homolog	NA	NA	NA	NA	NA	NA	NA	NA	FALSE	FALSE	none	NA	LRIT3	NTNG1	LRIT3::NTNG1	LRIT3::NTNG1	NA	NA	NA	none	Q3SXY7	Q9Y2I2	Q3SXY7::Q9Y2I2	Q3SXY7::Q9Y2I2	NA	NA	none	none	1	0	1
Q15768::Q9UF33	Q15768	Q9UF33	EFNB3	EPHA6	0.9976	0.992	0.998	0.994	798	none	STRING	S,P	Membrane	Membrane	TRUE	none	present	homolog	NA	NA	NA	NA	NA	NA	NA	NA	FALSE	FALSE	none	NA	EFNB3	EPHA6	EFNB3::EPHA6	EFNB3::EPHA6	NA	NA	NA	none	Q15768	Q9UF33	Q15768::Q9UF33	Q15768::Q9UF33	NA	NA	none	none	1	0	1
O76081::P09471	O76081	P09471	RGS20	GNAO1	0.767	0.9253	0.999	0.9937	0	none	BIOGRID	P	Cytoplasm,Membrane,Nucleus	Cell membrane,Membrane	TRUE	present	none	homolog	NA	NA	NA	NA	NA	NA	NA	NA	FALSE	FALSE	none	NA	RGS20	GNAO1	GNAO1::RGS20	GNAO1::RGS20	NA	NA	NA	none	O76081	P09471	O76081::P09471	O76081::P09471	NA	NA	none	none	1	0	0
O43292::Q9H490	O43292	Q9H490	GPAA1	PIGU	0.9956	0.9995	0.999	0.9995	999	STRING	BIOGRID,STRING	D,S,P	Endoplasmic reticulum,Membrane	Endoplasmic reticulum,Membrane	TRUE	present	present	exact	GPAA1	PIGU	0.944	4.9	0.91	1	1	999	TRUE	TRUE	relaxed	CPX-6503	GPAA1	PIGU	GPAA1::PIGU	GPAA1::PIGU	994;994	GAA1-GPI8-PIGT-PIG-PIGS complex;GAA1-GPI8-PIGT-PIG-PIGS complex	1	present	O43292	Q9H490	O43292::Q9H490	O43292::Q9H490	994	GAA1-GPI8-PIGT-PIG-PIGS complex	present	present	3	1	1
O14893::Q9NWZ8	O14893	Q9NWZ8	GEMIN2	GEMIN8	0.1855	0.9473	0.8154	0.9517	999	BIOGRID,STRING	BIOGRID,STRING	P	Cytoplasm,Nucleus	Cytoplasm,Nucleus	TRUE	present	present	none	NA	NA	NA	NA	NA	NA	NA	NA	FALSE	FALSE	relaxed	CPX-6031	GEMIN2	GEMIN8	GEMIN2::GEMIN8	GEMIN2::GEMIN8	1143;8391;1143;8391	SMN complex (16 subunits);Spliceosome, E complex;SMN complex (16 subunits);Spliceosome, E complex	2	present	O14893	Q9NWZ8	O14893::Q9NWZ8	O14893::Q9NWZ8	1143;8391	SMN complex (16 subunits);Spliceosome, E complex	present	present	0	1	1
P02452::Q8N474	P02452	Q8N474	COL1A1	SFRP1	0.918	0.01202	0.6367	0.0211	376	none	none	S	Extracellular matrix,Secreted	Secreted	TRUE	none	none	none	NA	NA	NA	NA	NA	NA	NA	NA	FALSE	FALSE	none	NA	COL1A1	SFRP1	COL1A1::SFRP1	COL1A1::SFRP1	NA	NA	NA	none	P02452	Q8N474	P02452::Q8N474	P02452::Q8N474	NA	NA	none	none	0	0	0
P24158::Q9NY25	P24158	Q9NY25	PRTN3	CLEC5A	0.8853	0.135	0.7896	0.2747	163	none	none	S	Cell membrane,Membrane,Secreted	Cell membrane,Membrane	TRUE	none	none	none	NA	NA	NA	NA	NA	NA	NA	NA	FALSE	FALSE	none	NA	PRTN3	CLEC5A	CLEC5A::PRTN3	CLEC5A::PRTN3	NA	NA	NA	none	P24158	Q9NY25	P24158::Q9NY25	P24158::Q9NY25	NA	NA	none	none	0	0	0
O95125::P57086	O95125	P57086	ZNF202	SCAND1	0.02127	0.999	0.9995	0.9995	687	none	BIOGRID,STRING	P	Nucleus	Nucleus	TRUE	present	present	homolog	ZNF202	SCAND1	0.946	4.3	0.45	0.374	2	687	TRUE	TRUE	none	NA	ZNF202	SCAND1	SCAND1::ZNF202	SCAND1::ZNF202	NA	NA	NA	none	O95125	P57086	O95125::P57086	O95125::P57086	NA	NA	none	none	1	0	1
O75973::Q03692	O75973	Q03692	C1QL1	COL10A1	0.1425	0.975	0.9614	0.9995	241	none	BIOGRID,STRING	P	Secreted	Extracellular matrix,Secreted	TRUE	present	present	homolog	NA	NA	NA	NA	NA	NA	NA	NA	FALSE	FALSE	none	NA	C1QL1	COL10A1	C1QL1::COL10A1	C1QL1::COL10A1	NA	NA	NA	none	O75973	Q03692	O75973::Q03692	O75973::Q03692	NA	NA	none	none	1	0	1
O95528::Q9Y6M5	O95528	Q9Y6M5	SLC2A10	SLC30A1	0.3586	0.9077	0.8203	0.932	191	none	none	D,S	Cytoplasm,Membrane	Cell membrane,Cytoplasmic vesicle,Membrane	TRUE	none	none	none	NA	NA	NA	NA	NA	NA	NA	NA	FALSE	FALSE	none	NA	SLC2A10	SLC30A1	SLC2A10::SLC30A1	SLC2A10::SLC30A1	NA	NA	NA	none	O95528	Q9Y6M5	O95528::Q9Y6M5	O95528::Q9Y6M5	NA	NA	none	none	0	0	0
P42677::P62244	P42677	P62244	RPS27	RPS15A	0.4773	0.9077	0.2578	0.2988	966	BIOGRID,STRING	BIOGRID,STRING	S,P	Cytoplasm,Nucleus	Cytoplasm,Nucleus	TRUE	present	present	exact	RPS27	RPS15A	0.974	2.8000000000000003	0.72	1	2	982	TRUE	TRUE	none	NA	RPS27	RPS15A	RPS15A::RPS27	RPS15A::RPS27	305;306;305;306	40S ribosomal subunit, cytoplasmic;Ribosome, cytoplasmic;40S ribosomal subunit, cytoplasmic;Ribosome, cytoplasmic	2	present	P42677	P62244	P42677::P62244	P42677::P62244	305;306	40S ribosomal subunit, cytoplasmic;Ribosome, cytoplasmic	present	present	3	0	1
O60231::Q9BWG6	O60231	Q9BWG6	DHX16	SCNM1	0.2585	0.1562	0.916	0.2129	803	STRING	STRING	P	Cytoplasm,Nucleus,Spliceosome	Nucleus,Spliceosome	TRUE	none	present	none	NA	NA	NA	NA	NA	NA	NA	NA	FALSE	FALSE	relaxed	CPX-26509	DHX16	SCNM1	DHX16::SCNM1	DHX16::SCNM1	NA	NA	NA	none	O60231	Q9BWG6	O60231::Q9BWG6	O60231::Q9BWG6	NA	NA	none	none	0	1	1
O75444::Q9Y5Q3	O75444	Q9Y5Q3	MAF	MAFB	1	0.0586	0.999	0.2021	746	UNIPROT	BIOGRID,STRING,UNIPROT	P	Nucleus	Nucleus	TRUE	present	present	homolog	MAF	MAFB	0.912	7.1	0.39	0.716	2	746	TRUE	TRUE	none	NA	MAF	MAFB	MAF::MAFB	MAF::MAFB	NA	NA	NA	none	O75444	Q9Y5Q3	O75444::Q9Y5Q3	O75444::Q9Y5Q3	NA	NA	none	none	1	0	1
O75529::Q9HBM6	O75529	Q9HBM6	TAF5L	TAF9B	0.9995	0.8794	0.9985	0.984	999	BIOGRID,STRING	BIOGRID,STRING	D,S,P	Nucleus	Nucleus	TRUE	present	present	exact	TAF5L	TAF9B	0.981	2.1	0.82	0.772	4	999	TRUE	TRUE	none	NA	TAF5L	TAF9B	TAF5L::TAF9B	TAF5L::TAF9B	513;6643;513;6643	TFTC complex (TATA-binding protein-free TAF-II-containing complex);SAGA complex, GCN5-linked;TFTC complex (TATA-binding protein-free TAF-II-containing complex);SAGA complex, GCN5-linked	2	present	O75529	Q9HBM6	O75529::Q9HBM6	O75529::Q9HBM6	513;6643	TFTC complex (TATA-binding protein-free TAF-II-containing complex);SAGA complex, GCN5-linked	present	present	3	0	1
Q13601::Q8TD47	Q13601	Q8TD47	KRR1	RPS4Y2	0.2201	0.8564	0.8516	0.7676	802	none	BIOGRID,STRING	P	Cytoplasm,Nucleus	none	TRUE	present	present	none	NA	NA	NA	NA	NA	NA	NA	NA	FALSE	FALSE	none	NA	KRR1	RPS4Y2	KRR1::RPS4Y2	KRR1::RPS4Y2	NA	NA	NA	none	Q13601	Q8TD47	Q13601::Q8TD47	Q13601::Q8TD47	NA	NA	none	none	0	0	1
Q16589::Q9NYZ3	Q16589	Q9NYZ3	CCNG2	GTSE1	0.8823	0.2245	0.811	0.438	175	none	none	S	Cytoplasm	Cytoplasm,Cytoskeleton,Microtubule	TRUE	none	none	none	NA	NA	NA	NA	NA	NA	NA	NA	FALSE	FALSE	none	NA	CCNG2	GTSE1	CCNG2::GTSE1	CCNG2::GTSE1	NA	NA	NA	none	Q16589	Q9NYZ3	Q16589::Q9NYZ3	Q16589::Q9NYZ3	NA	NA	none	none	0	0	0
Q2VWP7::Q9Y2D4	Q2VWP7	Q9Y2D4	PRTG	EXOC6B	0.267	0.8994	0.86	0.927	201	none	none	S	Membrane	none	TRUE	none	none	none	NA	NA	NA	NA	NA	NA	NA	NA	FALSE	FALSE	none	NA	PRTG	EXOC6B	EXOC6B::PRTG	EXOC6B::PRTG	NA	NA	NA	none	Q2VWP7	Q9Y2D4	Q2VWP7::Q9Y2D4	Q2VWP7::Q9Y2D4	NA	NA	none	none	0	0	0
A0A1B0GVX0::Q9P2W3	A0A1B0GVX0	Q9P2W3	LITAFD	GNG13	0.8965	0.9434	0.573	0.969	0	none	none	D	Membrane	Cell membrane,Membrane	TRUE	none	none	none	NA	NA	NA	NA	NA	NA	NA	NA	FALSE	FALSE	none	NA	LITAFD	GNG13	GNG13::LITAFD	GNG13::LITAFD	NA	NA	NA	none	A0A1B0GVX0	Q9P2W3	A0A1B0GVX0::Q9P2W3	A0A1B0GVX0::Q9P2W3	NA	NA	none	none	0	0	0
P15374::Q15843	P15374	Q15843	UCHL3	NEDD8	8.17e-4	0.997	1	0.9976	971	BIOGRID,STRING	BIOGRID,STRING	P	Cytoplasm	Nucleus	TRUE	present	present	homolog	UCHL3	NEDD8	0.968	2.8000000000000003	0.91	0.482	5	971	TRUE	TRUE	none	NA	UCHL3	NEDD8	NEDD8::UCHL3	NEDD8::UCHL3	NA	NA	NA	none	P15374	Q15843	P15374::Q15843	P15374::Q15843	NA	NA	none	none	1	0	1
Q9NQB0::Q9NQR1	Q9NQB0	Q9NQR1	TCF7L2	KMT5A	0.05237	0.702	0.8286	0.832	0	BIOGRID	BIOGRID	P	Nucleus	Chromosome,Nucleus	TRUE	present	none	none	NA	NA	NA	NA	NA	NA	NA	NA	FALSE	FALSE	none	NA	TCF7L2	KMT5A	KMT5A::TCF7L2	KMT5A::TCF7L2	NA	NA	NA	none	Q9NQB0	Q9NQR1	Q9NQB0::Q9NQR1	Q9NQB0::Q9NQR1	NA	NA	none	none	0	0	0
Q12933::Q86UV5	Q12933	Q86UV5	TRAF2	USP48	0.2627	0.02194	0.7007	0.03687	952	BIOGRID,STRING	BIOGRID,STRING	P	Cytoplasm	Cytoplasm,Nucleus	TRUE	present	present	none	NA	NA	NA	NA	NA	NA	NA	NA	FALSE	FALSE	none	NA	TRAF2	USP48	TRAF2::USP48	TRAF2::USP48	NA	NA	NA	none	Q12933	Q86UV5	Q12933::Q86UV5	Q12933::Q86UV5	NA	NA	none	none	0	0	1
P18848::P35638	P18848	P35638	ATF4	DDIT3	0.9976	0.148	0.9985	0.07306	0	BIOGRID,UNIPROT	BIOGRID,UNIPROT	P	Cell membrane,Cytoplasm,Cytoskeleton,Membrane,Nucleus	Cytoplasm,Nucleus	TRUE	present	none	none	ATF4	DDIT3	0.936	4.9	0.42	0.685	3	996	TRUE	TRUE	strict	CPX-6543	ATF4	DDIT3	ATF4::DDIT3	ATF4::DDIT3	NA	NA	NA	none	P18848	P35638	P18848::P35638	P18848::P35638	NA	NA	none	none	0	3	0
P13861::Q9P0M2	P13861	Q9P0M2	PRKAR2A	AKAP7	0.2864	0.7773	0.902	0.837	963	STRING	STRING	P	Cell membrane,Cytoplasm,Membrane	Cytoplasm,Nucleus	TRUE	none	present	exact	NA	NA	NA	NA	NA	NA	NA	NA	FALSE	FALSE	none	NA	PRKAR2A	AKAP7	AKAP7::PRKAR2A	AKAP7::PRKAR2A	NA	NA	NA	none	P13861	Q9P0M2	P13861::Q9P0M2	P13861::Q9P0M2	NA	NA	none	none	3	0	1
P51168::P51172	P51168	P51172	SCNN1B	SCNN1D	0.5303	0.9756	0.975	0.9956	928	STRING	STRING	P	Cell membrane,Cytoplasmic vesicle,Membrane	Cell membrane,Membrane	TRUE	none	present	homolog	NA	NA	NA	NA	NA	NA	NA	NA	FALSE	FALSE	relaxed	CPX-312;CPX-313	SCNN1B	SCNN1D	SCNN1B::SCNN1D	SCNN1B::SCNN1D	6439;6439	SCNN1B-SCNN1D-SCNN1G complex;SCNN1B-SCNN1D-SCNN1G complex	1	present	P51168	P51172	P51168::P51172	P51168::P51172	6439	SCNN1B-SCNN1D-SCNN1G complex	present	present	1	1	1
O95817::P50395	O95817	P50395	BAG3	GDI2	0.1821	0.6807	0.6406	0.8774	318	BIOGRID	STRING,BIOGRID	P	Cytoplasm,Nucleus	Cytoplasm,Membrane	TRUE	present	present	none	NA	NA	NA	NA	NA	NA	NA	NA	FALSE	FALSE	none	NA	BAG3	GDI2	BAG3::GDI2	BAG3::GDI2	NA	NA	NA	none	O95817	P50395	O95817::P50395	O95817::P50395	NA	NA	none	none	0	0	1
O95067::P24941	O95067	P24941	CCNB2	CDK2	0.595	0.0969	1	0.988	999	BIOGRID,STRING,UNIPROT	BIOGRID,STRING,UNIPROT	P	none	Cytoplasm,Cytoskeleton,Endosome,Nucleus	TRUE	present	present	homolog	CCNB2	CDK2	0.985	1.5	0.92	0.678	5	999	TRUE	TRUE	none	NA	CCNB2	CDK2	CCNB2::CDK2	CCNB2::CDK2	NA	NA	NA	none	O95067	P24941	O95067::P24941	O95067::P24941	NA	NA	none	none	1	0	1
A0A075B6J2::P15814	A0A075B6J2	P15814	IGLV2-33	IGLL1	0.9995	0.995	1	0.9995	0	none	none	D	Cell membrane,Immunoglobulin,Membrane,Secreted	Endoplasmic reticulum,Secreted	TRUE	none	none	homolog	NA	NA	NA	NA	NA	NA	NA	NA	FALSE	FALSE	none	NA	IGLV2-33	IGLL1	IGLL1::IGLV2-33	IGLL1::IGLV2-33	NA	NA	NA	none	A0A075B6J2	P15814	A0A075B6J2::P15814	A0A075B6J2::P15814	NA	NA	none	none	1	0	0
Q8NEN9::Q9BZB8	Q8NEN9	Q9BZB8	PDZD8	CPEB1	0.4832	0.943	0.8975	0.8755	0	none	none	D	Endoplasmic reticulum,Membrane	Cell projection,Cytoplasm,Membrane,Nucleus,Synapse	TRUE	none	none	none	NA	NA	NA	NA	NA	NA	NA	NA	FALSE	FALSE	none	NA	PDZD8	CPEB1	CPEB1::PDZD8	CPEB1::PDZD8	NA	NA	NA	none	Q8NEN9	Q9BZB8	Q8NEN9::Q9BZB8	Q8NEN9::Q9BZB8	NA	NA	none	none	0	0	0
P05556::P56199	P05556	P56199	ITGB1	ITGA1	0.5894	0.9995	0.9995	0.9995	999	BIOGRID,STRING	BIOGRID,STRING	D,S,P	Cell junction,Cell membrane,Cell projection,Endosome,Membrane	Membrane	TRUE	present	present	homolog	ITGB1	ITGA1	0.991	1.5	0.66	0.57	2	999	TRUE	TRUE	strict	CPX-1798	ITGB1	ITGA1	ITGA1::ITGB1	ITGA1::ITGB1	2434;2435;2434;2435	ITGA1-ITGB1-COL6A3 complex;ITGA1-ITGB1-PTPN2 complex;ITGA1-ITGB1-COL6A3 complex;ITGA1-ITGB1-PTPN2 complex	2	present	P05556	P56199	P05556::P56199	P05556::P56199	2434;2435	ITGA1-ITGB1-COL6A3 complex;ITGA1-ITGB1-PTPN2 complex	present	present	1	3	1
P57054::Q14442	P57054	Q14442	PIGP	PIGH	0.9995	0.999	0.9673	0.9995	999	STRING	BIOGRID,STRING	S,P	Membrane	Cytoplasm	TRUE	present	present	none	NA	NA	NA	NA	NA	NA	NA	NA	FALSE	FALSE	relaxed	CPX-6502	PIGP	PIGH	PIGH::PIGP	PIGH::PIGP	NA	NA	NA	none	P57054	Q14442	P57054::Q14442	P57054::Q14442	NA	NA	none	none	0	1	1
P56192::Q96CF2	P56192	Q96CF2	MARS1	CHMP4C	0.6787	0.04358	0.602	0.0658	292	none	BIOGRID,STRING	P	Cytoplasm,Nucleus	Cytoplasm,Endosome,Membrane	TRUE	present	present	none	NA	NA	NA	NA	NA	NA	NA	NA	FALSE	FALSE	none	NA	MARS1	CHMP4C	CHMP4C::MARS1	CHMP4C::MARS1	NA	NA	NA	none	P56192	Q96CF2	P56192::Q96CF2	P56192::Q96CF2	NA	NA	none	none	0	0	1
O43482::Q5JVL4	O43482	Q5JVL4	OIP5	EFHC1	0.0751	0.8755	0.3342	0.4604	0	UNIPROT	BIOGRID,UNIPROT	P	Centromere,Chromosome,Nucleus	Cell projection,Cytoplasm,Cytoskeleton	TRUE	present	none	none	NA	NA	NA	NA	NA	NA	NA	NA	FALSE	FALSE	none	NA	OIP5	EFHC1	EFHC1::OIP5	EFHC1::OIP5	NA	NA	NA	none	O43482	Q5JVL4	O43482::Q5JVL4	O43482::Q5JVL4	NA	NA	none	none	0	0	0
Q96RT8::Q9BSJ2	Q96RT8	Q9BSJ2	TUBGCP5	TUBGCP2	0.2844	0.033	0.7847	0.2732	999	BIOGRID,STRING	BIOGRID,STRING	P	Cytoplasm,Cytoskeleton,Microtubule	Cytoplasm,Cytoskeleton,Microtubule	TRUE	present	present	homolog	NA	NA	NA	NA	NA	NA	NA	NA	FALSE	FALSE	relaxed	CPX-26416	TUBGCP5	TUBGCP2	TUBGCP2::TUBGCP5	TUBGCP2::TUBGCP5	6893;6893	Gamma-tubulin complex;Gamma-tubulin complex	1	present	Q96RT8	Q9BSJ2	Q96RT8::Q9BSJ2	Q96RT8::Q9BSJ2	6893	Gamma-tubulin complex	present	present	1	1	1
O75581::P56704	O75581	P56704	LRP6	WNT3A	0.2568	0.1009	0.6035	0.2966	999	BIOGRID,STRING,UNIPROT	BIOGRID,STRING,UNIPROT	P	Cell membrane,Endoplasmic reticulum,Membrane	Extracellular matrix,Secreted	TRUE	present	present	homolog	NA	NA	NA	NA	NA	NA	NA	NA	FALSE	FALSE	none	NA	LRP6	WNT3A	LRP6::WNT3A	LRP6::WNT3A	NA	NA	NA	none	O75581	P56704	O75581::P56704	O75581::P56704	NA	NA	none	none	1	0	1
Q6DHV5::Q9UPM9	Q6DHV5	Q9UPM9	CC2D2B	B9D1	0.838	0.996	0.9614	0.997	0	none	none	U	none	Cell projection,Cytoplasm,Cytoskeleton	TRUE	none	none	none	NA	NA	NA	NA	NA	NA	NA	NA	FALSE	FALSE	none	NA	CC2D2B	B9D1	B9D1::CC2D2B	B9D1::CC2D2B	NA	NA	NA	none	Q6DHV5	Q9UPM9	Q6DHV5::Q9UPM9	Q6DHV5::Q9UPM9	NA	NA	none	none	0	0	0
O76015::P04259	O76015	P04259	KRT38	KRT6B	0.981	0.02228	0.9976	0.546	644	UNIPROT	BIOGRID,STRING,UNIPROT	P	Intermediate filament,Keratin	Intermediate filament,Keratin	TRUE	present	present	homolog	KRT38	KRT6B	0.963	3.5999999999999996	0.33	0.638	2	475	TRUE	TRUE	none	NA	KRT38	KRT6B	KRT38::KRT6B	KRT38::KRT6B	NA	NA	NA	none	O76015	P04259	O76015::P04259	O76015::P04259	NA	NA	none	none	1	0	1
P61421::Q99437	P61421	Q99437	ATP6V0D1	ATP6V0B	1	0.9917	0.993	0.9927	0	none	none	D	Cytoplasmic vesicle,Lysosome,Membrane	Cytoplasmic vesicle,Membrane	TRUE	none	none	exact	ATP6V0D1	ATP6V0B	0.882	9	0.85	1	0	999	TRUE	TRUE	none	NA	ATP6V0D1	ATP6V0B	ATP6V0B::ATP6V0D1	ATP6V0B::ATP6V0D1	NA	NA	NA	none	P61421	Q99437	P61421::Q99437	P61421::Q99437	NA	NA	none	none	3	0	0
O00159::P28289	O00159	P28289	MYO1C	TMOD1	0.4329	0.02438	0.913	0.02614	340	BIOGRID	STRING,BIOGRID	P	Cell membrane,Cell projection,Cytoplasm,Cytoplasmic vesicle,Membrane,Nucleus	Cytoplasm,Cytoskeleton	TRUE	present	present	none	NA	NA	NA	NA	NA	NA	NA	NA	FALSE	FALSE	none	NA	MYO1C	TMOD1	MYO1C::TMOD1	MYO1C::TMOD1	NA	NA	NA	none	O00159	P28289	O00159::P28289	O00159::P28289	NA	NA	none	none	0	0	1
Q16543::Q9UKB1	Q16543	Q9UKB1	CDC37	FBXW11	0.3337	0.0196	0.94	0.0171	0	BIOGRID	BIOGRID	P	Cytoplasm	Cytoplasm,Nucleus	TRUE	present	none	none	NA	NA	NA	NA	NA	NA	NA	NA	FALSE	FALSE	none	NA	CDC37	FBXW11	CDC37::FBXW11	CDC37::FBXW11	NA	NA	NA	none	Q16543	Q9UKB1	Q16543::Q9UKB1	Q16543::Q9UKB1	NA	NA	none	none	0	0	0
P80188::Q5H9R7	P80188	Q5H9R7	LCN2	PPP6R3	0.4963	0.5854	0.8022	0.7524	438	none	STRING	P	Cytoplasmic vesicle,Secreted	Cytoplasm,Nucleus	TRUE	none	present	none	NA	NA	NA	NA	NA	NA	NA	NA	FALSE	FALSE	none	NA	LCN2	PPP6R3	LCN2::PPP6R3	LCN2::PPP6R3	NA	NA	NA	none	P80188	Q5H9R7	P80188::Q5H9R7	P80188::Q5H9R7	NA	NA	none	none	0	0	1
P04792::Q16082	P04792	Q16082	HSPB1	HSPB2	0.3767	0.9893	0.9634	0.998	248	none	BIOGRID,STRING	P	Cytoplasm,Cytoskeleton,Nucleus	Cytoplasm,Nucleus	TRUE	present	present	homolog	HSPB1	HSPB2	0.938	4.9	0.62	0.466	1	248	TRUE	TRUE	none	NA	HSPB1	HSPB2	HSPB1::HSPB2	HSPB1::HSPB2	NA	NA	NA	none	P04792	Q16082	P04792::Q16082	P04792::Q16082	NA	NA	none	none	1	0	1
P23763::Q8WVH0	P23763	Q8WVH0	VAMP1	CPLX3	0.1813	0.9487	0.9775	0.777	941	none	STRING	P	Cytoplasmic vesicle,Membrane,Mitochondrion,Mitochondrion outer membrane,Synapse,Synaptosome	Cell membrane,Membrane,Synapse	TRUE	none	present	none	NA	NA	NA	NA	NA	NA	NA	NA	FALSE	FALSE	none	NA	VAMP1	CPLX3	CPLX3::VAMP1	CPLX3::VAMP1	NA	NA	NA	none	P23763	Q8WVH0	P23763::Q8WVH0	P23763::Q8WVH0	NA	NA	none	none	0	0	1
P31947::Q04917	P31947	Q04917	SFN	YWHAH	0.9985	0.995	0.998	0.992	606	BIOGRID	STRING,BIOGRID	P	Cytoplasm,Nucleus,Secreted	none	TRUE	present	present	homolog	SFN	YWHAH	0.957	3.5999999999999996	0.93	0.91	4	606	TRUE	TRUE	none	NA	SFN	YWHAH	SFN::YWHAH	SFN::YWHAH	NA	NA	NA	none	P31947	Q04917	P31947::Q04917	P31947::Q04917	NA	NA	none	none	1	0	1
Q92925::Q969G3	Q92925	Q969G3	SMARCD2	SMARCE1	0.668	0.9946	0.98	0.998	999	BIOGRID,STRING	BIOGRID,STRING	D,S,P	Nucleus	Nucleus	TRUE	present	present	homolog	NA	NA	NA	NA	NA	NA	NA	NA	FALSE	FALSE	relaxed	CPX-1164;CPX-1194;CPX-1196;CPX-1199;CPX-1203;CPX-1204;CPX-1205;CPX-1206;CPX-1207;CPX-1209;CPX-1210;CPX-1211;CPX-1219;CPX-1220;CPX-1221;CPX-1222;CPX-1223;CPX-1224;CPX-1225;CPX-1226;CPX-1227;CPX-1228	SMARCD2	SMARCE1	SMARCD2::SMARCE1	SMARCD2::SMARCE1	238;554;555;713;714;778;806;808;1239;1252;7974;7977;238;554;555;713;714;778;806;808;1239;1252;7974;7977	SWI-SNF chromatin remodeling-related-BRCA1 complex;PBAF complex;BAF complex;BRG1-SIN3A complex;BRM-SIN3A complex;LARC complex (LCR-associated remodeling complex);BRM-SIN3A-HDAC complex;BRM-associated complex;EBAFb complex;EBAFa complex;cBAF complex;SWI-SNF chromatin remodeling-related-BRCA1 complex;PBAF complex;BAF complex;BRG1-SIN3A complex;BRM-SIN3A complex;LARC complex (LCR-associated remodeli…	12	present	Q92925	Q969G3	Q92925::Q969G3	Q92925::Q969G3	238;554;555;713;714;778;806;808;1239;1252;7974;7977	SWI-SNF chromatin remodeling-related-BRCA1 complex;PBAF complex;BAF complex;BRG1-SIN3A complex;BRM-SIN3A complex;LARC complex (LCR-associated remodeling complex);BRM-SIN3A-HDAC complex;BRM-associated complex;EBAFb complex;EBAFa complex;cBAF complex	present	present	1	1	1
O00327::Q99743	O00327	Q99743	BMAL1	NPAS2	0.9966	1	1	1	999	BIOGRID,STRING,UNIPROT	BIOGRID,STRING,UNIPROT	P	Cytoplasm,Nucleus	Nucleus	TRUE	present	present	homolog	BMAL1	NPAS2	0.995	0.4	0.6	0.776	8	999	TRUE	TRUE	none	NA	BMAL1	NPAS2	BMAL1::NPAS2	BMAL1::NPAS2	7271;9619;9665;7271;9619;9665	ARNTL-NPAS2 complex;BMAL1-NPAS2-RARA complex;BMAL1-NPAS2-RXRA complex;ARNTL-NPAS2 complex;BMAL1-NPAS2-RARA complex;BMAL1-NPAS2-RXRA complex	3	present	O00327	Q99743	O00327::Q99743	O00327::Q99743	7271;9619;9665	ARNTL-NPAS2 complex;BMAL1-NPAS2-RARA complex;BMAL1-NPAS2-RXRA complex	present	present	1	0	1
Q8IX21::Q9BQI6	Q8IX21	Q9BQI6	SLF2	SLF1	0.202	0.9985	0.998	0.999	999	BIOGRID,STRING	BIOGRID,STRING	P	Nucleus	Cytoplasm,Cytoskeleton,Nucleus	TRUE	present	present	none	SLF2	SLF1	0.96	3.5999999999999996	0.6	0.66	3	999	TRUE	TRUE	relaxed	CPX-5992;CPX-6086	SLF2	SLF1	SLF1::SLF2	SLF1::SLF2	NA	NA	NA	none	Q8IX21	Q9BQI6	Q8IX21::Q9BQI6	Q8IX21::Q9BQI6	NA	NA	none	none	0	1	1
O00322::P60602	O00322	P60602	UPK1A	ROMO1	0.559	0.8955	0.5757	0.9136	0	none	none	D	Membrane	Membrane,Mitochondrion,Mitochondrion inner membrane	TRUE	none	none	none	NA	NA	NA	NA	NA	NA	NA	NA	FALSE	FALSE	none	NA	UPK1A	ROMO1	ROMO1::UPK1A	ROMO1::UPK1A	NA	NA	NA	none	O00322	P60602	O00322::P60602	O00322::P60602	NA	NA	none	none	0	0	0
Q8NG31::Q9H410	Q8NG31	Q9H410	KNL1	DSN1	0.1652	0.9893	0.9355	0.992	996	BIOGRID,STRING	BIOGRID,STRING	P	Centromere,Chromosome,Kinetochore,Nucleus	Centromere,Chromosome,Kinetochore,Nucleus	TRUE	present	present	none	KNL1	DSN1	0.898	7.8	0.38	1	8	996	TRUE	TRUE	none	NA	KNL1	DSN1	DSN1::KNL1	DSN1::KNL1	NA	NA	NA	none	Q8NG31	Q9H410	Q8NG31::Q9H410	Q8NG31::Q9H410	NA	NA	none	none	0	0	1
O95727::Q14330	O95727	Q14330	CRTAM	GPR18	0.7124	0.985	0.9717	0.9834	291	none	none	S	Cell membrane,Membrane	Cell membrane,Cytoplasmic vesicle,Membrane	TRUE	none	none	none	NA	NA	NA	NA	NA	NA	NA	NA	FALSE	FALSE	none	NA	CRTAM	GPR18	CRTAM::GPR18	CRTAM::GPR18	NA	NA	NA	none	O95727	Q14330	O95727::Q14330	O95727::Q14330	NA	NA	none	none	0	0	0
Q96KN7::Q9UGI9	Q96KN7	Q9UGI9	RPGRIP1	PRKAG3	0.1526	0.816	0.683	0.853	177	none	BIOGRID,STRING	P	Cell projection,Cilium	none	TRUE	present	present	none	NA	NA	NA	NA	NA	NA	NA	NA	FALSE	FALSE	none	NA	RPGRIP1	PRKAG3	PRKAG3::RPGRIP1	PRKAG3::RPGRIP1	NA	NA	NA	none	Q96KN7	Q9UGI9	Q96KN7::Q9UGI9	Q96KN7::Q9UGI9	NA	NA	none	none	0	0	1
P62826::Q8TAQ2	P62826	Q8TAQ2	RAN	SMARCC2	0.1417	0.586	0.8623	0.572	218	BIOGRID	STRING,BIOGRID	P	Cytoplasm,Nucleus	Nucleus	TRUE	present	present	none	NA	NA	NA	NA	NA	NA	NA	NA	FALSE	FALSE	none	NA	RAN	SMARCC2	RAN::SMARCC2	RAN::SMARCC2	1257;1257	ALL-1 supercomplex;ALL-1 supercomplex	1	present	P62826	Q8TAQ2	P62826::Q8TAQ2	P62826::Q8TAQ2	1257	ALL-1 supercomplex	present	present	0	0	1
O75594::Q9H7Y0	O75594	Q9H7Y0	PGLYRP1	DIPK2B	0.4548	0.957	0.9277	0.922	0	none	none	D	Secreted	Secreted	TRUE	none	none	none	NA	NA	NA	NA	NA	NA	NA	NA	FALSE	FALSE	none	NA	PGLYRP1	DIPK2B	DIPK2B::PGLYRP1	DIPK2B::PGLYRP1	NA	NA	NA	none	O75594	Q9H7Y0	O75594::Q9H7Y0	O75594::Q9H7Y0	NA	NA	none	none	0	0	0
Q8N3Z6::Q9Y3A2	Q8N3Z6	Q9Y3A2	ZCCHC7	UTP11	0.2683	0.823	0.561	0.876	265	none	none	S	Nucleus	Nucleus	TRUE	none	none	none	NA	NA	NA	NA	NA	NA	NA	NA	FALSE	FALSE	none	NA	ZCCHC7	UTP11	UTP11::ZCCHC7	UTP11::ZCCHC7	NA	NA	NA	none	Q8N3Z6	Q9Y3A2	Q8N3Z6::Q9Y3A2	Q8N3Z6::Q9Y3A2	NA	NA	none	none	0	0	0
P35916::P52952	P35916	P52952	FLT4	NKX2-5	0.3616	0.8467	0.3933	0.8657	293	none	none	S	Cell membrane,Cytoplasm,Membrane,Nucleus,Secreted	Nucleus	TRUE	none	none	none	NA	NA	NA	NA	NA	NA	NA	NA	FALSE	FALSE	none	NA	FLT4	NKX2-5	FLT4::NKX2-5	FLT4::NKX2-5	NA	NA	NA	none	P35916	P52952	P35916::P52952	P35916::P52952	NA	NA	none	none	0	0	0
P27824::Q96G23	P27824	Q96G23	CANX	CERS2	0.6284	0.133	0.6494	0.6655	297	none	BIOGRID,STRING	P	Endoplasmic reticulum,Membrane,Mitochondrion	Endoplasmic reticulum,Membrane	TRUE	present	present	none	NA	NA	NA	NA	NA	NA	NA	NA	FALSE	FALSE	none	NA	CANX	CERS2	CANX::CERS2	CANX::CERS2	NA	NA	NA	none	P27824	Q96G23	P27824::Q96G23	P27824::Q96G23	NA	NA	none	none	0	0	1
Q7Z6Z6::Q8WTS1	Q7Z6Z6	Q8WTS1	PNPLA5	ABHD5	0.8564	0.8467	0.9453	0.8384	817	none	STRING	S,P	none	Cytoplasm,Lipid droplet	TRUE	none	present	none	NA	NA	NA	NA	NA	NA	NA	NA	FALSE	FALSE	none	NA	PNPLA5	ABHD5	ABHD5::PNPLA5	ABHD5::PNPLA5	NA	NA	NA	none	Q7Z6Z6	Q8WTS1	Q7Z6Z6::Q8WTS1	Q7Z6Z6::Q8WTS1	NA	NA	none	none	0	0	1
O95271::Q9NRW4	O95271	Q9NRW4	TNKS	DUSP22	0.5293	0.885	0.4766	0.8413	0	none	none	D	Chromosome,Cytoplasm,Cytoskeleton,Golgi apparatus,Membrane,Nuclear pore complex,Nucleus,Telomere	Cytoplasm	TRUE	none	none	homolog	NA	NA	NA	NA	NA	NA	NA	NA	FALSE	FALSE	none	NA	TNKS	DUSP22	DUSP22::TNKS	DUSP22::TNKS	NA	NA	NA	none	O95271	Q9NRW4	O95271::Q9NRW4	O95271::Q9NRW4	NA	NA	none	none	1	0	0
Q86YV9::Q9NQG7	Q86YV9	Q9NQG7	HPS6	HPS4	0.1848	0.7573	0.3167	0.7617	995	STRING	STRING	P	Cytoplasm,Endoplasmic reticulum,Endosome,Lysosome,Membrane,Microsome	none	TRUE	none	present	none	NA	NA	NA	NA	NA	NA	NA	NA	FALSE	FALSE	none	NA	HPS6	HPS4	HPS4::HPS6	HPS4::HPS6	NA	NA	NA	none	Q86YV9	Q9NQG7	Q86YV9::Q9NQG7	Q86YV9::Q9NQG7	NA	NA	none	none	0	0	1
Q6DKK2::Q9NPG4	Q6DKK2	Q9NPG4	TTC19	PCDH12	0.495	0.94	0.8257	0.888	157	none	none	S	Membrane,Mitochondrion,Mitochondrion inner membrane	Cell junction,Cell membrane,Membrane,Secreted	TRUE	none	none	none	NA	NA	NA	NA	NA	NA	NA	NA	FALSE	FALSE	none	NA	TTC19	PCDH12	PCDH12::TTC19	PCDH12::TTC19	NA	NA	NA	none	Q6DKK2	Q9NPG4	Q6DKK2::Q9NPG4	Q6DKK2::Q9NPG4	NA	NA	none	none	0	0	0
P08195::Q9UPY5	P08195	Q9UPY5	SLC3A2	SLC7A11	0.1737	0.8877	0.988	0.9487	999	BIOGRID,STRING,UNIPROT	BIOGRID,STRING,UNIPROT	P	Cell junction,Cell membrane,Lysosome,Membrane	Cell membrane,Cell projection,Membrane	TRUE	present	present	exact	SLC3A2	SLC7A11	0.946	4.3	0.81	1	4	999	TRUE	TRUE	strict	CPX-8190	SLC3A2	SLC7A11	SLC3A2::SLC7A11	SLC3A2::SLC7A11	NA	NA	NA	none	P08195	Q9UPY5	P08195::Q9UPY5	P08195::Q9UPY5	NA	NA	none	none	3	3	1
Q15019::Q92599	Q15019	Q92599	SEPTIN2	SEPTIN8	0.9985	0.9893	0.9995	0.992	997	BIOGRID,STRING	BIOGRID,STRING	P	Cell membrane,Cell projection,Centromere,Chromosome,Cilium,Cytoplasm,Cytoskeleton,Flagellum,Kinetochore,Membrane	Cell projection,Cytoplasm,Cytoplasmic vesicle,Cytoskeleton,Membrane,Synapse	TRUE	present	present	exact	SEPTIN2	SEPTIN8	0.951	4.3	0.7	1	6	997	TRUE	TRUE	none	NA	SEPTIN2	SEPTIN8	SEPTIN2::SEPTIN8	SEPTIN2::SEPTIN8	NA	NA	NA	none	Q15019	Q92599	Q15019::Q92599	Q15019::Q92599	NA	NA	none	none	3	0	1
P13646::Q7RTS7	P13646	Q7RTS7	KRT13	KRT74	0.997	0.9365	0.997	0.998	265	UNIPROT	BIOGRID,UNIPROT	P	Intermediate filament,Keratin	Intermediate filament,Keratin	TRUE	present	none	homolog	KRT13	KRT74	0.988	1.5	0.34	0.786	1	265	TRUE	TRUE	none	NA	KRT13	KRT74	KRT13::KRT74	KRT13::KRT74	NA	NA	NA	none	P13646	Q7RTS7	P13646::Q7RTS7	P13646::Q7RTS7	NA	NA	none	none	1	0	0
O95931::Q9BYE7	O95931	Q9BYE7	CBX7	PCGF6	0.09155	0.5176	0.997	0.7603	989	BIOGRID,STRING,UNIPROT	BIOGRID,STRING,UNIPROT	P	Nucleus	Nucleus	TRUE	present	present	none	NA	NA	NA	NA	NA	NA	NA	NA	FALSE	FALSE	none	NA	CBX7	PCGF6	CBX7::PCGF6	CBX7::PCGF6	NA	NA	NA	none	O95931	Q9BYE7	O95931::Q9BYE7	O95931::Q9BYE7	NA	NA	none	none	0	0	1
P62266::Q7Z478	P62266	Q7Z478	RPS23	DHX29	0.3289	0.04913	0.754	0.236	790	STRING	STRING	P	Cytoplasm,Endoplasmic reticulum,Nucleus	Cytoplasm	TRUE	none	present	none	NA	NA	NA	NA	NA	NA	NA	NA	FALSE	FALSE	none	NA	RPS23	DHX29	DHX29::RPS23	DHX29::RPS23	NA	NA	NA	none	P62266	Q7Z478	P62266::Q7Z478	P62266::Q7Z478	NA	NA	none	none	0	0	1
P10398::P31947	P10398	P31947	ARAF	SFN	0.0955	0.5728	0.653	0.6133	864	BIOGRID,UNIPROT	STRING,BIOGRID,UNIPROT	P	none	Cytoplasm,Nucleus,Secreted	TRUE	present	present	homolog	NA	NA	NA	NA	NA	NA	NA	NA	FALSE	FALSE	none	NA	ARAF	SFN	ARAF::SFN	ARAF::SFN	NA	NA	NA	none	P10398	P31947	P10398::P31947	P10398::P31947	NA	NA	none	none	1	0	1
O00206::Q15399	O00206	Q15399	TLR4	TLR1	0.3684	0.801	0.7573	0.804	996	STRING	BIOGRID,STRING	P	Cell membrane,Cell projection,Endosome,Membrane	Cell membrane,Cytoplasmic vesicle,Golgi apparatus,Membrane	TRUE	present	present	homolog	NA	NA	NA	NA	NA	NA	NA	NA	FALSE	FALSE	none	NA	TLR4	TLR1	TLR1::TLR4	TLR1::TLR4	NA	NA	NA	none	O00206	Q15399	O00206::Q15399	O00206::Q15399	NA	NA	none	none	1	0	1
P0CW19::Q16621	P0CW19	Q16621	LIMS3	NFE2	0.653	0.917	0.931	0.943	0	none	none	D	Cytoplasm	Cytoplasm,Nucleus	TRUE	none	none	none	NA	NA	NA	NA	NA	NA	NA	NA	FALSE	FALSE	none	NA	LIMS3	NFE2	LIMS3::NFE2	LIMS3::NFE2	NA	NA	NA	none	P0CW19	Q16621	P0CW19::Q16621	P0CW19::Q16621	NA	NA	none	none	0	0	0
Q07654::Q92876	Q07654	Q92876	TFF3	KLK6	0.567	0.992	0.97	0.9946	0	none	none	D	Cytoplasm,Extracellular matrix,Secreted	Cytoplasm,Endoplasmic reticulum,Microsome,Mitochondrion,Nucleus,Secreted	TRUE	none	none	none	NA	NA	NA	NA	NA	NA	NA	NA	FALSE	FALSE	none	NA	TFF3	KLK6	KLK6::TFF3	KLK6::TFF3	NA	NA	NA	none	Q07654	Q92876	Q07654::Q92876	Q07654::Q92876	NA	NA	none	none	0	0	0
P50222::Q12870	P50222	Q12870	MEOX2	TCF15	0.291	0.3005	0.8384	0.11835	837	STRING	STRING	P	Nucleus	Nucleus	TRUE	none	present	homolog	NA	NA	NA	NA	NA	NA	NA	NA	FALSE	FALSE	none	NA	MEOX2	TCF15	MEOX2::TCF15	MEOX2::TCF15	NA	NA	NA	none	P50222	Q12870	P50222::Q12870	P50222::Q12870	NA	NA	none	none	1	0	1
P82930::Q9H0U6	P82930	Q9H0U6	MRPS34	MRPL18	0.6265	0	0.9775	0	873	STRING	STRING	P	Mitochondrion	Mitochondrion	TRUE	none	present	none	NA	NA	NA	NA	NA	NA	NA	NA	FALSE	FALSE	none	NA	MRPS34	MRPL18	MRPL18::MRPS34	MRPL18::MRPS34	320;320	55S ribosome, mitochondrial;55S ribosome, mitochondrial	1	present	P82930	Q9H0U6	P82930::Q9H0U6	P82930::Q9H0U6	320	55S ribosome, mitochondrial	present	present	0	0	1
P11047::Q9HCN8	P11047	Q9HCN8	LAMC1	SDF2L1	0.6406	0.011024	0.7617	0.07477	0	none	BIOGRID	P	Basement membrane,Extracellular matrix,Secreted	Endoplasmic reticulum	TRUE	present	none	none	NA	NA	NA	NA	NA	NA	NA	NA	FALSE	FALSE	none	NA	LAMC1	SDF2L1	LAMC1::SDF2L1	LAMC1::SDF2L1	NA	NA	NA	none	P11047	Q9HCN8	P11047::Q9HCN8	P11047::Q9HCN8	NA	NA	none	none	0	0	0
O15265::P25800	O15265	P25800	ATXN7	LMO1	0.9673	0.1309	0.7637	0.0683	0	none	none	D	Cytoplasm,Cytoskeleton,Nucleus	Nucleus	TRUE	none	none	none	NA	NA	NA	NA	NA	NA	NA	NA	FALSE	FALSE	none	NA	ATXN7	LMO1	ATXN7::LMO1	ATXN7::LMO1	NA	NA	NA	none	O15265	P25800	O15265::P25800	O15265::P25800	NA	NA	none	none	0	0	0
Q8N983::Q9BYC9	Q8N983	Q9BYC9	MRPL43	MRPL20	0.995	0.995	0.994	0.999	0	BIOGRID	BIOGRID	D,P	Mitochondrion	Mitochondrion	TRUE	present	none	exact	MRPL43	MRPL20	0.954	4.3	0.63	1	4	998	TRUE	TRUE	relaxed	CPX-5226	MRPL43	MRPL20	MRPL20::MRPL43	MRPL20::MRPL43	320;324;320;324	55S ribosome, mitochondrial;39S ribosomal subunit, mitochondrial;55S ribosome, mitochondrial;39S ribosomal subunit, mitochondrial	2	present	Q8N983	Q9BYC9	Q8N983::Q9BYC9	Q8N983::Q9BYC9	320;324	55S ribosome, mitochondrial;39S ribosomal subunit, mitochondrial	present	present	3	1	0
Q86Z23::Q9NTU7	Q86Z23	Q9NTU7	C1QL4	CBLN4	0.9995	0.972	0.978	0.961	194	none	BIOGRID,STRING	P	Secreted	Secreted,Synapse	TRUE	present	present	homolog	NA	NA	NA	NA	NA	NA	NA	NA	FALSE	FALSE	none	NA	C1QL4	CBLN4	C1QL4::CBLN4	C1QL4::CBLN4	NA	NA	NA	none	Q86Z23	Q9NTU7	Q86Z23::Q9NTU7	Q86Z23::Q9NTU7	NA	NA	none	none	1	0	1
P27348::Q00537	P27348	Q00537	YWHAQ	CDK17	0.1348	0.691	0.7266	0.705	303	BIOGRID	STRING,BIOGRID	P	Cytoplasm	none	TRUE	present	present	homolog	NA	NA	NA	NA	NA	NA	NA	NA	FALSE	FALSE	none	NA	YWHAQ	CDK17	CDK17::YWHAQ	CDK17::YWHAQ	NA	NA	NA	none	P27348	Q00537	P27348::Q00537	P27348::Q00537	NA	NA	none	none	1	0	1
P61077::Q9ULK6	P61077	Q9ULK6	UBE2D3	RNF150	0.00591	0.9463	0.9927	0.9526	252	none	BIOGRID	P	Cell membrane,Endosome,Membrane	Membrane	TRUE	present	none	homolog	NA	NA	NA	NA	NA	NA	NA	NA	FALSE	FALSE	none	NA	UBE2D3	RNF150	RNF150::UBE2D3	RNF150::UBE2D3	NA	NA	NA	none	P61077	Q9ULK6	P61077::Q9ULK6	P61077::Q9ULK6	NA	NA	none	none	1	0	0
Q66GS9::Q9NWH7	Q66GS9	Q9NWH7	CEP135	SPATA6	0.4382	0.9272	0.9385	0.9873	269	none	none	S	Cytoplasm,Cytoskeleton	Cell projection,Cilium,Flagellum,Secreted	TRUE	none	none	none	NA	NA	NA	NA	NA	NA	NA	NA	FALSE	FALSE	none	NA	CEP135	SPATA6	CEP135::SPATA6	CEP135::SPATA6	NA	NA	NA	none	Q66GS9	Q9NWH7	Q66GS9::Q9NWH7	Q66GS9::Q9NWH7	NA	NA	none	none	0	0	0
Q2MV58::Q9H6L2	Q2MV58	Q9H6L2	TCTN1	TMEM231	0.9995	0.9995	0.999	1	995	BIOGRID,STRING	BIOGRID,STRING	D,S,P	Cell projection,Cytoplasm,Cytoskeleton,Secreted	Cell membrane,Cell projection,Cilium,Membrane	TRUE	present	present	none	TCTN1	TMEM231	0.948	4.3	0.77	0.792	4	995	TRUE	TRUE	relaxed	CPX-2531	TCTN1	TMEM231	TCTN1::TMEM231	TCTN1::TMEM231	NA	NA	NA	none	Q2MV58	Q9H6L2	Q2MV58::Q9H6L2	Q2MV58::Q9H6L2	NA	NA	none	none	0	1	1
Q96AG4::Q9C0E8	Q96AG4	Q9C0E8	LRRC59	LNPK	0.1752	0.87	0.5703	0.8643	0	none	BIOGRID	P	Endoplasmic reticulum,Membrane,Microsome,Nucleus	Endoplasmic reticulum,Membrane	TRUE	present	none	none	NA	NA	NA	NA	NA	NA	NA	NA	FALSE	FALSE	none	NA	LRRC59	LNPK	LNPK::LRRC59	LNPK::LRRC59	NA	NA	NA	none	Q96AG4	Q9C0E8	Q96AG4::Q9C0E8	Q96AG4::Q9C0E8	NA	NA	none	none	0	0	0
P09210::Q16772	P09210	Q16772	GSTA2	GSTA3	1	0.9995	1	1	947	STRING	BIOGRID,STRING	P	Cytoplasm	Cytoplasm	TRUE	present	present	homolog	GSTA2	GSTA3	0.991	1.5	0.96	0.878	3	906	TRUE	TRUE	none	NA	GSTA2	GSTA3	GSTA2::GSTA3	GSTA2::GSTA3	NA	NA	NA	none	P09210	Q16772	P09210::Q16772	P09210::Q16772	NA	NA	none	none	1	0	1
Q8NFZ4::Q9NZ94	Q8NFZ4	Q9NZ94	NLGN2	NLGN3	0.4404	0.997	0.999	0.998	683	none	BIOGRID,STRING	P	Cell membrane,Cell projection,Membrane,Postsynaptic cell membrane,Synapse	Cell membrane,Membrane,Synapse	TRUE	present	present	homolog	NLGN2	NLGN3	0.942	4.9	0.69	0.748	2	683	TRUE	TRUE	none	NA	NLGN2	NLGN3	NLGN2::NLGN3	NLGN2::NLGN3	NA	NA	NA	none	Q8NFZ4	Q9NZ94	Q8NFZ4::Q9NZ94	Q8NFZ4::Q9NZ94	NA	NA	none	none	1	0	1
Q5JVG2::Q6WRX3	Q5JVG2	Q6WRX3	ZNF484	ZYG11A	0.129	0.765	0.601	0.1914	165	none	BIOGRID,STRING	P	Nucleus	none	TRUE	present	present	none	NA	NA	NA	NA	NA	NA	NA	NA	FALSE	FALSE	none	NA	ZNF484	ZYG11A	ZNF484::ZYG11A	ZNF484::ZYG11A	NA	NA	NA	none	Q5JVG2	Q6WRX3	Q5JVG2::Q6WRX3	Q5JVG2::Q6WRX3	NA	NA	none	none	0	0	1
Q15399::Q86YT9	Q15399	Q86YT9	TLR1	JAML	0.2703	0.784	0.751	0.8135	203	none	none	S	Cell membrane,Cytoplasmic vesicle,Golgi apparatus,Membrane	Cell junction,Cell membrane,Membrane	TRUE	none	none	none	NA	NA	NA	NA	NA	NA	NA	NA	FALSE	FALSE	none	NA	TLR1	JAML	JAML::TLR1	JAML::TLR1	NA	NA	NA	none	Q15399	Q86YT9	Q15399::Q86YT9	Q15399::Q86YT9	NA	NA	none	none	0	0	0
P02538::P05787	P02538	P05787	KRT6A	KRT8	0.991	0.009155	0.958	0.0292	554	none	STRING	P	Intermediate filament,Keratin	Cytoplasm,Intermediate filament,Keratin,Nucleus	TRUE	none	present	homolog	KRT6A	KRT8	0.877	9	0.3	0.632	0	527	TRUE	TRUE	none	NA	KRT6A	KRT8	KRT6A::KRT8	KRT6A::KRT8	NA	NA	NA	none	P02538	P05787	P02538::P05787	P02538::P05787	NA	NA	none	none	1	0	1
P09661::Q01081	P09661	Q01081	SNRPA1	U2AF1	0.5483	0.04724	0.631	0.0788	478	none	BIOGRID,STRING	P	Nucleus,Spliceosome	Nucleus,Spliceosome	TRUE	present	present	none	NA	NA	NA	NA	NA	NA	NA	NA	FALSE	FALSE	none	NA	SNRPA1	U2AF1	SNRPA1::U2AF1	SNRPA1::U2AF1	1181;2755;8372;8391;1181;2755;8372;8391	C complex spliceosome;17S U2 snRNP;Spliceosome, A complex;Spliceosome, E complex;C complex spliceosome;17S U2 snRNP;Spliceosome, A complex;Spliceosome, E complex	4	present	P09661	Q01081	P09661::Q01081	P09661::Q01081	1181;2755;8372;8391	C complex spliceosome;17S U2 snRNP;Spliceosome, A complex;Spliceosome, E complex	present	present	0	0	1
O15197::P52797	O15197	P52797	EPHB6	EFNA3	0.866	0.9946	0.996	0.9937	907	STRING	STRING	S,P	Membrane,Secreted	Cell membrane,Membrane	TRUE	none	present	homolog	NA	NA	NA	NA	NA	NA	NA	NA	FALSE	FALSE	none	NA	EPHB6	EFNA3	EFNA3::EPHB6	EFNA3::EPHB6	NA	NA	NA	none	O15197	P52797	O15197::P52797	O15197::P52797	NA	NA	none	none	1	0	1
O15492::P29992	O15492	P29992	RGS16	GNA11	0.4182	0.994	1	0.9893	653	none	STRING	S,P	Membrane	Cell membrane,Cytoplasm,Membrane	TRUE	none	present	homolog	NA	NA	NA	NA	NA	NA	NA	NA	FALSE	FALSE	none	NA	RGS16	GNA11	GNA11::RGS16	GNA11::RGS16	NA	NA	NA	none	O15492	P29992	O15492::P29992	O15492::P29992	NA	NA	none	none	1	0	1
P61970::P62826	P61970	P62826	NUTF2	RAN	0.001965	0.6035	0.996	0.592	999	BIOGRID,STRING,UNIPROT	BIOGRID,STRING,UNIPROT	P	Cytoplasm,Membrane,Nuclear pore complex,Nucleus	Cytoplasm,Nucleus	TRUE	present	present	none	NUTF2	RAN	0.963	3.5999999999999996	0.82	0.41	11	999	TRUE	TRUE	none	NA	NUTF2	RAN	NUTF2::RAN	NUTF2::RAN	NA	NA	NA	none	P61970	P62826	P61970::P62826	P61970::P62826	NA	NA	none	none	0	0	1
A0A087WTH5::Q8N8J7	A0A087WTH5	Q8N8J7	none	FAM241A	0.708	0.8774	0.908	0.8623	151	none	STRING	S,P	none	Membrane	TRUE	none	present	none	NA	NA	NA	NA	NA	NA	NA	NA	FALSE	FALSE	none	NA	NONE	FAM241A	FAM241A::none	FAM241A::NONE	NA	NA	NA	none	A0A087WTH5	Q8N8J7	A0A087WTH5::Q8N8J7	A0A087WTH5::Q8N8J7	NA	NA	none	none	0	0	1
Q13501::Q96PQ7	Q13501	Q96PQ7	SQSTM1	KLHL5	0.1559	0.9053	0.556	0.9043	252	none	STRING	P	Cytoplasm,Cytoplasmic vesicle,Endoplasmic reticulum,Endosome,Lysosome,Nucleus	Cytoplasm,Cytoskeleton	TRUE	none	present	none	NA	NA	NA	NA	NA	NA	NA	NA	FALSE	FALSE	none	NA	SQSTM1	KLHL5	KLHL5::SQSTM1	KLHL5::SQSTM1	NA	NA	NA	none	Q13501	Q96PQ7	Q13501::Q96PQ7	Q13501::Q96PQ7	NA	NA	none	none	0	0	1
P01597::P15814	P01597	P15814	IGKV1-39	IGLL1	1	1	0.9995	1	0	none	none	D	Cell membrane,Immunoglobulin,Membrane,Secreted	Endoplasmic reticulum,Secreted	TRUE	none	none	homolog	NA	NA	NA	NA	NA	NA	NA	NA	FALSE	FALSE	none	NA	IGKV1-39	IGLL1	IGKV1-39::IGLL1	IGKV1-39::IGLL1	NA	NA	NA	none	P01597	P15814	P01597::P15814	P01597::P15814	NA	NA	none	none	1	0	0
O60783::Q92665	O60783	Q92665	MRPS14	MRPS31	0.9995	0.9985	0.9946	0.999	998	BIOGRID,STRING	BIOGRID,STRING	D,S,P	Mitochondrion	Mitochondrion	TRUE	present	present	exact	MRPS14	MRPS31	0.975	2.1	0.76	0.816	4	998	TRUE	TRUE	relaxed	CPX-5225	MRPS14	MRPS31	MRPS14::MRPS31	MRPS14::MRPS31	315;320;315;320	28S ribosomal subunit, mitochondrial;55S ribosome, mitochondrial;28S ribosomal subunit, mitochondrial;55S ribosome, mitochondrial	2	present	O60783	Q92665	O60783::Q92665	O60783::Q92665	315;320	28S ribosomal subunit, mitochondrial;55S ribosome, mitochondrial	present	present	3	1	1
Q13496::Q9NXD2	Q13496	Q9NXD2	MTM1	MTMR10	0.398	1	0.9995	1	193	none	BIOGRID	P	Cell membrane,Cell projection,Cytoplasm,Endosome,Membrane	none	TRUE	present	none	homolog	MTM1	MTMR10	0.985	1.5	0.88	0.578	1	193	TRUE	TRUE	none	NA	MTM1	MTMR10	MTM1::MTMR10	MTM1::MTMR10	NA	NA	NA	none	Q13496	Q9NXD2	Q13496::Q9NXD2	Q13496::Q9NXD2	NA	NA	none	none	1	0	0
P78364::Q9NXR7	P78364	Q9NXR7	PHC1	BABAM2	0.1473	0.5728	0.592	0.749	901	STRING	STRING	P	Nucleus	Cytoplasm,Nucleus	TRUE	none	present	none	NA	NA	NA	NA	NA	NA	NA	NA	FALSE	FALSE	none	NA	PHC1	BABAM2	BABAM2::PHC1	BABAM2::PHC1	NA	NA	NA	none	P78364	Q9NXR7	P78364::Q9NXR7	P78364::Q9NXR7	NA	NA	none	none	0	0	1
P50750::Q7L2J0	P50750	Q7L2J0	CDK9	MEPCE	0.826	0.9287	0.9814	0.984	998	BIOGRID,STRING	BIOGRID,STRING	D,S,P	Cytoplasm,Nucleus	Nucleus	TRUE	present	present	none	CDK9	MEPCE	0.883	9	0.77	0.681	13	998	TRUE	TRUE	none	NA	CDK9	MEPCE	CDK9::MEPCE	CDK9::MEPCE	NA	NA	NA	none	P50750	Q7L2J0	P50750::Q7L2J0	P50750::Q7L2J0	NA	NA	none	none	0	0	1
Q92800::Q96MM3	Q92800	Q96MM3	EZH1	ZFP42	0.12396	0.7666	0.6855	0.6025	659	none	STRING	P	Nucleus	Nucleus	TRUE	none	present	homolog	NA	NA	NA	NA	NA	NA	NA	NA	FALSE	FALSE	none	NA	EZH1	ZFP42	EZH1::ZFP42	EZH1::ZFP42	NA	NA	NA	none	Q92800	Q96MM3	Q92800::Q96MM3	Q92800::Q96MM3	NA	NA	none	none	1	0	1
P41182::Q9Y2M5	P41182	Q9Y2M5	BCL6	KLHL20	0.1671	0.999	0.996	0.9995	0	none	BIOGRID	P	Nucleus	Cell projection,Cytoplasm,Golgi apparatus,Nucleus	TRUE	present	none	homolog	BCL6	KLHL20	0.976	2.1	0.53	0.386	1	0	TRUE	TRUE	none	NA	BCL6	KLHL20	BCL6::KLHL20	BCL6::KLHL20	NA	NA	NA	none	P41182	Q9Y2M5	P41182::Q9Y2M5	P41182::Q9Y2M5	NA	NA	none	none	1	0	0
O60938::Q8N1F8	O60938	Q8N1F8	KERA	STK11IP	0.4888	0.1414	0.8594	0.565	261	none	BIOGRID,STRING	P	Extracellular matrix,Secreted	Cytoplasm	TRUE	present	present	homolog	NA	NA	NA	NA	NA	NA	NA	NA	FALSE	FALSE	none	NA	KERA	STK11IP	KERA::STK11IP	KERA::STK11IP	NA	NA	NA	none	O60938	Q8N1F8	O60938::Q8N1F8	O60938::Q8N1F8	NA	NA	none	none	1	0	1
Q9BTC8::Q9H165	Q9BTC8	Q9H165	MTA3	BCL11A	0.1298	0.9863	0.9146	0.893	378	none	BIOGRID,STRING	P	Cytoplasm,Nucleus	Chromosome,Cytoplasm,Nucleus	TRUE	present	present	none	NA	NA	NA	NA	NA	NA	NA	NA	FALSE	FALSE	none	NA	MTA3	BCL11A	BCL11A::MTA3	BCL11A::MTA3	NA	NA	NA	none	Q9BTC8	Q9H165	Q9BTC8::Q9H165	Q9BTC8::Q9H165	NA	NA	none	none	0	0	1
Q13332::Q96PX8	Q13332	Q96PX8	PTPRS	SLITRK1	0.2712	0.03078	0.767	0.665	942	STRING	BIOGRID,STRING	P	Cell membrane,Cell projection,Cytoplasmic vesicle,Membrane,Synapse,Synaptosome	Membrane,Secreted,Synapse	TRUE	present	present	homolog	NA	NA	NA	NA	NA	NA	NA	NA	FALSE	FALSE	none	NA	PTPRS	SLITRK1	PTPRS::SLITRK1	PTPRS::SLITRK1	NA	NA	NA	none	Q13332	Q96PX8	Q13332::Q96PX8	Q13332::Q96PX8	NA	NA	none	none	1	0	1
O43896::Q9BUB5	O43896	Q9BUB5	KIF1C	MKNK1	0.655	0.03714	0.7007	0.2002	169	none	BIOGRID,STRING	P	Cytoplasm,Cytoskeleton,Microtubule	Cytoplasm,Nucleus	TRUE	present	present	none	NA	NA	NA	NA	NA	NA	NA	NA	FALSE	FALSE	none	NA	KIF1C	MKNK1	KIF1C::MKNK1	KIF1C::MKNK1	NA	NA	NA	none	O43896	Q9BUB5	O43896::Q9BUB5	O43896::Q9BUB5	NA	NA	none	none	0	0	1
P18124::Q02543	P18124	Q02543	RPL7	RPL18A	0.9985	1	0.9966	1	999	BIOGRID,STRING	BIOGRID,STRING	D,S,P	Cytoplasm	Cytoplasm	TRUE	present	present	exact	RPL7	RPL18A	0.973	2.8000000000000003	0.86	1	2	999	TRUE	TRUE	relaxed	CPX-5183;CPX-7664;CPX-7665	RPL7	RPL18A	RPL18A::RPL7	RPL18A::RPL7	306;308;3055;5380;306;308;3055;5380	Ribosome, cytoplasmic;60S ribosomal subunit, cytoplasmic;Nop56p-associated pre-rRNA complex;TRBP containing complex (DICER, RPL7A, EIF6, MOV10 and subunits of the 60S ribosomal particle);Ribosome, cytoplasmic;60S ribosomal subunit, cytoplasmic;Nop56p-associated pre-rRNA complex;TRBP containing complex (DICER, RPL7A, EIF6, MOV10 and subunits of the 60S ribosomal particle)	4	present	P18124	Q02543	P18124::Q02543	P18124::Q02543	306;308;3055;5380	Ribosome, cytoplasmic;60S ribosomal subunit, cytoplasmic;Nop56p-associated pre-rRNA complex;TRBP containing complex (DICER, RPL7A, EIF6, MOV10 and subunits of the 60S ribosomal particle)	present	present	3	1	1
Q92901::Q9BQ67	Q92901	Q9BQ67	RPL3L	GRWD1	0.1882	0.9707	0.933	0.9946	668	none	STRING	P	none	Chromosome,Nucleus	TRUE	none	present	none	NA	NA	NA	NA	NA	NA	NA	NA	FALSE	FALSE	none	NA	RPL3L	GRWD1	GRWD1::RPL3L	GRWD1::RPL3L	NA	NA	NA	none	Q92901	Q9BQ67	Q92901::Q9BQ67	Q92901::Q9BQ67	NA	NA	none	none	0	0	1
Q6ZRY4::Q93062	Q6ZRY4	Q93062	RBPMS2	RBPMS	0.01704	0.996	0.9995	0.999	0	BIOGRID,UNIPROT	BIOGRID,UNIPROT	P	Cytoplasm,Nucleus	Cytoplasm,Nucleus	TRUE	present	none	homolog	RBPMS2	RBPMS	0.919	6.6000000000000005	0.49	0.848	3	813	TRUE	TRUE	none	NA	RBPMS2	RBPMS	RBPMS::RBPMS2	RBPMS::RBPMS2	NA	NA	NA	none	Q6ZRY4	Q93062	Q6ZRY4::Q93062	Q6ZRY4::Q93062	NA	NA	none	none	1	0	0
Q92543::Q96GX1	Q92543	Q96GX1	SNX19	TCTN2	0.243	0.9526	0.6807	0.93	0	none	BIOGRID	P	Cytoplasmic vesicle,Endosome,Membrane	Cell projection,Cytoplasm,Cytoskeleton,Membrane	TRUE	present	none	none	NA	NA	NA	NA	NA	NA	NA	NA	FALSE	FALSE	none	NA	SNX19	TCTN2	SNX19::TCTN2	SNX19::TCTN2	NA	NA	NA	none	Q92543	Q96GX1	Q92543::Q96GX1	Q92543::Q96GX1	NA	NA	none	none	0	0	0
Q15678::Q52WX2	Q15678	Q52WX2	PTPN14	SBK1	0.3022	0.9155	0.948	0.923	0	none	none	D	Cytoplasm,Cytoskeleton,Nucleus	Cytoplasm	TRUE	none	none	homolog	NA	NA	NA	NA	NA	NA	NA	NA	FALSE	FALSE	none	NA	PTPN14	SBK1	PTPN14::SBK1	PTPN14::SBK1	NA	NA	NA	none	Q15678	Q52WX2	Q15678::Q52WX2	Q15678::Q52WX2	NA	NA	none	none	1	0	0
P62306::Q5T200	P62306	Q5T200	SNRPF	ZC3H13	0.6597	0.0262	0.851	0.03705	425	none	STRING	P	Cytoplasm,Nucleus,Spliceosome	Nucleus	TRUE	none	present	none	NA	NA	NA	NA	NA	NA	NA	NA	FALSE	FALSE	none	NA	SNRPF	ZC3H13	SNRPF::ZC3H13	SNRPF::ZC3H13	NA	NA	NA	none	P62306	Q5T200	P62306::Q5T200	P62306::Q5T200	NA	NA	none	none	0	0	1
O95271::P31277	O95271	P31277	TNKS	HOXD11	0.3264	0.919	0.451	0.9033	0	none	none	D	Chromosome,Cytoplasm,Cytoskeleton,Golgi apparatus,Membrane,Nuclear pore complex,Nucleus,Telomere	Nucleus	TRUE	none	none	none	NA	NA	NA	NA	NA	NA	NA	NA	FALSE	FALSE	none	NA	TNKS	HOXD11	HOXD11::TNKS	HOXD11::TNKS	NA	NA	NA	none	O95271	P31277	O95271::P31277	O95271::P31277	NA	NA	none	none	0	0	0
Q2HXU8::Q9H210	Q2HXU8	Q9H210	CLEC12B	OR2D2	0.4253	0.8584	0.8164	0.687	0	none	none	D	Cell membrane,Membrane	Cell membrane,Membrane	TRUE	none	none	none	NA	NA	NA	NA	NA	NA	NA	NA	FALSE	FALSE	none	NA	CLEC12B	OR2D2	CLEC12B::OR2D2	CLEC12B::OR2D2	NA	NA	NA	none	Q2HXU8	Q9H210	Q2HXU8::Q9H210	Q2HXU8::Q9H210	NA	NA	none	none	0	0	0
O00268::Q8IZX4	O00268	Q8IZX4	TAF4	TAF1L	0.3306	0.0233	0.823	0.0695	999	STRING	BIOGRID,STRING	P	Nucleus	Nucleus	TRUE	present	present	none	NA	NA	NA	NA	NA	NA	NA	NA	FALSE	FALSE	none	NA	TAF4	TAF1L	TAF1L::TAF4	TAF1L::TAF4	NA	NA	NA	none	O00268	Q8IZX4	O00268::Q8IZX4	O00268::Q8IZX4	NA	NA	none	none	0	0	1
P57727::Q6UXM1	P57727	Q6UXM1	TMPRSS3	LRIG3	0.1754	0.823	0.9375	0.7324	321	none	BIOGRID,STRING	P	Endoplasmic reticulum,Membrane	Cell membrane,Cytoplasmic vesicle,Membrane	TRUE	present	present	homolog	NA	NA	NA	NA	NA	NA	NA	NA	FALSE	FALSE	none	NA	TMPRSS3	LRIG3	LRIG3::TMPRSS3	LRIG3::TMPRSS3	NA	NA	NA	none	P57727	Q6UXM1	P57727::Q6UXM1	P57727::Q6UXM1	NA	NA	none	none	1	0	1
P01614::P15814	P01614	P15814	IGKV2D-40	IGLL1	0.999	0.9995	1	1	0	none	none	D	Cell membrane,Immunoglobulin,Membrane,Secreted	Endoplasmic reticulum,Secreted	TRUE	none	none	homolog	NA	NA	NA	NA	NA	NA	NA	NA	FALSE	FALSE	none	NA	IGKV2D-40	IGLL1	IGKV2D-40::IGLL1	IGKV2D-40::IGLL1	NA	NA	NA	none	P01614	P15814	P01614::P15814	P01614::P15814	NA	NA	none	none	1	0	0
Q6PI48::Q8N183	Q6PI48	Q8N183	DARS2	NDUFAF2	0.3213	0.795	0.3853	0.862	219	none	none	S	Membrane,Mitochondrion	Mitochondrion	TRUE	none	none	none	NA	NA	NA	NA	NA	NA	NA	NA	FALSE	FALSE	none	NA	DARS2	NDUFAF2	DARS2::NDUFAF2	DARS2::NDUFAF2	NA	NA	NA	none	Q6PI48	Q8N183	Q6PI48::Q8N183	Q6PI48::Q8N183	NA	NA	none	none	0	0	0
Q8N668::Q92624	Q8N668	Q92624	COMMD1	APPBP2	0.2615	0.1443	0.721	0.05167	900	STRING	STRING	P	Cytoplasm,Cytoplasmic vesicle,Endosome,Membrane,Nucleus	Cytoplasm,Cytoskeleton,Membrane,Microtubule,Nucleus	TRUE	none	present	none	NA	NA	NA	NA	NA	NA	NA	NA	FALSE	FALSE	none	NA	COMMD1	APPBP2	APPBP2::COMMD1	APPBP2::COMMD1	NA	NA	NA	none	Q8N668	Q92624	Q8N668::Q92624	Q8N668::Q92624	NA	NA	none	none	0	0	1
P82921::Q8N0V3	P82921	Q8N0V3	MRPS21	RBFA	0.9727	0.3074	0.816	0.1353	916	STRING	STRING	D,S,P	Mitochondrion	Mitochondrion	TRUE	none	present	exact	NA	NA	NA	NA	NA	NA	NA	NA	FALSE	FALSE	none	NA	MRPS21	RBFA	MRPS21::RBFA	MRPS21::RBFA	NA	NA	NA	none	P82921	Q8N0V3	P82921::Q8N0V3	P82921::Q8N0V3	NA	NA	none	none	3	0	1
P68036::Q9H0F5	P68036	Q9H0F5	UBE2L3	RNF38	0.8096	0.991	0.997	0.992	215	none	none	S	Cytoplasm,Nucleus	Nucleus	TRUE	none	none	homolog	NA	NA	NA	NA	NA	NA	NA	NA	FALSE	FALSE	none	NA	UBE2L3	RNF38	RNF38::UBE2L3	RNF38::UBE2L3	NA	NA	NA	none	P68036	Q9H0F5	P68036::Q9H0F5	P68036::Q9H0F5	NA	NA	none	none	1	0	0
Q5T751::Q5T7P3	Q5T751	Q5T7P3	LCE1C	LCE1B	0.07086	0.874	0.986	0.9106	0	UNIPROT	BIOGRID,UNIPROT	P	none	none	TRUE	present	none	none	NA	NA	NA	NA	NA	NA	NA	NA	FALSE	FALSE	none	NA	LCE1C	LCE1B	LCE1B::LCE1C	LCE1B::LCE1C	NA	NA	NA	none	Q5T751	Q5T7P3	Q5T751::Q5T7P3	Q5T751::Q5T7P3	NA	NA	none	none	0	0	0
Q12791::Q92952	Q12791	Q92952	KCNMA1	KCNN1	0.3489	0.03818	0.887	0.1301	980	STRING	STRING	P	Cell membrane,Membrane	Membrane	TRUE	none	present	homolog	NA	NA	NA	NA	NA	NA	NA	NA	FALSE	FALSE	none	NA	KCNMA1	KCNN1	KCNMA1::KCNN1	KCNMA1::KCNN1	NA	NA	NA	none	Q12791	Q92952	Q12791::Q92952	Q12791::Q92952	NA	NA	none	none	1	0	1
Q05048::Q9H0E2	Q05048	Q9H0E2	CSTF1	TOLLIP	0.3582	0.02977	0.774	0.03934	360	BIOGRID,UNIPROT	STRING,BIOGRID,UNIPROT	P	Nucleus	Cytoplasm,Endosome	TRUE	present	present	none	NA	NA	NA	NA	NA	NA	NA	NA	FALSE	FALSE	none	NA	CSTF1	TOLLIP	CSTF1::TOLLIP	CSTF1::TOLLIP	NA	NA	NA	none	Q05048	Q9H0E2	Q05048::Q9H0E2	Q05048::Q9H0E2	NA	NA	none	none	0	0	1
P49716::Q9Y2D1	P49716	Q9Y2D1	CEBPD	ATF5	1	0.1614	1	0.1713	281	none	none	D,S	Nucleus	Cytoplasm,Cytoskeleton,Nucleus	TRUE	none	none	homolog	NA	NA	NA	NA	NA	NA	NA	NA	FALSE	FALSE	none	NA	CEBPD	ATF5	ATF5::CEBPD	ATF5::CEBPD	NA	NA	NA	none	P49716	Q9Y2D1	P49716::Q9Y2D1	P49716::Q9Y2D1	NA	NA	none	none	1	0	0
P51798::Q86WC4	P51798	Q86WC4	CLCN7	OSTM1	0.9985	0.9937	0.9946	0.9966	999	BIOGRID,STRING,UNIPROT	BIOGRID,STRING,UNIPROT	D,S,P	Lysosome,Membrane	Lysosome,Membrane	TRUE	present	present	exact	NA	NA	NA	NA	NA	NA	NA	NA	FALSE	FALSE	strict	CPX-6321	CLCN7	OSTM1	CLCN7::OSTM1	CLCN7::OSTM1	NA	NA	NA	none	P51798	Q86WC4	P51798::Q86WC4	P51798::Q86WC4	NA	NA	none	none	3	3	1
O43665::P63096	O43665	P63096	RGS10	GNAI1	0.3235	0.982	0.9995	0.9785	761	none	BIOGRID,STRING	D,S,P	Cytoplasm,Nucleus	Cell membrane,Cytoplasm,Cytoskeleton,Membrane,Nucleus	TRUE	present	present	homolog	NA	NA	NA	NA	NA	NA	NA	NA	FALSE	FALSE	none	NA	RGS10	GNAI1	GNAI1::RGS10	GNAI1::RGS10	NA	NA	NA	none	O43665	P63096	O43665::P63096	O43665::P63096	NA	NA	none	none	1	0	1
Q4LDR2::Q8N4K4	Q4LDR2	Q8N4K4	CTXN3	RPRML	0.701	0.9434	0.9487	0.9805	170	none	none	S	Membrane	Membrane	TRUE	none	none	none	NA	NA	NA	NA	NA	NA	NA	NA	FALSE	FALSE	none	NA	CTXN3	RPRML	CTXN3::RPRML	CTXN3::RPRML	NA	NA	NA	none	Q4LDR2	Q8N4K4	Q4LDR2::Q8N4K4	Q4LDR2::Q8N4K4	NA	NA	none	none	0	0	0
P29033::P48165	P29033	P48165	GJB2	GJA8	0.1887	0.7065	0.647	0.8257	956	STRING,UNIPROT	BIOGRID,STRING,UNIPROT	P	Cell junction,Cell membrane,Gap junction,Membrane	Cell junction,Cell membrane,Gap junction,Membrane	TRUE	present	present	homolog	NA	NA	NA	NA	NA	NA	NA	NA	FALSE	FALSE	none	NA	GJB2	GJA8	GJA8::GJB2	GJA8::GJB2	NA	NA	NA	none	P29033	P48165	P29033::P48165	P29033::P48165	NA	NA	none	none	1	0	1
P01111::Q96FG2	P01111	Q96FG2	NRAS	ELMOD3	0.675	0.1895	0.8535	0.1203	189	none	BIOGRID,STRING	P	Cell membrane,Golgi apparatus,Membrane	Cell projection,Cilium,Cytoplasm,Cytoskeleton	TRUE	present	present	none	NA	NA	NA	NA	NA	NA	NA	NA	FALSE	FALSE	none	NA	NRAS	ELMOD3	ELMOD3::NRAS	ELMOD3::NRAS	NA	NA	NA	none	P01111	Q96FG2	P01111::Q96FG2	P01111::Q96FG2	NA	NA	none	none	0	0	1
P05362::P57087	P05362	P57087	ICAM1	JAM2	0.892	0.02663	0.9165	0.00471	309	none	none	S	Membrane	Cell junction,Cell membrane,Membrane,Tight junction	TRUE	none	none	none	NA	NA	NA	NA	NA	NA	NA	NA	FALSE	FALSE	none	NA	ICAM1	JAM2	ICAM1::JAM2	ICAM1::JAM2	NA	NA	NA	none	P05362	P57087	P05362::P57087	P05362::P57087	NA	NA	none	none	0	0	0
O15213::P42696	O15213	P42696	WDR46	RBM34	0.1746	0.7783	0.1696	0.6206	716	none	BIOGRID,STRING	P	Nucleus	Nucleus	TRUE	present	present	none	NA	NA	NA	NA	NA	NA	NA	NA	FALSE	FALSE	none	NA	WDR46	RBM34	RBM34::WDR46	RBM34::WDR46	NA	NA	NA	none	O15213	P42696	O15213::P42696	O15213::P42696	NA	NA	none	none	0	0	1
P05198::P41091	P05198	P41091	EIF2S1	EIF2S3	0.999	0.9985	1	0.998	976	BIOGRID,STRING,UNIPROT	BIOGRID,STRING,UNIPROT	U,S,P	Cytoplasm	Cytoplasm	TRUE	present	present	exact	EIF2S1	EIF2S3	0.999	0.4	0.83	1	8	988	TRUE	TRUE	relaxed	CPX-2716	EIF2S1	EIF2S3	EIF2S1::EIF2S3	EIF2S1::EIF2S3	5183;5183	DNA-PK-Ku-eIF2-NF90-NF45 complex;DNA-PK-Ku-eIF2-NF90-NF45 complex	1	present	P05198	P41091	P05198::P41091	P05198::P41091	5183	DNA-PK-Ku-eIF2-NF90-NF45 complex	present	present	3	1	1
P07237::Q9Y6H1	P07237	Q9Y6H1	P4HB	CHCHD2	0.636	0.1061	0.85	0.453	156	UNIPROT	BIOGRID,UNIPROT	P	Cell membrane,Endoplasmic reticulum,Membrane	Mitochondrion,Nucleus	TRUE	present	none	none	NA	NA	NA	NA	NA	NA	NA	NA	FALSE	FALSE	none	NA	P4HB	CHCHD2	CHCHD2::P4HB	CHCHD2::P4HB	NA	NA	NA	none	P07237	Q9Y6H1	P07237::Q9Y6H1	P07237::Q9Y6H1	NA	NA	none	none	0	0	0
Q96JZ2::Q9NZQ7	Q96JZ2	Q9NZQ7	HSH2D	CD274	0.374	0.8955	0.642	0.9624	234	none	none	D,S	Cytoplasm,Nucleus	Cell membrane,Endosome,Membrane,Nucleus,Secreted	TRUE	none	none	none	NA	NA	NA	NA	NA	NA	NA	NA	FALSE	FALSE	none	NA	HSH2D	CD274	CD274::HSH2D	CD274::HSH2D	NA	NA	NA	none	Q96JZ2	Q9NZQ7	Q96JZ2::Q9NZQ7	Q96JZ2::Q9NZQ7	NA	NA	none	none	0	0	0
A6PVL3::P0C2L3	A6PVL3	P0C2L3	KNCN	FAM163B	0.5107	0.809	0.768	0.7983	177	none	none	S	Membrane	Membrane	TRUE	none	none	none	NA	NA	NA	NA	NA	NA	NA	NA	FALSE	FALSE	none	NA	KNCN	FAM163B	FAM163B::KNCN	FAM163B::KNCN	NA	NA	NA	none	A6PVL3	P0C2L3	A6PVL3::P0C2L3	A6PVL3::P0C2L3	NA	NA	none	none	0	0	0
Q13263::Q8NB42	Q13263	Q8NB42	TRIM28	ZNF527	0.1702	0.816	0.9893	0.8286	204	none	BIOGRID,STRING	P	Nucleus	Nucleus	TRUE	present	present	homolog	NA	NA	NA	NA	NA	NA	NA	NA	FALSE	FALSE	none	NA	TRIM28	ZNF527	TRIM28::ZNF527	TRIM28::ZNF527	NA	NA	NA	none	Q13263	Q8NB42	Q13263::Q8NB42	Q13263::Q8NB42	NA	NA	none	none	1	0	1
O95182::Q8WWF3	O95182	Q8WWF3	NDUFA7	SSMEM1	0.001511	0.896	0.8115	0.703	238	none	BIOGRID,STRING	P	Membrane,Mitochondrion,Mitochondrion inner membrane	Membrane	TRUE	present	present	none	NA	NA	NA	NA	NA	NA	NA	NA	FALSE	FALSE	none	NA	NDUFA7	SSMEM1	NDUFA7::SSMEM1	NDUFA7::SSMEM1	NA	NA	NA	none	O95182	Q8WWF3	O95182::Q8WWF3	O95182::Q8WWF3	NA	NA	none	none	0	0	1
P17568::Q9UF33	P17568	Q9UF33	NDUFB7	EPHA6	0.8477	0.06696	0.8394	0.0918	155	none	none	S	Membrane,Mitochondrion,Mitochondrion inner membrane	Membrane	TRUE	none	none	none	NA	NA	NA	NA	NA	NA	NA	NA	FALSE	FALSE	none	NA	NDUFB7	EPHA6	EPHA6::NDUFB7	EPHA6::NDUFB7	NA	NA	NA	none	P17568	Q9UF33	P17568::Q9UF33	P17568::Q9UF33	NA	NA	none	none	0	0	0
P63027::Q9NUW8	P63027	Q9NUW8	VAMP2	TDP1	0.07556	0.781	0.903	0.78	208	none	BIOGRID,STRING	P	Cell membrane,Cytoplasmic vesicle,Membrane,Synapse	Cytoplasm,Nucleus	TRUE	present	present	none	NA	NA	NA	NA	NA	NA	NA	NA	FALSE	FALSE	none	NA	VAMP2	TDP1	TDP1::VAMP2	TDP1::VAMP2	NA	NA	NA	none	P63027	Q9NUW8	P63027::Q9NUW8	P63027::Q9NUW8	NA	NA	none	none	0	0	1
O95471::P16422	O95471	P16422	CLDN7	EPCAM	0.4119	0.11365	0.921	0.1841	993	STRING	BIOGRID,STRING	P	Cell junction,Cell membrane,Membrane,Tight junction	Cell junction,Cell membrane,Membrane,Tight junction	TRUE	present	present	none	NA	NA	NA	NA	NA	NA	NA	NA	FALSE	FALSE	none	NA	CLDN7	EPCAM	CLDN7::EPCAM	CLDN7::EPCAM	NA	NA	NA	none	O95471	P16422	O95471::P16422	O95471::P16422	NA	NA	none	none	0	0	1
Q13263::Q8TAW3	Q13263	Q8TAW3	TRIM28	ZNF671	0.1481	0.822	0.993	0.9346	609	none	STRING	P	Nucleus	Nucleus	TRUE	none	present	homolog	NA	NA	NA	NA	NA	NA	NA	NA	FALSE	FALSE	none	NA	TRIM28	ZNF671	TRIM28::ZNF671	TRIM28::ZNF671	NA	NA	NA	none	Q13263	Q8TAW3	Q13263::Q8TAW3	Q13263::Q8TAW3	NA	NA	none	none	1	0	1
P62701::Q13206	P62701	Q13206	RPS4X	DDX10	0.9966	0.981	0.995	0.9834	164	none	none	U,S	Cytoplasm,Nucleus	none	TRUE	none	none	none	NA	NA	NA	NA	NA	NA	NA	NA	FALSE	FALSE	none	NA	RPS4X	DDX10	DDX10::RPS4X	DDX10::RPS4X	NA	NA	NA	none	P62701	Q13206	P62701::Q13206	P62701::Q13206	NA	NA	none	none	0	0	0
A8MW92::Q9H9L4	A8MW92	Q9H9L4	PHF20L1	KANSL2	0.9756	0.995	0.986	0.998	847	BIOGRID,STRING	BIOGRID,STRING	D,S,P	Nucleus	Nucleus	TRUE	present	present	none	NA	NA	NA	NA	NA	NA	NA	NA	FALSE	FALSE	none	NA	PHF20L1	KANSL2	KANSL2::PHF20L1	KANSL2::PHF20L1	NA	NA	NA	none	A8MW92	Q9H9L4	A8MW92::Q9H9L4	A8MW92::Q9H9L4	NA	NA	none	none	0	0	1
P09923::P10696	P09923	P10696	ALPI	ALPG	0.6006	1	1	1	638	none	BIOGRID,STRING	P	Cell membrane,Membrane	Cell membrane,Membrane	TRUE	present	present	homolog	ALPI	ALPG	0.99	1.5	0.91	0.888	2	706	TRUE	TRUE	none	NA	ALPI	ALPG	ALPG::ALPI	ALPG::ALPI	NA	NA	NA	none	P09923	P10696	P09923::P10696	P09923::P10696	NA	NA	none	none	1	0	1
Q9BSJ2::Q9NRH3	Q9BSJ2	Q9NRH3	TUBGCP2	TUBG2	0.3176	0.998	0.999	0.998	999	STRING	BIOGRID,STRING	D,S,P	Cytoplasm,Cytoskeleton,Microtubule	Cytoplasm,Cytoskeleton,Microtubule	TRUE	present	present	homolog	TUBGCP2	TUBG2	1	0.4	0.92	0.319	2	998	TRUE	TRUE	none	NA	TUBGCP2	TUBG2	TUBG2::TUBGCP2	TUBG2::TUBGCP2	NA	NA	NA	none	Q9BSJ2	Q9NRH3	Q9BSJ2::Q9NRH3	Q9BSJ2::Q9NRH3	NA	NA	none	none	1	0	1
O75340::Q9P2K6	O75340	Q9P2K6	PDCD6	KLHL42	0.0889	0.503	0.2344	0.764	733	STRING	STRING	P	Cytoplasm,Cytoplasmic vesicle,Endoplasmic reticulum,Endosome,Membrane,Nucleus	Cytoplasm,Cytoskeleton	TRUE	none	present	none	NA	NA	NA	NA	NA	NA	NA	NA	FALSE	FALSE	none	NA	PDCD6	KLHL42	KLHL42::PDCD6	KLHL42::PDCD6	NA	NA	NA	none	O75340	Q9P2K6	O75340::Q9P2K6	O75340::Q9P2K6	NA	NA	none	none	0	0	1
Q53H80::Q9UIL1	Q53H80	Q9UIL1	AKIRIN2	SCOC	0.5786	0.03278	0.9253	0.1184	297	none	STRING	P	Cytoplasm,Membrane,Nucleus	Cytoplasm,Golgi apparatus,Membrane	TRUE	none	present	none	NA	NA	NA	NA	NA	NA	NA	NA	FALSE	FALSE	none	NA	AKIRIN2	SCOC	AKIRIN2::SCOC	AKIRIN2::SCOC	NA	NA	NA	none	Q53H80	Q9UIL1	Q53H80::Q9UIL1	Q53H80::Q9UIL1	NA	NA	none	none	0	0	1
Q9NQW1::Q9Y4G8	Q9NQW1	Q9Y4G8	SEC31B	RAPGEF2	0.687	0.9683	0.6846	0.7524	0	none	none	D	Cytoplasm,Cytoplasmic vesicle,Endoplasmic reticulum,Membrane	Cell junction,Cell membrane,Cytoplasm,Endosome,Membrane	TRUE	none	none	none	NA	NA	NA	NA	NA	NA	NA	NA	FALSE	FALSE	none	NA	SEC31B	RAPGEF2	RAPGEF2::SEC31B	RAPGEF2::SEC31B	NA	NA	NA	none	Q9NQW1	Q9Y4G8	Q9NQW1::Q9Y4G8	Q9NQW1::Q9Y4G8	NA	NA	none	none	0	0	0
P34910::Q6UWD8	P34910	Q6UWD8	EVI2B	C16orf54	0.4985	0.8296	0.961	0.864	445	none	none	S	Membrane	Membrane	TRUE	none	none	none	NA	NA	NA	NA	NA	NA	NA	NA	FALSE	FALSE	none	NA	EVI2B	C16ORF54	C16orf54::EVI2B	C16ORF54::EVI2B	NA	NA	NA	none	P34910	Q6UWD8	P34910::Q6UWD8	P34910::Q6UWD8	NA	NA	none	none	0	0	0
Q96GY3::Q9Y4I5	Q96GY3	Q9Y4I5	LIN37	TESMIN	0.989	0.992	0.971	0.9937	665	none	BIOGRID,STRING	U,S,P	none	Cytoplasm,Nucleus	TRUE	present	present	none	NA	NA	NA	NA	NA	NA	NA	NA	FALSE	FALSE	none	NA	LIN37	TESMIN	LIN37::TESMIN	LIN37::TESMIN	NA	NA	NA	none	Q96GY3	Q9Y4I5	Q96GY3::Q9Y4I5	Q96GY3::Q9Y4I5	NA	NA	none	none	0	0	1
A1L157::P26006	A1L157	P26006	TSPAN11	ITGA3	0.997	0.9883	0.9956	0.994	0	none	none	D	Membrane	Cell junction,Cell membrane,Cell projection,Membrane	TRUE	none	none	none	NA	NA	NA	NA	NA	NA	NA	NA	FALSE	FALSE	none	NA	TSPAN11	ITGA3	ITGA3::TSPAN11	ITGA3::TSPAN11	NA	NA	NA	none	A1L157	P26006	A1L157::P26006	A1L157::P26006	NA	NA	none	none	0	0	0
P47914::P62891	P47914	P62891	RPL29	RPL39	0.513	0.02681	0.6924	0.03026	998	STRING	STRING	P	Cytoplasm	Cytoplasm	TRUE	none	present	none	NA	NA	NA	NA	NA	NA	NA	NA	FALSE	FALSE	relaxed	CPX-5183;CPX-7665	RPL29	RPL39	RPL29::RPL39	RPL29::RPL39	306;308;3055;306;308;3055	Ribosome, cytoplasmic;60S ribosomal subunit, cytoplasmic;Nop56p-associated pre-rRNA complex;Ribosome, cytoplasmic;60S ribosomal subunit, cytoplasmic;Nop56p-associated pre-rRNA complex	3	present	P47914	P62891	P47914::P62891	P47914::P62891	306;308;3055	Ribosome, cytoplasmic;60S ribosomal subunit, cytoplasmic;Nop56p-associated pre-rRNA complex	present	present	0	1	1
A0A087WT02::A0A0B4J1X8	A0A087WT02	A0A0B4J1X8	TRAV9-2	IGHV3-43	0.9507	0.989	0.988	0.9854	0	none	none	D	Cell membrane,Membrane,T cell receptor	Cell membrane,Immunoglobulin,Membrane,Secreted	TRUE	none	none	homolog	NA	NA	NA	NA	NA	NA	NA	NA	FALSE	FALSE	none	NA	TRAV9-2	IGHV3-43	IGHV3-43::TRAV9-2	IGHV3-43::TRAV9-2	NA	NA	NA	none	A0A087WT02	A0A0B4J1X8	A0A087WT02::A0A0B4J1X8	A0A087WT02::A0A0B4J1X8	NA	NA	none	none	1	0	0
O43520::Q3MIR4	O43520	Q3MIR4	ATP8B1	TMEM30B	0.5605	0.9985	1	0.9985	997	STRING,UNIPROT	BIOGRID,STRING,UNIPROT	D,S,P	Cell membrane,Cell projection,Endoplasmic reticulum,Golgi apparatus,Membrane	Cell membrane,Membrane	TRUE	present	present	exact	ATP8B1	TMEM30B	0.993	1.5	0.94	1	1	997	TRUE	TRUE	strict	CPX-6283	ATP8B1	TMEM30B	ATP8B1::TMEM30B	ATP8B1::TMEM30B	NA	NA	NA	none	O43520	Q3MIR4	O43520::Q3MIR4	O43520::Q3MIR4	NA	NA	none	none	3	3	1
O95831::Q99618	O95831	Q99618	AIFM1	CDCA3	0.1707	0.645	0.6875	0.537	233	BIOGRID	STRING,BIOGRID	P	Cytoplasm,Membrane,Mitochondrion,Mitochondrion inner membrane,Nucleus	Cytoplasm	TRUE	present	present	none	NA	NA	NA	NA	NA	NA	NA	NA	FALSE	FALSE	none	NA	AIFM1	CDCA3	AIFM1::CDCA3	AIFM1::CDCA3	NA	NA	NA	none	O95831	Q99618	O95831::Q99618	O95831::Q99618	NA	NA	none	none	0	0	1
P0DJI9::P13501	P0DJI9	P13501	SAA2	CCL5	0.5723	0.0323	0.8984	0.10345	669	none	STRING	P	Amyloid,HDL,Secreted	Secreted	TRUE	none	present	none	NA	NA	NA	NA	NA	NA	NA	NA	FALSE	FALSE	none	NA	SAA2	CCL5	CCL5::SAA2	CCL5::SAA2	NA	NA	NA	none	P0DJI9	P13501	P0DJI9::P13501	P0DJI9::P13501	NA	NA	none	none	0	0	1
P06340::Q30154	P06340	Q30154	HLA-DOA	HLA-DRB5	1	1	1	1	791	none	STRING	P	Endosome,Lysosome,Membrane,MHC II	Cell membrane,Endoplasmic reticulum,Endosome,Golgi apparatus,Lysosome,Membrane,MHC II	TRUE	none	present	homolog	HLA-DOA	HLA-DRB5	0.899	7.8	0.78	0.526	0	791	TRUE	TRUE	none	NA	HLA-DOA	HLA-DRB5	HLA-DOA::HLA-DRB5	HLA-DOA::HLA-DRB5	NA	NA	NA	none	P06340	Q30154	P06340::Q30154	P06340::Q30154	NA	NA	none	none	1	0	1
P01743::P15814	P01743	P15814	IGHV1-46	IGLL1	0.9995	0.1714	1	0.9995	0	none	none	D	Cell membrane,Immunoglobulin,Membrane,Secreted	Endoplasmic reticulum,Secreted	TRUE	none	none	homolog	NA	NA	NA	NA	NA	NA	NA	NA	FALSE	FALSE	none	NA	IGHV1-46	IGLL1	IGHV1-46::IGLL1	IGHV1-46::IGLL1	NA	NA	NA	none	P01743	P15814	P01743::P15814	P01743::P15814	NA	NA	none	none	1	0	0
Q96K21::Q9BYJ9	Q96K21	Q9BYJ9	ZFYVE19	YTHDF1	0.98	0.03287	0.987	0.01611	0	none	none	D	Cytoplasm,Cytoskeleton	Cytoplasm	TRUE	none	none	none	NA	NA	NA	NA	NA	NA	NA	NA	FALSE	FALSE	none	NA	ZFYVE19	YTHDF1	YTHDF1::ZFYVE19	YTHDF1::ZFYVE19	NA	NA	NA	none	Q96K21	Q9BYJ9	Q96K21::Q9BYJ9	Q96K21::Q9BYJ9	NA	NA	none	none	0	0	0
P38432::Q15544	P38432	Q15544	COIL	TAF11	0.933	0.08496	0.865	0.09143	202	none	none	S	Nucleus	Nucleus	TRUE	none	none	none	NA	NA	NA	NA	NA	NA	NA	NA	FALSE	FALSE	none	NA	COIL	TAF11	COIL::TAF11	COIL::TAF11	NA	NA	NA	none	P38432	Q15544	P38432::Q15544	P38432::Q15544	NA	NA	none	none	0	0	0
P16112::Q96GW7	P16112	Q96GW7	ACAN	BCAN	0.1421	0.679	0.981	0.299	989	STRING	STRING	P	Extracellular matrix,Secreted	Extracellular matrix,Membrane,Secreted	TRUE	none	present	homolog	NA	NA	NA	NA	NA	NA	NA	NA	FALSE	FALSE	none	NA	ACAN	BCAN	ACAN::BCAN	ACAN::BCAN	NA	NA	NA	none	P16112	Q96GW7	P16112::Q96GW7	P16112::Q96GW7	NA	NA	none	none	1	0	1
Q92530::Q9Y3I1	Q92530	Q9Y3I1	PSMF1	FBXO7	0.999	0.996	0.9985	0.9985	976	BIOGRID,UNIPROT	STRING,BIOGRID,UNIPROT	D,S,P	Cytoplasm,Endoplasmic reticulum,Proteasome	Cytoplasm,Mitochondrion,Nucleus	TRUE	present	present	none	PSMF1	FBXO7	0.941	4.9	0.57	0.858	13	976	TRUE	TRUE	none	NA	PSMF1	FBXO7	FBXO7::PSMF1	FBXO7::PSMF1	NA	NA	NA	none	Q92530	Q9Y3I1	Q92530::Q9Y3I1	Q92530::Q9Y3I1	NA	NA	none	none	0	0	1
Q14201::Q9UIV1	Q14201	Q9UIV1	BTG3	CNOT7	0.9995	0.9727	0.9985	0.9863	0	none	BIOGRID	U,P	none	Cytoplasm,Nucleus	TRUE	present	none	homolog	BTG3	CNOT7	0.892	8.5	0.86	0.728	3	927	TRUE	TRUE	none	NA	BTG3	CNOT7	BTG3::CNOT7	BTG3::CNOT7	NA	NA	NA	none	Q14201	Q9UIV1	Q14201::Q9UIV1	Q14201::Q9UIV1	NA	NA	none	none	1	0	0
P12314::Q6UVK1	P12314	Q6UVK1	FCGR1A	CSPG4	0.2812	0.9453	0.594	0.987	156	none	none	S	Cell membrane,Membrane	Cell membrane,Cell projection,Membrane	TRUE	none	none	none	NA	NA	NA	NA	NA	NA	NA	NA	FALSE	FALSE	none	NA	FCGR1A	CSPG4	CSPG4::FCGR1A	CSPG4::FCGR1A	NA	NA	NA	none	P12314	Q6UVK1	P12314::Q6UVK1	P12314::Q6UVK1	NA	NA	none	none	0	0	0
O14578::Q9UIG0	O14578	Q9UIG0	CIT	BAZ1B	0.5063	0.3901	0.7993	0.642	314	none	BIOGRID,STRING	P	Cytoplasm	Nucleus	TRUE	present	present	none	NA	NA	NA	NA	NA	NA	NA	NA	FALSE	FALSE	none	NA	CIT	BAZ1B	BAZ1B::CIT	BAZ1B::CIT	NA	NA	NA	none	O14578	Q9UIG0	O14578::Q9UIG0	O14578::Q9UIG0	NA	NA	none	none	0	0	1
P54802::Q02083	P54802	Q02083	NAGLU	NAAA	0.556	0.5566	0.5493	0.8804	311	none	BIOGRID,STRING	P	Lysosome	Lysosome,Membrane	TRUE	present	present	none	NA	NA	NA	NA	NA	NA	NA	NA	FALSE	FALSE	none	NA	NAGLU	NAAA	NAAA::NAGLU	NAAA::NAGLU	NA	NA	NA	none	P54802	Q02083	P54802::Q02083	P54802::Q02083	NA	NA	none	none	0	0	1
P41002::Q8IWZ3	P41002	Q8IWZ3	CCNF	ANKHD1	0.2163	0.872	0.916	0.8833	300	BIOGRID	STRING,BIOGRID	P	Cytoplasm,Cytoskeleton,Nucleus	Cytoplasm	TRUE	present	present	none	NA	NA	NA	NA	NA	NA	NA	NA	FALSE	FALSE	none	NA	CCNF	ANKHD1	ANKHD1::CCNF	ANKHD1::CCNF	NA	NA	NA	none	P41002	Q8IWZ3	P41002::Q8IWZ3	P41002::Q8IWZ3	NA	NA	none	none	0	0	1
Q86XM0::Q86XQ3	Q86XM0	Q86XQ3	CATSPERD	CATSPER3	1	0.9946	0.983	0.996	986	STRING	STRING	S,P	Cell membrane,Cell projection,Cilium,Flagellum,Membrane	Cell membrane,Cell projection,Cilium,Flagellum,Membrane	TRUE	none	present	none	NA	NA	NA	NA	NA	NA	NA	NA	FALSE	FALSE	relaxed	CPX-9165	CATSPERD	CATSPER3	CATSPER3::CATSPERD	CATSPER3::CATSPERD	NA	NA	NA	none	Q86XM0	Q86XQ3	Q86XM0::Q86XQ3	Q86XM0::Q86XQ3	NA	NA	none	none	0	1	1
O14950::Q8NEV4	O14950	Q8NEV4	MYL12B	MYO3A	0.9805	0.0785	0.9927	0.134	244	none	BIOGRID	S,P	none	Cell projection,Cytoplasm,Cytoskeleton	TRUE	present	none	homolog	NA	NA	NA	NA	NA	NA	NA	NA	FALSE	FALSE	none	NA	MYL12B	MYO3A	MYL12B::MYO3A	MYL12B::MYO3A	NA	NA	NA	none	O14950	Q8NEV4	O14950::Q8NEV4	O14950::Q8NEV4	NA	NA	none	none	1	0	0
P40337::Q9P275	P40337	Q9P275	VHL	USP36	0.1289	0.8193	0.819	0.752	419	none	STRING	P	Cell membrane,Cytoplasm,Endoplasmic reticulum,Membrane,Nucleus	Cytoplasm,Nucleus	TRUE	none	present	none	NA	NA	NA	NA	NA	NA	NA	NA	FALSE	FALSE	none	NA	VHL	USP36	USP36::VHL	USP36::VHL	NA	NA	NA	none	P40337	Q9P275	P40337::Q9P275	P40337::Q9P275	NA	NA	none	none	0	0	1
P50222::Q96FX2	P50222	Q96FX2	MEOX2	DPH3	0.168	0.997	0.948	0.996	0	none	BIOGRID	P	Nucleus	Cytoplasm,Nucleus	TRUE	present	none	none	NA	NA	NA	NA	NA	NA	NA	NA	FALSE	FALSE	none	NA	MEOX2	DPH3	DPH3::MEOX2	DPH3::MEOX2	NA	NA	NA	none	P50222	Q96FX2	P50222::Q96FX2	P50222::Q96FX2	NA	NA	none	none	0	0	0
P78385::Q15323	P78385	Q15323	KRT83	KRT31	0.9995	0.9927	0.995	0.9976	485	UNIPROT	BIOGRID,STRING,UNIPROT	P	Intermediate filament,Keratin	Intermediate filament,Keratin	TRUE	present	present	homolog	KRT83	KRT31	0.99	1.5	0.35	0.796	2	479	TRUE	TRUE	none	NA	KRT83	KRT31	KRT31::KRT83	KRT31::KRT83	NA	NA	NA	none	P78385	Q15323	P78385::Q15323	P78385::Q15323	NA	NA	none	none	1	0	1
Q86UT8::Q9NX01	Q86UT8	Q9NX01	CENATAC	TXNL4B	0.9966	0.868	0.998	0.9937	821	BIOGRID,UNIPROT	STRING,BIOGRID,UNIPROT	S,P	Cytoplasm,Cytoskeleton	Nucleus	TRUE	present	present	none	CENATAC	TXNL4B	0.996	0.4	0.85	0.768	5	821	TRUE	TRUE	relaxed	CPX-26502;CPX-26506	CENATAC	TXNL4B	CENATAC::TXNL4B	CENATAC::TXNL4B	NA	NA	NA	none	Q86UT8	Q9NX01	Q86UT8::Q9NX01	Q86UT8::Q9NX01	NA	NA	none	none	0	1	1
P15927::Q14181	P15927	Q14181	RPA2	POLA2	0.6807	0.939	0.986	0.973	940	STRING	STRING	D,S,P	Nucleus	Nucleus	TRUE	none	present	none	RPA2	POLA2	0.968	2.8000000000000003	0.68	0.13	1	940	TRUE	TRUE	none	NA	RPA2	POLA2	POLA2::RPA2	POLA2::RPA2	1004;1005;1098;1111;1004;1005;1098;1111	RC complex, S-phase-specific;RC complex, G2/M-phase-specific;DNA synthesome complex, leukemia cells;DNA synthesome complex, breast cancer MCF7 cells;RC complex, S-phase-specific;RC complex, G2/M-phase-specific;DNA synthesome complex, leukemia cells;DNA synthesome complex, breast cancer MCF7 cells	4	present	P15927	Q14181	P15927::Q14181	P15927::Q14181	1004;1005;1098;1111	RC complex, S-phase-specific;RC complex, G2/M-phase-specific;DNA synthesome complex, leukemia cells;DNA synthesome complex, breast cancer MCF7 cells	present	present	0	0	1
P84077::Q99418	P84077	Q99418	ARF1	CYTH2	0.9653	0.925	0.999	0.887	542	UNIPROT	BIOGRID,UNIPROT	S,P	Golgi apparatus,Membrane,Synapse,Synaptosome	Cell junction,Cell membrane,Cell projection,Cytoplasm,Membrane,Tight junction	TRUE	present	none	none	ARF1	CYTH2	0.953	4.3	0.87	0.662	1	770	TRUE	TRUE	none	NA	ARF1	CYTH2	ARF1::CYTH2	ARF1::CYTH2	NA	NA	NA	none	P84077	Q99418	P84077::Q99418	P84077::Q99418	NA	NA	none	none	0	0	0
P29966::Q9BYF1	P29966	Q9BYF1	MARCKS	ACE2	0.1189	0.823	0.8955	0.82	0	none	BIOGRID	P	Cell membrane,Cytoplasm,Cytoskeleton,Membrane	Cell membrane,Cell projection,Cytoplasm,Membrane,Secreted	TRUE	present	none	none	NA	NA	NA	NA	NA	NA	NA	NA	FALSE	FALSE	none	NA	MARCKS	ACE2	ACE2::MARCKS	ACE2::MARCKS	NA	NA	NA	none	P29966	Q9BYF1	P29966::Q9BYF1	P29966::Q9BYF1	NA	NA	none	none	0	0	0
Q14137::Q9BYG3	Q14137	Q9BYG3	BOP1	NIFK	0.6353	0.03287	0.5405	0.763	990	STRING	STRING	P	Nucleus	Chromosome,Nucleus	TRUE	none	present	none	NA	NA	NA	NA	NA	NA	NA	NA	FALSE	FALSE	none	NA	BOP1	NIFK	BOP1::NIFK	BOP1::NIFK	NA	NA	NA	none	Q14137	Q9BYG3	Q14137::Q9BYG3	Q14137::Q9BYG3	NA	NA	none	none	0	0	1
Q9UBK9::Q9Y333	Q9UBK9	Q9Y333	UXT	LSM2	0.95	0.0747	0.9805	0.0802	245	none	none	S	Cytoplasm,Cytoskeleton,Nucleus	Nucleus,Spliceosome	TRUE	none	none	none	NA	NA	NA	NA	NA	NA	NA	NA	FALSE	FALSE	none	NA	UXT	LSM2	LSM2::UXT	LSM2::UXT	NA	NA	NA	none	Q9UBK9	Q9Y333	Q9UBK9::Q9Y333	Q9UBK9::Q9Y333	NA	NA	none	none	0	0	0
Q14690::Q9BVJ6	Q14690	Q9BVJ6	PDCD11	UTP14A	0.2761	0.9785	0.965	0.993	993	STRING	STRING	S,P	Nucleus	Nucleus	TRUE	none	present	none	NA	NA	NA	NA	NA	NA	NA	NA	FALSE	FALSE	none	NA	PDCD11	UTP14A	PDCD11::UTP14A	PDCD11::UTP14A	NA	NA	NA	none	Q14690	Q9BVJ6	Q14690::Q9BVJ6	Q14690::Q9BVJ6	NA	NA	none	none	0	0	1
Q00839::Q15185	Q00839	Q15185	HNRNPU	PTGES3	0.5337	0.032	0.582	0.723	763	STRING	STRING	P	Centromere,Chromosome,Cytoplasm,Cytoskeleton,Kinetochore,Nucleus,Spliceosome	Cytoplasm	TRUE	none	present	none	NA	NA	NA	NA	NA	NA	NA	NA	FALSE	FALSE	none	NA	HNRNPU	PTGES3	HNRNPU::PTGES3	HNRNPU::PTGES3	NA	NA	NA	none	Q00839	Q15185	Q00839::Q15185	Q00839::Q15185	NA	NA	none	none	0	0	1
P50542::Q92968	P50542	Q92968	PEX5	PEX13	0.5073	0.035	0.922	0.07294	999	BIOGRID,STRING	BIOGRID,STRING	P	Cytoplasm,Peroxisome	Membrane,Peroxisome	TRUE	present	present	none	NA	NA	NA	NA	NA	NA	NA	NA	FALSE	FALSE	none	NA	PEX5	PEX13	PEX13::PEX5	PEX13::PEX5	NA	NA	NA	none	P50542	Q92968	P50542::Q92968	P50542::Q92968	NA	NA	none	none	0	0	1
Q9UGI9::Q9Y478	Q9UGI9	Q9Y478	PRKAG3	PRKAB1	1	1	0.999	1	999	BIOGRID,STRING	BIOGRID,STRING	U,S,P	none	none	TRUE	present	present	homolog	PRKAG3	PRKAB1	0.977	2.1	0.63	0.822	5	999	TRUE	TRUE	relaxed	CPX-5842;CPX-5843	PRKAG3	PRKAB1	PRKAB1::PRKAG3	PRKAB1::PRKAG3	NA	NA	NA	none	Q9UGI9	Q9Y478	Q9UGI9::Q9Y478	Q9UGI9::Q9Y478	NA	NA	none	none	1	1	1
Q8IXV7::Q8WY41	Q8IXV7	Q8WY41	KLHDC8B	NANOS1	0.0877	0.8965	0.8906	0.8735	173	none	BIOGRID,STRING	P	Cytoplasm	Cytoplasm	TRUE	present	present	none	NA	NA	NA	NA	NA	NA	NA	NA	FALSE	FALSE	none	NA	KLHDC8B	NANOS1	KLHDC8B::NANOS1	KLHDC8B::NANOS1	NA	NA	NA	none	Q8IXV7	Q8WY41	Q8IXV7::Q8WY41	Q8IXV7::Q8WY41	NA	NA	none	none	0	0	1
O60907::Q6NXT2	O60907	Q6NXT2	TBL1X	H3-5	0.575	0.04764	0.738	0.0736	394	none	STRING	P	Nucleus	Chromosome,Nucleosome core,Nucleus	TRUE	none	present	homolog	NA	NA	NA	NA	NA	NA	NA	NA	FALSE	FALSE	none	NA	TBL1X	H3-5	H3-5::TBL1X	H3-5::TBL1X	NA	NA	NA	none	O60907	Q6NXT2	O60907::Q6NXT2	O60907::Q6NXT2	NA	NA	none	none	1	0	1
Q5T700::Q6NUQ4	Q5T700	Q6NUQ4	LDLRAD1	TMEM214	0.1582	0.9287	0.542	0.9004	0	none	BIOGRID	P	Membrane	Endoplasmic reticulum,Membrane	TRUE	present	none	none	NA	NA	NA	NA	NA	NA	NA	NA	FALSE	FALSE	none	NA	LDLRAD1	TMEM214	LDLRAD1::TMEM214	LDLRAD1::TMEM214	NA	NA	NA	none	Q5T700	Q6NUQ4	Q5T700::Q6NUQ4	Q5T700::Q6NUQ4	NA	NA	none	none	0	0	0
P63104::Q6AWC2	P63104	Q6AWC2	YWHAZ	WWC2	0.3525	0.04538	0.7954	0.3328	250	BIOGRID	STRING,BIOGRID	P	Cytoplasm	Cytoplasm	TRUE	present	present	homolog	NA	NA	NA	NA	NA	NA	NA	NA	FALSE	FALSE	none	NA	YWHAZ	WWC2	WWC2::YWHAZ	WWC2::YWHAZ	NA	NA	NA	none	P63104	Q6AWC2	P63104::Q6AWC2	P63104::Q6AWC2	NA	NA	none	none	1	0	1
P34810::Q9UBK5	P34810	Q9UBK5	CD68	HCST	0.512	0.8076	0.82	0.7925	227	none	none	S	Cell membrane,Endosome,Lysosome,Membrane	Membrane	TRUE	none	none	none	NA	NA	NA	NA	NA	NA	NA	NA	FALSE	FALSE	none	NA	CD68	HCST	CD68::HCST	CD68::HCST	NA	NA	NA	none	P34810	Q9UBK5	P34810::Q9UBK5	P34810::Q9UBK5	NA	NA	none	none	0	0	0
O14490::P41594	O14490	P41594	DLGAP1	GRM5	0.1427	0.803	0.6973	0.772	915	none	STRING	P	Cell membrane,Membrane,Synapse	Cell membrane,Membrane	TRUE	none	present	none	NA	NA	NA	NA	NA	NA	NA	NA	FALSE	FALSE	none	NA	DLGAP1	GRM5	DLGAP1::GRM5	DLGAP1::GRM5	NA	NA	NA	none	O14490	P41594	O14490::P41594	O14490::P41594	NA	NA	none	none	0	0	1
P15880::Q5JTH9	P15880	Q5JTH9	RPS2	RRP12	0.3328	0.02545	0.6953	0.06024	903	STRING	BIOGRID,STRING	P	Cytoplasm,Nucleus	Membrane,Nucleus	TRUE	present	present	none	NA	NA	NA	NA	NA	NA	NA	NA	FALSE	FALSE	none	NA	RPS2	RRP12	RPS2::RRP12	RPS2::RRP12	NA	NA	NA	none	P15880	Q5JTH9	P15880::Q5JTH9	P15880::Q5JTH9	NA	NA	none	none	0	0	1
Q3MJ62::Q9P0L1	Q3MJ62	Q9P0L1	ZSCAN23	ZKSCAN7	0.1699	0.998	0.9995	0.9995	432	UNIPROT	BIOGRID,STRING,UNIPROT	P	Nucleus	Nucleus	TRUE	present	present	homolog	ZSCAN23	ZKSCAN7	0.974	2.8000000000000003	0.36	0.3	1	432	TRUE	TRUE	none	NA	ZSCAN23	ZKSCAN7	ZKSCAN7::ZSCAN23	ZKSCAN7::ZSCAN23	NA	NA	NA	none	Q3MJ62	Q9P0L1	Q3MJ62::Q9P0L1	Q3MJ62::Q9P0L1	NA	NA	none	none	1	0	1
O15541::Q6UX04	O15541	Q6UX04	RNF113A	CWC27	0.9966	0.906	0.99	0.9863	999	STRING	STRING	D,S,P	Nucleus,Spliceosome	Nucleus	TRUE	none	present	exact	NA	NA	NA	NA	NA	NA	NA	NA	FALSE	FALSE	relaxed	CPX-26448;CPX-26509	RNF113A	CWC27	CWC27::RNF113A	CWC27::RNF113A	NA	NA	NA	none	O15541	Q6UX04	O15541::Q6UX04	O15541::Q6UX04	NA	NA	none	none	3	1	1
Q9NXS3::Q9P2N7	Q9NXS3	Q9P2N7	KLHL28	KLHL13	0.2269	0.9863	0.9893	0.995	394	none	BIOGRID,STRING	P	none	none	TRUE	present	present	homolog	KLHL28	KLHL13	0.976	2.1	0.71	0.434	2	446	TRUE	TRUE	none	NA	KLHL28	KLHL13	KLHL13::KLHL28	KLHL13::KLHL28	NA	NA	NA	none	Q9NXS3	Q9P2N7	Q9NXS3::Q9P2N7	Q9NXS3::Q9P2N7	NA	NA	none	none	1	0	1
O00204::O43704	O00204	O43704	SULT2B1	SULT1B1	0.7563	0.2578	0.999	0.999	688	UNIPROT	BIOGRID,STRING,UNIPROT	P	Cytoplasm,Endoplasmic reticulum,Microsome,Nucleus	Cytoplasm	TRUE	present	present	homolog	SULT2B1	SULT1B1	0.868	9.6	0.94	0.596	3	688	TRUE	TRUE	none	NA	SULT2B1	SULT1B1	SULT1B1::SULT2B1	SULT1B1::SULT2B1	NA	NA	NA	none	O00204	O43704	O00204::O43704	O00204::O43704	NA	NA	none	none	1	0	1
P00519::Q9Y561	P00519	Q9Y561	ABL1	LRP12	0.1523	0.864	0.7876	0.895	419	none	STRING	P	Cytoplasm,Cytoskeleton,Membrane,Mitochondrion,Nucleus	Coated pit,Membrane	TRUE	none	present	homolog	NA	NA	NA	NA	NA	NA	NA	NA	FALSE	FALSE	none	NA	ABL1	LRP12	ABL1::LRP12	ABL1::LRP12	NA	NA	NA	none	P00519	Q9Y561	P00519::Q9Y561	P00519::Q9Y561	NA	NA	none	none	1	0	1
Q9BR61::Q9NYR9	Q9BR61	Q9NYR9	ACBD6	NKIRAS2	0.854	0.7603	0.7944	0.75	152	none	none	S	Cytoplasm	Cytoplasm	TRUE	none	none	homolog	NA	NA	NA	NA	NA	NA	NA	NA	FALSE	FALSE	none	NA	ACBD6	NKIRAS2	ACBD6::NKIRAS2	ACBD6::NKIRAS2	NA	NA	NA	none	Q9BR61	Q9NYR9	Q9BR61::Q9NYR9	Q9BR61::Q9NYR9	NA	NA	none	none	1	0	0
Q86Y82::Q9UNK0	Q86Y82	Q9UNK0	STX12	STX8	0.4062	0.004898	0.6514	0.013245	995	BIOGRID,STRING	BIOGRID,STRING	P	Endosome,Golgi apparatus,Membrane	Membrane	TRUE	present	present	homolog	NA	NA	NA	NA	NA	NA	NA	NA	FALSE	FALSE	none	NA	STX12	STX8	STX12::STX8	STX12::STX8	NA	NA	NA	none	Q86Y82	Q9UNK0	Q86Y82::Q9UNK0	Q86Y82::Q9UNK0	NA	NA	none	none	1	0	1
Q0VFZ6::Q9H1P6	Q0VFZ6	Q9H1P6	CFAP210	CIMIP1	0.9614	0.934	0.849	0.9624	211	none	none	D,S	Cell projection,Cytoplasm,Cytoskeleton	Cell projection	TRUE	none	none	none	NA	NA	NA	NA	NA	NA	NA	NA	FALSE	FALSE	none	NA	CFAP210	CIMIP1	CFAP210::CIMIP1	CFAP210::CIMIP1	NA	NA	NA	none	Q0VFZ6	Q9H1P6	Q0VFZ6::Q9H1P6	Q0VFZ6::Q9H1P6	NA	NA	none	none	0	0	0
Q68CP9::Q92922	Q68CP9	Q92922	ARID2	SMARCC1	0.4263	0.03876	0.991	0.05194	996	BIOGRID,STRING	BIOGRID,STRING	P	Nucleus	Cytoplasm,Nucleus	TRUE	present	present	homolog	NA	NA	NA	NA	NA	NA	NA	NA	FALSE	FALSE	relaxed	CPX-1196;CPX-1199	ARID2	SMARCC1	ARID2::SMARCC1	ARID2::SMARCC1	149;554;556;1238;7975;7978;8391;149;554;556;1238;7975;7978;8391	PBAF complex (Polybromo- and BAF containing complex);PBAF complex;PBAF complex, BAF200-specific;Spliceosome, E complex;PBAF complex (Polybromo- and BAF containing complex);PBAF complex;PBAF complex, BAF200-specific;Spliceosome, E complex	7	present	Q68CP9	Q92922	Q68CP9::Q92922	Q68CP9::Q92922	149;554;556;1238;7975;7978;8391	PBAF complex (Polybromo- and BAF containing complex);PBAF complex;PBAF complex, BAF200-specific;Spliceosome, E complex	present	present	1	1	1
Q6TFL4::Q9H2C0	Q6TFL4	Q9H2C0	KLHL24	GAN	0.4236	0.954	0.9844	0.9834	739	STRING	STRING	P	Cell junction,Cell projection,Cytoplasm	Cytoplasm,Cytoskeleton	TRUE	none	present	homolog	KLHL24	GAN	0.893	8.5	0.76	0.154	0	739	TRUE	TRUE	none	NA	KLHL24	GAN	GAN::KLHL24	GAN::KLHL24	NA	NA	NA	none	Q6TFL4	Q9H2C0	Q6TFL4::Q9H2C0	Q6TFL4::Q9H2C0	NA	NA	none	none	1	0	1
O14607::Q93073	O14607	Q93073	UTY	SECISBP2L	0.2825	0.7856	0.816	0.8994	157	none	none	S	Nucleus	none	TRUE	none	none	none	NA	NA	NA	NA	NA	NA	NA	NA	FALSE	FALSE	none	NA	UTY	SECISBP2L	SECISBP2L::UTY	SECISBP2L::UTY	NA	NA	NA	none	O14607	Q93073	O14607::Q93073	O14607::Q93073	NA	NA	none	none	0	0	0
P00167::Q9UHQ9	P00167	Q9UHQ9	CYB5A	CYB5R1	0.9414	0.7573	0.8965	0.8193	993	STRING	STRING	P	Cytoplasm,Endoplasmic reticulum,Membrane,Microsome	Membrane	TRUE	none	present	none	NA	NA	NA	NA	NA	NA	NA	NA	FALSE	FALSE	none	NA	CYB5A	CYB5R1	CYB5A::CYB5R1	CYB5A::CYB5R1	NA	NA	NA	none	P00167	Q9UHQ9	P00167::Q9UHQ9	P00167::Q9UHQ9	NA	NA	none	none	0	0	1
Q8NE71::Q8WX92	Q8NE71	Q8WX92	ABCF1	NELFB	0.1542	0.8535	0.7603	0.8477	247	none	BIOGRID	P	Cytoplasm,Nucleus	Nucleus	TRUE	present	none	none	NA	NA	NA	NA	NA	NA	NA	NA	FALSE	FALSE	none	NA	ABCF1	NELFB	ABCF1::NELFB	ABCF1::NELFB	NA	NA	NA	none	Q8NE71	Q8WX92	Q8NE71::Q8WX92	Q8NE71::Q8WX92	NA	NA	none	none	0	0	0
O00548::Q9UM47	O00548	Q9UM47	DLL1	NOTCH3	0.4597	0.9727	0.9976	0.995	999	STRING	BIOGRID,STRING	P	Cell junction,Cell membrane,Membrane	Cell membrane,Membrane,Nucleus	TRUE	present	present	homolog	DLL1	NOTCH3	0.908	7.1	0.5	0.654	1	999	TRUE	TRUE	none	NA	DLL1	NOTCH3	DLL1::NOTCH3	DLL1::NOTCH3	NA	NA	NA	none	O00548	Q9UM47	O00548::Q9UM47	O00548::Q9UM47	NA	NA	none	none	1	0	1
O00399::Q9BTE1	O00399	Q9BTE1	DCTN6	DCTN5	1	0.997	1	0.9976	999	BIOGRID,STRING	BIOGRID,STRING	D,S,P	Centromere,Chromosome,Cytoplasm,Cytoskeleton,Kinetochore	Centromere,Chromosome,Cytoplasm,Cytoskeleton,Kinetochore	TRUE	present	present	none	DCTN6	DCTN5	0.997	0.4	0.91	0.816	3	999	TRUE	TRUE	relaxed	CPX-26352	DCTN6	DCTN5	DCTN5::DCTN6	DCTN5::DCTN6	NA	NA	NA	none	O00399	Q9BTE1	O00399::Q9BTE1	O00399::Q9BTE1	NA	NA	none	none	0	1	1
Q7Z7A1::Q9BSJ2	Q7Z7A1	Q9BSJ2	CNTRL	TUBGCP2	0.2407	0.8706	0.946	0.9136	436	none	BIOGRID	P	Cytoplasm,Cytoskeleton	Cytoplasm,Cytoskeleton,Microtubule	TRUE	present	none	none	NA	NA	NA	NA	NA	NA	NA	NA	FALSE	FALSE	none	NA	CNTRL	TUBGCP2	CNTRL::TUBGCP2	CNTRL::TUBGCP2	NA	NA	NA	none	Q7Z7A1	Q9BSJ2	Q7Z7A1::Q9BSJ2	Q7Z7A1::Q9BSJ2	NA	NA	none	none	0	0	0
P61088::Q86Y01	P61088	Q86Y01	UBE2N	DTX1	0.08514	0.951	0.995	0.9795	180	none	BIOGRID	P	Cytoplasm,Nucleus	Cytoplasm,Nucleus	TRUE	present	none	none	NA	NA	NA	NA	NA	NA	NA	NA	FALSE	FALSE	none	NA	UBE2N	DTX1	DTX1::UBE2N	DTX1::UBE2N	NA	NA	NA	none	P61088	Q86Y01	P61088::Q86Y01	P61088::Q86Y01	NA	NA	none	none	0	0	0
O94761::Q9H9J2	O94761	Q9H9J2	RECQL4	MRPL44	0.4878	0.02519	0.828	0.03973	350	none	BIOGRID,STRING	P	Cytoplasm,Nucleus	Mitochondrion	TRUE	present	present	none	NA	NA	NA	NA	NA	NA	NA	NA	FALSE	FALSE	none	NA	RECQL4	MRPL44	MRPL44::RECQL4	MRPL44::RECQL4	NA	NA	NA	none	O94761	Q9H9J2	O94761::Q9H9J2	O94761::Q9H9J2	NA	NA	none	none	0	0	1
Q9UH03::Q9UHD8	Q9UH03	Q9UHD8	SEPTIN3	SEPTIN9	0.999	0.9653	0.997	0.9795	0	BIOGRID	BIOGRID	P	Cytoplasm,Cytoskeleton,Synapse	Cytoplasm,Cytoskeleton	TRUE	present	none	homolog	SEPTIN3	SEPTIN9	0.994	1.5	0.79	0.836	4	962	TRUE	TRUE	none	NA	SEPTIN3	SEPTIN9	SEPTIN3::SEPTIN9	SEPTIN3::SEPTIN9	NA	NA	NA	none	Q9UH03	Q9UHD8	Q9UH03::Q9UHD8	Q9UH03::Q9UHD8	NA	NA	none	none	1	0	0
P21246::Q12873	P21246	Q12873	PTN	CHD3	0.0949	0.706	0.42	0.5156	0	BIOGRID	BIOGRID	P	Secreted	Cytoplasm,Cytoskeleton,Nucleus	TRUE	present	none	none	NA	NA	NA	NA	NA	NA	NA	NA	FALSE	FALSE	none	NA	PTN	CHD3	CHD3::PTN	CHD3::PTN	NA	NA	NA	none	P21246	Q12873	P21246::Q12873	P21246::Q12873	NA	NA	none	none	0	0	0
P61764::Q8N4C7	P61764	Q8N4C7	STXBP1	STX19	0.9844	0.981	0.995	0.957	916	BIOGRID,UNIPROT	STRING,BIOGRID,UNIPROT	D,S,P	Cytoplasm,Membrane	Cell membrane,Cytoplasm,Membrane	TRUE	present	present	homolog	STXBP1	STX19	0.959	3.5999999999999996	0.87	0.814	6	916	TRUE	TRUE	none	NA	STXBP1	STX19	STX19::STXBP1	STX19::STXBP1	NA	NA	NA	none	P61764	Q8N4C7	P61764::Q8N4C7	P61764::Q8N4C7	NA	NA	none	none	1	0	1
Q9BQC6::Q9NWU5	Q9BQC6	Q9NWU5	MRPL57	MRPL22	0.3132	0	0.8677	0.01279	862	STRING	STRING	P	Mitochondrion	Mitochondrion	TRUE	none	present	none	NA	NA	NA	NA	NA	NA	NA	NA	FALSE	FALSE	relaxed	CPX-5226	MRPL57	MRPL22	MRPL22::MRPL57	MRPL22::MRPL57	NA	NA	NA	none	Q9BQC6	Q9NWU5	Q9BQC6::Q9NWU5	Q9BQC6::Q9NWU5	NA	NA	none	none	0	1	1
Q8IX90::Q9NSP4	Q8IX90	Q9NSP4	SKA3	CENPM	7.467e-4	0.8525	0.548	0.804	451	none	BIOGRID	P	Centromere,Chromosome,Cytoplasm,Cytoskeleton,Kinetochore,Microtubule	Centromere,Chromosome,Cytoplasm,Kinetochore,Nucleus	TRUE	present	none	none	NA	NA	NA	NA	NA	NA	NA	NA	FALSE	FALSE	none	NA	SKA3	CENPM	CENPM::SKA3	CENPM::SKA3	NA	NA	NA	none	Q8IX90	Q9NSP4	Q8IX90::Q9NSP4	Q8IX90::Q9NSP4	NA	NA	none	none	0	0	0
Q16539::Q6PL18	Q16539	Q6PL18	MAPK14	ATAD2	0.4631	0.904	0.965	0.9336	151	none	none	S	Cytoplasm,Nucleus	Nucleus	TRUE	none	none	none	NA	NA	NA	NA	NA	NA	NA	NA	FALSE	FALSE	none	NA	MAPK14	ATAD2	ATAD2::MAPK14	ATAD2::MAPK14	NA	NA	NA	none	Q16539	Q6PL18	Q16539::Q6PL18	Q16539::Q6PL18	NA	NA	none	none	0	0	0
Q12873::Q9HBE1	Q12873	Q9HBE1	CHD3	PATZ1	0.211	0.9707	0.9795	0.974	385	none	BIOGRID,STRING	P	Cytoplasm,Cytoskeleton,Nucleus	Nucleus	TRUE	present	present	none	NA	NA	NA	NA	NA	NA	NA	NA	FALSE	FALSE	none	NA	CHD3	PATZ1	CHD3::PATZ1	CHD3::PATZ1	NA	NA	NA	none	Q12873	Q9HBE1	Q12873::Q9HBE1	Q12873::Q9HBE1	NA	NA	none	none	0	0	1
P24311::Q8TF08	P24311	Q8TF08	COX7B	COX7B2	0.8657	0.968	0.981	0.9834	901	STRING	STRING	P	Membrane,Mitochondrion,Mitochondrion inner membrane	Membrane,Mitochondrion,Mitochondrion inner membrane	TRUE	none	present	none	NA	NA	NA	NA	NA	NA	NA	NA	FALSE	FALSE	none	NA	COX7B	COX7B2	COX7B::COX7B2	COX7B::COX7B2	NA	NA	NA	none	P24311	Q8TF08	P24311::Q8TF08	P24311::Q8TF08	NA	NA	none	none	0	0	1
Q9BVV7::Q9H6Z9	Q9BVV7	Q9H6Z9	TIMM21	EGLN3	0.6694	0.1257	0.4097	0.692	237	none	BIOGRID	P	Membrane,Mitochondrion	Cytoplasm,Nucleus	TRUE	present	none	none	NA	NA	NA	NA	NA	NA	NA	NA	FALSE	FALSE	none	NA	TIMM21	EGLN3	EGLN3::TIMM21	EGLN3::TIMM21	NA	NA	NA	none	Q9BVV7	Q9H6Z9	Q9BVV7::Q9H6Z9	Q9BVV7::Q9H6Z9	NA	NA	none	none	0	0	0
A0A5K1VDZ0::Q13241	A0A5K1VDZ0	Q13241	KIR2DL1	KLRD1	0.2603	0.1747	0.832	0.251	995	STRING	STRING	P	Membrane	Cell membrane,Membrane	TRUE	none	present	none	NA	NA	NA	NA	NA	NA	NA	NA	FALSE	FALSE	none	NA	KIR2DL1	KLRD1	KIR2DL1::KLRD1	KIR2DL1::KLRD1	NA	NA	NA	none	A0A5K1VDZ0	Q13241	A0A5K1VDZ0::Q13241	A0A5K1VDZ0::Q13241	NA	NA	none	none	0	0	1
O00291::Q9NWB7	O00291	Q9NWB7	HIP1	IFT57	0.2886	0.006027	0.85	0.0537	953	BIOGRID,STRING	BIOGRID,STRING	P	Cytoplasm,Cytoplasmic vesicle,Membrane,Nucleus	Cell projection,Cilium,Cytoplasm,Cytoskeleton	TRUE	present	present	none	NA	NA	NA	NA	NA	NA	NA	NA	FALSE	FALSE	none	NA	HIP1	IFT57	HIP1::IFT57	HIP1::IFT57	NA	NA	NA	none	O00291	Q9NWB7	O00291::Q9NWB7	O00291::Q9NWB7	NA	NA	none	none	0	0	1
O43395::O75940	O43395	O75940	PRPF3	SMNDC1	0.4365	0.9585	0.7817	0.9717	832	BIOGRID,STRING,UNIPROT	BIOGRID,STRING,UNIPROT	D,S,P	Nucleus,Spliceosome	Nucleus,Spliceosome	TRUE	present	present	none	PRPF3	SMNDC1	0.892	8.5	0.29	0.401	4	832	TRUE	TRUE	none	NA	PRPF3	SMNDC1	PRPF3::SMNDC1	PRPF3::SMNDC1	8372;8372	Spliceosome, A complex;Spliceosome, A complex	1	present	O43395	O75940	O43395::O75940	O43395::O75940	8372	Spliceosome, A complex	present	present	0	0	1
Q9BZL4::Q9Y5S2	Q9BZL4	Q9Y5S2	PPP1R12C	CDC42BPB	0.254	0.919	0.9917	0.9414	511	none	none	S	Cytoplasm,Cytoskeleton	Cell junction,Cell membrane,Cell projection,Cytoplasm,Membrane	TRUE	none	none	homolog	NA	NA	NA	NA	NA	NA	NA	NA	FALSE	FALSE	none	NA	PPP1R12C	CDC42BPB	CDC42BPB::PPP1R12C	CDC42BPB::PPP1R12C	NA	NA	NA	none	Q9BZL4	Q9Y5S2	Q9BZL4::Q9Y5S2	Q9BZL4::Q9Y5S2	NA	NA	none	none	1	0	0
P48431::Q92922	P48431	Q92922	SOX2	SMARCC1	0.1217	0.666	0.667	0.838	765	BIOGRID	STRING,BIOGRID	P	Cytoplasm,Nucleus	Cytoplasm,Nucleus	TRUE	present	present	none	NA	NA	NA	NA	NA	NA	NA	NA	FALSE	FALSE	none	NA	SOX2	SMARCC1	SMARCC1::SOX2	SMARCC1::SOX2	NA	NA	NA	none	P48431	Q92922	P48431::Q92922	P48431::Q92922	NA	NA	none	none	0	0	1
A0A075B6J9::B9A064	A0A075B6J9	B9A064	IGLV2-18	IGLL5	0.9736	0.999	0.9995	1	0	none	none	D	Cell membrane,Immunoglobulin,Membrane,Secreted	Secreted	TRUE	none	none	homolog	NA	NA	NA	NA	NA	NA	NA	NA	FALSE	FALSE	none	NA	IGLV2-18	IGLL5	IGLL5::IGLV2-18	IGLL5::IGLV2-18	NA	NA	NA	none	A0A075B6J9	B9A064	A0A075B6J9::B9A064	A0A075B6J9::B9A064	NA	NA	none	none	1	0	0
Q14692::Q8NEJ9	Q14692	Q8NEJ9	BMS1	NGDN	0.2983	0.012856	0.823	0.0685	998	STRING	STRING	P	Nucleus	Cell projection,Centromere,Chromosome,Cytoplasm,Nucleus	TRUE	none	present	none	NA	NA	NA	NA	NA	NA	NA	NA	FALSE	FALSE	relaxed	CPX-2511	BMS1	NGDN	BMS1::NGDN	BMS1::NGDN	NA	NA	NA	none	Q14692	Q8NEJ9	Q14692::Q8NEJ9	Q14692::Q8NEJ9	NA	NA	none	none	0	1	1
P53350::Q5H9R7	P53350	Q5H9R7	PLK1	PPP6R3	0.2405	0.7427	0.799	0.8438	275	BIOGRID	STRING,BIOGRID	P	Centromere,Chromosome,Cytoplasm,Cytoskeleton,Kinetochore,Nucleus	Cytoplasm,Nucleus	TRUE	present	present	none	NA	NA	NA	NA	NA	NA	NA	NA	FALSE	FALSE	none	NA	PLK1	PPP6R3	PLK1::PPP6R3	PLK1::PPP6R3	NA	NA	NA	none	P53350	Q5H9R7	P53350::Q5H9R7	P53350::Q5H9R7	NA	NA	none	none	0	0	1
O95292::Q15042	O95292	Q15042	VAPB	RAB3GAP1	0.3293	0.0662	0.939	0.05746	839	BIOGRID	STRING,BIOGRID	P	Endoplasmic reticulum,Membrane	Cytoplasm,Endoplasmic reticulum	TRUE	present	present	none	NA	NA	NA	NA	NA	NA	NA	NA	FALSE	FALSE	none	NA	VAPB	RAB3GAP1	RAB3GAP1::VAPB	RAB3GAP1::VAPB	NA	NA	NA	none	O95292	Q15042	O95292::Q15042	O95292::Q15042	NA	NA	none	none	0	0	1
P56597::Q8WWB3	P56597	Q8WWB3	NME5	DYDC1	1	1	0.999	1	805	UNIPROT	BIOGRID,STRING,UNIPROT	D,S,P	Cell projection,Cilium,Cytoplasm,Cytoskeleton,Flagellum	Cell projection,Cilium,Cytoplasm,Cytoskeleton,Flagellum	TRUE	present	present	homolog	NA	NA	NA	NA	NA	NA	NA	NA	FALSE	FALSE	relaxed	CPX-8163;CPX-8164	NME5	DYDC1	DYDC1::NME5	DYDC1::NME5	NA	NA	NA	none	P56597	Q8WWB3	P56597::Q8WWB3	P56597::Q8WWB3	NA	NA	none	none	1	1	1
P20941::Q9H8M7	P20941	Q9H8M7	PDC	MINDY3	0.4858	0.873	0.4473	0.8013	337	none	none	S	Cell projection,Cilium,Cytoplasm,Nucleus	Nucleus	TRUE	none	none	none	NA	NA	NA	NA	NA	NA	NA	NA	FALSE	FALSE	none	NA	PDC	MINDY3	MINDY3::PDC	MINDY3::PDC	NA	NA	NA	none	P20941	Q9H8M7	P20941::Q9H8M7	P20941::Q9H8M7	NA	NA	none	none	0	0	0
O00421::P13726	O00421	P13726	CCRL2	F3	0.481	0.862	0.938	0.9175	0	none	none	D	Cell membrane,Membrane	Membrane,Secreted	TRUE	none	none	none	NA	NA	NA	NA	NA	NA	NA	NA	FALSE	FALSE	none	NA	CCRL2	F3	CCRL2::F3	CCRL2::F3	NA	NA	NA	none	O00421	P13726	O00421::P13726	O00421::P13726	NA	NA	none	none	0	0	0
Q7Z3Y8::Q9NSB2	Q7Z3Y8	Q9NSB2	KRT27	KRT84	0.992	0.9644	0.9976	0.841	264	none	none	D,S	Cytoplasm,Intermediate filament,Keratin	Intermediate filament,Keratin	TRUE	none	none	homolog	NA	NA	NA	NA	NA	NA	NA	NA	FALSE	FALSE	none	NA	KRT27	KRT84	KRT27::KRT84	KRT27::KRT84	NA	NA	NA	none	Q7Z3Y8	Q9NSB2	Q7Z3Y8::Q9NSB2	Q7Z3Y8::Q9NSB2	NA	NA	none	none	1	0	0
P46934::P61077	P46934	P61077	NEDD4	UBE2D3	0.0575	0.9526	0.988	0.9873	966	BIOGRID	STRING,BIOGRID	P	Cell membrane,Cytoplasm,Membrane,Nucleus	Cell membrane,Endosome,Membrane	TRUE	present	present	homolog	NA	NA	NA	NA	NA	NA	NA	NA	FALSE	FALSE	none	NA	NEDD4	UBE2D3	NEDD4::UBE2D3	NEDD4::UBE2D3	NA	NA	NA	none	P46934	P61077	P46934::P61077	P46934::P61077	NA	NA	none	none	1	0	1
Q8WUB8::Q9NPI1	Q8WUB8	Q9NPI1	PHF10	BRD7	0.59	0.474	0.91	0.554	999	BIOGRID,STRING	BIOGRID,STRING	P	Nucleus	Chromosome,Nucleus	TRUE	present	present	exact	NA	NA	NA	NA	NA	NA	NA	NA	FALSE	FALSE	relaxed	CPX-1196;CPX-1199	PHF10	BRD7	BRD7::PHF10	BRD7::PHF10	7372;7376;7975;7978;7372;7376;7975;7978	BRD7-SWI‚ÄìSNF complex;BRD7-CBP-SWI‚ÄìSNF complex;PBAF complex;BRD7-SWI‚ÄìSNF complex;BRD7-CBP-SWI‚ÄìSNF complex;PBAF complex	4	present	Q8WUB8	Q9NPI1	Q8WUB8::Q9NPI1	Q8WUB8::Q9NPI1	7372;7376;7975;7978	BRD7-SWI‚ÄìSNF complex;BRD7-CBP-SWI‚ÄìSNF complex;PBAF complex	present	present	3	1	1
Q13188::Q9H2L5	Q13188	Q9H2L5	STK3	RASSF4	0.925	0.995	0.998	0.998	983	BIOGRID,UNIPROT	STRING,BIOGRID,UNIPROT	S,P	Cytoplasm,Cytoskeleton,Nucleus	none	TRUE	present	present	none	STK3	RASSF4	0.99	1.5	0.7	0.774	5	983	TRUE	TRUE	none	NA	STK3	RASSF4	RASSF4::STK3	RASSF4::STK3	NA	NA	NA	none	Q13188	Q9H2L5	Q13188::Q9H2L5	Q13188::Q9H2L5	NA	NA	none	none	0	0	1
Q8N7H5::Q92541	Q8N7H5	Q92541	PAF1	RTF1	0.605	0.9355	0.865	0.9683	999	BIOGRID,STRING,UNIPROT	BIOGRID,STRING,UNIPROT	D,S,P	Nucleus	Nucleus	TRUE	present	present	exact	NA	NA	NA	NA	NA	NA	NA	NA	FALSE	FALSE	relaxed	CPX-2381	PAF1	RTF1	PAF1::RTF1	PAF1::RTF1	NA	NA	NA	none	Q8N7H5	Q92541	Q8N7H5::Q92541	Q8N7H5::Q92541	NA	NA	none	none	3	1	1
Q13342::Q9H930	Q13342	Q9H930	SP140	SP140L	0.165	0.9116	0.6196	0.9507	903	STRING	STRING	P	Cytoplasm,Nucleus	none	TRUE	none	present	homolog	NA	NA	NA	NA	NA	NA	NA	NA	FALSE	FALSE	none	NA	SP140	SP140L	SP140::SP140L	SP140::SP140L	NA	NA	NA	none	Q13342	Q9H930	Q13342::Q9H930	Q13342::Q9H930	NA	NA	none	none	1	0	1
Q13445::Q7Z7H5	Q13445	Q7Z7H5	TMED1	TMED4	0.9966	0.9966	0.9956	0.9995	634	none	none	D,S	Cell membrane,Endoplasmic reticulum,Golgi apparatus,Membrane	Endoplasmic reticulum,Membrane	TRUE	none	none	none	TMED1	TMED4	0.889	8.5	0.59	0.818	0	634	TRUE	TRUE	none	NA	TMED1	TMED4	TMED1::TMED4	TMED1::TMED4	NA	NA	NA	none	Q13445	Q7Z7H5	Q13445::Q7Z7H5	Q13445::Q7Z7H5	NA	NA	none	none	0	0	0
O14965::Q5H9R7	O14965	Q5H9R7	AURKA	PPP6R3	0.4863	0.5215	0.779	0.605	550	BIOGRID	STRING,BIOGRID	P	Cell membrane,Cell projection,Cilium,Cytoplasm,Cytoskeleton,Membrane,Microtubule	Cytoplasm,Nucleus	TRUE	present	present	none	NA	NA	NA	NA	NA	NA	NA	NA	FALSE	FALSE	none	NA	AURKA	PPP6R3	AURKA::PPP6R3	AURKA::PPP6R3	NA	NA	NA	none	O14965	Q5H9R7	O14965::Q5H9R7	O14965::Q5H9R7	NA	NA	none	none	0	0	1
B7U540::Q9UNX9	B7U540	Q9UNX9	KCNJ18	KCNJ14	0.903	0.874	0.9443	0.9365	906	STRING	STRING	P	Cell membrane,Membrane	Membrane	TRUE	none	present	homolog	KCNJ18	KCNJ14	0.919	6.6000000000000005	0.6	0.388	0	905	TRUE	TRUE	none	NA	KCNJ18	KCNJ14	KCNJ14::KCNJ18	KCNJ14::KCNJ18	NA	NA	NA	none	B7U540	Q9UNX9	B7U540::Q9UNX9	B7U540::Q9UNX9	NA	NA	none	none	1	0	1
Q01167::Q8NB78	Q01167	Q8NB78	FOXK2	KDM1B	0.199	0.843	0.818	0.863	0	none	BIOGRID	P	Cytoplasm,Nucleus	Chromosome,Nucleus	TRUE	present	none	none	NA	NA	NA	NA	NA	NA	NA	NA	FALSE	FALSE	none	NA	FOXK2	KDM1B	FOXK2::KDM1B	FOXK2::KDM1B	NA	NA	NA	none	Q01167	Q8NB78	Q01167::Q8NB78	Q01167::Q8NB78	NA	NA	none	none	0	0	0
P50749::Q13188	P50749	Q13188	RASSF2	STK3	0.1455	0.997	0.9985	0.999	991	BIOGRID,UNIPROT	STRING,BIOGRID,UNIPROT	P	Centromere,Chromosome,Cytoplasm,Kinetochore,Nucleus	Cytoplasm,Cytoskeleton,Nucleus	TRUE	present	present	none	RASSF2	STK3	0.991	1.5	0.68	0.718	16	991	TRUE	TRUE	none	NA	RASSF2	STK3	RASSF2::STK3	RASSF2::STK3	NA	NA	NA	none	P50749	Q13188	P50749::Q13188	P50749::Q13188	NA	NA	none	none	0	0	1
P20827::P54762	P20827	P54762	EFNA1	EPHB1	0.9614	0.997	0.998	0.998	925	STRING	STRING	S,P	Cell membrane,Membrane,Secreted	Cell membrane,Cell projection,Endosome,Membrane	TRUE	none	present	homolog	NA	NA	NA	NA	NA	NA	NA	NA	FALSE	FALSE	none	NA	EFNA1	EPHB1	EFNA1::EPHB1	EFNA1::EPHB1	NA	NA	NA	none	P20827	P54762	P20827::P54762	P20827::P54762	NA	NA	none	none	1	0	1
P18031::Q92575	P18031	Q92575	PTPN1	UBXN4	0.686	0.01187	0.957	0.09686	0	none	BIOGRID	P	Endoplasmic reticulum,Membrane	Endoplasmic reticulum,Membrane,Nucleus	TRUE	present	none	none	NA	NA	NA	NA	NA	NA	NA	NA	FALSE	FALSE	none	NA	PTPN1	UBXN4	PTPN1::UBXN4	PTPN1::UBXN4	NA	NA	NA	none	P18031	Q92575	P18031::Q92575	P18031::Q92575	NA	NA	none	none	0	0	0
Q03405::Q16610	Q03405	Q16610	PLAUR	ECM1	0.0732	0.8696	0.3108	0.867	456	none	STRING	P	Cell junction,Cell membrane,Cell projection,Membrane,Secreted	Extracellular matrix,Secreted	TRUE	none	present	none	NA	NA	NA	NA	NA	NA	NA	NA	FALSE	FALSE	none	NA	PLAUR	ECM1	ECM1::PLAUR	ECM1::PLAUR	NA	NA	NA	none	Q03405	Q16610	Q03405::Q16610	Q03405::Q16610	NA	NA	none	none	0	0	1
Q06141::Q5T870	Q06141	Q5T870	REG3A	PRR9	0.979	0.974	0.984	0.9717	0	none	none	U	Secreted	none	TRUE	none	none	none	NA	NA	NA	NA	NA	NA	NA	NA	FALSE	FALSE	none	NA	REG3A	PRR9	PRR9::REG3A	PRR9::REG3A	NA	NA	NA	none	Q06141	Q5T870	Q06141::Q5T870	Q06141::Q5T870	NA	NA	none	none	0	0	0
Q8WV22::Q96M61	Q8WV22	Q96M61	NSMCE1	MAGEB18	1	0.965	0.9673	0.9688	594	none	STRING	S,P	Chromosome,Nucleus,Telomere	Cytoplasm	TRUE	none	present	homolog	NA	NA	NA	NA	NA	NA	NA	NA	FALSE	FALSE	none	NA	NSMCE1	MAGEB18	MAGEB18::NSMCE1	MAGEB18::NSMCE1	NA	NA	NA	none	Q8WV22	Q96M61	Q8WV22::Q96M61	Q8WV22::Q96M61	NA	NA	none	none	1	0	1
Q14644::Q9Y3B6	Q14644	Q9Y3B6	RASA3	EMC9	0.618	0.997	1	0.999	0	none	none	D	Cell membrane,Membrane	Endoplasmic reticulum,Membrane	TRUE	none	none	none	NA	NA	NA	NA	NA	NA	NA	NA	FALSE	FALSE	none	NA	RASA3	EMC9	EMC9::RASA3	EMC9::RASA3	NA	NA	NA	none	Q14644	Q9Y3B6	Q14644::Q9Y3B6	Q14644::Q9Y3B6	NA	NA	none	none	0	0	0
Q15119::Q8NEF9	Q15119	Q8NEF9	PDK2	SRFBP1	0.2576	0.794	0.862	0.8228	185	none	none	S	Mitochondrion	Cytoplasm	TRUE	none	none	none	NA	NA	NA	NA	NA	NA	NA	NA	FALSE	FALSE	none	NA	PDK2	SRFBP1	PDK2::SRFBP1	PDK2::SRFBP1	NA	NA	NA	none	Q15119	Q8NEF9	Q15119::Q8NEF9	Q15119::Q8NEF9	NA	NA	none	none	0	0	0
Q969M1::Q96B49	Q969M1	Q96B49	TOMM40L	TOMM6	4.175e-4	0.892	0.9805	0.9863	843	STRING	BIOGRID,STRING	P	Membrane,Mitochondrion,Mitochondrion outer membrane	Membrane,Mitochondrion,Mitochondrion outer membrane	TRUE	present	present	homolog	NA	NA	NA	NA	NA	NA	NA	NA	FALSE	FALSE	none	NA	TOMM40L	TOMM6	TOMM40L::TOMM6	TOMM40L::TOMM6	NA	NA	NA	none	Q969M1	Q96B49	Q969M1::Q96B49	Q969M1::Q96B49	NA	NA	none	none	1	0	1
P00414::Q9P298	P00414	Q9P298	MT-CO3	HIGD1B	0.9624	0.8696	0.982	0.989	659	none	none	S	Membrane,Mitochondrion,Mitochondrion inner membrane	Membrane	TRUE	none	none	none	NA	NA	NA	NA	NA	NA	NA	NA	FALSE	FALSE	none	NA	MT-CO3	HIGD1B	HIGD1B::MT-CO3	HIGD1B::MT-CO3	NA	NA	NA	none	P00414	Q9P298	P00414::Q9P298	P00414::Q9P298	NA	NA	none	none	0	0	0
P08034::P17302	P08034	P17302	GJB1	GJA1	0.09265	0.8228	0.689	0.8335	968	STRING	STRING	P	Cell junction,Cell membrane,Gap junction,Membrane	Cell junction,Cell membrane,Endoplasmic reticulum,Gap junction,Membrane	TRUE	none	present	homolog	NA	NA	NA	NA	NA	NA	NA	NA	FALSE	FALSE	none	NA	GJB1	GJA1	GJA1::GJB1	GJA1::GJB1	NA	NA	NA	none	P08034	P17302	P08034::P17302	P08034::P17302	NA	NA	none	none	1	0	1
A0A0B4J244::A0A0G2JMI3	A0A0B4J244	A0A0G2JMI3	TRAV3	IGHV1-69-2	0.999	0.015076	0.971	0.4	0	none	none	D	Cell membrane,Membrane,T cell receptor	Cell membrane,Immunoglobulin,Membrane,Secreted	TRUE	none	none	homolog	NA	NA	NA	NA	NA	NA	NA	NA	FALSE	FALSE	none	NA	TRAV3	IGHV1-69-2	IGHV1-69-2::TRAV3	IGHV1-69-2::TRAV3	NA	NA	NA	none	A0A0B4J244	A0A0G2JMI3	A0A0B4J244::A0A0G2JMI3	A0A0B4J244::A0A0G2JMI3	NA	NA	none	none	1	0	0
P61981::P62258	P61981	P62258	YWHAG	YWHAE	1	0.9883	0.998	0.9907	988	BIOGRID,STRING,UNIPROT	BIOGRID,STRING,UNIPROT	P	Cytoplasm	Cytoplasm,Nucleus	TRUE	present	present	homolog	YWHAG	YWHAE	0.985	1.5	0.9	0.945	14	988	TRUE	TRUE	none	NA	YWHAG	YWHAE	YWHAE::YWHAG	YWHAE::YWHAG	5199;5199	Kinase maturation complex 1;Kinase maturation complex 1	1	present	P61981	P62258	P61981::P62258	P61981::P62258	5199	Kinase maturation complex 1	present	present	1	0	1
Q8IZ57::Q9NYM9	Q8IZ57	Q9NYM9	NRSN1	BET1L	6.97e-4	0.7754	0.8164	0.7163	163	none	BIOGRID,STRING	P	Cell projection,Membrane	Golgi apparatus,Membrane	TRUE	present	present	none	NA	NA	NA	NA	NA	NA	NA	NA	FALSE	FALSE	none	NA	NRSN1	BET1L	BET1L::NRSN1	BET1L::NRSN1	NA	NA	NA	none	Q8IZ57	Q9NYM9	Q8IZ57::Q9NYM9	Q8IZ57::Q9NYM9	NA	NA	none	none	0	0	1
P06850::Q96RP3	P06850	Q96RP3	CRH	UCN2	0.491	0.251	0.8926	0.2825	995	STRING	STRING	P	Secreted	Secreted	TRUE	none	present	none	NA	NA	NA	NA	NA	NA	NA	NA	FALSE	FALSE	none	NA	CRH	UCN2	CRH::UCN2	CRH::UCN2	NA	NA	NA	none	P06850	Q96RP3	P06850::Q96RP3	P06850::Q96RP3	NA	NA	none	none	0	0	1
O75146::P63027	O75146	P63027	HIP1R	VAMP2	0.505	0.04758	0.7397	0.1416	628	none	STRING	P	Cytoplasm,Cytoplasmic vesicle,Membrane	Cell membrane,Cytoplasmic vesicle,Membrane,Synapse	TRUE	none	present	none	NA	NA	NA	NA	NA	NA	NA	NA	FALSE	FALSE	none	NA	HIP1R	VAMP2	HIP1R::VAMP2	HIP1R::VAMP2	NA	NA	NA	none	O75146	P63027	O75146::P63027	O75146::P63027	NA	NA	none	none	0	0	1
P09001::Q9BYC8	P09001	Q9BYC8	MRPL3	MRPL32	0.9277	0.8965	0.8604	0.939	998	STRING	STRING	D,S,P	Mitochondrion	Mitochondrion	TRUE	none	present	exact	NA	NA	NA	NA	NA	NA	NA	NA	FALSE	FALSE	relaxed	CPX-5226	MRPL3	MRPL32	MRPL3::MRPL32	MRPL3::MRPL32	320;324;320;324	55S ribosome, mitochondrial;39S ribosomal subunit, mitochondrial;55S ribosome, mitochondrial;39S ribosomal subunit, mitochondrial	2	present	P09001	Q9BYC8	P09001::Q9BYC8	P09001::Q9BYC8	320;324	55S ribosome, mitochondrial;39S ribosomal subunit, mitochondrial	present	present	3	1	1
P62306::P62318	P62306	P62318	SNRPF	SNRPD3	0.452	0.01244	0.8667	0.02649	999	BIOGRID,STRING	BIOGRID,STRING	P	Cytoplasm,Nucleus,Spliceosome	Cytoplasm,Nucleus,Spliceosome	TRUE	present	present	none	SNRPF	SNRPD3	0.977	2.1	0.71	0.162	4	999	TRUE	TRUE	relaxed	CPX-6033;CPX-26417;CPX-26421;CPX-2391;CPX-26429;CPX-26435;CPX-26441;CPX-26448;CPX-26450;CPX-26451;CPX-26454;CPX-26458;CPX-26463;CPX-26465;CPX-26467;CPX-26472;CPX-26479;CPX-26480;CPX-26481;CPX-26485;CPX-26487;CPX-26489;CPX-26495;CPX-26502;CPX-26506;CPX-26509;CPX-26552;CPX-2392;CPX-2539;CPX-2705	SNRPF	SNRPD3	SNRPD3::SNRPF	SNRPD3::SNRPF	430;835;1068;1143;1181;1745;2755;2757;8369;8370;8371;8372;8391;430;835;1068;1143;1181;1745;2755;2757;8369;8370;8371;8372;8391	18S U11/U12 snRNP;6S methyltransferase and RG-containing Sm proteins complex;12S U11 snRNP;SMN complex (16 subunits);C complex spliceosome;SMN complex;17S U2 snRNP;SMN complex, U7 snRNA specific;Spliceosome, C complex;Spliceosome, pre-B complex;Spliceosome, B complex;Spliceosome, A complex;Spliceosome, E complex;18S U11/U12 snRNP;6S methyltransferase and RG-containing Sm proteins complex;12S U11 …	13	present	P62306	P62318	P62306::P62318	P62306::P62318	430;835;1068;1143;1181;1745;2755;2757;8369;8370;8371;8372;8391	18S U11/U12 snRNP;6S methyltransferase and RG-containing Sm proteins complex;12S U11 snRNP;SMN complex (16 subunits);C complex spliceosome;SMN complex;17S U2 snRNP;SMN complex, U7 snRNA specific;Spliceosome, C complex;Spliceosome, pre-B complex;Spliceosome, B complex;Spliceosome, A complex;Spliceosome, E complex	present	present	0	1	1
P84085::Q9Y566	P84085	Q9Y566	ARF5	SHANK1	0.522	0.1615	0.6733	0.2986	322	none	STRING	P	Cytoplasm,Golgi apparatus,Membrane	Cytoplasm,Synapse	TRUE	none	present	none	NA	NA	NA	NA	NA	NA	NA	NA	FALSE	FALSE	none	NA	ARF5	SHANK1	ARF5::SHANK1	ARF5::SHANK1	NA	NA	NA	none	P84085	Q9Y566	P84085::Q9Y566	P84085::Q9Y566	NA	NA	none	none	0	0	1
P09669::P51970	P09669	P51970	COX6C	NDUFA8	0.536	0	0.8413	0	842	none	STRING	P	Membrane,Mitochondrion,Mitochondrion inner membrane	Membrane,Mitochondrion,Mitochondrion inner membrane	TRUE	none	present	none	NA	NA	NA	NA	NA	NA	NA	NA	FALSE	FALSE	none	NA	COX6C	NDUFA8	COX6C::NDUFA8	COX6C::NDUFA8	NA	NA	NA	none	P09669	P51970	P09669::P51970	P09669::P51970	NA	NA	none	none	0	0	1
P04264::P12035	P04264	P12035	KRT1	KRT3	0.9834	0.001141	0.942	0.02254	649	none	STRING	P	Cell membrane,Cytoplasm,Intermediate filament,Keratin,Membrane	Intermediate filament,Keratin	TRUE	none	present	homolog	KRT1	KRT3	0.941	4.9	0.29	0.652	0	649	TRUE	TRUE	none	NA	KRT1	KRT3	KRT1::KRT3	KRT1::KRT3	NA	NA	NA	none	P04264	P12035	P04264::P12035	P04264::P12035	NA	NA	none	none	1	0	1
Q14696::Q9HBI6	Q14696	Q9HBI6	MESD	CYP4F11	0.5557	0.724	0.875	0.9814	204	UNIPROT	BIOGRID,STRING,UNIPROT	P	Endoplasmic reticulum	Endoplasmic reticulum,Membrane,Microsome	TRUE	present	present	none	NA	NA	NA	NA	NA	NA	NA	NA	FALSE	FALSE	none	NA	MESD	CYP4F11	CYP4F11::MESD	CYP4F11::MESD	NA	NA	NA	none	Q14696	Q9HBI6	Q14696::Q9HBI6	Q14696::Q9HBI6	NA	NA	none	none	0	0	1
P61086::Q8N9I9	P61086	Q8N9I9	UBE2K	DTX3	0.02696	0.7603	0.9424	0.9277	469	BIOGRID,UNIPROT	STRING,BIOGRID,UNIPROT	P	Cytoplasm	Cytoplasm	TRUE	present	present	homolog	UBE2K	DTX3	0.871	9.6	0.82	0.47	3	469	TRUE	TRUE	none	NA	UBE2K	DTX3	DTX3::UBE2K	DTX3::UBE2K	NA	NA	NA	none	P61086	Q8N9I9	P61086::Q8N9I9	P61086::Q8N9I9	NA	NA	none	none	1	0	1
P19013::Q2M2I5	P19013	Q2M2I5	KRT4	KRT24	0.994	0.9966	0.997	0.999	279	UNIPROT	UNIPROT	P	Intermediate filament,Keratin	Intermediate filament,Keratin	TRUE	none	none	homolog	KRT4	KRT24	0.886	8.5	0.35	0.78	0	279	TRUE	TRUE	none	NA	KRT4	KRT24	KRT24::KRT4	KRT24::KRT4	NA	NA	NA	none	P19013	Q2M2I5	P19013::Q2M2I5	P19013::Q2M2I5	NA	NA	none	none	1	0	0
P02775::Q99616	P02775	Q99616	PPBP	CCL13	0.2834	0.03363	0.981	0.03049	998	STRING	BIOGRID,STRING	P	Secreted	Secreted	TRUE	present	present	none	NA	NA	NA	NA	NA	NA	NA	NA	FALSE	FALSE	none	NA	PPBP	CCL13	CCL13::PPBP	CCL13::PPBP	NA	NA	NA	none	P02775	Q99616	P02775::Q99616	P02775::Q99616	NA	NA	none	none	0	0	1
A0JD37::P01709	A0JD37	P01709	TRDV3	IGLV2-8	0.6274	0.8975	0.9385	0.9717	0	none	none	D	Cell membrane,Membrane,T cell receptor	Cell membrane,Immunoglobulin,Membrane,Secreted	TRUE	none	none	homolog	NA	NA	NA	NA	NA	NA	NA	NA	FALSE	FALSE	none	NA	TRDV3	IGLV2-8	IGLV2-8::TRDV3	IGLV2-8::TRDV3	NA	NA	NA	none	A0JD37	P01709	A0JD37::P01709	A0JD37::P01709	NA	NA	none	none	1	0	0
Q8IY63::Q9GZV5	Q8IY63	Q9GZV5	AMOTL1	WWTR1	0.2664	0.00606	0.767	0.01956	879	STRING	BIOGRID,STRING	P	Cell junction,Tight junction	Cell membrane,Cytoplasm,Membrane,Nucleus	TRUE	present	present	none	NA	NA	NA	NA	NA	NA	NA	NA	FALSE	FALSE	none	NA	AMOTL1	WWTR1	AMOTL1::WWTR1	AMOTL1::WWTR1	NA	NA	NA	none	Q8IY63	Q9GZV5	Q8IY63::Q9GZV5	Q8IY63::Q9GZV5	NA	NA	none	none	0	0	1
P62875::Q9NPJ6	P62875	Q9NPJ6	POLR2L	MED4	2.828e-4	0.932	0.768	0.898	846	STRING	BIOGRID,STRING	P	DNA-directed RNA polymerase,Nucleus	Nucleus	TRUE	present	present	none	NA	NA	NA	NA	NA	NA	NA	NA	FALSE	FALSE	none	NA	POLR2L	MED4	MED4::POLR2L	MED4::POLR2L	NA	NA	NA	none	P62875	Q9NPJ6	P62875::Q9NPJ6	P62875::Q9NPJ6	NA	NA	none	none	0	0	1
Q6NSW7::Q86V86	Q6NSW7	Q86V86	NANOGP8	PIM3	0.886	0.3396	0.899	0.928	178	none	none	S	Nucleus	Cytoplasm	TRUE	none	none	none	NA	NA	NA	NA	NA	NA	NA	NA	FALSE	FALSE	none	NA	NANOGP8	PIM3	NANOGP8::PIM3	NANOGP8::PIM3	NA	NA	NA	none	Q6NSW7	Q86V86	Q6NSW7::Q86V86	Q6NSW7::Q86V86	NA	NA	none	none	0	0	0
P23763::Q9H267	P23763	Q9H267	VAMP1	VPS33B	0.253	0.9805	0.995	0.9683	438	none	none	S	Cytoplasmic vesicle,Membrane,Mitochondrion,Mitochondrion outer membrane,Synapse,Synaptosome	Cytoplasmic vesicle,Endosome,Lysosome,Membrane	TRUE	none	none	none	NA	NA	NA	NA	NA	NA	NA	NA	FALSE	FALSE	none	NA	VAMP1	VPS33B	VAMP1::VPS33B	VAMP1::VPS33B	NA	NA	NA	none	P23763	Q9H267	P23763::Q9H267	P23763::Q9H267	NA	NA	none	none	0	0	0
O76015::Q6KB66	O76015	Q6KB66	KRT38	KRT80	0.9634	0.901	0.9985	0.9277	194	UNIPROT	BIOGRID,UNIPROT	P	Intermediate filament,Keratin	Intermediate filament,Keratin	TRUE	present	none	homolog	KRT38	KRT80	0.969	2.8000000000000003	0.33	0.612	1	194	TRUE	TRUE	none	NA	KRT38	KRT80	KRT38::KRT80	KRT38::KRT80	NA	NA	NA	none	O76015	Q6KB66	O76015::Q6KB66	O76015::Q6KB66	NA	NA	none	none	1	0	0
Q96NZ1::Q9H6Z9	Q96NZ1	Q9H6Z9	FOXN4	EGLN3	0.2172	0.901	0.991	0.9023	0	none	BIOGRID	P	Nucleus	Cytoplasm,Nucleus	TRUE	present	none	none	NA	NA	NA	NA	NA	NA	NA	NA	FALSE	FALSE	none	NA	FOXN4	EGLN3	EGLN3::FOXN4	EGLN3::FOXN4	NA	NA	NA	none	Q96NZ1	Q9H6Z9	Q96NZ1::Q9H6Z9	Q96NZ1::Q9H6Z9	NA	NA	none	none	0	0	0
Q969Q0::Q9NVU7	Q969Q0	Q9NVU7	RPL36AL	SDAD1	0.9077	0.0112	0.968	0.112	0	none	BIOGRID	P	Cytoplasm	Nucleus	TRUE	present	none	homolog	NA	NA	NA	NA	NA	NA	NA	NA	FALSE	FALSE	none	NA	RPL36AL	SDAD1	RPL36AL::SDAD1	RPL36AL::SDAD1	NA	NA	NA	none	Q969Q0	Q9NVU7	Q969Q0::Q9NVU7	Q969Q0::Q9NVU7	NA	NA	none	none	1	0	0
Q92902::Q9NQG7	Q92902	Q9NQG7	HPS1	HPS4	0.9995	1	1	1	989	STRING,UNIPROT	STRING,UNIPROT	U,S,P	none	none	TRUE	none	present	none	HPS1	HPS4	0.903	7.8	0.81	0.506	0	989	TRUE	TRUE	strict	CPX-5043	HPS1	HPS4	HPS1::HPS4	HPS1::HPS4	11;11	BLOC-3 (biogenesis of lysosome-related organelles complex 3);BLOC-3 (biogenesis of lysosome-related organelles complex 3)	1	present	Q92902	Q9NQG7	Q92902::Q9NQG7	Q92902::Q9NQG7	11	BLOC-3 (biogenesis of lysosome-related organelles complex 3)	present	present	0	3	1
P51809::Q9UNK0	P51809	Q9UNK0	VAMP7	STX8	0.9893	0.01474	0.99	0.3582	0	BIOGRID	BIOGRID	D,P	Cytoplasmic vesicle,Endoplasmic reticulum,Endosome,Golgi apparatus,Lysosome,Membrane,Synapse,Synaptosome	Membrane	TRUE	present	none	none	VAMP7	STX8	0.863	10.2	0.38	0.744	3	996	TRUE	TRUE	none	NA	VAMP7	STX8	STX8::VAMP7	STX8::VAMP7	NA	NA	NA	none	P51809	Q9UNK0	P51809::Q9UNK0	P51809::Q9UNK0	NA	NA	none	none	0	0	0
A0A0A0MS00::P01782	A0A0A0MS00	P01782	IGLV3-32	IGHV3-9	0.998	0.509	0.5684	0.6597	0	none	none	D	Cell membrane,Immunoglobulin,Membrane,Secreted	Cell membrane,Immunoglobulin,Membrane,Secreted	TRUE	none	none	homolog	NA	NA	NA	NA	NA	NA	NA	NA	FALSE	FALSE	none	NA	IGLV3-32	IGHV3-9	IGHV3-9::IGLV3-32	IGHV3-9::IGLV3-32	NA	NA	NA	none	A0A0A0MS00	P01782	A0A0A0MS00::P01782	A0A0A0MS00::P01782	NA	NA	none	none	1	0	0
Q9NPG2::Q9Y6I9	Q9NPG2	Q9Y6I9	NGB	TEX264	0.533	0.1411	0.8496	0.1184	292	none	BIOGRID,STRING	P	Cytoplasm,Mitochondrion	Chromosome,Cytoplasm,Cytoplasmic vesicle,Endoplasmic reticulum,Membrane,Nucleus	TRUE	present	present	none	NA	NA	NA	NA	NA	NA	NA	NA	FALSE	FALSE	none	NA	NGB	TEX264	NGB::TEX264	NGB::TEX264	NA	NA	NA	none	Q9NPG2	Q9Y6I9	Q9NPG2::Q9Y6I9	Q9NPG2::Q9Y6I9	NA	NA	none	none	0	0	1
Q13283::Q8IZL8	Q13283	Q8IZL8	G3BP1	PELP1	0.1544	0.812	0.858	0.8057	324	none	STRING	P	Cytoplasm,Nucleus	Cytoplasm,Nucleus	TRUE	none	present	none	NA	NA	NA	NA	NA	NA	NA	NA	FALSE	FALSE	none	NA	G3BP1	PELP1	G3BP1::PELP1	G3BP1::PELP1	NA	NA	NA	none	Q13283	Q8IZL8	Q13283::Q8IZL8	Q13283::Q8IZL8	NA	NA	none	none	0	0	1
Q86UY6::Q92574	Q86UY6	Q92574	NAA40	TSC1	0.5566	0.3213	0.8545	0.573	172	none	BIOGRID,STRING	P	Cytoplasm,Nucleus	Cytoplasm,Lysosome,Membrane	TRUE	present	present	none	NA	NA	NA	NA	NA	NA	NA	NA	FALSE	FALSE	none	NA	NAA40	TSC1	NAA40::TSC1	NAA40::TSC1	NA	NA	NA	none	Q86UY6	Q92574	Q86UY6::Q92574	Q86UY6::Q92574	NA	NA	none	none	0	0	1
P62136::Q9Y6X6	P62136	Q9Y6X6	PPP1CA	MYO16	0.13	0.9424	0.9854	0.9595	465	none	STRING	P	Cytoplasm,Nucleus	Cytoplasm	TRUE	none	present	homolog	NA	NA	NA	NA	NA	NA	NA	NA	FALSE	FALSE	none	NA	PPP1CA	MYO16	MYO16::PPP1CA	MYO16::PPP1CA	NA	NA	NA	none	P62136	Q9Y6X6	P62136::Q9Y6X6	P62136::Q9Y6X6	NA	NA	none	none	1	0	1
Q14691::Q9Y248	Q14691	Q9Y248	GINS1	GINS2	0.892	0.984	0.926	0.9897	999	BIOGRID,STRING	BIOGRID,STRING	D,S,P	Chromosome,Nucleus	Chromosome,Nucleus	TRUE	present	present	exact	NA	NA	NA	NA	NA	NA	NA	NA	FALSE	FALSE	relaxed	CPX-787	GINS1	GINS2	GINS1::GINS2	GINS1::GINS2	678;678	GINS complex;GINS complex	1	present	Q14691	Q9Y248	Q14691::Q9Y248	Q14691::Q9Y248	678	GINS complex	present	present	3	1	1
P05387::Q8NHW5	P05387	Q8NHW5	RPLP2	RPLP0P6	0.9995	0.9473	0.829	0.9683	999	STRING	STRING	U,S,P	none	none	TRUE	none	present	homolog	NA	NA	NA	NA	NA	NA	NA	NA	FALSE	FALSE	none	NA	RPLP2	RPLP0P6	RPLP0P6::RPLP2	RPLP0P6::RPLP2	NA	NA	NA	none	P05387	Q8NHW5	P05387::Q8NHW5	P05387::Q8NHW5	NA	NA	none	none	1	0	1
P46940::Q8TD86	P46940	Q8TD86	IQGAP1	CALML6	0.897	0.041	0.9717	0.04022	994	STRING	STRING	S,P	Cell membrane,Cytoplasm,Membrane,Nucleus	Cytoplasm,Nucleus	TRUE	none	present	none	NA	NA	NA	NA	NA	NA	NA	NA	FALSE	FALSE	none	NA	IQGAP1	CALML6	CALML6::IQGAP1	CALML6::IQGAP1	NA	NA	NA	none	P46940	Q8TD86	P46940::Q8TD86	P46940::Q8TD86	NA	NA	none	none	0	0	1
P47914::P60866	P47914	P60866	RPL29	RPS20	0.699	0.294	0.06604	0.663	0	none	BIOGRID	P	Cytoplasm	Cytoplasm	TRUE	present	none	none	NA	NA	NA	NA	NA	NA	NA	NA	FALSE	FALSE	none	NA	RPL29	RPS20	RPL29::RPS20	RPL29::RPS20	306;306	Ribosome, cytoplasmic;Ribosome, cytoplasmic	1	present	P47914	P60866	P47914::P60866	P47914::P60866	306	Ribosome, cytoplasmic	present	present	0	0	0
P55011::Q13621	P55011	Q13621	SLC12A2	SLC12A1	0.8394	0.9863	0.9995	0.991	404	none	STRING	P	Cell membrane,Membrane	Cell membrane,Membrane	TRUE	none	present	homolog	SLC12A2	SLC12A1	0.974	2.8000000000000003	0.83	0.666	0	404	TRUE	TRUE	none	NA	SLC12A2	SLC12A1	SLC12A1::SLC12A2	SLC12A1::SLC12A2	NA	NA	NA	none	P55011	Q13621	P55011::Q13621	P55011::Q13621	NA	NA	none	none	1	0	1
Q6NXT6::Q9UBS9	Q6NXT6	Q9UBS9	TAPT1	SUCO	0.993	0.98	0.979	0.9907	0	none	BIOGRID	D,P	Cell projection,Cilium,Cytoplasm,Cytoskeleton,Membrane	Endoplasmic reticulum,Membrane	TRUE	present	none	none	NA	NA	NA	NA	NA	NA	NA	NA	FALSE	FALSE	none	NA	TAPT1	SUCO	SUCO::TAPT1	SUCO::TAPT1	NA	NA	NA	none	Q6NXT6	Q9UBS9	Q6NXT6::Q9UBS9	Q6NXT6::Q9UBS9	NA	NA	none	none	0	0	0
P09497::Q00610	P09497	Q00610	CLTB	CLTC	0.996	0.998	0.997	0.9976	999	BIOGRID,STRING	BIOGRID,STRING	D,S,P	Coated pit,Cytoplasmic vesicle,Membrane	Coated pit,Cytoplasm,Cytoplasmic vesicle,Cytoskeleton,Membrane	TRUE	present	present	none	CLTB	CLTC	0.989	1.5	0.56	0.819	6	999	TRUE	TRUE	strict	CPX-26710;CPX-26726	CLTB	CLTC	CLTB::CLTC	CLTB::CLTC	NA	NA	NA	none	P09497	Q00610	P09497::Q00610	P09497::Q00610	NA	NA	none	none	0	3	1
Q8N5G0::Q96I36	Q8N5G0	Q96I36	SMIM20	COX14	0.829	0.1235	0.9136	0.757	689	none	STRING	S,P	Membrane,Mitochondrion,Mitochondrion inner membrane,Secreted	Membrane,Mitochondrion,Mitochondrion outer membrane	TRUE	none	present	none	NA	NA	NA	NA	NA	NA	NA	NA	FALSE	FALSE	none	NA	SMIM20	COX14	COX14::SMIM20	COX14::SMIM20	NA	NA	NA	none	Q8N5G0	Q96I36	Q8N5G0::Q96I36	Q8N5G0::Q96I36	NA	NA	none	none	0	0	1
Q71DI3::Q8WWQ0	Q71DI3	Q8WWQ0	H3C15	PHIP	0.6216	0.055	0.9277	0.05298	0	none	BIOGRID	P	Chromosome,Nucleosome core,Nucleus	Nucleus	TRUE	present	none	homolog	NA	NA	NA	NA	NA	NA	NA	NA	FALSE	FALSE	none	NA	H3C15	PHIP	H3C15::PHIP	H3C15::PHIP	NA	NA	NA	none	Q71DI3	Q8WWQ0	Q71DI3::Q8WWQ0	Q71DI3::Q8WWQ0	NA	NA	none	none	1	0	0
O15525::Q14494	O15525	Q14494	MAFG	NFE2L1	0.9985	0.999	1	0.9995	998	BIOGRID,STRING,UNIPROT	BIOGRID,STRING,UNIPROT	D,S,P	Nucleus	Endoplasmic reticulum,Membrane,Nucleus	TRUE	present	present	homolog	MAFG	NFE2L1	0.988	1.5	0.66	0.694	2	998	TRUE	TRUE	none	NA	MAFG	NFE2L1	MAFG::NFE2L1	MAFG::NFE2L1	NA	NA	NA	none	O15525	Q14494	O15525::Q14494	O15525::Q14494	NA	NA	none	none	1	0	1
A6NCQ9::P51589	A6NCQ9	P51589	RNF222	CYP2J2	0.3142	0.937	0.9663	0.992	0	none	none	D	Membrane	Endoplasmic reticulum,Membrane,Microsome	TRUE	none	none	none	NA	NA	NA	NA	NA	NA	NA	NA	FALSE	FALSE	none	NA	RNF222	CYP2J2	CYP2J2::RNF222	CYP2J2::RNF222	NA	NA	NA	none	A6NCQ9	P51589	A6NCQ9::P51589	A6NCQ9::P51589	NA	NA	none	none	0	0	0
O60260::P62136	O60260	P62136	PRKN	PPP1CA	0.0635	0.8364	0.8325	0.4148	0	none	BIOGRID	P	Cell projection,Cytoplasm,Endoplasmic reticulum,Membrane,Mitochondrion,Mitochondrion outer membrane,Nucleus,Synapse	Cytoplasm,Nucleus	TRUE	present	none	none	NA	NA	NA	NA	NA	NA	NA	NA	FALSE	FALSE	none	NA	PRKN	PPP1CA	PPP1CA::PRKN	PPP1CA::PRKN	NA	NA	NA	none	O60260	P62136	O60260::P62136	O60260::P62136	NA	NA	none	none	0	0	0
P49406::Q9Y3B7	P49406	Q9Y3B7	MRPL19	MRPL11	0.3145	0	0.6685	0	999	BIOGRID,STRING	BIOGRID,STRING	P	Mitochondrion	Mitochondrion	TRUE	present	present	none	NA	NA	NA	NA	NA	NA	NA	NA	FALSE	FALSE	relaxed	CPX-5226	MRPL19	MRPL11	MRPL11::MRPL19	MRPL11::MRPL19	320;324;320;324	55S ribosome, mitochondrial;39S ribosomal subunit, mitochondrial;55S ribosome, mitochondrial;39S ribosomal subunit, mitochondrial	2	present	P49406	Q9Y3B7	P49406::Q9Y3B7	P49406::Q9Y3B7	320;324	55S ribosome, mitochondrial;39S ribosomal subunit, mitochondrial	present	present	0	1	1
P0DKL9::Q15047	P0DKL9	Q15047	ARL14EPL	SETDB1	0.999	1	1	1	455	none	STRING	U,S,P	none	Chromosome,Cytoplasm,Nucleus	TRUE	none	present	homolog	NA	NA	NA	NA	NA	NA	NA	NA	FALSE	FALSE	none	NA	ARL14EPL	SETDB1	ARL14EPL::SETDB1	ARL14EPL::SETDB1	NA	NA	NA	none	P0DKL9	Q15047	P0DKL9::Q15047	P0DKL9::Q15047	NA	NA	none	none	1	0	1
P29353::P54762	P29353	P54762	SHC1	EPHB1	0.5386	0.0448	0.783	0.4253	736	none	STRING	P	Cell junction,Cytoplasm,Mitochondrion	Cell membrane,Cell projection,Endosome,Membrane	TRUE	none	present	homolog	NA	NA	NA	NA	NA	NA	NA	NA	FALSE	FALSE	none	NA	SHC1	EPHB1	EPHB1::SHC1	EPHB1::SHC1	NA	NA	NA	none	P29353	P54762	P29353::P54762	P29353::P54762	NA	NA	none	none	1	0	1
P78413::Q8NDI1	P78413	Q8NDI1	IRX4	EHBP1	0.2976	0.844	0.6025	0.851	187	none	none	S	Nucleus	Cytoplasm,Endosome,Membrane	TRUE	none	none	none	NA	NA	NA	NA	NA	NA	NA	NA	FALSE	FALSE	none	NA	IRX4	EHBP1	EHBP1::IRX4	EHBP1::IRX4	NA	NA	NA	none	P78413	Q8NDI1	P78413::Q8NDI1	P78413::Q8NDI1	NA	NA	none	none	0	0	0
Q96G30::Q9BT67	Q96G30	Q9BT67	MRAP2	NDFIP1	0.577	0.5967	0.802	0.5723	216	none	BIOGRID,STRING	P	Cell membrane,Endoplasmic reticulum,Membrane	Cell projection,Endosome,Golgi apparatus,Membrane,Secreted,Synapse,Synaptosome	TRUE	present	present	none	NA	NA	NA	NA	NA	NA	NA	NA	FALSE	FALSE	none	NA	MRAP2	NDFIP1	MRAP2::NDFIP1	MRAP2::NDFIP1	NA	NA	NA	none	Q96G30	Q9BT67	Q96G30::Q9BT67	Q96G30::Q9BT67	NA	NA	none	none	0	0	1
Q14008::Q14C86	Q14008	Q14C86	CKAP5	GAPVD1	0.2896	0.9033	0.8677	0.831	247	none	none	S	Centromere,Chromosome,Cytoplasm,Cytoskeleton,Kinetochore	Endosome,Membrane	TRUE	none	none	none	NA	NA	NA	NA	NA	NA	NA	NA	FALSE	FALSE	none	NA	CKAP5	GAPVD1	CKAP5::GAPVD1	CKAP5::GAPVD1	NA	NA	NA	none	Q14008	Q14C86	Q14008::Q14C86	Q14008::Q14C86	NA	NA	none	none	0	0	0
A0A0A6YYJ7::A0A1B0GX56	A0A0A6YYJ7	A0A1B0GX56	TRAV8-3	TRDV1	0.752	0.975	0.9893	0.996	0	none	none	D	Cell membrane,Membrane,T cell receptor	Cell membrane,Membrane,T cell receptor	TRUE	none	none	homolog	NA	NA	NA	NA	NA	NA	NA	NA	FALSE	FALSE	none	NA	TRAV8-3	TRDV1	TRAV8-3::TRDV1	TRAV8-3::TRDV1	NA	NA	NA	none	A0A0A6YYJ7	A0A1B0GX56	A0A0A6YYJ7::A0A1B0GX56	A0A0A6YYJ7::A0A1B0GX56	NA	NA	none	none	1	0	0
P08962::P34810	P08962	P34810	CD63	CD68	0.2632	0.8784	0.498	0.7935	476	none	none	S	Cell membrane,Endosome,Lysosome,Membrane,Secreted	Cell membrane,Endosome,Lysosome,Membrane	TRUE	none	none	none	NA	NA	NA	NA	NA	NA	NA	NA	FALSE	FALSE	none	NA	CD63	CD68	CD63::CD68	CD63::CD68	NA	NA	NA	none	P08962	P34810	P08962::P34810	P08962::P34810	NA	NA	none	none	0	0	0
P46779::Q14739	P46779	Q14739	RPL28	LBR	0.67	0.012215	0.894	0.01242	0	none	BIOGRID	P	Cytoplasm	Cytoplasm,Endoplasmic reticulum,Membrane,Nucleus	TRUE	present	none	none	NA	NA	NA	NA	NA	NA	NA	NA	FALSE	FALSE	none	NA	RPL28	LBR	LBR::RPL28	LBR::RPL28	NA	NA	NA	none	P46779	Q14739	P46779::Q14739	P46779::Q14739	NA	NA	none	none	0	0	0
O14802::P0DPB6	O14802	P0DPB6	POLR3A	POLR1D	1	0.9966	0.9995	0.9995	999	STRING	STRING	D,S,P	Cytoplasm,DNA-directed RNA polymerase,Nucleus	DNA-directed RNA polymerase,Nucleus	TRUE	none	present	exact	POLR3A	POLR1D	0.926	5.6000000000000005	0.84	1	0	999	TRUE	TRUE	relaxed	CPX-7482;CPX-2393	POLR3A	POLR1D	POLR1D::POLR3A	POLR1D::POLR3A	7992;7992	RNA polymerase III complex;RNA polymerase III complex	1	present	O14802	P0DPB6	O14802::P0DPB6	O14802::P0DPB6	7992	RNA polymerase III complex	present	present	3	1	1
P13688::Q14002	P13688	Q14002	CEACAM1	CEACAM7	0.3865	0.9956	0.9985	0.9946	291	none	BIOGRID,STRING	P	Cell junction,Cell membrane,Cell projection,Cytoplasmic vesicle,Membrane,Secreted	Cell membrane,Membrane	TRUE	present	present	homolog	CEACAM1	CEACAM7	0.977	2.1	0.7	0.618	1	291	TRUE	TRUE	none	NA	CEACAM1	CEACAM7	CEACAM1::CEACAM7	CEACAM1::CEACAM7	NA	NA	NA	none	P13688	Q14002	P13688::Q14002	P13688::Q14002	NA	NA	none	none	1	0	1
P15923::P17542	P15923	P17542	TCF3	TAL1	1	0.06088	1	0.9937	999	BIOGRID,STRING,UNIPROT	BIOGRID,STRING,UNIPROT	S,P	Nucleus	Nucleus	TRUE	present	present	exact	TCF3	TAL1	0.944	4.9	0.34	1	11	999	TRUE	TRUE	none	NA	TCF3	TAL1	TAL1::TCF3	TAL1::TCF3	1372;1372	Rb-tal-1-E2A-Lmo2-Ldb1 complex;Rb-tal-1-E2A-Lmo2-Ldb1 complex	1	present	P15923	P17542	P15923::P17542	P15923::P17542	1372	Rb-tal-1-E2A-Lmo2-Ldb1 complex	present	present	3	0	1
Q99807::Q9Y3A0	Q99807	Q9Y3A0	COQ7	COQ4	0.2695	0.3098	0.764	0.2961	987	STRING,UNIPROT	BIOGRID,STRING,UNIPROT	P	Chromosome,Membrane,Mitochondrion,Mitochondrion inner membrane,Nucleus	Membrane,Mitochondrion,Mitochondrion inner membrane	TRUE	present	present	none	NA	NA	NA	NA	NA	NA	NA	NA	FALSE	FALSE	relaxed	CPX-3642	COQ7	COQ4	COQ4::COQ7	COQ4::COQ7	NA	NA	NA	none	Q99807	Q9Y3A0	Q99807::Q9Y3A0	Q99807::Q9Y3A0	NA	NA	none	none	0	1	1
O75886::Q9H788	O75886	Q9H788	STAM2	SH2D4A	0.6987	0.03497	0.9766	0.07385	0	UNIPROT	BIOGRID,UNIPROT	P	Cytoplasm,Endosome,Membrane	Cytoplasm	TRUE	present	none	none	NA	NA	NA	NA	NA	NA	NA	NA	FALSE	FALSE	none	NA	STAM2	SH2D4A	SH2D4A::STAM2	SH2D4A::STAM2	NA	NA	NA	none	O75886	Q9H788	O75886::Q9H788	O75886::Q9H788	NA	NA	none	none	0	0	0
O00423::Q9HC35	O00423	Q9HC35	EML1	EML4	0.3914	0.9917	0.9814	0.999	827	STRING	BIOGRID,STRING	P	Cytoplasm,Cytoskeleton,Microtubule	Cytoplasm,Cytoskeleton,Microtubule	TRUE	present	present	homolog	NA	NA	NA	NA	NA	NA	NA	NA	FALSE	FALSE	none	NA	EML1	EML4	EML1::EML4	EML1::EML4	NA	NA	NA	none	O00423	Q9HC35	O00423::Q9HC35	O00423::Q9HC35	NA	NA	none	none	1	0	1
O43660::Q9NVM6	O43660	Q9NVM6	PLRG1	DNAJC17	0.9995	0.991	0.999	0.9956	423	none	BIOGRID,STRING	D,S,P	Nucleus,Spliceosome	Cytoplasm,Nucleus	TRUE	present	present	homolog	PLRG1	DNAJC17	0.961	3.5999999999999996	0.64	0.764	1	423	TRUE	TRUE	none	NA	PLRG1	DNAJC17	DNAJC17::PLRG1	DNAJC17::PLRG1	NA	NA	NA	none	O43660	Q9NVM6	O43660::Q9NVM6	O43660::Q9NVM6	NA	NA	none	none	1	0	1
Q13153::Q96L33	Q13153	Q96L33	PAK1	RHOV	0.1321	0.93	0.984	0.956	761	none	BIOGRID,STRING	P	Cell junction,Cell membrane,Cell projection,Chromosome,Cytoplasm,Cytoskeleton,Membrane,Nucleus	Cell membrane,Endosome,Membrane	TRUE	present	present	homolog	NA	NA	NA	NA	NA	NA	NA	NA	FALSE	FALSE	none	NA	PAK1	RHOV	PAK1::RHOV	PAK1::RHOV	NA	NA	NA	none	Q13153	Q96L33	Q13153::Q96L33	Q13153::Q96L33	NA	NA	none	none	1	0	1
Q15831::Q8WWL7	Q15831	Q8WWL7	STK11	CCNB3	0.905	0.1726	0.8496	0.9175	177	none	none	S	Cytoplasm,Membrane,Mitochondrion,Nucleus	Nucleus	TRUE	none	none	homolog	NA	NA	NA	NA	NA	NA	NA	NA	FALSE	FALSE	none	NA	STK11	CCNB3	CCNB3::STK11	CCNB3::STK11	NA	NA	NA	none	Q15831	Q8WWL7	Q15831::Q8WWL7	Q15831::Q8WWL7	NA	NA	none	none	1	0	0
P62266::Q14692	P62266	Q14692	RPS23	BMS1	0.3853	0.9595	0.7188	0.98	994	STRING	STRING	D,S,P	Cytoplasm,Endoplasmic reticulum,Nucleus	Nucleus	TRUE	none	present	exact	NA	NA	NA	NA	NA	NA	NA	NA	FALSE	FALSE	none	NA	RPS23	BMS1	BMS1::RPS23	BMS1::RPS23	NA	NA	NA	none	P62266	Q14692	P62266::Q14692	P62266::Q14692	NA	NA	none	none	3	0	1
O43897::P04628	O43897	P04628	TLL1	WNT1	0.338	0.864	0.824	0.7017	0	none	none	D	Secreted	Extracellular matrix,Secreted	TRUE	none	none	homolog	NA	NA	NA	NA	NA	NA	NA	NA	FALSE	FALSE	none	NA	TLL1	WNT1	TLL1::WNT1	TLL1::WNT1	NA	NA	NA	none	O43897	P04628	O43897::P04628	O43897::P04628	NA	NA	none	none	1	0	0
A6NLX3::Q00526	A6NLX3	Q00526	SPDYE4	CDK3	0.07623	0.8667	0.999	0.9795	163	UNIPROT	BIOGRID,STRING,UNIPROT	P	none	none	TRUE	present	present	homolog	SPDYE4	CDK3	0.972	2.8000000000000003	0.85	0.174	1	163	TRUE	TRUE	none	NA	SPDYE4	CDK3	CDK3::SPDYE4	CDK3::SPDYE4	NA	NA	NA	none	A6NLX3	Q00526	A6NLX3::Q00526	A6NLX3::Q00526	NA	NA	none	none	1	0	1
O75636::P20851	O75636	P20851	FCN3	C4BPB	0.33	0.837	0.583	0.819	416	none	none	S	Secreted	Secreted	TRUE	none	none	none	NA	NA	NA	NA	NA	NA	NA	NA	FALSE	FALSE	none	NA	FCN3	C4BPB	C4BPB::FCN3	C4BPB::FCN3	NA	NA	NA	none	O75636	P20851	O75636::P20851	O75636::P20851	NA	NA	none	none	0	0	0
O75051::O95428	O75051	O95428	PLXNA2	PAPLN	0.4192	0.9756	0.942	0.948	159	none	none	S	Cell membrane,Membrane	Secreted	TRUE	none	none	none	NA	NA	NA	NA	NA	NA	NA	NA	FALSE	FALSE	none	NA	PLXNA2	PAPLN	PAPLN::PLXNA2	PAPLN::PLXNA2	NA	NA	NA	none	O75051	O95428	O75051::O95428	O75051::O95428	NA	NA	none	none	0	0	0
Q2WEN9::Q9H3S3	Q2WEN9	Q9H3S3	CEACAM16	TMPRSS5	0.3025	0.8853	0.978	0.8877	241	none	none	S	Secreted	Cell membrane,Membrane	TRUE	none	none	none	NA	NA	NA	NA	NA	NA	NA	NA	FALSE	FALSE	none	NA	CEACAM16	TMPRSS5	CEACAM16::TMPRSS5	CEACAM16::TMPRSS5	NA	NA	NA	none	Q2WEN9	Q9H3S3	Q2WEN9::Q9H3S3	Q2WEN9::Q9H3S3	NA	NA	none	none	0	0	0
Q02575::Q9BYE0	Q02575	Q9BYE0	NHLH1	HES7	0.9995	0.995	0.999	0.999	257	none	none	D,S	Nucleus	Nucleus	TRUE	none	none	none	NA	NA	NA	NA	NA	NA	NA	NA	FALSE	FALSE	none	NA	NHLH1	HES7	HES7::NHLH1	HES7::NHLH1	NA	NA	NA	none	Q02575	Q9BYE0	Q02575::Q9BYE0	Q02575::Q9BYE0	NA	NA	none	none	0	0	0
Q16637::Q96EN9	Q16637	Q96EN9	SMN1	REX1BD	0.7065	0.655	0.9526	0.655	0	none	BIOGRID	P	Cell projection,Cytoplasm,Nucleus	none	TRUE	present	none	none	NA	NA	NA	NA	NA	NA	NA	NA	FALSE	FALSE	none	NA	SMN1	REX1BD	REX1BD::SMN1	REX1BD::SMN1	NA	NA	NA	none	Q16637	Q96EN9	Q16637::Q96EN9	Q16637::Q96EN9	NA	NA	none	none	0	0	0
Q8N957::Q96M69	Q8N957	Q96M69	ANKFN1	LRGUK	0.2505	0.813	0.8647	0.9316	186	none	none	S	none	Cell projection,Cytoplasm,Cytoplasmic vesicle,Cytoskeleton	TRUE	none	none	none	NA	NA	NA	NA	NA	NA	NA	NA	FALSE	FALSE	none	NA	ANKFN1	LRGUK	ANKFN1::LRGUK	ANKFN1::LRGUK	NA	NA	NA	none	Q8N957	Q96M69	Q8N957::Q96M69	Q8N957::Q96M69	NA	NA	none	none	0	0	0
P04435::Q9NYX4	P04435	Q9NYX4	TRBV7-9	CALY	0.993	0.12213	0.9106	0.0602	0	none	none	D	Cell membrane,Membrane,T cell receptor	Cell membrane,Cytoplasmic vesicle,Membrane	TRUE	none	none	none	NA	NA	NA	NA	NA	NA	NA	NA	FALSE	FALSE	none	NA	TRBV7-9	CALY	CALY::TRBV7-9	CALY::TRBV7-9	NA	NA	NA	none	P04435	Q9NYX4	P04435::Q9NYX4	P04435::Q9NYX4	NA	NA	none	none	0	0	0
Q08334::Q16552	Q08334	Q16552	IL10RB	IL17A	0.5684	0.8013	0.6377	0.7637	486	none	none	S	Membrane	Secreted	TRUE	none	none	none	NA	NA	NA	NA	NA	NA	NA	NA	FALSE	FALSE	none	NA	IL10RB	IL17A	IL10RB::IL17A	IL10RB::IL17A	NA	NA	NA	none	Q08334	Q16552	Q08334::Q16552	Q08334::Q16552	NA	NA	none	none	0	0	0
P25787::P60900	P25787	P60900	PSMA2	PSMA6	1	0.9995	0.896	1	999	BIOGRID,STRING,UNIPROT	BIOGRID,STRING,UNIPROT	P	Cytoplasm,Nucleus,Proteasome	Cytoplasm,Nucleus,Proteasome	TRUE	present	present	exact	PSMA2	PSMA6	0.984	2.1	0.7	1	13	999	TRUE	TRUE	relaxed	CPX-5993;CPX-8806;CPX-8841;CPX-8842;CPX-9001;CPX-9002;CPX-9003;CPX-9004;CPX-9021;CPX-9022;CPX-9063;CPX-9082;CPX-9085;CPX-9086	PSMA2	PSMA6	PSMA2::PSMA6	PSMA2::PSMA6	181;192;193;194;5209;8850;181;192;193;194;5209;8850	26S proteasome;PA28-20S proteasome;PA700-20S-PA28 complex;PA28gamma-20S proteasome;Ubiquilin-proteasome complex;20S proteasome;26S proteasome;PA28-20S proteasome;PA700-20S-PA28 complex;PA28gamma-20S proteasome;Ubiquilin-proteasome complex;20S proteasome	6	present	P25787	P60900	P25787::P60900	P25787::P60900	181;192;193;194;5209;8850	26S proteasome;PA28-20S proteasome;PA700-20S-PA28 complex;PA28gamma-20S proteasome;Ubiquilin-proteasome complex;20S proteasome	present	present	3	1	1
O75396::Q9NZ43	O75396	Q9NZ43	SEC22B	USE1	0.982	0.794	0.966	0.8174	998	STRING	BIOGRID,STRING	D,S,P	Endoplasmic reticulum,Golgi apparatus,Membrane	Endoplasmic reticulum,Membrane	TRUE	present	present	none	SEC22B	USE1	0.879	9	0.39	0.647	2	998	TRUE	TRUE	none	NA	SEC22B	USE1	SEC22B::USE1	SEC22B::USE1	NA	NA	NA	none	O75396	Q9NZ43	O75396::Q9NZ43	O75396::Q9NZ43	NA	NA	none	none	0	0	1
O60220::P20702	O60220	P20702	TIMM8A	ITGAX	0.3113	0.8667	0.4795	0.891	0	none	none	D	Membrane,Mitochondrion,Mitochondrion inner membrane	Membrane	TRUE	none	none	none	NA	NA	NA	NA	NA	NA	NA	NA	FALSE	FALSE	none	NA	TIMM8A	ITGAX	ITGAX::TIMM8A	ITGAX::TIMM8A	NA	NA	NA	none	O60220	P20702	O60220::P20702	O60220::P20702	NA	NA	none	none	0	0	0
P34932::P54652	P34932	P54652	HSPA4	HSPA2	0.1637	0.9536	0.9893	0.9775	804	none	BIOGRID,STRING	P	Cytoplasm	Cytoplasm,Cytoskeleton	TRUE	present	present	homolog	HSPA4	HSPA2	0.964	3.5999999999999996	0.77	0.26	1	804	TRUE	TRUE	none	NA	HSPA4	HSPA2	HSPA2::HSPA4	HSPA2::HSPA4	NA	NA	NA	none	P34932	P54652	P34932::P54652	P34932::P54652	NA	NA	none	none	1	0	1
Q92599::Q99719	Q92599	Q99719	SEPTIN8	SEPTIN5	0.9995	0.942	0.9995	0.995	990	BIOGRID,STRING,UNIPROT	BIOGRID,STRING,UNIPROT	P	Cell projection,Cytoplasm,Cytoplasmic vesicle,Cytoskeleton,Membrane,Synapse	Cytoplasm,Cytoskeleton	TRUE	present	present	homolog	SEPTIN8	SEPTIN5	0.954	4.3	0.66	0.892	6	990	TRUE	TRUE	none	NA	SEPTIN8	SEPTIN5	SEPTIN5::SEPTIN8	SEPTIN5::SEPTIN8	NA	NA	NA	none	Q92599	Q99719	Q92599::Q99719	Q92599::Q99719	NA	NA	none	none	1	0	1
O75808::P33151	O75808	P33151	CAPN15	CDH5	0.256	0.9263	0.9253	0.929	237	none	BIOGRID,STRING	S,P	none	Cell junction,Cell membrane,Membrane	TRUE	present	present	none	NA	NA	NA	NA	NA	NA	NA	NA	FALSE	FALSE	none	NA	CAPN15	CDH5	CAPN15::CDH5	CAPN15::CDH5	NA	NA	NA	none	O75808	P33151	O75808::P33151	O75808::P33151	NA	NA	none	none	0	0	1
O15539::P19087	O15539	P19087	RGS5	GNAT2	0.726	0.995	1	0.9946	366	none	STRING	S,P	Cytoplasm,Membrane	Cell projection	TRUE	none	present	homolog	NA	NA	NA	NA	NA	NA	NA	NA	FALSE	FALSE	none	NA	RGS5	GNAT2	GNAT2::RGS5	GNAT2::RGS5	NA	NA	NA	none	O15539	P19087	O15539::P19087	O15539::P19087	NA	NA	none	none	1	0	1
Q13163::Q16539	Q13163	Q16539	MAP2K5	MAPK14	0.272	0.9756	0.996	0.986	548	none	STRING	P	none	Cytoplasm,Nucleus	TRUE	none	present	homolog	NA	NA	NA	NA	NA	NA	NA	NA	FALSE	FALSE	none	NA	MAP2K5	MAPK14	MAP2K5::MAPK14	MAP2K5::MAPK14	NA	NA	NA	none	Q13163	Q16539	Q13163::Q16539	Q13163::Q16539	NA	NA	none	none	1	0	1
P55273::Q9BRT2	P55273	Q9BRT2	CDKN2D	UQCC2	0.4114	0.05304	0.647	0.04535	0	UNIPROT	BIOGRID,UNIPROT	P	Cytoplasm,Nucleus	Membrane,Mitochondrion,Mitochondrion inner membrane,Mitochondrion nucleoid	TRUE	present	none	none	NA	NA	NA	NA	NA	NA	NA	NA	FALSE	FALSE	none	NA	CDKN2D	UQCC2	CDKN2D::UQCC2	CDKN2D::UQCC2	NA	NA	NA	none	P55273	Q9BRT2	P55273::Q9BRT2	P55273::Q9BRT2	NA	NA	none	none	0	0	0
Q13190::Q9NYM9	Q13190	Q9NYM9	STX5	BET1L	0.2798	0.588	0.7437	0.745	999	BIOGRID,STRING	BIOGRID,STRING	P	Golgi apparatus,Membrane	Golgi apparatus,Membrane	TRUE	present	present	none	NA	NA	NA	NA	NA	NA	NA	NA	FALSE	FALSE	none	NA	STX5	BET1L	BET1L::STX5	BET1L::STX5	NA	NA	NA	none	Q13190	Q9NYM9	Q13190::Q9NYM9	Q13190::Q9NYM9	NA	NA	none	none	0	0	1
Q68G74::Q86U70	Q68G74	Q86U70	LHX8	LDB1	0.2079	0.9644	0.9976	0.977	712	BIOGRID,UNIPROT	STRING,BIOGRID,UNIPROT	P	Nucleus	Nucleus	TRUE	present	present	homolog	LHX8	LDB1	0.965	2.8000000000000003	0.38	0.642	4	712	TRUE	TRUE	none	NA	LHX8	LDB1	LDB1::LHX8	LDB1::LHX8	NA	NA	NA	none	Q68G74	Q86U70	Q68G74::Q86U70	Q68G74::Q86U70	NA	NA	none	none	1	0	1
P0C0S5::Q9UIG0	P0C0S5	Q9UIG0	H2AZ1	BAZ1B	0.688	0.0909	0.9023	0.02655	501	none	BIOGRID	P	Chromosome,Nucleosome core,Nucleus	Nucleus	TRUE	present	none	homolog	NA	NA	NA	NA	NA	NA	NA	NA	FALSE	FALSE	none	NA	H2AZ1	BAZ1B	BAZ1B::H2AZ1	BAZ1B::H2AZ1	NA	NA	NA	none	P0C0S5	Q9UIG0	P0C0S5::Q9UIG0	P0C0S5::Q9UIG0	NA	NA	none	none	1	0	0
O95273::Q8N988	O95273	Q8N988	CCNDBP1	ZNF557	0.323	0.914	0.945	0.895	0	UNIPROT	BIOGRID,UNIPROT	P	Cytoplasm,Nucleus	Nucleus	TRUE	present	none	none	NA	NA	NA	NA	NA	NA	NA	NA	FALSE	FALSE	none	NA	CCNDBP1	ZNF557	CCNDBP1::ZNF557	CCNDBP1::ZNF557	NA	NA	NA	none	O95273	Q8N988	O95273::Q8N988	O95273::Q8N988	NA	NA	none	none	0	0	0
O94805::Q92922	O94805	Q92922	ACTL6B	SMARCC1	0.264	0.07886	0.9624	0.2966	976	STRING	STRING	P	Nucleus	Cytoplasm,Nucleus	TRUE	none	present	none	NA	NA	NA	NA	NA	NA	NA	NA	FALSE	FALSE	relaxed	CPX-1196;CPX-1202;CPX-1207;CPX-1209;CPX-1210;CPX-1211;CPX-1216;CPX-1217;CPX-1218;CPX-1225;CPX-1226;CPX-1227;CPX-1228;CPX-4223;CPX-4224;CPX-4225;CPX-4226	ACTL6B	SMARCC1	ACTL6B::SMARCC1	ACTL6B::SMARCC1	189;189	BAF complex;BAF complex	1	present	O94805	Q92922	O94805::Q92922	O94805::Q92922	189	BAF complex	present	present	0	1	1
P30281::Q00534	P30281	Q00534	CCND3	CDK6	0.9995	0.9946	1	0.997	999	BIOGRID,STRING,UNIPROT	BIOGRID,STRING,UNIPROT	D,S,P	Cytoplasm,Nucleus	Cell projection,Cytoplasm,Cytoskeleton,Nucleus	TRUE	present	present	homolog	CCND3	CDK6	1	0.4	0.84	0.862	27	999	TRUE	TRUE	strict	CPX-2013	CCND3	CDK6	CCND3::CDK6	CCND3::CDK6	3089;5100;5101;3089;5100;5101	CCND3-CDK6 complex;CyclinD3-CDK4-CDK6 complex;CyclinD3-CDK4-CDK6-p21 complex;CCND3-CDK6 complex;CyclinD3-CDK4-CDK6 complex;CyclinD3-CDK4-CDK6-p21 complex	3	present	P30281	Q00534	P30281::Q00534	P30281::Q00534	3089;5100;5101	CCND3-CDK6 complex;CyclinD3-CDK4-CDK6 complex;CyclinD3-CDK4-CDK6-p21 complex	present	present	1	3	1
P46777::P47914	P46777	P47914	RPL5	RPL29	0.9155	0.727	0.9136	0.931	999	BIOGRID,STRING	BIOGRID,STRING	S,P	Cytoplasm,Nucleus	Cytoplasm	TRUE	present	present	homolog	NA	NA	NA	NA	NA	NA	NA	NA	FALSE	FALSE	relaxed	CPX-5183;CPX-7664;CPX-7665	RPL5	RPL29	RPL29::RPL5	RPL29::RPL5	306;308;3055;306;308;3055	Ribosome, cytoplasmic;60S ribosomal subunit, cytoplasmic;Nop56p-associated pre-rRNA complex;Ribosome, cytoplasmic;60S ribosomal subunit, cytoplasmic;Nop56p-associated pre-rRNA complex	3	present	P46777	P47914	P46777::P47914	P46777::P47914	306;308;3055	Ribosome, cytoplasmic;60S ribosomal subunit, cytoplasmic;Nop56p-associated pre-rRNA complex	present	present	1	1	1
O00574::Q9ULX7	O00574	Q9ULX7	CXCR6	CA14	0.51	0.9214	0.9146	0.9585	0	none	none	D	Cell membrane,Membrane	Membrane	TRUE	none	none	none	NA	NA	NA	NA	NA	NA	NA	NA	FALSE	FALSE	none	NA	CXCR6	CA14	CA14::CXCR6	CA14::CXCR6	NA	NA	NA	none	O00574	Q9ULX7	O00574::Q9ULX7	O00574::Q9ULX7	NA	NA	none	none	0	0	0
O43704::Q06520	O43704	Q06520	SULT1B1	SULT2A1	0.9355	0.2898	0.9976	0.9985	832	STRING,UNIPROT	BIOGRID,STRING,UNIPROT	P	Cytoplasm	Cytoplasm	TRUE	present	present	homolog	NA	NA	NA	NA	NA	NA	NA	NA	FALSE	FALSE	none	NA	SULT1B1	SULT2A1	SULT1B1::SULT2A1	SULT1B1::SULT2A1	NA	NA	NA	none	O43704	Q06520	O43704::Q06520	O43704::Q06520	NA	NA	none	none	1	0	1
O60397::P00414	O60397	P00414	COX7A2P2	MT-CO3	0.996	1	0.9985	1	0	none	none	D	Membrane,Mitochondrion,Mitochondrion inner membrane	Membrane,Mitochondrion,Mitochondrion inner membrane	TRUE	none	none	homolog	NA	NA	NA	NA	NA	NA	NA	NA	FALSE	FALSE	none	NA	COX7A2P2	MT-CO3	COX7A2P2::MT-CO3	COX7A2P2::MT-CO3	NA	NA	NA	none	O60397	P00414	O60397::P00414	O60397::P00414	NA	NA	none	none	1	0	0
P19022::Q9P2E7	P19022	Q9P2E7	CDH2	PCDH10	0.2434	0.527	0.6704	0.5527	904	STRING	STRING	P	Cell junction,Cell membrane,Membrane	Cell membrane,Membrane	TRUE	none	present	homolog	NA	NA	NA	NA	NA	NA	NA	NA	FALSE	FALSE	none	NA	CDH2	PCDH10	CDH2::PCDH10	CDH2::PCDH10	NA	NA	NA	none	P19022	Q9P2E7	P19022::Q9P2E7	P19022::Q9P2E7	NA	NA	none	none	1	0	1
Q16445::Q9UN88	Q16445	Q9UN88	GABRA6	GABRQ	0.9727	0.9526	0.952	0.956	687	none	STRING	P	Cell membrane,Membrane,Postsynaptic cell membrane,Synapse	Cell membrane,Membrane,Postsynaptic cell membrane,Synapse	TRUE	none	present	homolog	NA	NA	NA	NA	NA	NA	NA	NA	FALSE	FALSE	none	NA	GABRA6	GABRQ	GABRA6::GABRQ	GABRA6::GABRQ	NA	NA	NA	none	Q16445	Q9UN88	Q16445::Q9UN88	Q16445::Q9UN88	NA	NA	none	none	1	0	1
Q71UM5::Q99613	Q71UM5	Q99613	RPS27L	EIF3C	0.2123	0.9614	0.874	0.98	751	none	STRING	P	none	Cytoplasm	TRUE	none	present	homolog	NA	NA	NA	NA	NA	NA	NA	NA	FALSE	FALSE	none	NA	RPS27L	EIF3C	EIF3C::RPS27L	EIF3C::RPS27L	NA	NA	NA	none	Q71UM5	Q99613	Q71UM5::Q99613	Q71UM5::Q99613	NA	NA	none	none	1	0	1
Q14562::Q9HCG8	Q14562	Q9HCG8	DHX8	CWC22	0.5117	0.05347	0.8726	0.7085	996	STRING	STRING	P	Nucleus,Spliceosome	Nucleus,Spliceosome	TRUE	none	present	homolog	NA	NA	NA	NA	NA	NA	NA	NA	FALSE	FALSE	relaxed	CPX-26465;CPX-26467;CPX-26472;CPX-26479	DHX8	CWC22	CWC22::DHX8	CWC22::DHX8	1181;1181	C complex spliceosome;C complex spliceosome	1	present	Q14562	Q9HCG8	Q14562::Q9HCG8	Q14562::Q9HCG8	1181	C complex spliceosome	present	present	1	1	1
A0A0A6YYK1::P0DP08	A0A0A6YYK1	P0DP08	TRAV8-1	IGHV4-38-2	0.9995	0.3206	0.9023	0.934	0	none	none	D	Cell membrane,Membrane,T cell receptor	Cell membrane,Immunoglobulin,Membrane,Secreted	TRUE	none	none	homolog	NA	NA	NA	NA	NA	NA	NA	NA	FALSE	FALSE	none	NA	TRAV8-1	IGHV4-38-2	IGHV4-38-2::TRAV8-1	IGHV4-38-2::TRAV8-1	NA	NA	NA	none	A0A0A6YYK1	P0DP08	A0A0A6YYK1::P0DP08	A0A0A6YYK1::P0DP08	NA	NA	none	none	1	0	0
Q86W11::Q9UNY5	Q86W11	Q9UNY5	ZSCAN30	ZNF232	0.1356	0.994	1	0.9995	732	none	BIOGRID,STRING	P	Nucleus	Nucleus	TRUE	present	present	homolog	ZSCAN30	ZNF232	0.975	2.1	0.33	0.516	2	732	TRUE	TRUE	none	NA	ZSCAN30	ZNF232	ZNF232::ZSCAN30	ZNF232::ZSCAN30	NA	NA	NA	none	Q86W11	Q9UNY5	Q86W11::Q9UNY5	Q86W11::Q9UNY5	NA	NA	none	none	1	0	1
A2A368::Q9NXX6	A2A368	Q9NXX6	MAGEB16	NSMCE4A	1	0.72	0.997	0.931	426	none	STRING	S,P	none	Chromosome,Nucleus,Telomere	TRUE	none	present	homolog	NA	NA	NA	NA	NA	NA	NA	NA	FALSE	FALSE	none	NA	MAGEB16	NSMCE4A	MAGEB16::NSMCE4A	MAGEB16::NSMCE4A	NA	NA	NA	none	A2A368	Q9NXX6	A2A368::Q9NXX6	A2A368::Q9NXX6	NA	NA	none	none	1	0	1
O95631::Q8IZJ1	O95631	Q8IZJ1	NTN1	UNC5B	0.2715	0.998	0.9995	0.9985	999	STRING,UNIPROT	STRING,UNIPROT	S,P	Cytoplasm,Secreted	Cell membrane,Membrane	TRUE	none	present	none	NA	NA	NA	NA	NA	NA	NA	NA	FALSE	FALSE	none	NA	NTN1	UNC5B	NTN1::UNC5B	NTN1::UNC5B	NA	NA	NA	none	O95631	Q8IZJ1	O95631::Q8IZJ1	O95631::Q8IZJ1	NA	NA	none	none	0	0	1
P10073::Q9NWS9	P10073	Q9NWS9	ZSCAN22	ZNF446	0.089	0.996	1	0.999	623	UNIPROT	BIOGRID,STRING,UNIPROT	P	Nucleus	Nucleus	TRUE	present	present	homolog	ZSCAN22	ZNF446	0.973	2.8000000000000003	0.36	0.562	2	623	TRUE	TRUE	none	NA	ZSCAN22	ZNF446	ZNF446::ZSCAN22	ZNF446::ZSCAN22	NA	NA	NA	none	P10073	Q9NWS9	P10073::Q9NWS9	P10073::Q9NWS9	NA	NA	none	none	1	0	1
O60504::Q8N4B1	O60504	Q8N4B1	SORBS3	PHETA1	0.1748	0.99	0.706	0.9624	0	UNIPROT	BIOGRID,UNIPROT	P	Cell junction,Cytoplasm,Cytoskeleton,Nucleus	Cytoplasmic vesicle,Endosome,Golgi apparatus	TRUE	present	none	none	NA	NA	NA	NA	NA	NA	NA	NA	FALSE	FALSE	none	NA	SORBS3	PHETA1	PHETA1::SORBS3	PHETA1::SORBS3	NA	NA	NA	none	O60504	Q8N4B1	O60504::Q8N4B1	O60504::Q8N4B1	NA	NA	none	none	0	0	0
Q9NX55::Q9Y3B4	Q9NX55	Q9Y3B4	HYPK	SF3B6	0.4045	0.8687	0.5996	0.2445	324	none	none	S	Cytoplasm,Nucleus	Nucleus,Spliceosome	TRUE	none	none	none	NA	NA	NA	NA	NA	NA	NA	NA	FALSE	FALSE	none	NA	HYPK	SF3B6	HYPK::SF3B6	HYPK::SF3B6	NA	NA	NA	none	Q9NX55	Q9Y3B4	Q9NX55::Q9Y3B4	Q9NX55::Q9Y3B4	NA	NA	none	none	0	0	0
[truncated: 37,671 more rows]
[truncated: 6 more columns]

## Sheet: baseline_ppi_v3_tier1
key	Protein1	Protein2	Gene1	Gene2	RFprob	AFprob	AFMprob	CFprob	STRING	confDBs	allDBs	Source	Locality1	Locality2	in_Predictome80	filter_BIOGRID	filter_STRING	filter_PDB	Gene1_16k	Gene2_16k	SPOC_score	FDR_pct	ipTM_max	KIRC_score	BioGRID_count	STRING_16k	in_Predictomes16k	in_both_predictions	filter_ComplexPortal	cp_complex_ids	Gene1_upper	Gene2_upper	gene_key	gene_key_upper	corum_complex_ids	corum_complex_names	n_corum_complexes	filter_CORUM_gene	Protein1_base	Protein2_base	uniprot_key	uniprot_key_base	corum_uniprot_ids	corum_uniprot_names	filter_CORUM_uniprot	filter_CORUM	score_PDB	score_ComplexPortal	score_STRING
[truncated: 7,119 more rows]
[truncated: 62 more columns]

[truncated: 2 more sheets: complex_evidence, complex_ko_states]
